# Supplementary material for: Visualization and quantitation of electronic communication pathways in a series of redox-active pillar[6]arene-based macrocycles
Source: Commun Chem. 2020 Aug 13;3:117. doi: 10.1038/s42004-020-00363-4 (PMC9814560; doi:10.1038/s42004-020-00363-4)
Supplement: Supplementary file 3 — Supplementary Data 1 [file 42004_2020_363_MOESM3_ESM.cif]

 
data_collect_0m 
  
_audit_creation_method            'SHELXL-2014/7' 
_shelx_SHELXL_version_number      '2014/7' 
_chemical_name_systematic         ? 
_chemical_name_common             ? 
_chemical_melting_point           ? 
_chemical_formula_moiety          ? 
_chemical_formula_sum 
 'C69 H87 Cl3 O15' 
_chemical_formula_weight          1262.73 
  
loop_ 
 _atom_type_symbol 
 _atom_type_description 
 _atom_type_scat_dispersion_real 
 _atom_type_scat_dispersion_imag 
 _atom_type_scat_source 
 'C'  'C'   0.0033   0.0016 
 'International Tables Vol C Tables 4.2.6.8 and 6.1.1.4' 
 'H'  'H'   0.0000   0.0000 
 'International Tables Vol C Tables 4.2.6.8 and 6.1.1.4' 
 'O'  'O'   0.0106   0.0060 
 'International Tables Vol C Tables 4.2.6.8 and 6.1.1.4' 
 'Cl'  'Cl'   0.1484   0.1585 
 'International Tables Vol C Tables 4.2.6.8 and 6.1.1.4' 
  
_space_group_crystal_system       triclinic 
_space_group_IT_number            2 
_space_group_name_H-M_alt         'P -1' 
_space_group_name_Hall            '-P 1' 
  
_shelx_space_group_comment 
; 
The symmetry employed for this shelxl refinement is uniquely defined 
by the following loop, which should always be used as a source of 
symmetry information in preference to the above space-group names. 
They are only intended as comments. 
; 
  
loop_ 
 _space_group_symop_operation_xyz 
 'x, y, z' 
 '-x, -y, -z' 
  
_cell_length_a                    13.2765(7) 
_cell_length_b                    13.6027(7) 
_cell_length_c                    19.7254(11) 
_cell_angle_alpha                 82.1390(10) 
_cell_angle_beta                  84.5470(10) 
_cell_angle_gamma                 77.5800(10) 
_cell_volume                      3438.3(3) 
_cell_formula_units_Z             2 
_cell_measurement_temperature     100 
_cell_measurement_reflns_used     5708 
_cell_measurement_theta_min       2.36 
_cell_measurement_theta_max       27.34 
  
_exptl_crystal_description        Block 
_exptl_crystal_colour             Red 
_exptl_crystal_density_meas       ? 
_exptl_crystal_density_method     ? 
_exptl_crystal_density_diffrn     1.220 
_exptl_crystal_F_000              1344 
_exptl_transmission_factor_min    ? 
_exptl_transmission_factor_max    ? 
_exptl_crystal_size_max           0.400 
_exptl_crystal_size_mid           0.200 
_exptl_crystal_size_min           0.060 
_exptl_absorpt_coefficient_mu     0.196 
_shelx_estimated_absorpt_T_min    0.926 
_shelx_estimated_absorpt_T_max    0.988 
_exptl_absorpt_correction_type    Multi-scan 
_exptl_absorpt_correction_T_min   0.6787 
_exptl_absorpt_correction_T_max   0.7457 
_exptl_absorpt_process_details    '(SADABS 2014/5 Bruker)' 
_exptl_absorpt_special_details    ? 
_diffrn_ambient_temperature       100 
_diffrn_radiation_wavelength      0.71073 
_diffrn_radiation_type            MoK\a 
_diffrn_source                    ? 
_diffrn_measurement_device_type   'Bruker SMART APEX2 CCD diffractometer' 
_diffrn_measurement_method        'omega scans' 
_diffrn_detector_area_resol_mean  ? 
_diffrn_reflns_number             35590 
_diffrn_reflns_av_unetI/netI      0.0502 
_diffrn_reflns_av_R_equivalents   0.0432 
_diffrn_reflns_limit_h_min        -15 
_diffrn_reflns_limit_h_max        15 
_diffrn_reflns_limit_k_min        -16 
_diffrn_reflns_limit_k_max        16 
_diffrn_reflns_limit_l_min        -23 
_diffrn_reflns_limit_l_max        23 
_diffrn_reflns_theta_min          1.044 
_diffrn_reflns_theta_max          24.999 
_diffrn_reflns_theta_full         24.999 
_diffrn_measured_fraction_theta_max   1.000 
_diffrn_measured_fraction_theta_full  1.000 
_diffrn_reflns_Laue_measured_fraction_max    1.000 
_diffrn_reflns_Laue_measured_fraction_full   1.000 
_diffrn_reflns_point_group_measured_fraction_max   1.000 
_diffrn_reflns_point_group_measured_fraction_full  1.000 
_reflns_number_total              12121 
_reflns_number_gt                 8168 
_reflns_threshold_expression      'I > 2\s(I)' 
_reflns_Friedel_coverage          0.000 
_reflns_Friedel_fraction_max      . 
_reflns_Friedel_fraction_full     . 
  
_reflns_special_details 
; 
 Reflections were merged by SHELXL according to the crystal 
 class for the calculation of statistics and refinement. 
  
 _reflns_Friedel_fraction is defined as the number of unique 
 Friedel pairs measured divided by the number that would be 
 possible theoretically, ignoring centric projections and 
 systematic absences. 
; 
  
_computing_data_collection        'APEX2 v2.2-0 (Bruker, 2007)' 
_computing_cell_refinement        'SAINT+  V8.34A (Bruker, 2015)' 
_computing_data_reduction         'SAINT+  V8.34A (Bruker, 2015)' 
_computing_structure_solution     'SHELXS/SHELXTL V6.14 (Bruker, 2015)' 
_computing_structure_refinement 'SHELXL-2014/7 (Sheldrick, 2014)' 
_computing_molecular_graphics     'XSHELL v6.3.1 (Bruker, 2004)' 
_computing_publication_material   'XCIF v2014/2 (Bruker, 2014)' 
_refine_special_details           ? 
_refine_ls_structure_factor_coef  Fsqd 
_refine_ls_matrix_type            full 
_refine_ls_weighting_scheme       calc 
_refine_ls_weighting_details 
'w=1/[\s^2^(Fo^2^)+(0.1799P)^2^+14.9955P] where P=(Fo^2^+2Fc^2^)/3' 
_atom_sites_solution_primary      ? 
_atom_sites_solution_secondary    ? 
_atom_sites_solution_hydrogens    geom 
_refine_ls_hydrogen_treatment     constr 
_refine_ls_extinction_method      none 
_refine_ls_extinction_coef        . 
_refine_ls_number_reflns          12121 
_refine_ls_number_parameters      764 
_refine_ls_number_restraints      0 
_refine_ls_R_factor_all           0.1476 
_refine_ls_R_factor_gt            0.1086 
_refine_ls_wR_factor_ref          0.3350 
_refine_ls_wR_factor_gt           0.2963 
_refine_ls_goodness_of_fit_ref    1.014 
_refine_ls_restrained_S_all       1.014 
_refine_ls_shift/su_max           0.001 
_refine_ls_shift/su_mean          0.000 
  
loop_ 
 _atom_site_label 
 _atom_site_type_symbol 
 _atom_site_fract_x 
 _atom_site_fract_y 
 _atom_site_fract_z 
 _atom_site_U_iso_or_equiv 
 _atom_site_adp_type 
 _atom_site_occupancy 
 _atom_site_site_symmetry_order 
 _atom_site_calc_flag 
 _atom_site_refinement_flags_posn 
 _atom_site_refinement_flags_adp 
 _atom_site_refinement_flags_occupancy 
 _atom_site_disorder_assembly 
 _atom_site_disorder_group 
O1 O 0.5654(3) 0.6792(3) 0.12124(18) 0.0288(8) Uani 1 1 d . . . . . 
O2 O 0.7583(3) 0.6081(3) 0.35131(19) 0.0399(10) Uani 1 1 d . . . . . 
O3 O 0.3634(3) 0.5657(3) 0.34198(19) 0.0298(9) Uani 1 1 d . . . . . 
O4 O 0.6411(3) 0.2820(3) 0.49643(18) 0.0294(8) Uani 1 1 d . . . . . 
O5 O 0.3327(3) 0.1980(3) 0.38440(19) 0.0276(8) Uani 1 1 d . . . . . 
O6 O 0.6977(3) -0.0814(2) 0.42658(17) 0.0234(8) Uani 1 1 d . . . . . 
O7 O 0.4616(2) -0.0844(3) 0.21906(16) 0.0215(7) Uani 1 1 d . . . . . 
O8 O 0.8821(2) -0.0973(3) 0.18601(17) 0.0239(8) Uani 1 1 d . . . . . 
O9 O 0.6337(3) 0.1087(3) 0.0047(2) 0.0296(9) Uani 1 1 d . . . . . 
O10 O 1.0218(2) 0.1776(2) 0.03335(17) 0.0203(7) Uani 1 1 d . . . . . 
O11 O 0.7157(3) 0.4731(3) -0.07450(18) 0.0282(8) Uani 1 1 d . . . . . 
O12 O 0.9473(3) 0.5188(2) 0.13357(17) 0.0227(8) Uani 1 1 d . . . . . 
O21 O 0.7466(9) 0.2694(9) 0.2746(6) 0.156(4) Uiso 1 1 d . . . . . 
O22 O 0.6206(7) 0.2708(7) 0.1725(5) 0.124(3) Uiso 1 1 d . . . . . 
O23 O 0.9363(5) 0.4319(5) 0.5273(3) 0.0825(19) Uani 1 1 d . . . . . 
C1 C 0.6105(4) 0.6627(3) 0.1739(2) 0.0194(10) Uani 1 1 d . . . . . 
C2 C 0.7243(4) 0.6572(3) 0.1723(2) 0.0165(10) Uani 1 1 d . . . . . 
C3 C 0.7694(4) 0.6393(4) 0.2310(2) 0.0220(11) Uani 1 1 d . . . . . 
H3 H 0.8403 0.6357 0.2296 0.026 Uiso 1 1 calc R U . . . 
C4 C 0.7133(4) 0.6249(4) 0.2983(3) 0.0244(11) Uani 1 1 d . . . . . 
C5 C 0.5985(4) 0.6341(3) 0.3008(2) 0.0186(10) Uani 1 1 d . . . . . 
C6 C 0.5531(4) 0.6508(4) 0.2417(2) 0.0210(10) Uani 1 1 d . . . . . 
H6 H 0.4821 0.6553 0.2431 0.025 Uiso 1 1 calc R U . . . 
C7 C 0.5407(4) 0.6258(4) 0.3704(3) 0.0246(11) Uani 1 1 d . . . . . 
H7A H 0.4747 0.6732 0.3686 0.030 Uiso 1 1 calc R U . . . 
H7B H 0.5799 0.6450 0.4036 0.030 Uiso 1 1 calc R U . . . 
C8 C 0.5219(4) 0.5202(3) 0.3942(2) 0.0214(11) Uani 1 1 d . . . . . 
C9 C 0.4300(4) 0.4940(4) 0.3814(2) 0.0227(11) Uani 1 1 d . . . . . 
C10 C 0.4087(4) 0.4002(4) 0.4099(2) 0.0229(11) Uani 1 1 d . . . . . 
H10 H 0.3462 0.3842 0.4027 0.028 Uiso 1 1 calc R U . . . 
C11 C 0.4792(4) 0.3309(3) 0.4488(2) 0.0204(11) Uani 1 1 d . . . . . 
C12 C 0.5739(4) 0.3545(4) 0.4589(2) 0.0237(11) Uani 1 1 d . . . . . 
C13 C 0.5931(4) 0.4501(4) 0.4320(2) 0.0230(11) Uani 1 1 d . . . . . 
H13 H 0.6551 0.4667 0.4397 0.028 Uiso 1 1 calc R U . . . 
C14 C 0.2638(5) 0.5463(4) 0.3353(3) 0.0356(13) Uani 1 1 d . . . . . 
H14A H 0.2284 0.5352 0.3801 0.043 Uiso 1 1 calc R U . . . 
H14B H 0.2700 0.4865 0.3122 0.043 Uiso 1 1 calc R U . . . 
C15 C 0.2047(6) 0.6387(5) 0.2935(4) 0.0490(17) Uani 1 1 d . . . . . 
H15A H 0.2014 0.6976 0.3162 0.074 Uiso 1 1 calc R U . . . 
H15B H 0.1360 0.6297 0.2892 0.074 Uiso 1 1 calc R U . . . 
H15C H 0.2393 0.6474 0.2488 0.074 Uiso 1 1 calc R U . . . 
C16 C 0.7369(5) 0.3043(4) 0.5096(3) 0.0365(13) Uani 1 1 d . . . . . 
H16A H 0.7250 0.3609 0.5365 0.044 Uiso 1 1 calc R U . . . 
H16B H 0.7751 0.3219 0.4669 0.044 Uiso 1 1 calc R U . . . 
C17 C 0.7967(5) 0.2106(5) 0.5487(4) 0.0497(17) Uani 1 1 d . . . . . 
H17A H 0.7597 0.1959 0.5918 0.075 Uiso 1 1 calc R U . . . 
H17B H 0.8634 0.2217 0.5567 0.075 Uiso 1 1 calc R U . . . 
H17C H 0.8051 0.1545 0.5225 0.075 Uiso 1 1 calc R U . . . 
C18 C 0.4526(4) 0.2318(3) 0.4835(2) 0.0231(11) Uani 1 1 d . . . . . 
H18A H 0.4847 0.2140 0.5269 0.028 Uiso 1 1 calc R U . . . 
H18B H 0.3783 0.2422 0.4935 0.028 Uiso 1 1 calc R U . . . 
C19 C 0.4865(4) 0.1437(3) 0.4414(2) 0.0186(10) Uani 1 1 d . . . . . 
C20 C 0.4230(4) 0.1264(3) 0.3939(2) 0.0184(10) Uani 1 1 d . . . . . 
C21 C 0.4496(4) 0.0387(3) 0.3612(2) 0.0177(10) Uani 1 1 d . . . . . 
H21 H 0.4054 0.0265 0.3308 0.021 Uiso 1 1 calc R U . . . 
C22 C 0.5410(4) -0.0306(3) 0.3736(2) 0.0155(9) Uani 1 1 d . . . . . 
C23 C 0.6066(4) -0.0107(3) 0.4183(2) 0.0191(10) Uani 1 1 d . . . . . 
C24 C 0.5793(4) 0.0751(4) 0.4525(2) 0.0202(10) Uani 1 1 d . . . . . 
H24 H 0.6235 0.0868 0.4830 0.024 Uiso 1 1 calc R U . . . 
C25 C 0.2754(5) 0.1969(5) 0.3277(4) 0.0440(16) Uani 1 1 d . . . . . 
H25A H 0.2084 0.2419 0.3330 0.053 Uiso 1 1 calc R U . . . 
H25B H 0.2637 0.1289 0.3275 0.053 Uiso 1 1 calc R U . . . 
C26 C 0.3277(6) 0.2287(6) 0.2605(4) 0.059(2) Uani 1 1 d . . . . . 
H26A H 0.3520 0.2895 0.2634 0.088 Uiso 1 1 calc R U . . . 
H26B H 0.2796 0.2413 0.2254 0.088 Uiso 1 1 calc R U . . . 
H26C H 0.3852 0.1759 0.2495 0.088 Uiso 1 1 calc R U . . . 
C27 C 0.7701(4) -0.0627(4) 0.4695(3) 0.0282(12) Uani 1 1 d . . . . . 
H27A H 0.7399 -0.0589 0.5160 0.034 Uiso 1 1 calc R U . . . 
H27B H 0.7912 0.0007 0.4527 0.034 Uiso 1 1 calc R U . . . 
C28 C 0.8614(5) -0.1504(5) 0.4674(4) 0.0467(16) Uani 1 1 d . . . . . 
H28A H 0.8401 -0.2120 0.4865 0.070 Uiso 1 1 calc R U . . . 
H28B H 0.9144 -0.1393 0.4936 0.070 Uiso 1 1 calc R U . . . 
H28C H 0.8879 -0.1555 0.4207 0.070 Uiso 1 1 calc R U . . . 
C29 C 0.5685(4) -0.1260(3) 0.3378(2) 0.0152(9) Uani 1 1 d . . . . . 
H29A H 0.6140 -0.1784 0.3654 0.018 Uiso 1 1 calc R U . . . 
H29B H 0.5060 -0.1502 0.3337 0.018 Uiso 1 1 calc R U . . . 
C30 C 0.6209(3) -0.1066(3) 0.2675(2) 0.0130(9) Uani 1 1 d . . . . . 
C31 C 0.5659(3) -0.0859(3) 0.2088(2) 0.0143(9) Uani 1 1 d . . . . . 
C32 C 0.6162(3) -0.0682(3) 0.1450(2) 0.0152(9) Uani 1 1 d . . . . . 
H32 H 0.5783 -0.0542 0.1063 0.018 Uiso 1 1 calc R U . . . 
C33 C 0.7217(3) -0.0706(3) 0.1371(2) 0.0138(9) Uani 1 1 d . . . . . 
C34 C 0.7774(3) -0.0929(3) 0.1964(2) 0.0166(10) Uani 1 1 d . . . . . 
C35 C 0.7271(4) -0.1101(3) 0.2605(2) 0.0153(9) Uani 1 1 d . . . . . 
H35 H 0.7648 -0.1242 0.2993 0.018 Uiso 1 1 calc R U . . . 
C36 C 0.4068(4) -0.0850(4) 0.1599(3) 0.0238(11) Uani 1 1 d . . . . . 
H36A H 0.4424 -0.1390 0.1336 0.029 Uiso 1 1 calc R U . . . 
H36B H 0.4020 -0.0209 0.1308 0.029 Uiso 1 1 calc R U . . . 
C37 C 0.3006(4) -0.1015(5) 0.1855(3) 0.0350(13) Uani 1 1 d . . . . . 
H37A H 0.3064 -0.1653 0.2141 0.053 Uiso 1 1 calc R U . . . 
H37B H 0.2613 -0.1020 0.1472 0.053 Uiso 1 1 calc R U . . . 
H37C H 0.2664 -0.0478 0.2117 0.053 Uiso 1 1 calc R U . . . 
C38 C 0.9407(4) -0.1226(5) 0.2455(3) 0.0384(15) Uani 1 1 d . . . . . 
H38A H 0.9335 -0.1886 0.2687 0.046 Uiso 1 1 calc R U . . . 
H38B H 0.9172 -0.0727 0.2773 0.046 Uiso 1 1 calc R U . . . 
C39 C 1.0518(4) -0.1236(6) 0.2201(4) 0.055(2) Uani 1 1 d . . . . . 
H39A H 1.0722 -0.1695 0.1861 0.083 Uiso 1 1 calc R U . . . 
H39B H 1.0952 -0.1454 0.2578 0.083 Uiso 1 1 calc R U . . . 
H39C H 1.0585 -0.0567 0.2004 0.083 Uiso 1 1 calc R U . . . 
C40 C 0.7761(4) -0.0569(3) 0.0670(2) 0.0169(10) Uani 1 1 d . . . . . 
H40A H 0.7329 -0.0703 0.0338 0.020 Uiso 1 1 calc R U . . . 
H40B H 0.8397 -0.1077 0.0659 0.020 Uiso 1 1 calc R U . . . 
C41 C 0.8025(3) 0.0462(3) 0.0440(2) 0.0153(10) Uani 1 1 d . . . . . 
C42 C 0.7320(3) 0.1238(3) 0.0098(2) 0.0174(10) Uani 1 1 d . . . . . 
C43 C 0.7623(4) 0.2122(3) -0.0206(2) 0.0192(10) Uani 1 1 d . . . . . 
H43 H 0.7157 0.2614 -0.0456 0.023 Uiso 1 1 calc R U . . . 
C44 C 0.8602(4) 0.2288(3) -0.0146(2) 0.0158(10) Uani 1 1 d . . . . . 
C45 C 0.9277(3) 0.1553(3) 0.0251(2) 0.0160(9) Uani 1 1 d . . . . . 
C46 C 0.8999(3) 0.0637(3) 0.0518(2) 0.0152(9) Uani 1 1 d . . . . . 
H46 H 0.9475 0.0134 0.0753 0.018 Uiso 1 1 calc R U . . . 
C47 C 0.5535(4) 0.1817(6) 0.0277(5) 0.059(2) Uani 1 1 d . . . . . 
H47A H 0.5530 0.2448 -0.0021 0.071 Uiso 1 1 calc R U . . . 
H47B H 0.5663 0.1929 0.0733 0.071 Uiso 1 1 calc R U . . . 
C48 C 0.4524(4) 0.1569(5) 0.0301(3) 0.0388(15) Uani 1 1 d . . . . . 
H48A H 0.4169 0.1922 -0.0092 0.058 Uiso 1 1 calc R U . . . 
H48B H 0.4132 0.1769 0.0712 0.058 Uiso 1 1 calc R U . . . 
H48C H 0.4599 0.0851 0.0299 0.058 Uiso 1 1 calc R U . . . 
C49 C 1.0824(4) 0.1153(4) 0.0856(3) 0.0217(10) Uani 1 1 d . . . . . 
H49A H 1.1124 0.0492 0.0712 0.026 Uiso 1 1 calc R U . . . 
H49B H 1.0397 0.1059 0.1278 0.026 Uiso 1 1 calc R U . . . 
C50 C 1.1665(4) 0.1695(4) 0.0966(3) 0.0262(11) Uani 1 1 d . . . . . 
H50A H 1.2039 0.1841 0.0536 0.039 Uiso 1 1 calc R U . . . 
H50B H 1.2130 0.1272 0.1282 0.039 Uiso 1 1 calc R U . . . 
H50C H 1.1360 0.2317 0.1151 0.039 Uiso 1 1 calc R U . . . 
C51 C 0.8931(4) 0.3245(3) -0.0502(2) 0.0189(10) Uani 1 1 d . . . . . 
H51A H 0.9677 0.3108 -0.0585 0.023 Uiso 1 1 calc R U . . . 
H51B H 0.8631 0.3426 -0.0943 0.023 Uiso 1 1 calc R U . . . 
C52 C 0.8603(4) 0.4135(3) -0.0087(2) 0.0170(10) Uani 1 1 d . . . . . 
C53 C 0.7727(4) 0.4875(4) -0.0227(2) 0.0205(10) Uani 1 1 d . . . . . 
C54 C 0.7468(4) 0.5715(4) 0.0138(2) 0.0205(10) Uani 1 1 d . . . . . 
H54 H 0.6888 0.6216 0.0032 0.025 Uiso 1 1 calc R U . . . 
C55 C 0.8065(4) 0.5809(3) 0.0653(2) 0.0185(10) Uani 1 1 d . . . . . 
C56 C 0.8922(4) 0.5048(3) 0.0812(2) 0.0172(10) Uani 1 1 d . . . . . 
C57 C 0.9198(4) 0.4227(3) 0.0436(2) 0.0176(10) Uani 1 1 d . . . . . 
H57 H 0.9787 0.3735 0.0535 0.021 Uiso 1 1 calc R U . . . 
C58 C 1.0312(4) 0.4383(4) 0.1546(3) 0.0250(11) Uani 1 1 d . . . . . 
H58A H 1.0839 0.4281 0.1173 0.030 Uiso 1 1 calc R U . . . 
H58B H 1.0067 0.3757 0.1678 0.030 Uiso 1 1 calc R U . . . 
C59 C 1.0746(5) 0.4674(5) 0.2141(3) 0.0415(15) Uani 1 1 d . . . . . 
H59A H 1.0964 0.5306 0.2009 0.062 Uiso 1 1 calc R U . . . 
H59B H 1.1327 0.4158 0.2282 0.062 Uiso 1 1 calc R U . . . 
H59C H 1.0226 0.4747 0.2513 0.062 Uiso 1 1 calc R U . . . 
C60 C 0.6279(5) 0.5500(5) -0.0931(3) 0.0372(14) Uani 1 1 d . . . . . 
H60A H 0.6483 0.6143 -0.1078 0.045 Uiso 1 1 calc R U . . . 
H60B H 0.5772 0.5582 -0.0544 0.045 Uiso 1 1 calc R U . . . 
C61 C 0.5837(6) 0.5153(6) -0.1510(4) 0.056(2) Uani 1 1 d . . . . . 
H61A H 0.6350 0.5066 -0.1885 0.085 Uiso 1 1 calc R U . . . 
H61B H 0.5246 0.5651 -0.1657 0.085 Uiso 1 1 calc R U . . . 
H61C H 0.5633 0.4519 -0.1355 0.085 Uiso 1 1 calc R U . . . 
C62 C 0.7807(4) 0.6749(3) 0.1031(2) 0.0191(10) Uani 1 1 d . . . . . 
H62A H 0.8442 0.6960 0.1091 0.023 Uiso 1 1 calc R U . . . 
H62B H 0.7383 0.7296 0.0751 0.023 Uiso 1 1 calc R U . . . 
C71 C 0.9609(8) 0.1731(8) 0.3377(5) 0.083(3) Uani 1 1 d . . . . . 
H71 H 0.8885 0.1802 0.3278 0.100 Uiso 1 1 calc R U . . . 
C72 C 0.7154(10) 0.3025(10) 0.1613(7) 0.111(4) Uiso 1 1 d . . . . . 
H72A H 0.7178 0.3472 0.1187 0.133 Uiso 1 1 calc R U . . . 
H72B H 0.7727 0.2449 0.1597 0.133 Uiso 1 1 calc R U . . . 
C73 C 0.7187(14) 0.3563(13) 0.2202(9) 0.152(6) Uiso 1 1 d . . . . . 
H73A H 0.6521 0.3986 0.2314 0.182 Uiso 1 1 calc R U . . . 
H73B H 0.7708 0.3975 0.2123 0.182 Uiso 1 1 calc R U . . . 
C74 C 0.6598(10) 0.2234(11) 0.2920(7) 0.115(4) Uiso 1 1 d . . . . . 
H74A H 0.5990 0.2721 0.3057 0.139 Uiso 1 1 calc R U . . . 
H74B H 0.6736 0.1677 0.3285 0.139 Uiso 1 1 calc R U . . . 
C75 C 0.6466(14) 0.1837(14) 0.2212(9) 0.155(6) Uiso 1 1 d . . . . . 
H75A H 0.7105 0.1406 0.2059 0.186 Uiso 1 1 calc R U . . . 
H75B H 0.5923 0.1451 0.2269 0.186 Uiso 1 1 calc R U . . . 
C76 C 0.8973(6) 0.5276(7) 0.4863(4) 0.065(2) Uani 1 1 d . . . . . 
H76A H 0.8727 0.5802 0.5161 0.078 Uiso 1 1 calc R U . . . 
H76B H 0.8397 0.5211 0.4616 0.078 Uiso 1 1 calc R U . . . 
C77 C 0.9805(5) 0.5562(6) 0.4370(4) 0.0540(18) Uani 1 1 d . . . . . 
H77A H 1.0046 0.5040 0.4068 0.065 Uiso 1 1 calc R U . . . 
H77B H 0.9538 0.6192 0.4090 0.065 Uiso 1 1 calc R U . . . 
Cl1 Cl 1.0389(2) 0.1721(2) 0.26015(11) 0.0819(7) Uani 1 1 d . . . . . 
Cl2 Cl 0.9735(2) 0.2766(2) 0.37919(13) 0.0948(9) Uani 1 1 d . . . . . 
Cl3 Cl 0.9998(4) 0.0593(3) 0.39139(15) 0.1419(17) Uani 1 1 d . . . . . 
  
loop_ 
 _atom_site_aniso_label 
 _atom_site_aniso_U_11 
 _atom_site_aniso_U_22 
 _atom_site_aniso_U_33 
 _atom_site_aniso_U_23 
 _atom_site_aniso_U_13 
 _atom_site_aniso_U_12 
O1 0.028(2) 0.036(2) 0.0197(19) 0.0020(15) -0.0027(16) -0.0031(16) 
O2 0.042(2) 0.057(3) 0.022(2) -0.0049(18) -0.0079(18) -0.012(2) 
O3 0.041(2) 0.0165(18) 0.031(2) 0.0028(15) 0.0006(17) -0.0095(16) 
O4 0.040(2) 0.0230(19) 0.0262(19) -0.0017(15) -0.0043(17) -0.0082(16) 
O5 0.0271(19) 0.0191(18) 0.034(2) -0.0066(15) 0.0017(16) 0.0021(15) 
O6 0.0273(19) 0.0202(18) 0.0241(18) -0.0040(14) -0.0082(15) -0.0040(15) 
O7 0.0126(16) 0.034(2) 0.0187(17) -0.0016(14) 0.0006(13) -0.0085(14) 
O8 0.0112(16) 0.032(2) 0.0262(18) 0.0078(15) -0.0019(14) -0.0057(14) 
O9 0.0162(18) 0.0222(19) 0.053(2) -0.0062(17) -0.0036(16) -0.0072(15) 
O10 0.0176(17) 0.0160(16) 0.0279(18) -0.0008(14) -0.0004(14) -0.0065(13) 
O11 0.033(2) 0.0239(19) 0.0285(19) -0.0102(15) -0.0092(16) -0.0007(16) 
O12 0.0262(18) 0.0197(17) 0.0240(18) -0.0073(14) -0.0036(15) -0.0046(14) 
O23 0.075(4) 0.092(5) 0.084(4) 0.023(4) -0.019(3) -0.042(4) 
C1 0.026(3) 0.013(2) 0.018(2) -0.0023(18) 0.004(2) -0.0030(19) 
C2 0.023(2) 0.006(2) 0.020(2) -0.0030(17) 0.005(2) -0.0043(18) 
C3 0.026(3) 0.018(2) 0.024(3) -0.006(2) 0.001(2) -0.007(2) 
C4 0.032(3) 0.020(2) 0.023(3) -0.005(2) -0.002(2) -0.007(2) 
C5 0.029(3) 0.008(2) 0.019(2) -0.0016(17) 0.007(2) -0.0090(19) 
C6 0.019(2) 0.019(2) 0.024(3) -0.0021(19) 0.005(2) -0.007(2) 
C7 0.041(3) 0.014(2) 0.021(3) -0.0073(19) 0.013(2) -0.014(2) 
C8 0.037(3) 0.013(2) 0.015(2) -0.0082(18) 0.015(2) -0.010(2) 
C9 0.036(3) 0.014(2) 0.017(2) -0.0048(19) 0.009(2) -0.007(2) 
C10 0.034(3) 0.018(2) 0.019(2) -0.007(2) 0.008(2) -0.012(2) 
C11 0.037(3) 0.011(2) 0.013(2) -0.0057(18) 0.010(2) -0.008(2) 
C12 0.040(3) 0.016(2) 0.016(2) -0.0070(19) 0.007(2) -0.007(2) 
C13 0.034(3) 0.021(3) 0.018(2) -0.010(2) 0.009(2) -0.014(2) 
C14 0.047(4) 0.026(3) 0.036(3) -0.005(2) -0.007(3) -0.011(3) 
C15 0.059(4) 0.028(3) 0.062(4) -0.006(3) -0.022(4) -0.006(3) 
C16 0.041(3) 0.034(3) 0.037(3) -0.011(3) 0.000(3) -0.010(3) 
C17 0.049(4) 0.050(4) 0.050(4) -0.007(3) -0.016(3) -0.004(3) 
C18 0.042(3) 0.014(2) 0.014(2) -0.0040(18) 0.011(2) -0.010(2) 
C19 0.033(3) 0.010(2) 0.013(2) 0.0002(17) 0.007(2) -0.011(2) 
C20 0.024(3) 0.012(2) 0.018(2) 0.0001(18) 0.0065(19) -0.0068(19) 
C21 0.024(2) 0.014(2) 0.015(2) -0.0015(18) 0.0028(19) -0.0067(19) 
C22 0.024(2) 0.010(2) 0.012(2) -0.0005(17) 0.0058(18) -0.0073(19) 
C23 0.031(3) 0.012(2) 0.014(2) 0.0024(17) 0.002(2) -0.008(2) 
C24 0.032(3) 0.020(2) 0.011(2) 0.0010(18) 0.002(2) -0.015(2) 
C25 0.033(3) 0.033(3) 0.066(4) -0.020(3) -0.018(3) 0.007(3) 
C26 0.070(5) 0.052(4) 0.042(4) -0.007(3) -0.024(4) 0.022(4) 
C27 0.028(3) 0.035(3) 0.024(3) -0.003(2) -0.006(2) -0.012(2) 
C28 0.037(4) 0.051(4) 0.050(4) -0.007(3) -0.016(3) 0.000(3) 
C29 0.021(2) 0.011(2) 0.013(2) -0.0022(17) 0.0018(18) -0.0057(18) 
C30 0.018(2) 0.009(2) 0.014(2) -0.0017(16) 0.0007(18) -0.0048(17) 
C31 0.013(2) 0.013(2) 0.018(2) -0.0043(17) 0.0015(18) -0.0048(17) 
C32 0.018(2) 0.015(2) 0.014(2) -0.0013(17) -0.0005(18) -0.0049(18) 
C33 0.018(2) 0.007(2) 0.017(2) -0.0027(17) 0.0018(18) -0.0039(17) 
C34 0.016(2) 0.012(2) 0.023(2) -0.0035(18) 0.0000(19) -0.0037(18) 
C35 0.020(2) 0.012(2) 0.014(2) -0.0007(17) -0.0039(18) -0.0035(18) 
C36 0.018(2) 0.030(3) 0.023(3) 0.002(2) -0.005(2) -0.006(2) 
C37 0.017(3) 0.050(4) 0.040(3) 0.002(3) -0.004(2) -0.013(2) 
C38 0.018(3) 0.048(4) 0.046(4) 0.021(3) -0.013(3) -0.011(3) 
C39 0.017(3) 0.070(5) 0.070(5) 0.034(4) -0.014(3) -0.011(3) 
C40 0.019(2) 0.015(2) 0.017(2) -0.0048(18) 0.0050(19) -0.0060(19) 
C41 0.019(2) 0.020(2) 0.009(2) -0.0067(17) 0.0088(18) -0.0089(19) 
C42 0.015(2) 0.017(2) 0.020(2) -0.0067(19) 0.0014(19) -0.0029(19) 
C43 0.021(2) 0.014(2) 0.021(2) 0.0010(18) -0.003(2) -0.0005(19) 
C44 0.023(2) 0.011(2) 0.013(2) -0.0057(17) 0.0063(18) -0.0036(18) 
C45 0.016(2) 0.016(2) 0.016(2) -0.0051(18) 0.0064(18) -0.0038(18) 
C46 0.016(2) 0.012(2) 0.016(2) -0.0015(17) 0.0040(18) -0.0026(18) 
C47 0.015(3) 0.065(5) 0.108(6) -0.053(5) -0.003(3) -0.002(3) 
C48 0.024(3) 0.031(3) 0.054(4) 0.018(3) -0.003(3) -0.004(2) 
C49 0.020(2) 0.021(2) 0.024(3) -0.003(2) -0.002(2) -0.004(2) 
C50 0.020(3) 0.024(3) 0.036(3) -0.009(2) -0.005(2) -0.005(2) 
C51 0.026(3) 0.014(2) 0.016(2) -0.0022(18) 0.0037(19) -0.0057(19) 
C52 0.022(2) 0.013(2) 0.017(2) -0.0020(18) 0.0039(19) -0.0060(19) 
C53 0.026(3) 0.019(2) 0.015(2) -0.0012(19) 0.004(2) -0.007(2) 
C54 0.026(3) 0.014(2) 0.018(2) 0.0015(18) 0.002(2) -0.001(2) 
C55 0.022(2) 0.014(2) 0.018(2) 0.0001(18) 0.0090(19) -0.0060(19) 
C56 0.023(2) 0.014(2) 0.015(2) 0.0013(17) 0.0034(19) -0.0100(19) 
C57 0.021(2) 0.012(2) 0.018(2) 0.0013(18) 0.0054(19) -0.0054(19) 
C58 0.029(3) 0.016(2) 0.029(3) 0.000(2) -0.003(2) -0.004(2) 
C59 0.049(4) 0.036(3) 0.041(3) -0.003(3) -0.021(3) -0.005(3) 
C60 0.036(3) 0.033(3) 0.039(3) -0.006(3) -0.012(3) 0.005(3) 
C61 0.061(5) 0.049(4) 0.060(5) -0.016(3) -0.036(4) 0.005(3) 
C62 0.024(3) 0.010(2) 0.023(2) -0.0017(18) 0.004(2) -0.0048(19) 
C71 0.078(6) 0.113(8) 0.067(6) -0.002(5) -0.033(5) -0.029(6) 
C76 0.045(4) 0.082(6) 0.065(5) 0.026(4) -0.017(4) -0.021(4) 
C77 0.045(4) 0.069(5) 0.048(4) 0.011(3) -0.014(3) -0.018(4) 
Cl1 0.0970(17) 0.1053(19) 0.0503(12) -0.0095(11) 0.0012(11) -0.0387(15) 
Cl2 0.0758(16) 0.125(2) 0.0745(16) -0.0269(15) 0.0065(12) 0.0041(15) 
Cl3 0.237(4) 0.163(3) 0.0675(16) 0.0290(18) -0.037(2) -0.149(3) 
  
_geom_special_details 
; 
 All esds (except the esd in the dihedral angle between two l.s. planes) 
 are estimated using the full covariance matrix.  The cell esds are taken 
 into account individually in the estimation of esds in distances, angles 
 and torsion angles; correlations between esds in cell parameters are only 
 used when they are defined by crystal symmetry.  An approximate (isotropic) 
 treatment of cell esds is used for estimating esds involving l.s. planes. 
; 
  
loop_ 
 _geom_bond_atom_site_label_1 
 _geom_bond_atom_site_label_2 
 _geom_bond_distance 
 _geom_bond_site_symmetry_2 
 _geom_bond_publ_flag 
O1 C1 1.219(6) . ? 
O2 C4 1.223(6) . ? 
O3 C9 1.375(6) . ? 
O3 C14 1.423(7) . ? 
O4 C12 1.365(6) . ? 
O4 C16 1.424(7) . ? 
O5 C20 1.382(6) . ? 
O5 C25 1.416(7) . ? 
O6 C23 1.382(6) . ? 
O6 C27 1.422(6) . ? 
O7 C31 1.376(5) . ? 
O7 C36 1.434(6) . ? 
O8 C34 1.375(5) . ? 
O8 C38 1.431(6) . ? 
O9 C47 1.379(7) . ? 
O9 C42 1.379(6) . ? 
O10 C45 1.376(6) . ? 
O10 C49 1.433(6) . ? 
O11 C53 1.386(6) . ? 
O11 C60 1.428(6) . ? 
O12 C56 1.377(6) . ? 
O12 C58 1.432(6) . ? 
O21 C74 1.419(15) . ? 
O21 C73 1.492(18) . ? 
O22 C72 1.404(14) . ? 
O22 C75 1.421(17) . ? 
O23 C77 1.414(9) 2_766 ? 
O23 C76 1.456(9) . ? 
C1 C6 1.481(6) . ? 
C1 C2 1.494(7) . ? 
C2 C3 1.324(7) . ? 
C2 C62 1.509(6) . ? 
C3 C4 1.470(7) . ? 
C4 C5 1.498(7) . ? 
C5 C6 1.333(7) . ? 
C5 C7 1.510(6) . ? 
C7 C8 1.515(6) . ? 
C8 C13 1.382(7) . ? 
C8 C9 1.396(7) . ? 
C9 C10 1.397(7) . ? 
C10 C11 1.383(7) . ? 
C11 C12 1.400(7) . ? 
C11 C18 1.523(6) . ? 
C12 C13 1.403(7) . ? 
C14 C15 1.513(8) . ? 
C16 C17 1.503(9) . ? 
C18 C19 1.516(6) . ? 
C19 C24 1.392(7) . ? 
C19 C20 1.392(7) . ? 
C20 C21 1.398(6) . ? 
C21 C22 1.386(7) . ? 
C22 C23 1.386(7) . ? 
C22 C29 1.521(6) . ? 
C23 C24 1.392(7) . ? 
C25 C26 1.491(10) . ? 
C27 C28 1.509(8) . ? 
C29 C30 1.508(6) . ? 
C30 C31 1.392(6) . ? 
C30 C35 1.395(6) . ? 
C31 C32 1.384(6) . ? 
C32 C33 1.388(6) . ? 
C33 C34 1.406(7) . ? 
C33 C40 1.505(6) . ? 
C34 C35 1.388(6) . ? 
C36 C37 1.504(7) . ? 
C38 C39 1.509(8) . ? 
C40 C41 1.517(6) . ? 
C41 C46 1.391(6) . ? 
C41 C42 1.395(7) . ? 
C42 C43 1.389(7) . ? 
C43 C44 1.385(7) . ? 
C44 C45 1.396(7) . ? 
C44 C51 1.521(6) . ? 
C45 C46 1.395(6) . ? 
C47 C48 1.448(8) . ? 
C49 C50 1.510(7) . ? 
C51 C52 1.518(6) . ? 
C52 C53 1.387(7) . ? 
C52 C57 1.392(7) . ? 
C53 C54 1.395(7) . ? 
C54 C55 1.383(7) . ? 
C55 C56 1.392(7) . ? 
C55 C62 1.527(6) . ? 
C56 C57 1.389(6) . ? 
C58 C59 1.489(8) . ? 
C60 C61 1.504(8) . ? 
C71 Cl3 1.760(11) . ? 
C71 Cl1 1.764(10) . ? 
C71 Cl2 1.767(11) . ? 
C72 C73 1.463(19) . ? 
C74 C75 1.60(2) . ? 
C76 C77 1.482(10) . ? 
C77 O23 1.414(9) 2_766 ? 
  
loop_ 
 _geom_angle_atom_site_label_1 
 _geom_angle_atom_site_label_2 
 _geom_angle_atom_site_label_3 
 _geom_angle 
 _geom_angle_site_symmetry_1 
 _geom_angle_site_symmetry_3 
 _geom_angle_publ_flag 
C9 O3 C14 117.6(4) . . ? 
C12 O4 C16 118.4(4) . . ? 
C20 O5 C25 118.9(4) . . ? 
C23 O6 C27 118.3(4) . . ? 
C31 O7 C36 117.3(3) . . ? 
C34 O8 C38 116.9(4) . . ? 
C47 O9 C42 116.1(4) . . ? 
C45 O10 C49 117.2(4) . . ? 
C53 O11 C60 118.2(4) . . ? 
C56 O12 C58 117.2(4) . . ? 
C74 O21 C73 108.5(12) . . ? 
C72 O22 C75 100.9(11) . . ? 
C77 O23 C76 108.4(6) 2_766 . ? 
O1 C1 C6 120.7(4) . . ? 
O1 C1 C2 121.2(4) . . ? 
C6 C1 C2 118.0(4) . . ? 
C3 C2 C1 118.8(4) . . ? 
C3 C2 C62 123.8(4) . . ? 
C1 C2 C62 117.4(4) . . ? 
C2 C3 C4 123.4(5) . . ? 
O2 C4 C3 121.1(5) . . ? 
O2 C4 C5 120.5(5) . . ? 
C3 C4 C5 118.3(4) . . ? 
C6 C5 C4 118.3(4) . . ? 
C6 C5 C7 123.8(5) . . ? 
C4 C5 C7 117.9(4) . . ? 
C5 C6 C1 123.1(4) . . ? 
C5 C7 C8 113.1(4) . . ? 
C13 C8 C9 119.1(4) . . ? 
C13 C8 C7 120.4(5) . . ? 
C9 C8 C7 120.5(5) . . ? 
O3 C9 C8 116.5(4) . . ? 
O3 C9 C10 123.6(5) . . ? 
C8 C9 C10 119.9(5) . . ? 
C11 C10 C9 120.9(5) . . ? 
C10 C11 C12 119.5(4) . . ? 
C10 C11 C18 120.6(5) . . ? 
C12 C11 C18 119.9(5) . . ? 
O4 C12 C11 116.7(4) . . ? 
O4 C12 C13 124.2(5) . . ? 
C11 C12 C13 119.1(5) . . ? 
C8 C13 C12 121.4(5) . . ? 
O3 C14 C15 106.8(5) . . ? 
O4 C16 C17 107.0(5) . . ? 
C19 C18 C11 114.3(4) . . ? 
C24 C19 C20 118.8(4) . . ? 
C24 C19 C18 120.3(4) . . ? 
C20 C19 C18 120.8(4) . . ? 
O5 C20 C19 116.1(4) . . ? 
O5 C20 C21 123.7(4) . . ? 
C19 C20 C21 120.2(4) . . ? 
C22 C21 C20 120.7(4) . . ? 
C23 C22 C21 118.9(4) . . ? 
C23 C22 C29 121.0(4) . . ? 
C21 C22 C29 120.0(4) . . ? 
O6 C23 C22 115.8(4) . . ? 
O6 C23 C24 123.5(4) . . ? 
C22 C23 C24 120.7(5) . . ? 
C19 C24 C23 120.5(5) . . ? 
O5 C25 C26 113.2(5) . . ? 
O6 C27 C28 106.3(4) . . ? 
C30 C29 C22 111.6(3) . . ? 
C31 C30 C35 118.8(4) . . ? 
C31 C30 C29 121.5(4) . . ? 
C35 C30 C29 119.7(4) . . ? 
O7 C31 C32 123.9(4) . . ? 
O7 C31 C30 116.0(4) . . ? 
C32 C31 C30 120.1(4) . . ? 
C31 C32 C33 121.9(4) . . ? 
C32 C33 C34 117.9(4) . . ? 
C32 C33 C40 121.1(4) . . ? 
C34 C33 C40 120.9(4) . . ? 
O8 C34 C35 123.7(4) . . ? 
O8 C34 C33 116.0(4) . . ? 
C35 C34 C33 120.4(4) . . ? 
C34 C35 C30 120.9(4) . . ? 
O7 C36 C37 107.0(4) . . ? 
O8 C38 C39 106.2(5) . . ? 
C33 C40 C41 116.5(4) . . ? 
C46 C41 C42 118.1(4) . . ? 
C46 C41 C40 121.1(4) . . ? 
C42 C41 C40 120.7(4) . . ? 
O9 C42 C43 121.3(4) . . ? 
O9 C42 C41 118.4(4) . . ? 
C43 C42 C41 120.2(4) . . ? 
C44 C43 C42 121.7(4) . . ? 
C43 C44 C45 118.1(4) . . ? 
C43 C44 C51 120.9(4) . . ? 
C45 C44 C51 121.0(4) . . ? 
O10 C45 C46 123.5(4) . . ? 
O10 C45 C44 116.3(4) . . ? 
C46 C45 C44 120.2(4) . . ? 
C41 C46 C45 121.3(4) . . ? 
O9 C47 C48 114.6(5) . . ? 
O10 C49 C50 106.8(4) . . ? 
C52 C51 C44 112.8(4) . . ? 
C53 C52 C57 118.9(4) . . ? 
C53 C52 C51 121.2(4) . . ? 
C57 C52 C51 119.8(4) . . ? 
O11 C53 C52 116.2(4) . . ? 
O11 C53 C54 123.4(4) . . ? 
C52 C53 C54 120.4(5) . . ? 
C55 C54 C53 120.5(5) . . ? 
C54 C55 C56 119.2(4) . . ? 
C54 C55 C62 120.5(4) . . ? 
C56 C55 C62 120.3(4) . . ? 
O12 C56 C57 123.8(4) . . ? 
O12 C56 C55 115.9(4) . . ? 
C57 C56 C55 120.2(4) . . ? 
C56 C57 C52 120.6(4) . . ? 
O12 C58 C59 107.6(4) . . ? 
O11 C60 C61 106.3(5) . . ? 
C2 C62 C55 112.8(4) . . ? 
Cl3 C71 Cl1 110.0(6) . . ? 
Cl3 C71 Cl2 109.5(5) . . ? 
Cl1 C71 Cl2 109.2(6) . . ? 
O22 C72 C73 104.1(12) . . ? 
C72 C73 O21 100.9(13) . . ? 
O21 C74 C75 101.6(12) . . ? 
O22 C75 C74 107.0(13) . . ? 
O23 C76 C77 109.9(7) . . ? 
O23 C77 C76 110.0(6) 2_766 . ? 
  
_refine_diff_density_max    2.065 
_refine_diff_density_min   -1.129 
_refine_diff_density_rms    0.120 
  
_shelx_res_file 
; 
  
    collect_0m.res created by SHELXL-2014/7 
  
TITL collect_0m in P-1 
CELL 0.71073  13.2765  13.6027  19.7254  82.139  84.547  77.580 
ZERR    2.00   0.0007   0.0007   0.0011   0.001   0.001   0.001 
LATT 1 
SFAC C  H  O  Cl 
UNIT 138  174  30  6 
OMIT -3 50 
L.S. 4 
ACTA 
BOND 
FMAP 2 
PLAN 20 
SIZE 0.06 0.20 0.40 
TEMP 0.000 
WGHT    0.179900   14.995500 
FVAR       0.08768 
MOLE 1 
O1    3    0.565350    0.679226    0.121245    11.00000    0.02786    0.03593 = 
         0.01969    0.00201   -0.00268   -0.00312 
O2    3    0.758288    0.608126    0.351312    11.00000    0.04247    0.05705 = 
         0.02210   -0.00490   -0.00787   -0.01187 
O3    3    0.363362    0.565686    0.341984    11.00000    0.04114    0.01653 = 
         0.03112    0.00281    0.00058   -0.00948 
O4    3    0.641141    0.282042    0.496429    11.00000    0.03992    0.02299 = 
         0.02617   -0.00165   -0.00435   -0.00823 
O5    3    0.332741    0.197992    0.384400    11.00000    0.02713    0.01909 = 
         0.03367   -0.00663    0.00175    0.00209 
O6    3    0.697734   -0.081397    0.426585    11.00000    0.02727    0.02018 = 
         0.02405   -0.00400   -0.00824   -0.00397 
O7    3    0.461584   -0.084428    0.219062    11.00000    0.01261    0.03421 = 
         0.01865   -0.00157    0.00055   -0.00848 
O8    3    0.882147   -0.097328    0.186013    11.00000    0.01118    0.03170 = 
         0.02619    0.00784   -0.00188   -0.00566 
O9    3    0.633676    0.108713    0.004661    11.00000    0.01619    0.02219 = 
         0.05254   -0.00620   -0.00364   -0.00720 
O10   3    1.021765    0.177577    0.033347    11.00000    0.01759    0.01605 = 
         0.02789   -0.00080   -0.00039   -0.00655 
O11   3    0.715714    0.473135   -0.074497    11.00000    0.03312    0.02394 = 
         0.02855   -0.01017   -0.00920   -0.00066 
O12   3    0.947344    0.518823    0.133570    11.00000    0.02615    0.01967 = 
         0.02400   -0.00726   -0.00364   -0.00456 
O21   3    0.746555    0.269407    0.274612    11.00000    0.15617 
O22   3    0.620624    0.270812    0.172531    11.00000    0.12443 
O23   3    0.936316    0.431854    0.527284    11.00000    0.07550    0.09239 = 
         0.08373    0.02337   -0.01900   -0.04183 
C1    1    0.610467    0.662741    0.173930    11.00000    0.02569    0.01309 = 
         0.01796   -0.00225    0.00430   -0.00303 
C2    1    0.724273    0.657225    0.172311    11.00000    0.02332    0.00592 = 
         0.01993   -0.00303    0.00498   -0.00426 
C3    1    0.769429    0.639313    0.231027    11.00000    0.02590    0.01781 = 
         0.02381   -0.00568    0.00065   -0.00664 
AFIX  43 
H3    2    0.840342    0.635663    0.229622    11.00000   -1.20000 
AFIX   0 
C4    1    0.713258    0.624891    0.298349    11.00000    0.03175    0.01990 = 
         0.02302   -0.00487   -0.00238   -0.00672 
C5    1    0.598512    0.634069    0.300778    11.00000    0.02930    0.00839 = 
         0.01887   -0.00159    0.00667   -0.00898 
C6    1    0.553101    0.650850    0.241689    11.00000    0.01942    0.01898 = 
         0.02438   -0.00208    0.00542   -0.00657 
AFIX  43 
H6    2    0.482064    0.655301    0.243067    11.00000   -1.20000 
AFIX   0 
C7    1    0.540724    0.625785    0.370353    11.00000    0.04103    0.01398 = 
         0.02117   -0.00731    0.01305   -0.01393 
AFIX  23 
H7A   2    0.474745    0.673177    0.368560    11.00000   -1.20000 
H7B   2    0.579904    0.645046    0.403638    11.00000   -1.20000 
AFIX   0 
C8    1    0.521851    0.520159    0.394201    11.00000    0.03690    0.01251 = 
         0.01536   -0.00815    0.01467   -0.00967 
C9    1    0.430004    0.493974    0.381378    11.00000    0.03580    0.01426 = 
         0.01749   -0.00483    0.00898   -0.00691 
C10   1    0.408663    0.400227    0.409950    11.00000    0.03371    0.01822 = 
         0.01906   -0.00672    0.00812   -0.01168 
AFIX  43 
H10   2    0.346172    0.384212    0.402716    11.00000   -1.20000 
AFIX   0 
C11   1    0.479185    0.330932    0.448836    11.00000    0.03734    0.01117 = 
         0.01312   -0.00572    0.00956   -0.00819 
C12   1    0.573898    0.354468    0.458864    11.00000    0.04002    0.01611 = 
         0.01557   -0.00698    0.00670   -0.00735 
C13   1    0.593110    0.450116    0.431960    11.00000    0.03365    0.02112 = 
         0.01799   -0.00968    0.00933   -0.01423 
AFIX  43 
H13   2    0.655092    0.466738    0.439695    11.00000   -1.20000 
AFIX   0 
C14   1    0.263827    0.546299    0.335307    11.00000    0.04704    0.02619 = 
         0.03644   -0.00511   -0.00730   -0.01089 
AFIX  23 
H14A  2    0.228389    0.535186    0.380130    11.00000   -1.20000 
H14B  2    0.269962    0.486518    0.312227    11.00000   -1.20000 
AFIX   0 
C15   1    0.204722    0.638702    0.293550    11.00000    0.05924    0.02797 = 
         0.06247   -0.00624   -0.02210   -0.00623 
AFIX 137 
H15A  2    0.201377    0.697613    0.316153    11.00000   -1.50000 
H15B  2    0.135961    0.629710    0.289189    11.00000   -1.50000 
H15C  2    0.239330    0.647408    0.248813    11.00000   -1.50000 
AFIX   0 
C16   1    0.736936    0.304298    0.509637    11.00000    0.04070    0.03369 = 
         0.03744   -0.01057   -0.00007   -0.01021 
AFIX  23 
H16A  2    0.725026    0.360883    0.536474    11.00000   -1.20000 
H16B  2    0.775063    0.321936    0.466879    11.00000   -1.20000 
AFIX   0 
C17   1    0.796682    0.210642    0.548708    11.00000    0.04918    0.05013 = 
         0.04963   -0.00736   -0.01568   -0.00370 
AFIX 137 
H17A  2    0.759691    0.195882    0.591839    11.00000   -1.50000 
H17B  2    0.863367    0.221675    0.556723    11.00000   -1.50000 
H17C  2    0.805149    0.154549    0.522518    11.00000   -1.50000 
AFIX   0 
C18   1    0.452560    0.231793    0.483503    11.00000    0.04189    0.01422 = 
         0.01350   -0.00398    0.01071   -0.01046 
AFIX  23 
H18A  2    0.484717    0.214016    0.526869    11.00000   -1.20000 
H18B  2    0.378322    0.242202    0.493466    11.00000   -1.20000 
AFIX   0 
C19   1    0.486500    0.143661    0.441412    11.00000    0.03286    0.01037 = 
         0.01334    0.00020    0.00728   -0.01090 
C20   1    0.422971    0.126449    0.393932    11.00000    0.02443    0.01209 = 
         0.01790    0.00009    0.00651   -0.00676 
C21   1    0.449557    0.038657    0.361211    11.00000    0.02394    0.01447 = 
         0.01494   -0.00146    0.00283   -0.00670 
AFIX  43 
H21   2    0.405437    0.026550    0.330819    11.00000   -1.20000 
AFIX   0 
C22   1    0.540999   -0.030561    0.373583    11.00000    0.02379    0.01035 = 
         0.01240   -0.00050    0.00575   -0.00729 
C23   1    0.606572   -0.010712    0.418298    11.00000    0.03146    0.01182 = 
         0.01417    0.00240    0.00186   -0.00842 
C24   1    0.579312    0.075130    0.452517    11.00000    0.03226    0.01964 = 
         0.01142    0.00099    0.00214   -0.01494 
AFIX  43 
H24   2    0.623481    0.086782    0.483048    11.00000   -1.20000 
AFIX   0 
C25   1    0.275357    0.196903    0.327662    11.00000    0.03309    0.03349 = 
         0.06578   -0.02001   -0.01757    0.00749 
AFIX  23 
H25A  2    0.208430    0.241874    0.333006    11.00000   -1.20000 
H25B  2    0.263693    0.128950    0.327494    11.00000   -1.20000 
AFIX   0 
C26   1    0.327670    0.228721    0.260493    11.00000    0.07037    0.05249 = 
         0.04244   -0.00700   -0.02430    0.02184 
AFIX 137 
H26A  2    0.351963    0.289495    0.263359    11.00000   -1.50000 
H26B  2    0.279572    0.241283    0.225374    11.00000   -1.50000 
H26C  2    0.385159    0.175871    0.249494    11.00000   -1.50000 
AFIX   0 
C27   1    0.770095   -0.062695    0.469479    11.00000    0.02809    0.03529 = 
         0.02437   -0.00265   -0.00599   -0.01218 
AFIX  23 
H27A  2    0.739867   -0.058930    0.516032    11.00000   -1.20000 
H27B  2    0.791217    0.000723    0.452671    11.00000   -1.20000 
AFIX   0 
C28   1    0.861443   -0.150355    0.467394    11.00000    0.03724    0.05105 = 
         0.05038   -0.00721   -0.01574    0.00022 
AFIX 137 
H28A  2    0.840090   -0.212032    0.486482    11.00000   -1.50000 
H28B  2    0.914420   -0.139293    0.493648    11.00000   -1.50000 
H28C  2    0.887942   -0.155519    0.420727    11.00000   -1.50000 
AFIX   0 
C29   1    0.568486   -0.125980    0.337837    11.00000    0.02145    0.01140 = 
         0.01349   -0.00215    0.00185   -0.00572 
AFIX  23 
H29A  2    0.613992   -0.178396    0.365442    11.00000   -1.20000 
H29B  2    0.506033   -0.150230    0.333691    11.00000   -1.20000 
AFIX   0 
C30   1    0.620948   -0.106607    0.267498    11.00000    0.01757    0.00870 = 
         0.01359   -0.00167    0.00070   -0.00484 
C31   1    0.565872   -0.085855    0.208800    11.00000    0.01308    0.01297 = 
         0.01787   -0.00428    0.00154   -0.00483 
C32   1    0.616222   -0.068175    0.145017    11.00000    0.01751    0.01452 = 
         0.01397   -0.00126   -0.00048   -0.00493 
AFIX  43 
H32   2    0.578269   -0.054237    0.106320    11.00000   -1.20000 
AFIX   0 
C33   1    0.721739   -0.070626    0.137073    11.00000    0.01756    0.00719 = 
         0.01710   -0.00269    0.00182   -0.00388 
C34   1    0.777439   -0.092853    0.196363    11.00000    0.01565    0.01202 = 
         0.02258   -0.00352    0.00000   -0.00367 
C35   1    0.727132   -0.110088    0.260481    11.00000    0.02020    0.01173 = 
         0.01435   -0.00068   -0.00388   -0.00347 
AFIX  43 
H35   2    0.764776   -0.124160    0.299321    11.00000   -1.20000 
AFIX   0 
C36   1    0.406793   -0.084992    0.159925    11.00000    0.01839    0.02972 = 
         0.02298    0.00184   -0.00539   -0.00578 
AFIX  23 
H36A  2    0.442411   -0.138977    0.133595    11.00000   -1.20000 
H36B  2    0.402012   -0.020910    0.130754    11.00000   -1.20000 
AFIX   0 
C37   1    0.300647   -0.101522    0.185524    11.00000    0.01650    0.04974 = 
         0.03991    0.00248   -0.00449   -0.01307 
AFIX 137 
H37A  2    0.306445   -0.165314    0.214059    11.00000   -1.50000 
H37B  2    0.261340   -0.101980    0.147197    11.00000   -1.50000 
H37C  2    0.266397   -0.047826    0.211658    11.00000   -1.50000 
AFIX   0 
C38   1    0.940730   -0.122637    0.245490    11.00000    0.01821    0.04786 = 
         0.04565    0.02117   -0.01338   -0.01123 
AFIX  23 
H38A  2    0.933540   -0.188649    0.268681    11.00000   -1.20000 
H38B  2    0.917170   -0.072651    0.277267    11.00000   -1.20000 
AFIX   0 
C39   1    1.051761   -0.123645    0.220136    11.00000    0.01690    0.06959 = 
         0.07039    0.03421   -0.01363   -0.01056 
AFIX 137 
H39A  2    1.072197   -0.169519    0.186076    11.00000   -1.50000 
H39B  2    1.095223   -0.145391    0.257842    11.00000   -1.50000 
H39C  2    1.058510   -0.056664    0.200358    11.00000   -1.50000 
AFIX   0 
C40   1    0.776060   -0.056864    0.066988    11.00000    0.01885    0.01522 = 
         0.01749   -0.00481    0.00497   -0.00598 
AFIX  23 
H40A  2    0.732867   -0.070310    0.033772    11.00000   -1.20000 
H40B  2    0.839669   -0.107672    0.065864    11.00000   -1.20000 
AFIX   0 
C41   1    0.802484    0.046175    0.043995    11.00000    0.01891    0.01992 = 
         0.00876   -0.00670    0.00885   -0.00886 
C42   1    0.731988    0.123849    0.009783    11.00000    0.01540    0.01685 = 
         0.02038   -0.00666    0.00140   -0.00288 
C43   1    0.762308    0.212185   -0.020584    11.00000    0.02084    0.01424 = 
         0.02065    0.00098   -0.00332   -0.00054 
AFIX  43 
H43   2    0.715653    0.261409   -0.045604    11.00000   -1.20000 
AFIX   0 
C44   1    0.860170    0.228849   -0.014570    11.00000    0.02292    0.01102 = 
         0.01331   -0.00569    0.00633   -0.00361 
C45   1    0.927701    0.155304    0.025074    11.00000    0.01593    0.01591 = 
         0.01596   -0.00509    0.00637   -0.00384 
C46   1    0.899947    0.063722    0.051811    11.00000    0.01624    0.01187 = 
         0.01626   -0.00150    0.00397   -0.00259 
AFIX  43 
H46   2    0.947518    0.013427    0.075314    11.00000   -1.20000 
AFIX   0 
C47   1    0.553476    0.181700    0.027650    11.00000    0.01455    0.06464 = 
         0.10840   -0.05301   -0.00320   -0.00230 
AFIX  23 
H47A  2    0.552979    0.244757   -0.002108    11.00000   -1.20000 
H47B  2    0.566350    0.192912    0.073289    11.00000   -1.20000 
AFIX   0 
C48   1    0.452355    0.156883    0.030096    11.00000    0.02394    0.03141 = 
         0.05383    0.01755   -0.00307   -0.00361 
AFIX 137 
H48A  2    0.416920    0.192163   -0.009156    11.00000   -1.50000 
H48B  2    0.413167    0.176901    0.071203    11.00000   -1.50000 
H48C  2    0.459941    0.085132    0.029863    11.00000   -1.50000 
AFIX   0 
C49   1    1.082412    0.115260    0.085610    11.00000    0.02002    0.02108 = 
         0.02445   -0.00324   -0.00188   -0.00447 
AFIX  23 
H49A  2    1.112411    0.049237    0.071169    11.00000   -1.20000 
H49B  2    1.039736    0.105899    0.127755    11.00000   -1.20000 
AFIX   0 
C50   1    1.166469    0.169493    0.096615    11.00000    0.01991    0.02435 = 
         0.03643   -0.00920   -0.00471   -0.00468 
AFIX 137 
H50A  2    1.203875    0.184062    0.053616    11.00000   -1.50000 
H50B  2    1.212957    0.127170    0.128156    11.00000   -1.50000 
H50C  2    1.136009    0.231720    0.115069    11.00000   -1.50000 
AFIX   0 
C51   1    0.893082    0.324491   -0.050213    11.00000    0.02625    0.01388 = 
         0.01633   -0.00220    0.00373   -0.00571 
AFIX  23 
H51A  2    0.967690    0.310794   -0.058542    11.00000   -1.20000 
H51B  2    0.863111    0.342555   -0.094320    11.00000   -1.20000 
AFIX   0 
C52   1    0.860291    0.413492   -0.008679    11.00000    0.02159    0.01294 = 
         0.01651   -0.00196    0.00392   -0.00598 
C53   1    0.772723    0.487543   -0.022663    11.00000    0.02637    0.01943 = 
         0.01543   -0.00117    0.00424   -0.00683 
C54   1    0.746751    0.571495    0.013751    11.00000    0.02575    0.01445 = 
         0.01834    0.00151    0.00216   -0.00129 
AFIX  43 
H54   2    0.688801    0.621555    0.003248    11.00000   -1.20000 
AFIX   0 
C55   1    0.806469    0.580879    0.065331    11.00000    0.02229    0.01392 = 
         0.01778    0.00011    0.00901   -0.00596 
C56   1    0.892214    0.504778    0.081236    11.00000    0.02311    0.01418 = 
         0.01532    0.00134    0.00343   -0.00997 
C57   1    0.919826    0.422720    0.043637    11.00000    0.02147    0.01187 = 
         0.01824    0.00131    0.00540   -0.00545 
AFIX  43 
H57   2    0.978652    0.373462    0.053502    11.00000   -1.20000 
AFIX   0 
C58   1    1.031197    0.438268    0.154627    11.00000    0.02936    0.01623 = 
         0.02878    0.00019   -0.00289   -0.00441 
AFIX  23 
H58A  2    1.083924    0.428060    0.117254    11.00000   -1.20000 
H58B  2    1.006719    0.375658    0.167792    11.00000   -1.20000 
AFIX   0 
C59   1    1.074566    0.467435    0.214054    11.00000    0.04852    0.03648 = 
         0.04080   -0.00278   -0.02095   -0.00528 
AFIX 137 
H59A  2    1.096411    0.530598    0.200891    11.00000   -1.50000 
H59B  2    1.132694    0.415785    0.228246    11.00000   -1.50000 
H59C  2    1.022555    0.474727    0.251341    11.00000   -1.50000 
AFIX   0 
C60   1    0.627926    0.550008   -0.093122    11.00000    0.03633    0.03303 = 
         0.03880   -0.00558   -0.01169    0.00544 
AFIX  23 
H60A  2    0.648350    0.614327   -0.107843    11.00000   -1.20000 
H60B  2    0.577232    0.558248   -0.054446    11.00000   -1.20000 
AFIX   0 
C61   1    0.583718    0.515262   -0.150954    11.00000    0.06093    0.04903 = 
         0.06049   -0.01578   -0.03561    0.00545 
AFIX 137 
H61A  2    0.635050    0.506561   -0.188547    11.00000   -1.50000 
H61B  2    0.524595    0.565122   -0.165739    11.00000   -1.50000 
H61C  2    0.563299    0.451931   -0.135480    11.00000   -1.50000 
AFIX   0 
C62   1    0.780675    0.674914    0.103059    11.00000    0.02408    0.00966 = 
         0.02316   -0.00170    0.00381   -0.00479 
AFIX  23 
H62A  2    0.844250    0.695952    0.109105    11.00000   -1.20000 
H62B  2    0.738255    0.729624    0.075138    11.00000   -1.20000 
AFIX   0 
C71   1    0.960870    0.173117    0.337678    11.00000    0.07772    0.11282 = 
         0.06671   -0.00223   -0.03308   -0.02950 
AFIX  13 
H71   2    0.888508    0.180241    0.327828    11.00000   -1.20000 
AFIX   0 
C72   1    0.715369    0.302520    0.161300    11.00000    0.11102 
AFIX  23 
H72A  2    0.717770    0.347212    0.118677    11.00000   -1.20000 
H72B  2    0.772708    0.244864    0.159731    11.00000   -1.20000 
AFIX   0 
C73   1    0.718687    0.356275    0.220187    11.00000    0.15202 
AFIX  23 
H73A  2    0.652092    0.398597    0.231415    11.00000   -1.20000 
H73B  2    0.770841    0.397504    0.212268    11.00000   -1.20000 
AFIX   0 
C74   1    0.659806    0.223350    0.291989    11.00000    0.11544 
AFIX  23 
H74A  2    0.599023    0.272096    0.305651    11.00000   -1.20000 
H74B  2    0.673570    0.167733    0.328498    11.00000   -1.20000 
AFIX   0 
C75   1    0.646636    0.183744    0.221163    11.00000    0.15522 
AFIX  23 
H75A  2    0.710537    0.140581    0.205881    11.00000   -1.20000 
H75B  2    0.592333    0.145056    0.226941    11.00000   -1.20000 
AFIX   0 
C76   1    0.897289    0.527635    0.486274    11.00000    0.04453    0.08242 = 
         0.06466    0.02633   -0.01744   -0.02122 
AFIX  23 
H76A  2    0.872682    0.580190    0.516058    11.00000   -1.20000 
H76B  2    0.839735    0.521114    0.461572    11.00000   -1.20000 
AFIX   0 
C77   1    0.980511    0.556199    0.436951    11.00000    0.04506    0.06906 = 
         0.04773    0.01112   -0.01375   -0.01813 
AFIX  23 
H77A  2    1.004574    0.503984    0.406846    11.00000   -1.20000 
H77B  2    0.953828    0.619156    0.408969    11.00000   -1.20000 
AFIX   0 
CL1   4    1.038870    0.172107    0.260145    11.00000    0.09703    0.10534 = 
         0.05026   -0.00949    0.00125   -0.03871 
CL2   4    0.973473    0.276605    0.379185    11.00000    0.07583    0.12474 = 
         0.07455   -0.02689    0.00649    0.00408 
CL3   4    0.999794    0.059329    0.391393    11.00000    0.23745    0.16304 = 
         0.06745    0.02905   -0.03729   -0.14870 
HKLF 4 
  
REM  collect_0m in P-1 
REM R1 =  0.1086 for    8168 Fo > 4sig(Fo)  and  0.1476 for all   12121 data 
REM    764 parameters refined using      0 restraints 
  
END 
  
WGHT      0.1798     14.9966 
  
REM Highest difference peak  2.065,  deepest hole -1.129,  1-sigma level  0.120 
Q1    1   0.7689  0.1762  0.2747  11.00000  0.05    2.06 
Q2    1   1.0705  0.0804  0.2850  11.00000  0.05    1.71 
Q3    1   0.6332  0.3306  0.2006  11.00000  0.05    1.71 
Q4    1   0.7623  0.1774  0.2054  11.00000  0.05    1.63 
Q5    1   0.6358  0.3272  0.2708  11.00000  0.05    1.39 
Q6    1   0.9294  0.5385  0.5549  11.00000  0.05    1.29 
Q7    1   0.6628  0.1879  0.2668  11.00000  0.05    0.95 
Q8    1   0.9001  0.1360  0.3623  11.00000  0.05    0.82 
Q9    1   1.1125  0.0357  0.3502  11.00000  0.05    0.80 
Q10   1   0.7371  0.3173  0.2671  11.00000  0.05    0.73 
Q11   1   0.9551  0.1132  0.4220  11.00000  0.05    0.65 
Q12   1   0.9719  0.1302  0.2930  11.00000  0.05    0.64 
Q13   1   0.5658  0.2486  0.0348  11.00000  0.05    0.53 
Q14   1   0.6951  0.3515  0.1713  11.00000  0.05    0.51 
Q15   1   0.8387 -0.1013  0.1932  11.00000  0.05    0.49 
Q16   1   0.7219  0.3574  0.1905  11.00000  0.05    0.49 
Q17   1   0.7538 -0.0808  0.1693  11.00000  0.05    0.46 
Q18   1   0.6547  0.6304  0.2981  11.00000  0.05    0.43 
Q19   1   0.4201  0.4217  0.3967  11.00000  0.05    0.43 
Q20   1   0.5966  0.0242  0.4329  11.00000  0.05    0.42 
; 
_shelx_res_checksum   73205 
  
_shelx_hkl_file 
; 
   1   0   0   30.02    0.46 
   1   0   0   30.09    0.47 
   2   0   0   23.06    0.42 
   2   0   0   23.05    0.40 
   2   0   0   22.97    0.38 
   3   0   0   58.05    0.90 
   3   0   0   57.17    0.92 
   3   0   0   57.38    0.96 
   4   0   0   30.50    0.61 
   4   0   0   31.88    0.55 
   4   0   0   31.86    0.59 
  -5   0   0   17.35    0.47 
   5   0   0   16.95    0.40 
   5   0   0   17.17    0.36 
   5   0   0   15.98    0.43 
  -6   0   0  156.83    2.33 
  -6   0   0  152.08    2.47 
   6   0   0  152.22    2.39 
   6   0   0  150.53    2.45 
  -7   0   0    3.08    0.28 
  -7   0   0    3.05    0.21 
   7   0   0    3.14    0.26 
   7   0   0    3.31    0.24 
  -8   0   0    0.03    0.13 
  -8   0   0    0.59    0.23 
   8   0   0   -0.06    0.15 
   8   0   0    0.03    0.14 
  -9   0   0    0.66    0.18 
  -9   0   0    0.57    0.27 
   9   0   0    0.52    0.20 
   9   0   0    0.67    0.18 
 -10   0   0    5.08    0.32 
 -10   0   0    5.04    0.47 
  10   0   0    5.78    0.40 
  10   0   0    4.80    0.34 
 -11   0   0    0.44    0.20 
 -11   0   0    0.21    0.31 
  11   0   0    0.57    0.22 
  11   0   0    0.44    0.23 
 -12   0   0    6.75    0.56 
  12   0   0    6.46    0.46 
  12   0   0    6.90    0.42 
 -13   0   0   -0.35    0.31 
  13   0   0    0.13    0.22 
  13   0   0    0.42    0.25 
 -14   0   0   -0.17    0.34 
  14   0   0    0.27    0.24 
  14   0   0    0.49    0.27 
 -15   0   0    0.63    0.42 
  15   0   0   -0.01    0.26 
 -16   0   0    0.11    0.41 
  16   0   0    0.07    0.31 
 -17   0   0   -0.29    0.46 
  17   0   0    0.09    0.35 
  17  -1   0    1.00    0.42 
 -17   1   0    0.99    0.49 
  16  -1   0    0.34    0.35 
 -16   1   0    0.47    0.43 
  15  -1   0    0.07    0.28 
 -15   1   0   -0.25    0.36 
  14  -1   0   -0.17    0.24 
 -14   1   0   -0.31    0.34 
  13  -1   0    0.93    0.29 
  13  -1   0    1.00    0.29 
 -13   1   0    1.23    0.40 
  12  -1   0    4.89    0.37 
  12  -1   0    4.11    0.41 
 -12   1   0    3.01    0.47 
  11  -1   0    0.01    0.21 
  11  -1   0    0.18    0.19 
 -11   1   0   -0.15    0.30 
 -11   1   0    0.06    0.22 
  10  -1   0    0.79    0.25 
  10  -1   0    0.76    0.20 
 -10   1   0    0.69    0.33 
 -10   1   0    0.89    0.23 
   9  -1   0    0.08    0.15 
   9  -1   0    0.13    0.20 
  -9   1   0    0.18    0.18 
  -9   1   0   -0.24    0.24 
   8  -1   0    0.47    0.16 
   8  -1   0    0.44    0.18 
  -8   1   0    0.65    0.25 
  -8   1   0    0.73    0.18 
   7  -1   0    9.05    0.32 
   7  -1   0    8.39    0.37 
  -7   1   0    8.62    0.43 
  -7   1   0    8.91    0.32 
   6  -1   0    2.76    0.20 
   6  -1   0    2.79    0.23 
  -6   1   0    2.97    0.20 
   5  -1   0   17.54    0.46 
   5  -1   0   18.52    0.40 
  -5   1   0   17.17    0.40 
   4  -1   0   15.32    0.34 
   4  -1   0   15.54    0.39 
  -4   1   0   15.29    0.36 
   3  -1   0    5.83    0.18 
   3  -1   0    5.59    0.22 
  -3   1   0    6.06    0.21 
   2  -1   0   -0.04    0.06 
   2  -1   0    0.06    0.05 
  -2   1   0    0.04    0.06 
   1  -1   0   -0.02    0.04 
  -1   1   0   -0.06    0.03 
   0  -1   0    3.78    0.10 
   0   1   0    4.47    0.11 
  -1  -1   0    4.63    0.12 
   1   1   0    4.44    0.11 
   1   1   0    4.63    0.11 
  -2  -1   0   35.65    0.57 
   2   1   0   34.72    0.57 
   2   1   0   36.27    0.60 
   2   1   0   35.52    0.60 
  -3  -1   0    6.11    0.20 
   3   1   0    6.01    0.17 
   3   1   0    6.20    0.21 
   3   1   0    5.85    0.20 
  -4  -1   0   26.39    0.53 
   4   1   0   26.34    0.48 
   4   1   0   25.42    0.52 
   4   1   0   26.20    0.54 
  -5  -1   0    9.30    0.34 
   5   1   0   10.48    0.27 
   5   1   0   10.47    0.34 
   5   1   0   10.58    0.32 
  -6  -1   0   20.30    0.53 
   6   1   0   19.85    0.42 
   6   1   0   18.21    0.50 
   6   1   0   19.68    0.49 
  -7  -1   0    2.19    0.24 
   7   1   0    1.85    0.20 
   7   1   0    1.74    0.20 
   7   1   0    1.64    0.15 
  -8  -1   0    5.77    0.40 
   8   1   0    5.84    0.32 
   8   1   0    5.77    0.25 
   8   1   0    5.98    0.34 
  -9  -1   0    3.88    0.37 
   9   1   0    4.48    0.36 
   9   1   0    3.93    0.31 
 -10  -1   0    0.59    0.30 
 -10  -1   0    0.74    0.19 
  10   1   0    0.79    0.24 
  10   1   0    0.64    0.21 
 -11  -1   0    0.29    0.31 
 -11  -1   0   -0.04    0.17 
  11   1   0   -0.15    0.19 
  11   1   0    0.26    0.20 
 -12  -1   0    0.69    0.35 
  12   1   0    0.35    0.22 
  12   1   0    0.64    0.25 
 -13  -1   0    0.08    0.31 
  13   1   0    0.31    0.25 
  13   1   0    0.28    0.23 
 -14  -1   0    0.08    0.33 
  14   1   0    0.40    0.25 
  14   1   0   -0.04    0.26 
 -15  -1   0    0.14    0.38 
  15   1   0   -0.07    0.28 
  15   1   0   -0.27    0.22 
 -16  -1   0   -0.14    0.40 
  16   1   0    0.07    0.33 
 -17  -1   0   -0.12    0.41 
  17   1   0    0.91    0.37 
  16  -2   0   -0.15    0.32 
 -16   2   0    0.24    0.42 
  15  -2   0    0.63    0.35 
 -15   2   0   -0.36    0.35 
  14  -2   0   -0.04    0.26 
 -14   2   0   -0.40    0.36 
  13  -2   0   -0.12    0.23 
 -13   2   0    0.66    0.38 
  12  -2   0   -0.26    0.23 
 -12   2   0   -0.04    0.33 
  11  -2   0    0.62    0.25 
  11  -2   0    0.41    0.19 
 -11   2   0    0.05    0.33 
 -11   2   0    0.41    0.24 
  10  -2   0    8.60    0.49 
  10  -2   0    8.87    0.40 
 -10   2   0    9.44    0.46 
 -10   2   0    7.86    0.57 
   9  -2   0    0.29    0.20 
   9  -2   0    0.45    0.16 
  -9   2   0    0.28    0.22 
  -9   2   0    0.40    0.29 
   8  -2   0    0.07    0.14 
   8  -2   0    0.21    0.18 
  -8   2   0    0.39    0.25 
  -8   2   0    0.53    0.20 
   7  -2   0   -0.04    0.11 
   7  -2   0    0.18    0.15 
  -7   2   0    0.02    0.21 
  -7   2   0    0.16    0.16 
   6  -2   0   54.27    0.93 
   6  -2   0   52.74    1.04 
  -6   2   0   52.99    0.98 
   5  -2   0    5.46    0.27 
   5  -2   0    5.76    0.20 
  -5   2   0    5.81    0.27 
   4  -2   0    5.68    0.18 
   4  -2   0    5.41    0.25 
  -4   2   0    5.83    0.27 
   3  -2   0   -0.12    0.10 
   3  -2   0   -0.15    0.06 
  -3   2   0    0.15    0.13 
   2  -2   0   61.85    0.92 
  -2   2   0   61.28    1.01 
   1  -2   0   26.29    0.48 
  -1   2   0   25.97    0.49 
   0  -2   0   45.57    0.74 
   0   2   0   45.84    0.70 
  -1  -2   0    3.07    0.13 
   1   2   0    3.16    0.13 
   1   2   0    3.02    0.11 
  -2  -2   0    1.45    0.08 
  -2  -2   0    1.43    0.12 
   2   2   0    1.56    0.11 
   2   2   0    1.55    0.11 
  -3  -2   0    9.28    0.30 
  -3  -2   0    9.36    0.23 
   3   2   0    9.38    0.24 
   3   2   0    9.38    0.27 
  -4  -2   0   26.36    0.50 
   4   2   0   24.16    0.47 
   4   2   0   24.58    0.53 
   4   2   0   24.41    0.53 
  -5  -2   0    4.50    0.24 
   5   2   0    3.83    0.22 
   5   2   0    3.58    0.22 
   5   2   0    4.12    0.18 
  -6  -2   0   21.89    0.53 
   6   2   0   20.51    0.53 
   6   2   0   20.74    0.45 
   6   2   0   20.78    0.52 
  -7  -2   0   -0.05    0.17 
   7   2   0    0.01    0.12 
   7   2   0    0.08    0.09 
   7   2   0    0.10    0.13 
  -8  -2   0    4.02    0.32 
   8   2   0    4.48    0.23 
   8   2   0    4.35    0.30 
   8   2   0    3.67    0.29 
  -9  -2   0    1.51    0.29 
   9   2   0    1.57    0.25 
   9   2   0    1.93    0.25 
   9   2   0    1.68    0.18 
 -10  -2   0    3.32    0.37 
  10   2   0    2.59    0.30 
  10   2   0    2.90    0.23 
  10   2   0    2.48    0.29 
 -11  -2   0    0.13    0.29 
  11   2   0    0.04    0.14 
  11   2   0    0.31    0.22 
  11   2   0    0.02    0.20 
 -12  -2   0    1.43    0.35 
  12   2   0    1.65    0.30 
  12   2   0    1.72    0.29 
 -13  -2   0    1.62    0.38 
  13   2   0    2.15    0.35 
  13   2   0    2.39    0.33 
 -14  -2   0   -0.17    0.33 
  14   2   0    0.09    0.23 
  14   2   0    0.13    0.25 
 -15  -2   0    1.44    0.45 
  15   2   0   -0.16    0.25 
  15   2   0    0.53    0.30 
 -16  -2   0   -0.25    0.39 
  16   2   0    0.36    0.31 
  16   2   0   -0.13    0.25 
 -17  -2   0    0.27    0.44 
  17   2   0   -0.37    0.31 
  16  -3   0    0.33    0.36 
 -16   3   0   -0.03    0.44 
  15  -3   0    0.29    0.31 
 -15   3   0   -0.33    0.40 
  14  -3   0    0.17    0.30 
 -14   3   0    0.82    0.43 
  13  -3   0   -0.23    0.25 
 -13   3   0    0.33    0.37 
  12  -3   0    0.25    0.27 
 -12   3   0   -0.04    0.34 
  11  -3   0    1.49    0.30 
 -11   3   0    1.67    0.41 
 -11   3   0    1.73    0.31 
  10  -3   0   11.53    0.42 
  10  -3   0   11.43    0.56 
 -10   3   0   10.48    0.64 
 -10   3   0   11.76    0.54 
   9  -3   0    7.20    0.32 
   9  -3   0    7.57    0.44 
  -9   3   0    7.57    0.55 
  -9   3   0    7.55    0.45 
   8  -3   0    3.16    0.31 
   8  -3   0    4.07    0.25 
  -8   3   0    4.39    0.34 
  -8   3   0    3.87    0.39 
   7  -3   0    0.44    0.12 
   7  -3   0    0.29    0.17 
  -7   3   0    0.46    0.25 
  -7   3   0    0.52    0.20 
   6  -3   0    0.98    0.12 
   6  -3   0    1.07    0.19 
  -6   3   0    1.14    0.20 
   5  -3   0   63.98    1.02 
   5  -3   0   63.21    1.18 
  -5   3   0   63.22    1.15 
   4  -3   0    1.08    0.16 
   4  -3   0    1.67    0.11 
  -4   3   0    1.35    0.19 
   3  -3   0   12.80    0.25 
   3  -3   0   12.88    0.37 
  -3   3   0   12.71    0.38 
   2  -3   0   21.00    0.34 
   2  -3   0   20.06    0.46 
  -2   3   0   20.93    0.50 
   1  -3   0    3.15    0.10 
   1  -3   0    2.97    0.18 
  -1   3   0    3.06    0.23 
   0  -3   0  120.71    1.86 
   0   3   0  121.00    1.89 
   0   3   0  124.89    1.81 
  -1  -3   0  390.70    5.80 
   1   3   0  401.09    5.83 
   1   3   0  403.24    5.82 
  -2  -3   0   40.48    0.75 
   2   3   0   42.53    0.74 
   2   3   0   41.62    0.73 
  -3  -3   0    5.58    0.17 
  -3  -3   0    6.27    0.28 
   3   3   0    5.84    0.22 
   3   3   0    5.95    0.23 
  -4  -3   0    9.27    0.36 
  -4  -3   0    9.55    0.27 
   4   3   0    9.49    0.28 
   4   3   0    8.82    0.30 
  -5  -3   0    1.51    0.16 
  -5  -3   0    1.94    0.22 
   5   3   0    1.68    0.17 
   5   3   0    1.54    0.14 
  -6  -3   0    3.66    0.24 
   6   3   0    3.64    0.20 
   6   3   0    3.53    0.24 
   6   3   0    3.37    0.24 
  -7  -3   0   17.43    0.49 
   7   3   0   16.32    0.50 
   7   3   0   18.68    0.53 
   7   3   0   16.75    0.42 
  -8  -3   0    1.92    0.25 
   8   3   0    1.40    0.22 
   8   3   0    2.26    0.25 
   8   3   0    1.97    0.18 
  -9  -3   0   -0.08    0.22 
   9   3   0    0.21    0.18 
   9   3   0    0.16    0.13 
   9   3   0    0.14    0.18 
 -10  -3   0    0.16    0.25 
  10   3   0    0.24    0.15 
  10   3   0    0.02    0.20 
  10   3   0    0.34    0.21 
 -11  -3   0   -0.05    0.25 
  11   3   0    0.12    0.14 
  11   3   0   -0.21    0.21 
  11   3   0    0.06    0.21 
 -12  -3   0    0.15    0.29 
  12   3   0    0.41    0.25 
  12   3   0    0.60    0.24 
 -13  -3   0    0.82    0.35 
  13   3   0    1.01    0.30 
  13   3   0    1.10    0.28 
 -14  -3   0    1.66    0.40 
  14   3   0    2.95    0.39 
  14   3   0    2.11    0.36 
 -15  -3   0    0.71    0.39 
  15   3   0    0.92    0.32 
  15   3   0    1.21    0.31 
 -16  -3   0    0.23    0.38 
  16   3   0   -0.19    0.26 
  16   3   0    0.10    0.29 
 -17  -3   0    0.14    0.49 
  17   3   0    0.02    0.32 
  17   3   0   -0.10    0.29 
  16  -4   0    0.13    0.36 
 -16   4   0   -0.47    0.45 
  15  -4   0   -0.19    0.34 
 -15   4   0   -0.67    0.41 
  14  -4   0   -0.17    0.29 
 -14   4   0   -0.51    0.37 
  13  -4   0    6.15    0.55 
 -13   4   0    5.73    0.62 
  12  -4   0    2.87    0.39 
 -12   4   0    2.53    0.48 
  11  -4   0    1.17    0.29 
 -11   4   0    1.53    0.39 
 -11   4   0    1.09    0.30 
  10  -4   0   -0.29    0.21 
 -10   4   0   -0.07    0.31 
 -10   4   0   -0.04    0.25 
   9  -4   0    0.51    0.23 
  -9   4   0    0.35    0.30 
  -9   4   0    0.17    0.25 
   8  -4   0    1.36    0.26 
   8  -4   0    1.48    0.16 
  -8   4   0    1.46    0.29 
  -8   4   0    0.73    0.32 
   7  -4   0   19.34    0.43 
   7  -4   0   18.21    0.61 
  -7   4   0   19.50    0.61 
   6  -4   0    0.65    0.11 
   6  -4   0    0.91    0.20 
  -6   4   0    1.03    0.23 
   5  -4   0    2.09    0.22 
   5  -4   0    2.42    0.13 
  -5   4   0    1.91    0.24 
   4  -4   0   12.68    0.25 
   4  -4   0   12.14    0.41 
  -4   4   0   12.14    0.43 
   3  -4   0    2.37    0.21 
  -3   4   0    2.61    0.24 
   2  -4   0    2.47    0.11 
   2  -4   0    2.72    0.21 
  -2   4   0    3.08    0.25 
   1  -4   0   15.38    0.28 
   1  -4   0   15.22    0.40 
  -1   4   0   15.38    0.44 
   0  -4   0  119.49    1.87 
   0   4   0  121.47    1.92 
   0   4   0  118.97    1.80 
  -1  -4   0    0.31    0.13 
   1   4   0    0.27    0.13 
   1   4   0    0.45    0.09 
  -2  -4   0    4.63    0.27 
   2   4   0    4.69    0.20 
   2   4   0    4.50    0.24 
  -3  -4   0   23.54    0.56 
  -3  -4   0   23.91    0.39 
   3   4   0   23.70    0.51 
   3   4   0   24.01    0.52 
  -4  -4   0    6.14    0.19 
  -4  -4   0    6.78    0.32 
   4   4   0    6.18    0.25 
   4   4   0    6.18    0.26 
  -5  -4   0   -0.07    0.15 
  -5  -4   0    0.23    0.11 
   5   4   0    0.30    0.11 
   5   4   0    0.22    0.11 
  -6  -4   0   37.14    0.71 
  -6  -4   0   35.93    0.85 
   6   4   0   36.55    0.79 
   6   4   0   37.75    0.73 
  -7  -4   0    5.42    0.38 
  -7  -4   0    5.68    0.30 
   7   4   0    5.38    0.30 
   7   4   0    5.17    0.25 
  -8  -4   0   12.14    0.44 
  -8  -4   0   13.53    0.58 
   8   4   0   12.48    0.47 
   8   4   0   13.12    0.39 
  -9  -4   0    8.67    0.43 
   9   4   0    7.89    0.33 
   9   4   0    8.39    0.43 
 -10  -4   0    0.27    0.25 
  10   4   0    0.08    0.21 
  10   4   0    0.32    0.15 
  10   4   0    0.09    0.19 
 -11  -4   0    1.34    0.32 
  11   4   0    1.07    0.27 
  11   4   0    2.02    0.22 
  11   4   0    1.76    0.30 
 -12  -4   0    6.79    0.52 
  12   4   0    7.64    0.51 
  12   4   0    8.31    0.50 
 -13  -4   0    7.42    0.56 
  13   4   0    8.01    0.53 
  13   4   0    7.20    0.52 
 -14  -4   0    5.39    0.52 
  14   4   0    5.26    0.50 
  14   4   0    5.65    0.50 
 -15  -4   0   -0.05    0.33 
  15   4   0   -0.25    0.26 
  15   4   0    0.07    0.27 
  16   4   0    0.85    0.33 
  17   4   0    0.48    0.32 
  15  -5   0    0.50    0.36 
 -15   5   0   -0.46    0.41 
  14  -5   0    0.57    0.36 
 -14   5   0    0.72    0.44 
  13  -5   0    0.29    0.29 
 -13   5   0   -0.08    0.37 
  12  -5   0    0.71    0.30 
 -12   5   0    1.19    0.41 
  11  -5   0    0.76    0.29 
 -11   5   0    0.62    0.32 
 -11   5   0    0.83    0.36 
  10  -5   0    1.54    0.29 
 -10   5   0    1.16    0.33 
 -10   5   0    1.15    0.37 
   9  -5   0   -0.21    0.19 
  -9   5   0    0.11    0.26 
  -9   5   0    0.01    0.29 
   8  -5   0    3.48    0.35 
  -8   5   0    3.30    0.42 
  -8   5   0    3.79    0.37 
   7  -5   0    0.29    0.20 
   7  -5   0    0.46    0.11 
  -7   5   0    0.35    0.29 
  -7   5   0    0.26    0.26 
   6  -5   0   17.60    0.36 
   6  -5   0   16.92    0.57 
  -6   5   0   18.65    0.61 
   5  -5   0    4.79    0.33 
  -5   5   0    4.97    0.37 
   4  -5   0    7.19    0.35 
  -4   5   0    6.50    0.40 
   3  -5   0    9.55    0.37 
  -3   5   0    9.62    0.42 
   2  -5   0    0.00    0.07 
   2  -5   0   -0.27    0.11 
  -2   5   0   -0.10    0.16 
   1  -5   0   -0.02    0.12 
   1  -5   0    0.06    0.07 
  -1   5   0    0.06    0.15 
   0  -5   0   60.31    1.08 
   0   5   0   61.17    0.99 
   0   5   0   62.54    1.13 
  -1  -5   0   30.97    0.65 
   1   5   0   32.21    0.59 
   1   5   0   31.25    0.68 
  -2  -5   0   13.18    0.41 
   2   5   0   13.06    0.40 
   2   5   0   13.54    0.35 
  -3  -5   0    0.96    0.18 
   3   5   0    1.05    0.16 
   3   5   0    1.05    0.14 
  -4  -5   0    4.38    0.13 
  -4  -5   0    3.94    0.29 
   4   5   0    3.95    0.24 
   4   5   0    4.49    0.24 
  -5  -5   0    8.16    0.23 
  -5  -5   0    7.36    0.37 
   5   5   0    8.44    0.33 
   5   5   0    7.88    0.31 
  -6  -5   0   28.83    0.74 
  -6  -5   0   28.06    0.56 
   6   5   0   27.93    0.68 
   6   5   0   27.43    0.62 
  -7  -5   0    1.07    0.18 
  -7  -5   0    1.21    0.25 
   7   5   0    1.33    0.21 
   7   5   0    0.96    0.17 
  -8  -5   0    0.74    0.29 
  -8  -5   0    1.17    0.22 
   8   5   0    1.30    0.18 
   8   5   0    0.95    0.20 
  -9  -5   0    1.83    0.27 
  -9  -5   0    1.77    0.35 
   9   5   0    2.01    0.22 
   9   5   0    1.82    0.26 
 -10  -5   0    1.70    0.37 
 -10  -5   0    1.62    0.29 
  10   5   0    2.05    0.22 
  10   5   0    1.83    0.29 
 -11  -5   0    1.70    0.31 
 -11  -5   0    1.04    0.36 
  11   5   0    1.40    0.21 
  11   5   0    1.24    0.27 
 -12  -5   0    0.87    0.36 
 -12  -5   0    0.41    0.29 
  12   5   0    1.27    0.28 
 -13  -5   0    1.55    0.39 
 -13  -5   0    1.05    0.33 
  13   5   0    1.56    0.32 
 -14  -5   0    1.46    0.42 
  14   5   0    3.04    0.41 
 -15  -5   0    5.18    0.59 
  15   5   0    5.11    0.50 
 -16  -5   0    1.05    0.43 
  16   5   0   -0.37    0.26 
 -17  -5   0    1.08    0.44 
  17   5   0    0.83    0.35 
  15  -6   0    0.25    0.37 
 -15   6   0    0.68    0.48 
  14  -6   0    0.60    0.36 
 -14   6   0    0.62    0.46 
  13  -6   0    0.11    0.31 
 -13   6   0    0.23    0.40 
  12  -6   0    0.09    0.28 
 -12   6   0    0.03    0.35 
  11  -6   0    0.03    0.25 
 -11   6   0   -0.09    0.44 
 -11   6   0    0.15    0.34 
  10  -6   0    1.44    0.31 
 -10   6   0    1.47    0.39 
 -10   6   0    2.30    0.36 
   9  -6   0    2.77    0.35 
  -9   6   0    3.17    0.45 
  -9   6   0    2.49    0.37 
   8  -6   0   -0.20    0.20 
  -8   6   0   -0.24    0.27 
  -8   6   0   -0.13    0.28 
   7  -6   0   -0.06    0.20 
  -7   6   0   -0.05    0.25 
  -7   6   0    0.02    0.27 
   6  -6   0    0.12    0.19 
  -6   6   0    0.60    0.26 
   5  -6   0   -0.04    0.17 
  -5   6   0    0.60    0.26 
   4  -6   0   25.75    0.69 
  -4   6   0   26.29    0.73 
   3  -6   0   22.09    0.61 
  -3   6   0   22.42    0.64 
   2  -6   0    6.67    0.18 
   2  -6   0    6.21    0.32 
  -2   6   0    6.29    0.39 
   1  -6   0   13.84    0.45 
   1  -6   0   14.72    0.31 
  -1   6   0   14.21    0.49 
   0  -6   0    0.00    0.13 
   0   6   0    0.00    0.15 
   0   6   0    0.02    0.07 
  -1  -6   0   21.87    0.54 
   1   6   0   21.79    0.58 
   1   6   0   22.18    0.47 
  -2  -6   0  142.59    2.29 
   2   6   0  139.58    2.31 
   2   6   0  144.61    2.23 
  -3  -6   0    0.36    0.17 
   3   6   0    0.48    0.15 
   3   6   0    0.04    0.11 
  -4  -6   0    0.28    0.18 
   4   6   0    0.00    0.13 
   4   6   0    0.08    0.11 
  -5  -6   0    3.69    0.13 
  -5  -6   0    3.41    0.30 
   5   6   0    3.61    0.26 
   5   6   0    3.60    0.26 
  -6  -6   0   -0.05    0.09 
  -6  -6   0   -0.07    0.19 
   6   6   0   -0.10    0.13 
   6   6   0   -0.02    0.13 
  -7  -6   0    0.29    0.24 
  -7  -6   0    0.08    0.13 
   7   6   0   -0.15    0.15 
   7   6   0    0.23    0.14 
  -8  -6   0    9.63    0.54 
  -8  -6   0    9.13    0.36 
   8   6   0    9.87    0.45 
   8   6   0    9.81    0.39 
  -9  -6   0    6.39    0.36 
  -9  -6   0    6.49    0.50 
   9   6   0    6.02    0.34 
   9   6   0    6.08    0.40 
 -10  -6   0    1.07    0.34 
 -10  -6   0    0.60    0.24 
  10   6   0    0.45    0.23 
  10   6   0    0.45    0.18 
 -11  -6   0    1.32    0.29 
 -11  -6   0    1.15    0.38 
  11   6   0    1.12    0.28 
  11   6   0    1.37    0.22 
 -12  -6   0   -0.08    0.34 
  12   6   0    0.11    0.23 
 -13  -6   0    0.41    0.37 
  13   6   0    0.71    0.29 
 -14  -6   0    1.64    0.45 
  14   6   0    1.33    0.34 
 -15  -6   0   -0.29    0.36 
  15   6   0   -0.11    0.25 
 -16  -6   0    0.70    0.43 
  16   6   0    0.88    0.37 
 -17  -6   0    1.01    0.45 
  17   6   0    1.49    0.39 
  14  -7   0    0.28    0.38 
 -14   7   0    0.06    0.48 
  13  -7   0   -0.27    0.33 
 -13   7   0    0.41    0.43 
  12  -7   0   -0.30    0.27 
 -12   7   0    0.26    0.38 
  11  -7   0    1.44    0.36 
 -11   7   0    1.48    0.42 
  10  -7   0    1.21    0.33 
 -10   7   0    1.29    0.39 
 -10   7   0    2.21    0.38 
   9  -7   0   -0.40    0.20 
  -9   7   0    0.33    0.28 
  -9   7   0   -0.29    0.29 
   8  -7   0    2.82    0.36 
  -8   7   0    3.07    0.40 
  -8   7   0    3.15    0.42 
   7  -7   0    1.29    0.27 
  -7   7   0    1.34    0.36 
  -7   7   0    1.55    0.34 
   6  -7   0    7.37    0.44 
  -6   7   0    7.24    0.52 
   5  -7   0    0.66    0.24 
  -5   7   0    1.30    0.31 
   4  -7   0    1.48    0.25 
  -4   7   0    1.30    0.30 
   3  -7   0   26.96    0.72 
  -3   7   0   27.22    0.76 
   2  -7   0    9.48    0.24 
   2  -7   0    8.68    0.40 
  -2   7   0    9.05    0.46 
   1  -7   0    7.09    0.36 
   1  -7   0    7.26    0.22 
  -1   7   0    7.13    0.40 
   0  -7   0   32.94    0.75 
   0   7   0   32.58    0.79 
   0   7   0   32.54    0.62 
  -1  -7   0   27.18    0.67 
   1   7   0   28.04    0.58 
   1   7   0   27.86    0.71 
  -2  -7   0   12.09    0.44 
   2   7   0   12.00    0.36 
   2   7   0   11.34    0.44 
  -3  -7   0    4.50    0.32 
   3   7   0    5.55    0.27 
   3   7   0    4.98    0.31 
  -4  -7   0    6.24    0.37 
   4   7   0    6.69    0.35 
   4   7   0    6.73    0.31 
  -5  -7   0   -0.30    0.18 
   5   7   0    0.00    0.15 
   5   7   0    0.09    0.13 
  -6  -7   0    0.57    0.24 
   6   7   0   -0.02    0.14 
   6   7   0    0.05    0.15 
  -7  -7   0   43.71    1.07 
  -7  -7   0   44.28    0.76 
   7   7   0   46.35    0.97 
   7   7   0   44.20    1.01 
  -8  -7   0    0.05    0.28 
  -8  -7   0   -0.03    0.14 
   8   7   0   -0.02    0.17 
   8   7   0    0.07    0.16 
  -9  -7   0   47.28    0.91 
  -9  -7   0   48.15    1.19 
   9   7   0   45.47    1.00 
   9   7   0   47.61    1.12 
 -10  -7   0    5.19    0.50 
  10   7   0    4.08    0.39 
  10   7   0    5.08    0.34 
 -11  -7   0   -0.43    0.29 
  11   7   0   -0.16    0.15 
  11   7   0   -0.20    0.21 
 -12  -7   0    2.33    0.44 
  12   7   0    2.59    0.36 
 -13  -7   0    1.00    0.39 
  13   7   0    0.80    0.30 
 -14  -7   0    0.58    0.38 
  14   7   0    0.37    0.26 
 -15  -7   0    0.47    0.42 
  15   7   0    0.15    0.30 
 -16  -7   0    1.18    0.46 
  16   7   0    0.25    0.34 
 -17  -7   0    0.42    0.43 
  17   7   0    0.34    0.34 
  13  -8   0   -0.17    0.33 
 -13   8   0    0.28    0.46 
  12  -8   0   -0.09    0.29 
 -12   8   0    0.18    0.41 
  11  -8   0    0.49    0.32 
 -11   8   0    0.10    0.37 
  10  -8   0   -0.02    0.26 
 -10   8   0   -0.05    0.34 
 -10   8   0   -0.10    0.29 
   9  -8   0   -0.03    0.26 
  -9   8   0    0.12    0.28 
  -9   8   0    0.24    0.32 
   8  -8   0   -0.16    0.22 
  -8   8   0   -0.40    0.27 
  -8   8   0    0.02    0.28 
   7  -8   0    0.94    0.28 
  -7   8   0    1.21    0.33 
  -7   8   0    1.34    0.34 
   6  -8   0    3.52    0.37 
  -6   8   0    4.08    0.42 
  -6   8   0    3.72    0.43 
   5  -8   0    0.81    0.27 
  -5   8   0    1.02    0.31 
   4  -8   0   12.44    0.55 
  -4   8   0   14.06    0.60 
   3  -8   0   10.14    0.48 
  -3   8   0    9.71    0.53 
   2  -8   0    0.08    0.11 
   2  -8   0    0.49    0.22 
  -2   8   0    0.42    0.25 
   1  -8   0    9.93    0.28 
   1  -8   0   10.11    0.45 
  -1   8   0   10.10    0.49 
   0  -8   0    8.20    0.41 
   0   8   0    8.63    0.28 
   0   8   0    8.26    0.45 
  -1  -8   0    1.43    0.23 
   1   8   0    1.45    0.25 
   1   8   0    1.37    0.16 
  -2  -8   0    0.39    0.19 
   2   8   0    0.29    0.18 
   2   8   0    0.53    0.13 
  -3  -8   0    0.33    0.21 
   3   8   0    0.17    0.12 
   3   8   0   -0.03    0.17 
  -4  -8   0    3.02    0.31 
   4   8   0    3.97    0.31 
   4   8   0    3.82    0.27 
  -5  -8   0    3.25    0.34 
   5   8   0    2.93    0.27 
   5   8   0    2.98    0.28 
  -6  -8   0    1.15    0.28 
   6   8   0    1.50    0.24 
   6   8   0    1.15    0.22 
  -7  -8   0   -0.09    0.25 
   7   8   0    0.28    0.20 
   7   8   0   -0.09    0.17 
  -8  -8   0    2.56    0.38 
   8   8   0    3.52    0.31 
   8   8   0    3.41    0.34 
  -9  -8   0    3.32    0.42 
   9   8   0    3.38    0.37 
   9   8   0    4.28    0.34 
 -10  -8   0    0.72    0.33 
  10   8   0    1.77    0.30 
  10   8   0    1.51    0.25 
 -11  -8   0    0.47    0.33 
  11   8   0    0.62    0.20 
  11   8   0    0.69    0.26 
 -12  -8   0    0.31    0.34 
  12   8   0    0.14    0.23 
 -13  -8   0    1.14    0.39 
  13   8   0    0.99    0.30 
 -14  -8   0    0.59    0.41 
  14   8   0    0.64    0.29 
 -15  -8   0    0.06    0.37 
  15   8   0   -0.03    0.27 
 -16  -8   0    1.00    0.45 
  16   8   0    1.14    0.38 
 -17  -8   0    1.32    0.51 
  17   8   0    0.61    0.38 
  13  -9   0    0.59    0.40 
 -13   9   0   -0.05    0.44 
  12  -9   0    0.56    0.36 
 -12   9   0   -0.12    0.40 
  11  -9   0   -0.42    0.30 
 -11   9   0   -0.28    0.37 
  10  -9   0    0.17    0.31 
 -10   9   0    0.28    0.38 
 -10   9   0    0.66    0.33 
   9  -9   0    0.18    0.28 
  -9   9   0    0.27    0.33 
  -9   9   0    0.31    0.31 
   8  -9   0    0.65    0.28 
  -8   9   0    0.18    0.32 
  -8   9   0    0.86    0.32 
   7  -9   0   -0.02    0.22 
  -7   9   0    0.05    0.27 
  -7   9   0   -0.52    0.27 
   6  -9   0    3.32    0.38 
  -6   9   0    3.05    0.42 
  -6   9   0    3.76    0.42 
   5  -9   0   -0.03    0.22 
  -5   9   0    0.32    0.29 
  -5   9   0   -0.11    0.28 
   4  -9   0   10.49    0.53 
  -4   9   0   10.01    0.58 
   3  -9   0   27.10    0.80 
  -3   9   0   27.37    0.86 
   2  -9   0    3.58    0.35 
   2  -9   0    3.76    0.21 
  -2   9   0    4.37    0.43 
   1  -9   0    9.59    0.29 
   1  -9   0    9.07    0.47 
  -1   9   0    8.45    0.51 
   0  -9   0    0.58    0.23 
   0   9   0    1.22    0.27 
   0   9   0    1.08    0.14 
  -1  -9   0    4.14    0.34 
   1   9   0    4.24    0.38 
   1   9   0    3.84    0.23 
  -2  -9   0    0.57    0.23 
   2   9   0    0.32    0.13 
   2   9   0    0.53    0.22 
  -3  -9   0   34.02    0.85 
   3   9   0   32.81    0.75 
   3   9   0   33.29    0.86 
  -4  -9   0    0.90    0.26 
   4   9   0    0.78    0.18 
   4   9   0    1.15    0.25 
  -5  -9   0    9.96    0.51 
   5   9   0    7.96    0.45 
   5   9   0    8.34    0.40 
  -6  -9   0    0.01    0.25 
   6   9   0    0.12    0.16 
   6   9   0    0.39    0.21 
  -7  -9   0    1.25    0.32 
   7   9   0    1.15    0.24 
   7   9   0    1.59    0.26 
  -8  -9   0    5.09    0.46 
   8   9   0    5.41    0.42 
   8   9   0    4.96    0.38 
  -9  -9   0    7.86    0.60 
   9   9   0    6.71    0.42 
   9   9   0    6.48    0.45 
 -10  -9   0    0.82    0.33 
  10   9   0    1.04    0.24 
  10   9   0    1.08    0.28 
 -11  -9   0    1.10    0.35 
  11   9   0    0.63    0.25 
  11   9   0    1.05    0.24 
 -12  -9   0    0.69    0.35 
  12   9   0    0.18    0.24 
 -13  -9   0   -0.13    0.33 
  13   9   0    0.21    0.24 
 -14  -9   0    0.07    0.38 
  14   9   0   -0.06    0.26 
 -15  -9   0    1.24    0.46 
  15   9   0    0.50    0.33 
 -16  -9   0    0.98    0.45 
  16   9   0    1.61    0.42 
  12 -10   0    0.56    0.40 
 -12  10   0    0.38    0.47 
  11 -10   0    0.68    0.37 
 -11  10   0    0.09    0.40 
  10 -10   0    0.31    0.34 
 -10  10   0   -0.08    0.36 
 -10  10   0    0.52    0.33 
   9 -10   0    0.17    0.27 
  -9  10   0    0.04    0.37 
  -9  10   0    0.06    0.30 
   8 -10   0    0.08    0.26 
  -8  10   0    0.42    0.32 
  -8  10   0    0.17    0.32 
   7 -10   0    0.19    0.26 
  -7  10   0    0.20    0.30 
  -7  10   0    0.49    0.34 
   6 -10   0    0.41    0.25 
  -6  10   0    0.01    0.27 
  -6  10   0    0.18    0.29 
   5 -10   0    0.65    0.27 
  -5  10   0    0.36    0.28 
  -5  10   0    0.55    0.30 
   4 -10   0   10.37    0.57 
  -4  10   0   10.75    0.57 
  -4  10   0   10.41    0.60 
   3 -10   0    2.46    0.35 
  -3  10   0    1.96    0.36 
   2 -10   0   11.78    0.57 
  -2  10   0   12.64    0.62 
   1 -10   0    0.62    0.15 
   1 -10   0    0.53    0.26 
  -1  10   0    0.64    0.27 
   0 -10   0    0.14    0.14 
   0 -10   0   -0.08    0.23 
   0  10   0   -0.04    0.25 
  -1 -10   0    0.66    0.25 
   1  10   0    0.53    0.25 
   1  10   0    0.62    0.15 
  -2 -10   0    0.71    0.27 
   2  10   0    0.64    0.26 
   2  10   0    0.84    0.17 
  -3 -10   0    1.71    0.30 
   3  10   0    0.59    0.16 
   3  10   0   -0.02    0.21 
  -4 -10   0    2.68    0.34 
   4  10   0    2.43    0.26 
   4  10   0    2.32    0.33 
  -5 -10   0    4.75    0.42 
   5  10   0    4.65    0.39 
   5  10   0    4.70    0.34 
  -6 -10   0    0.09    0.27 
   6  10   0    0.04    0.17 
   6  10   0    0.12    0.22 
  -7 -10   0    1.04    0.31 
   7  10   0    0.29    0.20 
   7  10   0    0.35    0.23 
  -8 -10   0    1.06    0.32 
   8  10   0    0.76    0.24 
   8  10   0    0.95    0.24 
  -9 -10   0    1.26    0.34 
   9  10   0    1.48    0.29 
   9  10   0    0.84    0.24 
 -10 -10   0   -0.15    0.32 
  10  10   0    0.50    0.24 
  10  10   0    0.35    0.21 
 -11 -10   0   -0.38    0.31 
  11  10   0    0.17    0.22 
  11  10   0    0.00    0.21 
 -12 -10   0    1.40    0.40 
  12  10   0    1.09    0.30 
 -13 -10   0    1.11    0.41 
  13  10   0    0.67    0.28 
 -14 -10   0    0.08    0.39 
  14  10   0    0.16    0.28 
 -15 -10   0    0.54    0.40 
  15  10   0    0.02    0.30 
 -16 -10   0   -0.62    0.36 
  16  10   0    0.13    0.33 
  11 -11   0    0.36    0.36 
 -11  11   0   -0.40    0.39 
  10 -11   0   -0.42    0.30 
 -10  11   0    0.68    0.35 
 -10  11   0    0.37    0.41 
   9 -11   0    5.72    0.57 
  -9  11   0    5.12    0.60 
  -9  11   0    4.85    0.54 
   8 -11   0   -0.19    0.25 
  -8  11   0   -0.06    0.35 
  -8  11   0    0.43    0.31 
   7 -11   0    0.20    0.28 
  -7  11   0   -0.39    0.30 
  -7  11   0    0.30    0.32 
   6 -11   0   -0.20    0.24 
  -6  11   0   -0.08    0.29 
  -6  11   0   -0.04    0.29 
   5 -11   0    1.15    0.31 
  -5  11   0    1.40    0.35 
  -5  11   0    1.02    0.34 
   4 -11   0   -0.04    0.25 
  -4  11   0    0.64    0.29 
  -4  11   0    0.61    0.28 
   3 -11   0   50.00    1.25 
  -3  11   0   52.85    1.31 
  -3  11   0   51.28    1.20 
   2 -11   0    0.25    0.25 
  -2  11   0    0.47    0.28 
  -2  11   0    0.39    0.26 
   1 -11   0    1.36    0.30 
  -1  11   0    1.42    0.28 
  -1  11   0    0.78    0.33 
   0 -11   0    1.12    0.19 
   0 -11   0    0.97    0.27 
   0  11   0    0.68    0.29 
   0  11   0    0.89    0.23 
  -1 -11   0    0.26    0.25 
   1  11   0   -0.13    0.18 
   1  11   0   -0.22    0.24 
   1  11   0    0.20    0.14 
  -2 -11   0    0.18    0.25 
   2  11   0    0.18    0.15 
   2  11   0    0.29    0.24 
  -3 -11   0    0.75    0.29 
   3  11   0    0.26    0.15 
   3  11   0    0.24    0.24 
  -4 -11   0   -0.05    0.26 
   4  11   0    0.36    0.25 
   4  11   0    0.43    0.18 
  -5 -11   0    0.63    0.30 
   5  11   0    1.38    0.23 
   5  11   0    0.79    0.27 
  -6 -11   0    2.63    0.39 
   6  11   0    2.00    0.31 
   6  11   0    1.57    0.26 
  -7 -11   0    1.48    0.34 
   7  11   0    1.67    0.29 
   7  11   0    2.00    0.28 
  -8 -11   0    2.38    0.39 
   8  11   0    1.99    0.30 
   8  11   0    1.94    0.31 
  -9 -11   0    0.47    0.32 
   9  11   0    0.15    0.21 
   9  11   0    0.47    0.24 
 -10 -11   0    0.15    0.32 
  10  11   0    0.12    0.21 
  10  11   0    0.23    0.22 
 -11 -11   0    2.65    0.44 
  11  11   0    1.48    0.30 
  11  11   0    1.79    0.31 
 -12 -11   0    0.11    0.34 
  12  11   0    0.31    0.26 
 -13 -11   0    0.68    0.38 
  13  11   0   -0.38    0.22 
 -14 -11   0    0.48    0.39 
  14  11   0   -0.21    0.26 
 -15 -11   0    0.92    0.45 
  15  11   0    0.23    0.33 
  10 -12   0    0.36    0.39 
 -10  12   0    0.43    0.32 
 -10  12   0   -0.11    0.44 
   9 -12   0   -0.30    0.34 
  -9  12   0    0.12    0.40 
  -9  12   0    0.21    0.31 
   8 -12   0    0.59    0.36 
  -8  12   0    0.48    0.31 
  -8  12   0    0.30    0.37 
   7 -12   0    0.11    0.29 
  -7  12   0    0.20    0.33 
  -7  12   0    0.31    0.28 
   6 -12   0    1.17    0.34 
  -6  12   0    0.21    0.32 
  -6  12   0    0.80    0.32 
   5 -12   0    0.36    0.27 
  -5  12   0    0.15    0.30 
  -5  12   0    0.41    0.30 
   4 -12   0   -0.23    0.24 
  -4  12   0    0.06    0.29 
  -4  12   0   -0.10    0.26 
   3 -12   0    3.38    0.42 
  -3  12   0    3.49    0.40 
  -3  12   0    3.40    0.43 
   2 -12   0    7.78    0.53 
  -2  12   0    8.04    0.49 
  -2  12   0    7.59    0.57 
   1 -12   0    0.64    0.28 
  -1  12   0    0.26    0.24 
  -1  12   0    0.44    0.30 
   0 -12   0    1.38    0.32 
   0  12   0    1.50    0.33 
  -1 -12   0    0.53    0.27 
   1  12   0   -0.15    0.22 
  -2 -12   0    0.83    0.28 
   2  12   0    0.23    0.15 
   2  12   0    0.36    0.26 
  -3 -12   0    0.36    0.26 
   3  12   0    0.09    0.15 
   3  12   0   -0.24    0.23 
  -4 -12   0    3.98    0.43 
   4  12   0    2.98    0.30 
   4  12   0    3.24    0.39 
  -5 -12   0    0.01    0.26 
   5  12   0   -0.39    0.14 
   5  12   0   -0.10    0.22 
  -6 -12   0    0.75    0.30 
   6  12   0    0.44    0.20 
   6  12   0   -0.17    0.21 
  -7 -12   0    1.35    0.35 
   7  12   0    1.25    0.29 
   7  12   0    1.43    0.26 
  -8 -12   0    1.69    0.37 
   8  12   0    1.43    0.28 
   8  12   0    1.51    0.30 
  -9 -12   0    0.12    0.31 
   9  12   0    0.06    0.23 
   9  12   0    0.16    0.21 
 -10 -12   0   -0.01    0.31 
  10  12   0    0.17    0.23 
  10  12   0   -0.14    0.21 
 -11 -12   0    2.10    0.44 
  11  12   0    2.10    0.35 
  11  12   0    1.22    0.30 
 -12 -12   0    1.51    0.41 
  12  12   0    1.56    0.33 
 -13 -12   0    0.55    0.39 
  13  12   0    0.25    0.29 
 -14 -12   0    0.86    0.44 
  14  12   0    0.61    0.34 
 -15 -12   0    0.18    0.42 
  15  12   0    0.40    0.33 
   9 -13   0    0.08    0.40 
  -9  13   0    0.29    0.33 
  -9  13   0    0.03    0.39 
   8 -13   0    0.49    0.36 
  -8  13   0   -0.58    0.36 
  -8  13   0   -0.47    0.29 
   7 -13   0    0.84    0.36 
  -7  13   0    0.76    0.40 
  -7  13   0    0.94    0.37 
   6 -13   0    0.43    0.34 
  -6  13   0    0.87    0.37 
  -6  13   0    1.25    0.36 
   5 -13   0   -0.27    0.26 
  -5  13   0    0.13    0.29 
  -5  13   0   -0.42    0.30 
   4 -13   0    0.05    0.29 
  -4  13   0    0.42    0.31 
  -4  13   0    0.79    0.31 
   3 -13   0    0.12    0.27 
  -3  13   0    0.02    0.28 
  -3  13   0    0.15    0.30 
   2 -13   0    0.81    0.33 
  -2  13   0    0.19    0.28 
  -2  13   0    0.46    0.31 
   1 -13   0   -0.04    0.26 
  -1  13   0    0.30    0.28 
   0 -13   0    1.65    0.35 
   0  13   0    1.15    0.33 
  -1 -13   0    2.14    0.35 
   1  13   0    1.68    0.34 
  -2 -13   0    0.11    0.25 
   2  13   0    0.13    0.25 
   2  13   0   -0.11    0.14 
  -3 -13   0    3.08    0.39 
   3  13   0    4.00    0.44 
   3  13   0    4.03    0.34 
  -4 -13   0    0.44    0.29 
   4  13   0    1.08    0.30 
   4  13   0    0.62    0.20 
  -5 -13   0    1.50    0.34 
   5  13   0    1.91    0.35 
   5  13   0    2.21    0.29 
  -6 -13   0    1.20    0.34 
   6  13   0    2.19    0.30 
   6  13   0    1.33    0.31 
  -7 -13   0    0.48    0.32 
   7  13   0    0.95    0.30 
   7  13   0    0.56    0.24 
  -8 -13   0   -0.16    0.28 
   8  13   0    0.01    0.19 
   8  13   0   -0.17    0.24 
  -9 -13   0   -0.28    0.29 
   9  13   0   -0.09    0.21 
   9  13   0    0.25    0.26 
 -10 -13   0    0.98    0.39 
  10  13   0    1.22    0.30 
  10  13   0    1.33    0.31 
 -11 -13   0    2.68    0.48 
  11  13   0    2.26    0.38 
  11  13   0    2.60    0.38 
 -12 -13   0    0.08    0.35 
  12  13   0    0.55    0.28 
 -13 -13   0    0.46    0.41 
  13  13   0    0.11    0.28 
 -14 -13   0    0.00    0.41 
  14  13   0    0.07    0.31 
   8 -14   0   -0.06    0.35 
  -8  14   0   -0.49    0.38 
  -8  14   0    1.54    0.39 
   7 -14   0    0.40    0.38 
  -7  14   0   -0.18    0.36 
  -7  14   0    0.94    0.37 
   6 -14   0    1.33    0.42 
  -6  14   0    0.53    0.38 
  -6  14   0    0.78    0.35 
   5 -14   0    0.88    0.37 
  -5  14   0    0.20    0.34 
  -5  14   0    0.32    0.33 
   4 -14   0   -0.08    0.28 
  -4  14   0    0.80    0.34 
  -4  14   0   -0.11    0.49 
   3 -14   0    0.17    0.30 
  -3  14   0    0.91    0.36 
   2 -14   0    0.27    0.30 
  -2  14   0    0.56    0.31 
   1 -14   0   -0.05    0.29 
  -1  14   0    0.07    0.30 
   0 -14   0    0.83    0.32 
   0  14   0    1.08    0.34 
  -1 -14   0   -0.14    0.26 
   1  14   0   -0.15    0.25 
  -2 -14   0    1.33    0.36 
   2  14   0    0.88    0.32 
  -3 -14   0    0.16    0.30 
   3  14   0   -0.18    0.24 
  -4 -14   0    0.28    0.28 
   4  14   0   -0.09    0.25 
   4  14   0    0.32    0.20 
  -5 -14   0    1.77    0.37 
   5  14   0    1.55    0.27 
   5  14   0    1.73    0.36 
  -6 -14   0    0.38    0.30 
   6  14   0    0.24    0.27 
   6  14   0    0.55    0.21 
  -7 -14   0    0.99    0.35 
   7  14   0    0.28    0.28 
   7  14   0    0.26    0.20 
  -8 -14   0   -0.01    0.31 
   8  14   0    0.35    0.28 
   8  14   0    0.09    0.22 
  -9 -14   0    0.51    0.36 
   9  14   0    0.40    0.26 
   9  14   0    0.21    0.27 
 -10 -14   0    0.18    0.33 
  10  14   0    0.22    0.25 
  10  14   0    0.04    0.26 
 -11 -14   0    2.14    0.45 
  11  14   0    2.32    0.41 
  11  14   0    1.93    0.36 
 -12 -14   0   -0.05    0.39 
  12  14   0    0.22    0.28 
 -13 -14   0   -0.01    0.40 
  13  14   0    0.88    0.34 
   6 -15   0    0.52    0.40 
  -6  15   0    0.82    0.37 
   5 -15   0    0.47    0.40 
  -5  15   0    0.72    0.37 
   4 -15   0   -0.58    0.32 
  -4  15   0   -0.21    0.31 
   3 -15   0   -0.07    0.31 
  -3  15   0    0.25    0.33 
   2 -15   0    0.80    0.35 
  -2  15   0    1.17    0.37 
   1 -15   0    0.36    0.34 
  -1  15   0    0.33    0.31 
   0 -15   0   -0.11    0.31 
   0  15   0    0.59    0.32 
  -1 -15   0   -0.39    0.28 
   1  15   0    0.48    0.29 
  -2 -15   0   -0.30    0.27 
   2  15   0   -0.14    0.28 
  -3 -15   0    0.94    0.33 
   3  15   0    0.76    0.32 
  -4 -15   0   -0.21    0.26 
   4  15   0    0.42    0.29 
  -5 -15   0    0.11    0.30 
   5  15   0    0.00    0.28 
   5  15   0   -0.09    0.20 
  -6 -15   0    0.22    0.33 
   6  15   0    0.60    0.23 
   6  15   0    0.38    0.31 
  -7 -15   0    0.53    0.35 
   7  15   0    0.45    0.29 
   7  15   0   -0.17    0.20 
  -8 -15   0    1.49    0.40 
   8  15   0    0.22    0.25 
   8  15   0    0.08    0.28 
  -9 -15   0    0.56    0.35 
   9  15   0    0.52    0.32 
   9  15   0   -0.19    0.20 
 -10 -15   0    4.90    0.56 
  10  15   0    6.07    0.55 
  10  15   0    5.24    0.53 
 -11 -15   0    1.98    0.47 
  11  15   0    3.03    0.45 
  11  15   0    2.36    0.42 
 -12 -15   0    0.64    0.43 
  12  15   0    1.36    0.38 
   4 -16   0   -0.01    0.39 
  -4  16   0    0.99    0.36 
   3 -16   0    0.04    0.36 
  -3  16   0    0.20    0.32 
   2 -16   0    0.73    0.41 
  -2  16   0    0.45    0.33 
   1 -16   0    0.34    0.35 
  -1  16   0   -0.10    0.30 
   0 -16   0   -0.23    0.35 
   0  16   0   -0.18    0.30 
  -1 -16   0   -0.24    0.33 
   1  16   0    0.79    0.35 
  -2 -16   0    1.13    0.38 
   2  16   0    0.42    0.32 
  -3 -16   0    3.61    0.50 
   3  16   0    3.64    0.50 
  -4 -16   0    0.32    0.31 
   4  16   0    0.18    0.33 
  -5 -16   0    3.50    0.48 
   5  16   0    3.13    0.46 
  -6 -16   0    1.41    0.40 
   6  16   0    1.03    0.36 
   6  16   0    0.62    0.26 
  -7 -16   0    0.05    0.33 
   7  16   0    0.10    0.24 
   7  16   0    0.17    0.31 
  -8 -16   0   -0.11    0.32 
   8  16   0    0.79    0.34 
   8  16   0    0.23    0.26 
  -9 -16   0    0.42    0.37 
   9  16   0    0.57    0.34 
   9  16   0    0.67    0.31 
 -10 -16   0    1.06    0.41 
  10  16   0    0.37    0.29 
  10  16   0    0.72    0.34 
 -11 -16   0   -0.16    0.39 
  11  16   0    0.63    0.32 
  11  16   0    0.23    0.31 
   2 -17   0   -0.66    0.40 
  -2  17   0    0.72    0.38 
   1 -17   0    3.05    0.54 
  -1  17   0    2.20    0.47 
   0 -17   0    0.42    0.38 
   0  17   0    0.26    0.36 
  -1 -17   0    0.14    0.37 
   1  17   0    0.13    0.34 
  -2 -17   0    0.60    0.38 
   2  17   0    0.14    0.35 
  -3 -17   0    0.21    0.38 
   3  17   0    0.19    0.35 
  -4 -17   0    0.50    0.35 
   4  17   0   -0.16    0.31 
  -5 -17   0    0.73    0.37 
   5  17   0    0.30    0.35 
  -6 -17   0    0.26    0.35 
   6  17   0    0.42    0.36 
  -7 -17   0    0.13    0.35 
   7  17   0    0.41    0.34 
  -8 -17   0    0.48    0.38 
   8  17   0   -0.71    0.29 
   8  17   0    0.09    0.26 
  -9 -17   0    0.65    0.40 
   9  17   0    0.12    0.34 
   9  17   0    0.54    0.31 
   8  17  -1    0.23    0.34 
   8  17  -1    0.27    0.28 
  -8 -17   1    0.41    0.37 
   7  17  -1    0.21    0.33 
  -7 -17   1    0.33    0.38 
   6  17  -1    0.24    0.36 
  -6 -17   1    0.35    0.34 
   5  17  -1    1.83    0.44 
  -5 -17   1    0.83    0.41 
   4  17  -1    0.69    0.37 
  -4 -17   1    0.02    0.35 
   3  17  -1    0.02    0.33 
  -3 -17   1    0.10    0.38 
   2  17  -1    0.68    0.39 
  -2 -17   1   -0.06    0.39 
   1  17  -1    0.40    0.36 
  -1 -17   1    0.39    0.38 
   0  17  -1   -0.05    0.36 
   0 -17   1    0.37    0.41 
  -1  17  -1    0.27    0.36 
   1 -17   1    0.78    0.46 
  10  16  -1    1.33    0.35 
  10  16  -1    1.21    0.38 
 -10 -16   1    1.18    0.43 
   9  16  -1    0.24    0.34 
   9  16  -1    0.53    0.29 
  -9 -16   1    0.07    0.36 
   8  16  -1    0.69    0.29 
   8  16  -1    0.85    0.35 
  -8 -16   1    0.45    0.35 
   7  16  -1    0.69    0.36 
   7  16  -1    0.49    0.26 
  -7 -16   1    0.30    0.37 
   6  16  -1    1.54    0.39 
  -6 -16   1    0.55    0.38 
   5  16  -1    0.18    0.33 
  -5 -16   1    0.47    0.35 
   4  16  -1    1.37    0.39 
  -4 -16   1    0.64    0.34 
   3  16  -1    0.18    0.33 
  -3 -16   1   -0.32    0.29 
   2  16  -1    0.46    0.35 
  -2 -16   1    0.44    0.33 
   1  16  -1    0.09    0.30 
  -1 -16   1    0.56    0.36 
   0  16  -1    0.34    0.32 
   0 -16   1    0.47    0.38 
  -1  16  -1    0.04    0.31 
   1 -16   1   -0.23    0.34 
  -2  16  -1    0.69    0.37 
   2 -16   1   -0.14    0.37 
  -3  16  -1   -0.19    0.30 
   3 -16   1    0.54    0.39 
  -4  16  -1    0.47    0.35 
   4 -16   1    0.82    0.45 
  12  15  -1    7.81    0.66 
 -12 -15   1   10.95    0.82 
  11  15  -1    1.35    0.37 
  11  15  -1    1.37    0.36 
 -11 -15   1    0.27    0.39 
  10  15  -1   -0.12    0.25 
  10  15  -1    0.03    0.28 
 -10 -15   1   -0.10    0.38 
   9  15  -1   -0.04    0.29 
   9  15  -1    0.17    0.25 
  -9 -15   1    0.29    0.35 
   8  15  -1    0.95    0.32 
   8  15  -1    0.33    0.27 
  -8 -15   1    0.72    0.35 
   7  15  -1    0.69    0.32 
   7  15  -1    0.54    0.24 
  -7 -15   1    0.65    0.35 
   6  15  -1    4.18    0.41 
   6  15  -1    3.38    0.45 
  -6 -15   1    3.52    0.46 
   5  15  -1    0.37    0.31 
   5  15  -1    0.44    0.21 
  -5 -15   1   -0.28    0.28 
   4  15  -1   -0.56    0.24 
  -4 -15   1    0.22    0.30 
   3  15  -1   -0.06    0.29 
  -3 -15   1   -0.20    0.28 
   2  15  -1    0.26    0.29 
  -2 -15   1   -0.04    0.29 
   1  15  -1    0.42    0.31 
  -1 -15   1   -0.17    0.28 
   0  15  -1    2.26    0.42 
   0 -15   1    2.47    0.44 
  -1  15  -1    0.65    0.34 
   1 -15   1    0.75    0.35 
  -2  15  -1    2.37    0.46 
   2 -15   1    1.18    0.41 
  -3  15  -1    0.77    0.36 
   3 -15   1    0.55    0.37 
  -4  15  -1   -0.18    0.30 
   4 -15   1    0.27    0.39 
  -5  15  -1    0.82    0.38 
   5 -15   1    0.76    0.41 
  -6  15  -1   -0.36    0.29 
   6 -15   1    0.31    0.40 
  13  14  -1    0.74    0.33 
 -13 -14   1   -0.35    0.36 
  12  14  -1    1.38    0.35 
 -12 -14   1    0.55    0.43 
  11  14  -1   -0.22    0.24 
  11  14  -1    0.15    0.27 
 -11 -14   1   -0.67    0.32 
  10  14  -1    1.39    0.33 
  10  14  -1    1.78    0.36 
 -10 -14   1    1.66    0.42 
   9  14  -1    0.49    0.25 
   9  14  -1    0.37    0.29 
  -9 -14   1    0.44    0.34 
   8  14  -1    0.37    0.24 
   8  14  -1    0.28    0.28 
  -8 -14   1    0.09    0.35 
   7  14  -1    0.25    0.22 
   7  14  -1    0.36    0.29 
  -7 -14   1   -0.36    0.28 
   6  14  -1   -0.04    0.18 
   6  14  -1    0.28    0.27 
  -6 -14   1   -0.10    0.28 
   5  14  -1    4.03    0.38 
   5  14  -1    3.62    0.44 
  -5 -14   1    3.39    0.45 
   4  14  -1    0.69    0.23 
   4  14  -1    0.75    0.32 
  -4 -14   1    0.66    0.31 
   3  14  -1    0.69    0.31 
  -3 -14   1    1.33    0.36 
   2  14  -1    0.05    0.27 
  -2 -14   1    0.23    0.27 
   1  14  -1    0.28    0.28 
  -1 -14   1    0.59    0.33 
   0  14  -1    2.36    0.41 
   0 -14   1    3.27    0.44 
  -1  14  -1    5.04    0.53 
   1 -14   1    4.82    0.52 
  -2  14  -1    0.26    0.32 
   2 -14   1   -0.18    0.31 
  -3  14  -1    0.21    0.32 
   3 -14   1   -0.23    0.28 
  -4  14  -1    1.05    0.41 
  -4  14  -1    1.67    0.40 
   4 -14   1    1.27    0.40 
  -5  14  -1    0.93    0.37 
  -5  14  -1   -0.13    0.33 
   5 -14   1   -0.27    0.30 
  -6  14  -1    1.86    0.41 
  -6  14  -1    1.73    0.46 
   6 -14   1    2.06    0.47 
  -7  14  -1    1.42    0.43 
  -7  14  -1    0.95    0.44 
   7 -14   1    1.10    0.44 
  14  13  -1    0.66    0.34 
 -14 -13   1   -0.29    0.37 
  13  13  -1    0.21    0.27 
 -13 -13   1   -0.70    0.38 
  12  13  -1    0.04    0.24 
 -12 -13   1    0.01    0.36 
  11  13  -1   -0.07    0.23 
  11  13  -1    0.35    0.25 
 -11 -13   1    0.44    0.36 
  10  13  -1   11.19    0.62 
  10  13  -1   11.60    0.61 
 -10 -13   1   11.09    0.71 
   9  13  -1    0.14    0.22 
   9  13  -1    0.05    0.25 
  -9 -13   1    0.37    0.33 
   8  13  -1    1.52    0.32 
   8  13  -1    1.70    0.30 
  -8 -13   1    2.44    0.42 
   7  13  -1    1.32    0.31 
   7  13  -1    1.13    0.27 
  -7 -13   1    1.68    0.37 
   6  13  -1   -0.28    0.17 
   6  13  -1    0.16    0.26 
  -6 -13   1   -0.13    0.28 
   5  13  -1    0.04    0.18 
   5  13  -1    0.16    0.25 
  -5 -13   1    0.20    0.28 
   4  13  -1    0.23    0.18 
   4  13  -1    0.70    0.29 
  -4 -13   1   -0.15    0.29 
   3  13  -1    0.74    0.30 
   3  13  -1    0.90    0.21 
  -3 -13   1    0.70    0.30 
   2  13  -1    0.06    0.27 
  -2 -13   1    0.50    0.30 
   1  13  -1    0.50    0.29 
  -1 -13   1    0.34    0.27 
   0  13  -1    3.03    0.42 
   0 -13   1    1.67    0.35 
  -1  13  -1    1.36    0.37 
   1 -13   1    1.87    0.37 
  -2  13  -1    3.29    0.46 
  -2  13  -1    3.63    0.41 
   2 -13   1    3.13    0.42 
  -3  13  -1   -0.22    0.27 
  -3  13  -1   -0.04    0.26 
   3 -13   1   -0.05    0.27 
  -4  13  -1    0.24    0.31 
  -4  13  -1    0.89    0.35 
   4 -13   1    0.22    0.32 
  -5  13  -1    1.24    0.38 
  -5  13  -1    1.22    0.38 
   5 -13   1    1.20    0.35 
  -6  13  -1    0.53    0.32 
  -6  13  -1    0.19    0.32 
   6 -13   1   -0.38    0.31 
  -7  13  -1    0.10    0.32 
  -7  13  -1    1.06    0.40 
   7 -13   1    0.59    0.36 
  -8  13  -1    0.65    0.43 
  -8  13  -1    0.59    0.36 
   8 -13   1   -0.49    0.34 
  -9  13  -1    0.51    0.34 
  -9  13  -1    0.06    0.39 
   9 -13   1    0.61    0.41 
  15  12  -1    0.06    0.29 
 -15 -12   1    0.46    0.44 
  14  12  -1    0.13    0.30 
 -14 -12   1    0.32    0.43 
  13  12  -1    0.32    0.29 
 -13 -12   1    0.90    0.40 
  12  12  -1   -0.10    0.23 
 -12 -12   1    0.22    0.35 
  11  12  -1    0.29    0.24 
  11  12  -1    0.20    0.25 
 -11 -12   1    0.04    0.36 
  10  12  -1    2.42    0.35 
  10  12  -1    2.31    0.36 
 -10 -12   1    3.50    0.48 
   9  12  -1    0.50    0.26 
   9  12  -1    0.18    0.23 
  -9 -12   1    0.00    0.32 
   8  12  -1    0.32    0.23 
   8  12  -1    0.25    0.21 
  -8 -12   1    0.39    0.30 
   7  12  -1    2.10    0.30 
   7  12  -1    2.11    0.33 
  -7 -12   1    2.12    0.37 
   6  12  -1   -0.13    0.16 
   6  12  -1   -0.15    0.22 
  -6 -12   1    0.28    0.29 
   5  12  -1    0.10    0.23 
   5  12  -1    0.31    0.18 
  -5 -12   1    0.22    0.28 
   4  12  -1   -0.08    0.15 
   4  12  -1   -0.41    0.22 
  -4 -12   1   -0.04    0.25 
   3  12  -1    0.07    0.15 
   3  12  -1   -0.07    0.23 
  -3 -12   1    0.19    0.27 
   2  12  -1    0.70    0.17 
   2  12  -1    0.69    0.27 
  -2 -12   1    0.63    0.28 
   1  12  -1    0.50    0.28 
   1  12  -1    0.45    0.21 
  -1 -12   1    0.47    0.26 
   0  12  -1    4.33    0.47 
   0 -12   1    3.91    0.41 
  -1  12  -1   12.65    0.67 
   1 -12   1   12.71    0.63 
  -2  12  -1    4.09    0.46 
   2 -12   1    4.74    0.45 
  -3  12  -1    0.02    0.30 
   3 -12   1   -0.59    0.22 
  -4  12  -1    0.16    0.30 
  -4  12  -1    0.53    0.32 
   4 -12   1    1.03    0.32 
  -5  12  -1    0.32    0.31 
  -5  12  -1    0.47    0.31 
   5 -12   1    0.25    0.29 
  -6  12  -1   -0.03    0.31 
  -6  12  -1   -0.41    0.29 
   6 -12   1   -0.62    0.26 
  -7  12  -1    0.46    0.35 
  -7  12  -1    0.44    0.34 
   7 -12   1    0.62    0.30 
  -8  12  -1    0.76    0.39 
  -8  12  -1    0.85    0.37 
   8 -12   1    0.27    0.36 
  -9  12  -1    0.31    0.37 
  -9  12  -1    0.26    0.42 
   9 -12   1    0.35    0.39 
 -10  12  -1    0.46    0.35 
 -10  12  -1    0.27    0.42 
  10 -12   1    0.50    0.39 
  15  11  -1    0.70    0.36 
 -15 -11   1    0.26    0.43 
  14  11  -1    0.35    0.29 
 -14 -11   1   -0.36    0.37 
  13  11  -1    0.28    0.27 
 -13 -11   1   -0.43    0.36 
  12  11  -1    1.66    0.34 
 -12 -11   1    1.63    0.44 
  11  11  -1    1.20    0.27 
  11  11  -1    0.88    0.27 
 -11 -11   1    1.44    0.39 
  10  11  -1    1.06    0.26 
  10  11  -1    0.82    0.27 
 -10 -11   1    1.86    0.39 
   9  11  -1    1.86    0.30 
   9  11  -1    2.06    0.32 
  -9 -11   1    1.10    0.36 
   8  11  -1    0.56    0.23 
   8  11  -1    0.67    0.24 
  -8 -11   1    0.75    0.32 
   7  11  -1    2.55    0.31 
   7  11  -1    2.04    0.31 
  -7 -11   1    2.29    0.38 
   6  11  -1    3.65    0.37 
   6  11  -1    3.06    0.32 
  -6 -11   1    3.26    0.41 
   5  11  -1    3.13    0.36 
   5  11  -1    3.08    0.31 
  -5 -11   1    2.21    0.35 
   4  11  -1    0.47    0.18 
   4  11  -1    0.04    0.23 
  -4 -11   1    0.03    0.25 
   3  11  -1    1.49    0.22 
   3  11  -1    0.96    0.28 
  -3 -11   1    1.57    0.32 
   2  11  -1    0.74    0.17 
   2  11  -1    0.81    0.29 
  -2 -11   1    0.60    0.27 
   1  11  -1    1.69    0.20 
   1  11  -1    1.81    0.33 
  -1 -11   1    1.96    0.32 
   0  11  -1    3.70    0.42 
   0 -11   1    3.75    0.39 
  -1  11  -1   18.01    0.75 
   1 -11   1   17.09    0.70 
  -2  11  -1    7.39    0.55 
   2 -11   1    6.83    0.50 
  -3  11  -1    2.24    0.39 
   3 -11   1    1.54    0.33 
  -4  11  -1    1.40    0.36 
   4 -11   1    0.67    0.28 
  -5  11  -1    0.23    0.31 
  -5  11  -1    0.07    0.30 
   5 -11   1    0.41    0.28 
  -6  11  -1   -0.44    0.29 
  -6  11  -1   -0.06    0.31 
   6 -11   1    0.06    0.27 
  -7  11  -1   -0.34    0.29 
  -7  11  -1    0.37    0.32 
   7 -11   1    0.27    0.27 
  -8  11  -1    0.61    0.35 
  -8  11  -1    0.46    0.36 
   8 -11   1    0.57    0.32 
  -9  11  -1    0.68    0.40 
  -9  11  -1    0.09    0.32 
   9 -11   1    0.59    0.34 
 -10  11  -1   -0.51    0.38 
 -10  11  -1    0.36    0.35 
  10 -11   1    0.09    0.35 
 -11  11  -1    0.04    0.45 
  11 -11   1    1.05    0.40 
  16  10  -1    0.04    0.31 
 -16 -10   1   -0.63    0.40 
  15  10  -1    0.26    0.31 
 -15 -10   1    0.31    0.44 
  14  10  -1    0.07    0.28 
 -14 -10   1   -0.72    0.33 
  13  10  -1    1.09    0.32 
 -13 -10   1    1.78    0.45 
  12  10  -1   -0.06    0.22 
 -12 -10   1   -0.48    0.32 
  11  10  -1    1.32    0.30 
  11  10  -1    0.58    0.23 
 -11 -10   1    0.64    0.37 
  10  10  -1    2.04    0.30 
  10  10  -1    2.19    0.33 
 -10 -10   1    2.88    0.45 
   9  10  -1    3.07    0.36 
   9  10  -1    3.16    0.34 
  -9 -10   1    3.36    0.41 
   8  10  -1    6.59    0.45 
   8  10  -1    5.90    0.42 
  -8 -10   1    5.90    0.49 
   7  10  -1    1.50    0.28 
   7  10  -1    1.54    0.27 
  -7 -10   1    1.53    0.35 
   6  10  -1    0.70    0.24 
   6  10  -1    0.75    0.21 
  -6 -10   1    0.45    0.31 
   5  10  -1    1.55    0.29 
   5  10  -1    1.90    0.25 
  -5 -10   1    1.60    0.33 
   4  10  -1    0.21    0.16 
   4  10  -1    0.31    0.23 
  -4 -10   1    0.48    0.27 
   3  10  -1   -0.09    0.21 
   3  10  -1    0.07    0.14 
  -3 -10   1    0.60    0.26 
   2  10  -1    0.93    0.27 
   2  10  -1    1.38    0.19 
  -2 -10   1    1.40    0.29 
   1  10  -1    0.86    0.29 
   1  10  -1    0.89    0.15 
  -1 -10   1    1.29    0.27 
   0  10  -1    0.04    0.25 
   0  10  -1    0.23    0.12 
   0 -10   1    0.40    0.24 
  -1  10  -1    2.27    0.35 
   1 -10   1    1.72    0.31 
  -2  10  -1    2.78    0.39 
   2 -10   1    3.24    0.37 
  -3  10  -1   14.46    0.70 
   3 -10   1   14.50    0.62 
  -4  10  -1    2.66    0.41 
   4 -10   1    2.04    0.34 
  -5  10  -1    2.40    0.41 
   5 -10   1    2.08    0.34 
  -6  10  -1    0.36    0.31 
  -6  10  -1    0.69    0.32 
   6 -10   1    0.74    0.28 
  -7  10  -1   -0.23    0.30 
  -7  10  -1   -0.11    0.30 
   7 -10   1   -0.38    0.22 
  -8  10  -1    0.74    0.34 
  -8  10  -1    1.32    0.38 
   8 -10   1    0.91    0.31 
  -9  10  -1    0.06    0.32 
  -9  10  -1    0.43    0.32 
   9 -10   1    0.45    0.30 
 -10  10  -1   -0.01    0.38 
 -10  10  -1    0.16    0.33 
  10 -10   1   -0.20    0.30 
 -11  10  -1   -0.28    0.40 
  11 -10   1    0.26    0.35 
 -12  10  -1   -0.14    0.45 
  12 -10   1    0.66    0.39 
  16   9  -1    0.41    0.35 
 -16  -9   1    0.41    0.43 
  15   9  -1    0.16    0.30 
 -15  -9   1    0.53    0.42 
  14   9  -1    0.62    0.33 
 -14  -9   1    0.40    0.44 
  13   9  -1    0.32    0.26 
 -13  -9   1    0.24    0.39 
  12   9  -1    0.03    0.23 
 -12  -9   1    0.30    0.35 
  11   9  -1    1.89    0.27 
  11   9  -1    2.38    0.35 
 -11  -9   1    3.09    0.46 
  10   9  -1    1.44    0.29 
  10   9  -1    1.60    0.26 
 -10  -9   1    1.44    0.37 
   9   9  -1    7.01    0.46 
   9   9  -1    6.77    0.40 
  -9  -9   1    5.94    0.52 
   8   9  -1    1.20    0.25 
   8   9  -1    1.62    0.26 
  -8  -9   1    1.75    0.38 
   7   9  -1    2.12    0.28 
   7   9  -1    1.66    0.27 
  -7  -9   1    1.95    0.35 
   6   9  -1   -0.03    0.17 
   6   9  -1   -0.23    0.18 
  -6  -9   1    0.20    0.26 
   5   9  -1    4.85    0.37 
   5   9  -1    4.35    0.32 
  -5  -9   1    4.92    0.40 
   4   9  -1    2.41    0.30 
   4   9  -1    2.56    0.25 
  -4  -9   1    2.39    0.32 
   3   9  -1    0.85    0.17 
   3   9  -1    0.55    0.23 
  -3  -9   1    0.27    0.23 
   2   9  -1    0.95    0.16 
   2   9  -1    0.56    0.24 
  -2  -9   1    0.28    0.22 
   1   9  -1    1.07    0.15 
   1   9  -1    0.69    0.25 
  -1  -9   1    0.87    0.25 
   0   9  -1    0.02    0.23 
   0   9  -1    0.15    0.11 
   0  -9   1    0.20    0.21 
  -1   9  -1    7.68    0.51 
   1  -9   1    7.59    0.45 
   1  -9   1    8.39    0.27 
  -2   9  -1    0.99    0.31 
   2  -9   1    1.24    0.27 
  -3   9  -1    1.16    0.32 
   3  -9   1    0.94    0.27 
  -4   9  -1    0.58    0.31 
   4  -9   1    0.60    0.25 
  -5   9  -1    0.73    0.34 
   5  -9   1    1.41    0.30 
  -6   9  -1    0.59    0.31 
   6  -9   1    0.90    0.29 
  -7   9  -1    0.07    0.30 
  -7   9  -1   -0.13    0.28 
   7  -9   1   -0.20    0.22 
  -8   9  -1    2.92    0.44 
  -8   9  -1    2.61    0.42 
   8  -9   1    2.14    0.36 
  -9   9  -1    0.94    0.35 
  -9   9  -1    0.12    0.32 
   9  -9   1   -0.18    0.27 
 -10   9  -1   -0.29    0.31 
 -10   9  -1    0.71    0.34 
  10  -9   1    0.38    0.31 
 -11   9  -1    0.99    0.38 
 -11   9  -1    0.88    0.40 
  11  -9   1    0.45    0.36 
 -12   9  -1    0.45    0.44 
  12  -9   1    0.66    0.38 
 -13   9  -1   -0.92    0.39 
  13  -9   1   -0.19    0.36 
  16   8  -1    0.33    0.35 
 -16  -8   1    0.15    0.44 
  15   8  -1    0.34    0.33 
 -15  -8   1    1.00    0.43 
  14   8  -1    0.22    0.28 
 -14  -8   1    0.33    0.39 
  13   8  -1    0.41    0.26 
 -13  -8   1    0.36    0.37 
  12   8  -1    5.97    0.51 
 -12  -8   1    6.20    0.59 
  11   8  -1    2.28    0.27 
  11   8  -1    2.17    0.34 
 -11  -8   1    2.12    0.41 
  10   8  -1    0.76    0.25 
  10   8  -1    0.36    0.20 
 -10  -8   1    0.24    0.33 
   9   8  -1   21.59    0.65 
   9   8  -1   23.52    0.76 
  -9  -8   1   22.52    0.84 
   8   8  -1    1.45    0.27 
   8   8  -1    1.37    0.23 
  -8  -8   1    1.60    0.34 
   7   8  -1    1.55    0.25 
   7   8  -1    1.45    0.23 
  -7  -8   1    0.75    0.29 
   6   8  -1   -0.10    0.16 
   6   8  -1    0.20    0.17 
  -6  -8   1    0.48    0.26 
   5   8  -1    0.21    0.15 
   5   8  -1   -0.02    0.17 
  -5  -8   1    0.55    0.25 
   4   8  -1    1.54    0.21 
   4   8  -1    1.12    0.23 
  -4  -8   1    1.38    0.27 
   3   8  -1   18.10    0.50 
   3   8  -1   18.30    0.59 
  -3  -8   1   18.21    0.59 
   2   8  -1    0.26    0.19 
   2   8  -1    0.13    0.11 
  -2  -8   1    0.14    0.19 
   1   8  -1    0.41    0.21 
   1   8  -1    0.49    0.12 
  -1  -8   1    0.48    0.20 
   0   8  -1   20.95    0.46 
   0   8  -1   20.73    0.66 
   0  -8   1   19.64    0.60 
  -1   8  -1    6.72    0.47 
   1  -8   1    5.42    0.37 
  -2   8  -1    4.63    0.41 
   2  -8   1    4.90    0.37 
   2  -8   1    4.88    0.19 
  -3   8  -1    0.61    0.29 
   3  -8   1    0.63    0.23 
  -4   8  -1   15.01    0.66 
   4  -8   1   15.52    0.59 
  -5   8  -1    0.59    0.32 
   5  -8   1    0.81    0.26 
  -6   8  -1    1.11    0.33 
   6  -8   1    0.54    0.25 
  -7   8  -1    3.17    0.42 
   7  -8   1    2.00    0.32 
  -8   8  -1    1.26    0.36 
  -8   8  -1    0.83    0.33 
   8  -8   1    0.87    0.28 
  -9   8  -1    2.42    0.43 
  -9   8  -1    3.05    0.44 
   9  -8   1    2.33    0.37 
 -10   8  -1    0.55    0.36 
 -10   8  -1    1.85    0.39 
  10  -8   1    0.52    0.28 
 -11   8  -1    0.14    0.36 
 -11   8  -1    0.94    0.36 
  11  -8   1   -0.14    0.29 
 -12   8  -1   -0.12    0.39 
  12  -8   1    0.49    0.32 
 -13   8  -1    0.08    0.45 
  13  -8   1    0.09    0.38 
  17   7  -1    0.59    0.37 
 -17  -7   1    0.90    0.48 
  16   7  -1    0.45    0.31 
 -16  -7   1   -0.41    0.39 
  15   7  -1   -0.19    0.28 
 -15  -7   1    0.25    0.42 
  14   7  -1   -0.02    0.26 
 -14  -7   1    0.04    0.37 
  13   7  -1    0.11    0.26 
 -13  -7   1   -0.20    0.34 
  12   7  -1    0.03    0.23 
 -12  -7   1    0.74    0.36 
  11   7  -1    3.86    0.31 
  11   7  -1    3.99    0.41 
 -11  -7   1    3.98    0.48 
  10   7  -1    1.84    0.30 
  10   7  -1    1.85    0.24 
 -10  -7   1    1.86    0.39 
   9   7  -1    0.21    0.17 
   9   7  -1    0.13    0.20 
  -9  -7   1   -0.13    0.17 
  -9  -7   1    0.31    0.32 
   8   7  -1   27.18    0.78 
   8   7  -1   27.74    0.70 
  -8  -7   1   27.97    0.85 
  -8  -7   1   28.23    0.60 
   7   7  -1    2.00    0.26 
   7   7  -1    2.73    0.26 
  -7  -7   1    2.46    0.19 
  -7  -7   1    2.51    0.35 
   6   7  -1   -0.11    0.14 
   6   7  -1    0.05    0.14 
  -6  -7   1    0.02    0.24 
  -6  -7   1    0.00    0.08 
   5   7  -1    0.06    0.16 
   5   7  -1   -0.03    0.13 
  -5  -7   1    0.04    0.06 
  -5  -7   1    0.12    0.20 
   4   7  -1   20.45    0.58 
   4   7  -1   21.28    0.56 
  -4  -7   1   21.45    0.62 
  -4  -7   1   20.57    0.38 
   3   7  -1    1.52    0.21 
   3   7  -1    1.69    0.19 
  -3  -7   1    1.64    0.23 
   2   7  -1    9.02    0.31 
   2   7  -1    8.11    0.40 
  -2  -7   1    8.66    0.38 
   1   7  -1    0.15    0.09 
   1   7  -1    0.13    0.17 
  -1  -7   1    0.22    0.16 
   0   7  -1   12.48    0.49 
   0   7  -1   12.20    0.32 
   0  -7   1   12.48    0.45 
  -1   7  -1    0.07    0.07 
  -1   7  -1    0.21    0.20 
   1  -7   1    0.17    0.17 
  -2   7  -1    2.78    0.32 
   2  -7   1    2.63    0.26 
   2  -7   1    2.13    0.13 
  -3   7  -1   -0.14    0.23 
   3  -7   1   -0.10    0.18 
  -4   7  -1    0.29    0.28 
   4  -7   1   -0.17    0.17 
  -5   7  -1    0.81    0.30 
   5  -7   1    1.05    0.25 
  -6   7  -1    2.40    0.37 
   6  -7   1    1.98    0.29 
  -7   7  -1    0.94    0.33 
   7  -7   1    0.47    0.24 
  -8   7  -1    0.21    0.30 
   8  -7   1    0.52    0.25 
  -9   7  -1    0.41    0.31 
  -9   7  -1   -0.37    0.28 
   9  -7   1    0.33    0.25 
 -10   7  -1    0.00    0.30 
 -10   7  -1    0.24    0.33 
  10  -7   1   -0.07    0.24 
 -11   7  -1    0.59    0.37 
 -11   7  -1    0.04    0.31 
  11  -7   1   -0.15    0.27 
 -12   7  -1    0.01    0.36 
  12  -7   1    0.12    0.31 
 -13   7  -1   -0.36    0.36 
  13  -7   1    0.10    0.32 
 -14   7  -1   -0.03    0.46 
  14  -7   1    0.07    0.38 
  17   6  -1    0.54    0.35 
 -17  -6   1    0.72    0.47 
  16   6  -1    1.39    0.39 
 -16  -6   1    1.65    0.47 
  15   6  -1    3.10    0.46 
 -15  -6   1    3.36    0.54 
  14   6  -1    0.21    0.27 
 -14  -6   1    0.46    0.36 
  13   6  -1    0.29    0.26 
 -13  -6   1    0.22    0.35 
  12   6  -1   -0.06    0.22 
 -12  -6   1    0.01    0.34 
 -12  -6   1    0.36    0.33 
  11   6  -1    0.19    0.22 
 -11  -6   1    0.22    0.34 
 -11  -6   1    0.26    0.25 
  10   6  -1   -0.20    0.15 
  10   6  -1    0.31    0.22 
 -10  -6   1   -0.08    0.23 
 -10  -6   1   -0.08    0.32 
   9   6  -1    7.07    0.34 
   9   6  -1    6.77    0.43 
  -9  -6   1    6.06    0.50 
  -9  -6   1    6.73    0.38 
   8   6  -1    6.72    0.32 
   8   6  -1    6.37    0.39 
  -8  -6   1    6.56    0.48 
  -8  -6   1    6.43    0.33 
   7   6  -1    2.60    0.27 
   7   6  -1    2.74    0.24 
  -7  -6   1    2.98    0.23 
  -7  -6   1    3.59    0.36 
   6   6  -1    6.81    0.31 
   6   6  -1    6.62    0.34 
  -6  -6   1    6.60    0.24 
  -6  -6   1    6.83    0.41 
   5   6  -1    1.44    0.20 
   5   6  -1    1.88    0.20 
  -5  -6   1    1.93    0.13 
  -5  -6   1    2.06    0.26 
   4   6  -1    2.55    0.22 
   4   6  -1    2.96    0.24 
  -4  -6   1    2.62    0.26 
  -4  -6   1    2.81    0.12 
   3   6  -1   43.81    0.86 
   3   6  -1   44.32    0.90 
  -3  -6   1   43.53    0.91 
  -3  -6   1   44.83    0.72 
   2   6  -1   14.91    0.39 
   2   6  -1   14.41    0.46 
  -2  -6   1   14.23    0.45 
   1   6  -1   40.52    0.87 
   1   6  -1   41.57    0.75 
  -1  -6   1   40.81    0.83 
   0   6  -1    4.82    0.19 
   0   6  -1    4.96    0.33 
   0  -6   1    4.82    0.28 
  -1   6  -1    0.51    0.19 
  -1   6  -1    0.69    0.08 
   1  -6   1    0.16    0.15 
  -2   6  -1    0.42    0.21 
   2  -6   1    0.47    0.07 
   2  -6   1    0.48    0.17 
  -3   6  -1   19.14    0.62 
   3  -6   1   19.01    0.56 
  -4   6  -1    0.09    0.24 
   4  -6   1    0.34    0.18 
  -5   6  -1    2.04    0.33 
   5  -6   1    2.32    0.28 
  -6   6  -1   -0.02    0.27 
   6  -6   1    0.31    0.21 
  -7   6  -1    0.31    0.29 
   7  -6   1    0.81    0.24 
  -8   6  -1    4.66    0.44 
   8  -6   1    3.62    0.38 
  -9   6  -1    0.22    0.29 
  -9   6  -1   -0.21    0.30 
   9  -6   1    0.16    0.22 
 -10   6  -1    3.86    0.48 
 -10   6  -1    3.01    0.41 
  10  -6   1    3.68    0.40 
 -11   6  -1    0.07    0.31 
 -11   6  -1    0.15    0.34 
  11  -6   1    0.27    0.27 
 -12   6  -1    0.69    0.41 
  12  -6   1    1.25    0.35 
 -13   6  -1    1.13    0.43 
  13  -6   1    0.44    0.35 
 -14   6  -1    0.34    0.45 
  14  -6   1    0.56    0.35 
 -15   6  -1   -0.80    0.41 
  15  -6   1   -0.41    0.35 
  17   5  -1    2.27    0.43 
 -17  -5   1    1.66    0.49 
  16   5  -1    1.92    0.41 
 -16  -5   1    1.62    0.45 
  15   5  -1   -0.01    0.30 
 -15  -5   1   -0.06    0.38 
  14   5  -1    3.02    0.42 
 -14  -5   1    3.61    0.51 
 -14  -5   1    3.09    0.53 
  13   5  -1    0.27    0.26 
 -13  -5   1   -0.27    0.27 
 -13  -5   1    0.96    0.38 
  12   5  -1    7.22    0.50 
 -12  -5   1    6.60    0.57 
 -12  -5   1    6.79    0.51 
  11   5  -1    1.08    0.27 
 -11  -5   1    0.32    0.34 
 -11  -5   1    0.72    0.28 
  10   5  -1    3.32    0.26 
  10   5  -1    4.24    0.38 
 -10  -5   1    3.29    0.43 
 -10  -5   1    3.05    0.33 
   9   5  -1    1.81    0.27 
   9   5  -1    1.68    0.20 
  -9  -5   1    1.65    0.27 
  -9  -5   1    1.74    0.36 
   8   5  -1    0.24    0.18 
   8   5  -1    0.07    0.13 
  -8  -5   1    0.25    0.27 
  -8  -5   1    0.03    0.19 
   7   5  -1   10.71    0.43 
   7   5  -1   10.88    0.36 
  -7  -5   1   12.61    0.54 
  -7  -5   1   11.34    0.38 
   6   5  -1    0.49    0.13 
   6   5  -1    0.20    0.14 
  -6  -5   1    0.29    0.21 
  -6  -5   1    0.42    0.13 
   5   5  -1    6.58    0.28 
   5   5  -1    6.54    0.31 
  -5  -5   1    5.73    0.36 
  -5  -5   1    6.51    0.22 
   4   5  -1    1.22    0.16 
   4   5  -1    1.40    0.17 
  -4  -5   1    1.61    0.11 
  -4  -5   1    1.69    0.22 
   3   5  -1    2.16    0.19 
   3   5  -1    2.01    0.17 
  -3  -5   1    1.93    0.11 
  -3  -5   1    2.18    0.22 
   2   5  -1   33.12    0.65 
   2   5  -1   33.67    0.72 
  -2  -5   1   34.21    0.57 
  -2  -5   1   33.95    0.71 
   1   5  -1   30.41    0.57 
   1   5  -1   30.42    0.68 
  -1  -5   1   29.27    0.64 
   0   5  -1    0.09    0.16 
   0   5  -1    0.17    0.07 
   0  -5   1    0.23    0.13 
  -1   5  -1    1.66    0.10 
  -1   5  -1    1.54    0.22 
   1  -5   1    1.82    0.19 
  -2   5  -1    0.22    0.17 
   2  -5   1    0.24    0.14 
  -3   5  -1    0.53    0.20 
   3  -5   1    0.67    0.16 
  -4   5  -1    1.68    0.26 
   4  -5   1    1.70    0.22 
  -5   5  -1    3.51    0.33 
   5  -5   1    3.04    0.28 
  -6   5  -1    3.58    0.35 
   6  -5   1    3.32    0.30 
  -7   5  -1    0.17    0.25 
   7  -5   1   -0.04    0.19 
  -8   5  -1    0.53    0.29 
   8  -5   1    0.75    0.25 
  -9   5  -1   -0.29    0.25 
  -9   5  -1    0.32    0.32 
   9  -5   1    0.49    0.25 
 -10   5  -1    4.04    0.42 
 -10   5  -1    2.92    0.42 
  10  -5   1    3.61    0.40 
 -11   5  -1    1.43    0.39 
 -11   5  -1    2.52    0.38 
  11  -5   1    2.17    0.35 
 -12   5  -1    0.63    0.37 
  12  -5   1    0.26    0.28 
 -13   5  -1    0.05    0.37 
  13  -5   1    0.54    0.31 
 -14   5  -1    0.88    0.44 
  14  -5   1    0.52    0.33 
 -15   5  -1   -0.71    0.39 
  15  -5   1    0.33    0.38 
  17   4  -1    0.76    0.34 
  16   4  -1    0.66    0.34 
  15   4  -1    2.47    0.40 
  15   4  -1    1.99    0.40 
 -15  -4   1    2.14    0.43 
  14   4  -1    1.57    0.34 
  14   4  -1    2.69    0.39 
 -14  -4   1    1.54    0.39 
  13   4  -1    0.67    0.28 
  13   4  -1    1.15    0.32 
 -13  -4   1    1.09    0.34 
  12   4  -1    6.09    0.46 
  12   4  -1    7.05    0.48 
 -12  -4   1    7.15    0.52 
  11   4  -1    0.36    0.24 
  11   4  -1    0.29    0.23 
 -11  -4   1    0.25    0.27 
  10   4  -1    0.08    0.19 
  10   4  -1   -0.32    0.18 
  10   4  -1    0.23    0.14 
 -10  -4   1    0.54    0.27 
   9   4  -1    4.17    0.34 
   9   4  -1    3.93    0.25 
  -9  -4   1    3.25    0.33 
   8   4  -1    2.84    0.28 
   8   4  -1    2.05    0.18 
  -8  -4   1    2.38    0.26 
  -8  -4   1    3.26    0.37 
   7   4  -1    0.95    0.14 
   7   4  -1    1.29    0.21 
  -7  -4   1    1.25    0.26 
  -7  -4   1    1.17    0.20 
   6   4  -1    0.84    0.17 
   6   4  -1    0.95    0.14 
  -6  -4   1    1.10    0.24 
  -6  -4   1    1.21    0.17 
   5   4  -1   -0.09    0.11 
   5   4  -1   -0.14    0.09 
  -5  -4   1   -0.10    0.16 
  -5  -4   1   -0.13    0.11 
   4   4  -1    1.58    0.16 
   4   4  -1    1.83    0.18 
  -4  -4   1    1.41    0.12 
  -4  -4   1    1.10    0.20 
   3   4  -1   18.18    0.44 
   3   4  -1   19.04    0.45 
  -3  -4   1   19.15    0.49 
  -3  -4   1   19.27    0.36 
   2   4  -1   16.51    0.43 
   2   4  -1   17.40    0.40 
  -2  -4   1   17.84    0.45 
  -2  -4   1   17.77    0.33 
   1   4  -1   73.43    1.16 
   1   4  -1   70.49    1.23 
  -1  -4   1   71.40    1.21 
  -1  -4   1   73.24    1.13 
   0   4  -1  195.17    3.05 
   0   4  -1  204.20    2.93 
   0  -4   1  198.36    3.01 
  -1   4  -1    5.01    0.31 
  -1   4  -1    4.69    0.13 
   1  -4   1    5.21    0.25 
  -2   4  -1    0.13    0.17 
   2  -4   1    0.13    0.12 
  -3   4  -1    0.71    0.18 
   3  -4   1    0.60    0.13 
  -4   4  -1    3.77    0.29 
   4  -4   1    3.37    0.25 
  -5   4  -1    1.60    0.25 
   5  -4   1    1.75    0.21 
  -6   4  -1    0.30    0.21 
   6  -4   1    0.20    0.17 
   6  -4   1    0.34    0.08 
  -7   4  -1    1.16    0.28 
   7  -4   1    1.37    0.24 
   7  -4   1    1.44    0.14 
  -8   4  -1    0.38    0.26 
   8  -4   1    0.68    0.13 
   8  -4   1    0.41    0.21 
  -9   4  -1    0.13    0.25 
  -9   4  -1    0.21    0.28 
   9  -4   1    0.16    0.21 
 -10   4  -1    1.17    0.31 
 -10   4  -1    0.81    0.35 
  10  -4   1    1.94    0.31 
 -11   4  -1    4.57    0.52 
 -11   4  -1    4.90    0.43 
  11  -4   1    4.48    0.43 
 -12   4  -1   -0.40    0.31 
  12  -4   1    0.44    0.27 
 -13   4  -1    0.37    0.38 
  13  -4   1    0.66    0.30 
 -14   4  -1    0.10    0.41 
  14  -4   1    0.11    0.32 
 -15   4  -1    0.02    0.46 
  15  -4   1    0.28    0.35 
 -16   4  -1    0.31    0.45 
  16  -4   1    1.10    0.40 
  17   3  -1    0.21    0.31 
  17   3  -1    0.13    0.34 
 -17  -3   1    0.59    0.45 
  16   3  -1    0.17    0.30 
  16   3  -1    0.63    0.32 
 -16  -3   1    0.15    0.39 
  15   3  -1    0.33    0.30 
  15   3  -1    0.39    0.29 
 -15  -3   1    0.14    0.36 
  14   3  -1    0.75    0.30 
  14   3  -1    0.31    0.26 
 -14  -3   1    0.59    0.34 
  13   3  -1    0.73    0.29 
  13   3  -1    1.10    0.29 
 -13  -3   1    0.81    0.35 
  12   3  -1    5.13    0.43 
  12   3  -1    6.59    0.48 
 -12  -3   1    5.88    0.50 
  11   3  -1   -0.10    0.20 
  11   3  -1    0.28    0.23 
 -11  -3   1   -0.44    0.27 
  10   3  -1    7.53    0.44 
  10   3  -1    7.01    0.45 
  10   3  -1    7.51    0.30 
 -10  -3   1    7.60    0.50 
   9   3  -1    1.29    0.16 
   9   3  -1    1.20    0.23 
   9   3  -1    1.19    0.23 
  -9  -3   1    1.39    0.29 
   8   3  -1   14.47    0.50 
   8   3  -1   14.30    0.38 
   8   3  -1   14.33    0.51 
  -8  -3   1   13.48    0.50 
   7   3  -1    0.04    0.14 
   7   3  -1    0.16    0.14 
   7   3  -1    0.09    0.10 
  -7  -3   1   -0.08    0.16 
   6   3  -1    5.31    0.28 
   6   3  -1    5.18    0.21 
   6   3  -1    4.71    0.27 
  -6  -3   1    5.61    0.29 
   5   3  -1   27.12    0.53 
   5   3  -1   27.23    0.61 
  -5  -3   1   28.33    0.58 
  -5  -3   1   26.74    0.66 
   4   3  -1   12.14    0.36 
   4   3  -1   12.25    0.31 
  -4  -3   1   12.62    0.33 
  -4  -3   1   13.50    0.43 
   3   3  -1   27.95    0.57 
   3   3  -1   28.62    0.54 
  -3  -3   1   27.44    0.60 
  -3  -3   1   27.71    0.50 
   2   3  -1  113.10    1.74 
   2   3  -1  112.49    1.74 
  -2  -3   1  111.02    1.76 
  -2  -3   1  111.57    1.66 
   1   3  -1    1.36    0.15 
   1   3  -1    1.37    0.11 
  -1  -3   1    1.27    0.14 
  -1  -3   1    1.22    0.10 
   0   3  -1  553.32    8.09 
   0   3  -1  557.05    8.12 
   0  -3   1  561.42    8.06 
  -1   3  -1  156.57    2.42 
  -1   3  -1  156.31    2.27 
   1  -3   1  157.67    2.38 
  -2   3  -1    4.32    0.27 
   2  -3   1    3.67    0.21 
  -3   3  -1   19.39    0.51 
   3  -3   1   20.32    0.48 
  -4   3  -1   39.65    0.80 
   4  -3   1   40.07    0.63 
   4  -3   1   38.71    0.79 
  -5   3  -1    6.79    0.34 
   5  -3   1    6.42    0.19 
   5  -3   1    6.07    0.30 
  -6   3  -1   10.20    0.41 
   6  -3   1   10.26    0.40 
   6  -3   1   10.46    0.27 
  -7   3  -1    1.67    0.25 
   7  -3   1    1.75    0.15 
   7  -3   1    1.72    0.24 
  -8   3  -1    0.54    0.24 
   8  -3   1    0.42    0.13 
   8  -3   1    0.34    0.20 
  -9   3  -1    0.93    0.27 
  -9   3  -1    0.10    0.26 
   9  -3   1    0.17    0.15 
   9  -3   1    0.35    0.23 
 -10   3  -1    5.75    0.53 
 -10   3  -1    5.72    0.42 
  10  -3   1    5.06    0.42 
 -11   3  -1    3.97    0.38 
 -11   3  -1    3.01    0.43 
  11  -3   1    3.11    0.38 
 -12   3  -1    3.52    0.49 
  12  -3   1    3.79    0.42 
 -13   3  -1    1.45    0.44 
  13  -3   1    1.95    0.37 
 -14   3  -1   -0.22    0.38 
  14  -3   1    0.96    0.35 
 -15   3  -1   -0.46    0.39 
  15  -3   1   -0.25    0.28 
 -16   3  -1    0.80    0.48 
  16  -3   1    0.68    0.35 
  17   2  -1   -0.37    0.33 
 -17  -2   1    0.00    0.43 
  16   2  -1    0.30    0.29 
  16   2  -1    1.24    0.37 
 -16  -2   1    0.58    0.41 
  15   2  -1    0.19    0.26 
  15   2  -1    0.11    0.27 
 -15  -2   1   -0.09    0.38 
  14   2  -1   -0.40    0.21 
  14   2  -1    0.09    0.25 
 -14  -2   1   -0.09    0.34 
  13   2  -1    7.25    0.53 
  13   2  -1    6.79    0.48 
 -13  -2   1    6.15    0.55 
  12   2  -1    1.70    0.32 
  12   2  -1    1.38    0.28 
 -12  -2   1    2.17    0.39 
  11   2  -1    2.15    0.30 
  11   2  -1    1.54    0.29 
 -11  -2   1    1.89    0.36 
  10   2  -1    2.51    0.30 
  10   2  -1    2.43    0.19 
  10   2  -1    2.13    0.30 
 -10  -2   1    2.82    0.36 
   9   2  -1    0.62    0.20 
   9   2  -1    0.55    0.13 
   9   2  -1    0.53    0.20 
  -9  -2   1    0.58    0.25 
   8   2  -1    0.83    0.13 
   8   2  -1    0.67    0.19 
   8   2  -1    0.71    0.19 
  -8  -2   1    0.72    0.23 
   7   2  -1   30.70    0.73 
   7   2  -1   30.90    0.59 
   7   2  -1   31.65    0.71 
  -7  -2   1   30.34    0.72 
   6   2  -1   13.51    0.42 
   6   2  -1   14.07    0.33 
   6   2  -1   13.32    0.41 
  -6  -2   1   13.14    0.41 
   5   2  -1   16.72    0.44 
   5   2  -1   16.87    0.45 
   5   2  -1   17.35    0.36 
  -5  -2   1   17.87    0.45 
   4   2  -1    9.23    0.31 
   4   2  -1    9.22    0.30 
   4   2  -1    9.13    0.24 
  -4  -2   1    9.72    0.30 
   3   2  -1    2.09    0.13 
   3   2  -1    2.14    0.16 
  -3  -2   1    2.21    0.17 
  -3  -2   1    2.19    0.19 
   2   2  -1  318.75    4.65 
   2   2  -1  323.62    4.62 
  -2  -2   1  313.55    4.60 
  -2  -2   1  318.04    4.67 
   1   2  -1  169.18    2.46 
   1   2  -1  168.75    2.48 
  -1  -2   1  163.26    2.43 
   0   2  -1   26.58    0.43 
   0  -2   1   26.69    0.47 
   0  -2   1   26.50    0.45 
  -1   2  -1   30.81    0.57 
   1  -2   1   30.71    0.54 
  -2   2  -1   20.77    0.45 
   2  -2   1   21.10    0.43 
  -3   2  -1    2.22    0.19 
   3  -2   1    2.27    0.17 
   3  -2   1    2.28    0.10 
  -4   2  -1   10.99    0.35 
   4  -2   1    9.68    0.33 
   4  -2   1   10.66    0.24 
  -5   2  -1    3.94    0.26 
   5  -2   1    4.57    0.17 
   5  -2   1    4.46    0.25 
  -6   2  -1   -0.04    0.16 
   6  -2   1    0.05    0.12 
   6  -2   1    0.00    0.09 
  -7   2  -1    4.68    0.31 
   7  -2   1    5.42    0.32 
   7  -2   1    5.29    0.24 
  -8   2  -1    0.13    0.20 
   8  -2   1    0.25    0.13 
   8  -2   1    0.29    0.17 
  -9   2  -1    0.46    0.29 
  -9   2  -1   -0.10    0.22 
   9  -2   1    0.06    0.19 
   9  -2   1    0.27    0.15 
 -10   2  -1    0.14    0.25 
 -10   2  -1   -0.17    0.28 
  10  -2   1    0.09    0.16 
  10  -2   1   -0.08    0.19 
 -11   2  -1    4.96    0.50 
 -11   2  -1    5.64    0.41 
  11  -2   1    4.59    0.34 
  11  -2   1    5.22    0.44 
 -12   2  -1    0.95    0.38 
  12  -2   1    0.96    0.29 
 -13   2  -1    0.02    0.33 
  13  -2   1    0.20    0.26 
 -14   2  -1    0.63    0.40 
  14  -2   1    0.29    0.30 
 -15   2  -1   -0.07    0.41 
  15  -2   1   -0.20    0.29 
 -16   2  -1    0.50    0.42 
  16  -2   1    0.33    0.32 
  17   1  -1    0.96    0.38 
 -17  -1   1    0.27    0.46 
  16   1  -1    1.67    0.41 
 -16  -1   1    0.86    0.45 
  15   1  -1    0.45    0.27 
  15   1  -1   -0.13    0.28 
 -15  -1   1    0.44    0.38 
  14   1  -1    1.24    0.32 
  14   1  -1    1.33    0.30 
 -14  -1   1    0.86    0.40 
  13   1  -1    0.20    0.24 
  13   1  -1    0.30    0.22 
 -13  -1   1    0.43    0.34 
  12   1  -1    0.10    0.21 
  12   1  -1    0.15    0.22 
 -12  -1   1    0.26    0.33 
  11   1  -1    0.44    0.21 
  11   1  -1    0.21    0.21 
 -11  -1   1    0.21    0.30 
  10   1  -1    3.22    0.32 
  10   1  -1    2.80    0.32 
 -10  -1   1    3.14    0.39 
 -10  -1   1    3.26    0.23 
   9   1  -1    0.06    0.17 
   9   1  -1    0.03    0.17 
  -9  -1   1    0.30    0.26 
  -9  -1   1    0.04    0.14 
   8   1  -1    0.51    0.17 
   8   1  -1    0.20    0.17 
   8   1  -1    0.22    0.10 
  -8  -1   1    0.44    0.23 
   7   1  -1    0.26    0.14 
   7   1  -1    0.31    0.10 
   7   1  -1    0.33    0.15 
  -7  -1   1    0.37    0.19 
   6   1  -1   12.13    0.29 
   6   1  -1   11.83    0.39 
   6   1  -1   11.67    0.37 
  -6  -1   1   11.48    0.42 
   5   1  -1    9.02    0.23 
   5   1  -1    8.79    0.30 
   5   1  -1    9.04    0.32 
  -5  -1   1    9.84    0.35 
   4   1  -1    1.36    0.15 
   4   1  -1    1.35    0.15 
   4   1  -1    1.26    0.09 
  -4  -1   1    1.31    0.16 
   3   1  -1   89.65    1.34 
   3   1  -1   87.44    1.42 
   3   1  -1   90.97    1.42 
  -3  -1   1   91.13    1.41 
   2   1  -1   20.89    0.40 
   2   1  -1   21.16    0.35 
   2   1  -1   21.23    0.40 
  -2  -1   1   22.82    0.40 
   1   1  -1    2.61    0.09 
   1   1  -1    2.48    0.10 
  -1  -1   1    2.72    0.09 
  -1  -1   1    2.47    0.10 
   0   1  -1    0.53    0.05 
   0   1  -1    0.53    0.04 
   0  -1   1    0.58    0.04 
   0  -1   1    0.58    0.04 
  -1   1  -1   14.47    0.28 
   1  -1   1   14.80    0.28 
  -2   1  -1   22.10    0.42 
   2  -1   1   23.42    0.43 
   2  -1   1   23.18    0.37 
  -3   1  -1   32.52    0.59 
   3  -1   1   32.98    0.61 
   3  -1   1   33.48    0.55 
  -4   1  -1    3.06    0.21 
   4  -1   1    3.18    0.20 
   4  -1   1    3.07    0.15 
  -5   1  -1    1.32    0.15 
   5  -1   1    1.08    0.15 
   5  -1   1    1.36    0.13 
  -6   1  -1   97.21    1.55 
   6  -1   1   93.90    1.53 
   6  -1   1   94.30    1.63 
  -7   1  -1   17.37    0.46 
   7  -1   1   17.14    0.52 
   7  -1   1   17.80    0.44 
  -8   1  -1    4.71    0.30 
   8  -1   1    4.43    0.27 
   8  -1   1    4.04    0.31 
  -9   1  -1    0.23    0.27 
  -9   1  -1    0.38    0.20 
   9  -1   1    0.29    0.16 
   9  -1   1    0.03    0.18 
 -10   1  -1    0.12    0.28 
 -10   1  -1    0.40    0.21 
  10  -1   1   -0.15    0.15 
  10  -1   1    0.10    0.20 
 -11   1  -1    3.11    0.42 
 -11   1  -1    2.34    0.31 
  11  -1   1    2.90    0.35 
  11  -1   1    2.76    0.29 
 -12   1  -1   16.32    0.79 
  12  -1   1   15.94    0.56 
  12  -1   1   14.74    0.64 
 -13   1  -1    2.03    0.42 
  13  -1   1    1.70    0.34 
 -14   1  -1   -0.33    0.33 
  14  -1   1    0.35    0.26 
 -15   1  -1   -0.69    0.35 
  15  -1   1    0.27    0.31 
 -16   1  -1    0.07    0.40 
  16  -1   1    0.63    0.35 
 -17   1  -1   -0.26    0.40 
  17  -1   1    0.17    0.37 
  17   0  -1   -0.02    0.34 
 -17   0   1   -0.71    0.40 
  16   0  -1    0.10    0.30 
 -16   0   1    0.15    0.41 
  15   0  -1   -0.11    0.26 
 -15   0   1    0.12    0.36 
  14   0  -1   -0.03    0.22 
  14   0  -1   -0.16    0.25 
 -14   0   1   -0.30    0.33 
  13   0  -1    2.63    0.38 
  13   0  -1    2.39    0.32 
 -13   0   1    2.99    0.47 
  12   0  -1    2.34    0.34 
  12   0  -1    1.58    0.28 
 -12   0   1    2.29    0.41 
  11   0  -1    0.99    0.26 
  11   0  -1    0.93    0.23 
 -11   0   1    0.68    0.33 
  10   0  -1    0.24    0.20 
  10   0  -1    0.47    0.21 
 -10   0   1    0.41    0.18 
 -10   0   1    0.65    0.33 
   9   0  -1    0.37    0.20 
   9   0  -1    0.49    0.19 
  -9   0   1    0.74    0.30 
  -9   0   1    0.39    0.16 
   8   0  -1   -0.10    0.14 
   8   0  -1    0.00    0.15 
  -8   0   1    0.16    0.23 
  -8   0   1    0.23    0.13 
   7   0  -1   13.50    0.45 
   7   0  -1   13.69    0.41 
  -7   0   1   13.89    0.51 
  -7   0   1   12.56    0.34 
   6   0  -1   17.64    0.49 
   6   0  -1   17.75    0.45 
  -6   0   1   17.17    0.53 
  -6   0   1   17.55    0.38 
   5   0  -1   19.55    0.49 
   5   0  -1   19.83    0.45 
  -5   0   1   19.74    0.39 
  -5   0   1   19.62    0.53 
   4   0  -1   -0.05    0.11 
   4   0  -1    0.10    0.10 
  -4   0   1    0.05    0.15 
  -4   0   1    0.09    0.08 
   3   0  -1    3.13    0.17 
   3   0  -1    3.11    0.16 
  -3   0   1    3.00    0.19 
   2   0  -1   32.97    0.55 
   2   0  -1   31.77    0.55 
   1   0  -1    0.13    0.03 
   1   0  -1    0.11    0.03 
  -1   0   1    0.09    0.03 
   0   0  -1   -0.08    0.01 
   0   0   1   -0.09    0.01 
   1   0   1  337.60    5.01 
   1   0   1  347.75    5.03 
   1   0   1  342.03    5.03 
   1   0   1  345.56    5.00 
   2   0   1  165.69    2.39 
   2   0   1  163.04    2.40 
   2   0   1  161.92    2.41 
   3   0   1   25.47    0.49 
   3   0   1   25.77    0.47 
   3   0   1   26.28    0.47 
   4   0   1   31.62    0.58 
   4   0   1   31.56    0.62 
   4   0   1   31.08    0.57 
   5   0   1    2.01    0.18 
   5   0   1    1.99    0.15 
   5   0   1    2.04    0.15 
   6   0   1   10.98    0.37 
   6   0   1   10.74    0.33 
   6   0   1   10.46    0.31 
  -7   0  -1   29.24    0.61 
   7   0   1   30.43    0.71 
   7   0   1   28.82    0.63 
  -8   0  -1    0.97    0.18 
  -8   0  -1    0.81    0.25 
   8   0   1    1.19    0.18 
   8   0   1    1.02    0.20 
  -9   0  -1    0.30    0.26 
  -9   0  -1    0.32    0.17 
   9   0   1    0.71    0.18 
   9   0   1   -0.01    0.18 
 -10   0  -1    0.52    0.20 
 -10   0  -1    1.04    0.30 
  10   0   1    0.39    0.21 
  10   0   1    0.66    0.20 
 -11   0  -1    4.76    0.48 
 -11   0  -1    4.57    0.33 
  11   0   1    4.72    0.35 
  11   0   1    4.21    0.39 
 -12   0  -1    1.12    0.35 
  12   0   1    1.11    0.27 
  12   0   1    0.90    0.24 
 -13   0  -1   -0.01    0.32 
  13   0   1   -0.09    0.20 
  13   0   1    0.02    0.23 
 -14   0  -1    1.10    0.39 
  14   0   1    1.61    0.40 
  14   0   1    0.55    0.27 
 -15   0  -1    1.13    0.40 
  15   0   1    0.56    0.31 
 -16   0  -1   -0.35    0.40 
  16   0   1    0.68    0.34 
 -17   0  -1    0.29    0.46 
  17   0   1    0.52    0.36 
  16  -1  -1    0.24    0.31 
 -16   1   1   -0.54    0.36 
  15  -1  -1    0.57    0.31 
 -15   1   1    0.09    0.38 
  14  -1  -1    0.40    0.29 
 -14   1   1    0.89    0.41 
  13  -1  -1    2.63    0.37 
  13  -1  -1    2.86    0.34 
 -13   1   1    3.30    0.49 
  12  -1  -1   -0.49    0.17 
  12  -1  -1   -0.07    0.22 
 -12   1   1   -0.12    0.33 
  11  -1  -1    2.39    0.34 
  11  -1  -1    2.91    0.30 
 -11   1   1    3.29    0.45 
  10  -1  -1    1.57    0.24 
  10  -1  -1    1.78    0.29 
 -10   1   1    1.58    0.38 
 -10   1   1    2.07    0.25 
   9  -1  -1    0.11    0.19 
   9  -1  -1    0.31    0.17 
  -9   1   1    0.16    0.27 
  -9   1   1   -0.27    0.17 
   8  -1  -1    5.11    0.34 
   8  -1  -1    5.17    0.30 
  -8   1   1    5.58    0.44 
  -8   1   1    5.32    0.30 
   7  -1  -1   10.82    0.42 
   7  -1  -1   10.63    0.35 
  -7   1   1   11.09    0.48 
  -7   1   1   10.99    0.35 
   6  -1  -1    0.56    0.15 
   6  -1  -1    0.70    0.14 
  -6   1   1    0.69    0.20 
  -6   1   1    0.56    0.14 
   5  -1  -1   17.65    0.47 
   5  -1  -1   18.47    0.42 
  -5   1   1   18.21    0.40 
  -5   1   1   17.36    0.50 
   4  -1  -1    2.55    0.19 
   4  -1  -1    2.63    0.18 
  -4   1   1    2.73    0.18 
  -4   1   1    2.96    0.24 
   3  -1  -1  104.61    1.60 
   3  -1  -1  103.86    1.65 
  -3   1   1  106.53    1.59 
  -3   1   1  104.81    1.67 
   2  -1  -1    0.03    0.06 
   2  -1  -1    0.15    0.06 
  -2   1   1    0.08    0.07 
  -2   1   1    0.07    0.06 
   1  -1  -1  119.95    1.77 
   1  -1  -1  120.41    1.75 
  -1   1   1  117.11    1.75 
  -1   1   1  118.78    1.78 
   0  -1  -1   -0.03    0.03 
   0  -1  -1   -0.10    0.02 
   0   1   1   -0.03    0.03 
   0   1   1   -0.07    0.03 
  -1  -1  -1    5.32    0.12 
   2   1   1   13.67    0.27 
   2   1   1   13.36    0.27 
   2   1   1   13.89    0.28 
   3   1   1   45.43    0.78 
   3   1   1   47.25    0.77 
   3   1   1   46.76    0.78 
   4   1   1    0.92    0.12 
   4   1   1    0.86    0.12 
   4   1   1    0.69    0.10 
   5   1   1   10.32    0.33 
   5   1   1   10.53    0.31 
   5   1   1   10.40    0.29 
   6   1   1  105.54    1.74 
   6   1   1  106.78    1.78 
   6   1   1  108.58    1.70 
   7   1   1   23.63    0.56 
   7   1   1   23.62    0.52 
   7   1   1   22.69    0.59 
  -8  -1  -1    2.03    0.27 
   8   1   1    2.47    0.19 
   8   1   1    2.64    0.26 
   8   1   1    2.27    0.23 
  -9  -1  -1   -0.18    0.22 
   9   1   1   -0.06    0.16 
   9   1   1    0.02    0.13 
   9   1   1    0.23    0.17 
 -10  -1  -1   -0.24    0.26 
 -10  -1  -1    0.06    0.17 
  10   1   1    0.04    0.19 
  10   1   1    0.14    0.18 
 -11  -1  -1    1.15    0.23 
 -11  -1  -1    2.44    0.39 
  11   1   1    2.13    0.31 
  11   1   1    2.55    0.29 
 -12  -1  -1    3.33    0.43 
  12   1   1    3.95    0.36 
  12   1   1    2.92    0.35 
 -13  -1  -1    0.19    0.34 
  13   1   1    0.50    0.26 
  13   1   1    0.00    0.20 
 -14  -1  -1    0.35    0.35 
  14   1   1    0.27    0.28 
  14   1   1   -0.02    0.22 
 -15  -1  -1    0.31    0.37 
  15   1   1    0.24    0.28 
  15   1   1    0.72    0.27 
 -16  -1  -1    0.03    0.40 
  16   1   1   -0.20    0.30 
 -17  -1  -1    0.91    0.47 
  17   1   1    1.15    0.42 
  16  -2  -1   -0.14    0.32 
 -16   2   1    0.31    0.44 
  15  -2  -1    1.55    0.38 
 -15   2   1    0.93    0.44 
  14  -2  -1    1.69    0.38 
 -14   2   1    1.35    0.45 
  13  -2  -1   -0.11    0.24 
 -13   2   1    0.61    0.38 
  12  -2  -1    1.60    0.28 
  12  -2  -1    1.71    0.32 
 -12   2   1    1.64    0.42 
  11  -2  -1    0.42    0.20 
  11  -2  -1    0.24    0.22 
 -11   2   1    0.74    0.35 
  10  -2  -1    2.13    0.25 
  10  -2  -1    1.76    0.29 
 -10   2   1    1.82    0.40 
 -10   2   1    2.01    0.27 
   9  -2  -1    0.58    0.18 
   9  -2  -1    0.35    0.19 
  -9   2   1    0.19    0.21 
  -9   2   1    0.56    0.31 
   8  -2  -1    2.71    0.23 
   8  -2  -1    1.62    0.24 
  -8   2   1    2.50    0.25 
  -8   2   1    1.87    0.33 
   7  -2  -1    4.92    0.32 
   7  -2  -1    4.87    0.25 
  -7   2   1    4.51    0.37 
  -7   2   1    4.80    0.29 
   6  -2  -1    0.09    0.13 
   6  -2  -1    0.06    0.11 
  -6   2   1    0.03    0.14 
  -6   2   1   -0.18    0.17 
   5  -2  -1    6.00    0.23 
   5  -2  -1    6.00    0.29 
  -5   2   1    6.81    0.28 
  -5   2   1    6.73    0.34 
   4  -2  -1   11.39    0.29 
   4  -2  -1   11.52    0.36 
  -4   2   1   11.44    0.40 
  -4   2   1   12.75    0.35 
   3  -2  -1   17.98    0.43 
   3  -2  -1   18.81    0.37 
  -3   2   1   18.75    0.41 
  -3   2   1   18.32    0.47 
   2  -2  -1    3.54    0.18 
   2  -2  -1    3.72    0.14 
  -2   2   1    3.49    0.21 
  -2   2   1    3.66    0.19 
   1  -2  -1   23.15    0.39 
  -1   2   1   22.91    0.43 
  -1   2   1   23.23    0.44 
   0  -2  -1    4.39    0.14 
   0  -2  -1    4.19    0.12 
   0   2   1    4.01    0.13 
   0   2   1    4.28    0.16 
  -1  -2  -1   14.52    0.29 
   1   2   1   14.53    0.29 
   1   2   1   14.55    0.30 
  -2  -2  -1   40.40    0.69 
   2   2   1   40.26    0.69 
   2   2   1   40.90    0.68 
  -3  -2  -1    2.61    0.18 
   3   2   1    2.50    0.15 
   3   2   1    2.49    0.16 
   4   2   1    8.17    0.25 
   4   2   1    8.34    0.28 
   4   2   1    8.03    0.27 
   5   2   1   29.31    0.62 
   5   2   1   31.39    0.60 
   5   2   1   30.65    0.64 
  -6  -2  -1   -0.07    0.13 
   6   2   1    0.01    0.11 
   6   2   1    0.04    0.09 
   6   2   1    0.00    0.10 
  -7  -2  -1    2.34    0.24 
   7   2   1    2.57    0.22 
   7   2   1    2.47    0.23 
   7   2   1    2.36    0.18 
  -8  -2  -1    1.08    0.23 
   8   2   1    1.38    0.17 
   8   2   1    1.40    0.21 
   8   2   1    1.19    0.19 
  -9  -2  -1    5.30    0.42 
   9   2   1    5.65    0.37 
   9   2   1    6.08    0.35 
   9   2   1    5.62    0.28 
 -10  -2  -1    0.34    0.26 
  10   2   1    0.40    0.15 
  10   2   1    0.52    0.19 
  10   2   1    0.45    0.21 
 -11  -2  -1    0.35    0.29 
  11   2   1    0.03    0.15 
  11   2   1    0.16    0.21 
  11   2   1   -0.18    0.18 
 -12  -2  -1    3.56    0.43 
  12   2   1    2.65    0.32 
  12   2   1    3.20    0.36 
 -13  -2  -1    3.76    0.47 
  13   2   1    3.16    0.39 
  13   2   1    3.32    0.37 
 -14  -2  -1    0.73    0.35 
  14   2   1    0.86    0.30 
  14   2   1    0.72    0.26 
 -15  -2  -1    0.29    0.38 
  15   2   1    0.45    0.31 
  15   2   1    0.33    0.26 
 -16  -2  -1   -0.13    0.36 
  16   2   1    0.27    0.27 
  16   2   1    0.12    0.32 
 -17  -2  -1   -0.24    0.40 
  17   2   1    0.19    0.35 
  16  -3  -1    0.00    0.35 
 -16   3   1    0.71    0.49 
  15  -3  -1    0.48    0.35 
 -15   3   1    0.01    0.41 
  14  -3  -1    0.66    0.33 
 -14   3   1    0.78    0.42 
  13  -3  -1    0.53    0.28 
 -13   3   1    1.55    0.44 
  12  -3  -1    4.32    0.45 
 -12   3   1    5.52    0.59 
  11  -3  -1    3.34    0.38 
 -11   3   1    3.16    0.48 
  10  -3  -1    0.36    0.23 
  10  -3  -1    1.04    0.20 
 -10   3   1    0.73    0.35 
 -10   3   1    0.71    0.25 
   9  -3  -1    0.17    0.16 
   9  -3  -1    0.12    0.19 
  -9   3   1    0.55    0.23 
  -9   3   1   -0.05    0.30 
   8  -3  -1    2.94    0.31 
   8  -3  -1    3.64    0.25 
  -8   3   1    3.88    0.32 
  -8   3   1    3.45    0.40 
   7  -3  -1    0.59    0.14 
   7  -3  -1    0.63    0.19 
  -7   3   1    0.78    0.21 
  -7   3   1    0.82    0.25 
   6  -3  -1    0.70    0.17 
   6  -3  -1    0.60    0.13 
  -6   3   1    0.69    0.21 
  -6   3   1    0.67    0.18 
   5  -3  -1   26.96    0.52 
   5  -3  -1   26.11    0.64 
  -5   3   1   26.66    0.69 
  -5   3   1   27.50    0.61 
   4  -3  -1    2.68    0.16 
   4  -3  -1    3.48    0.22 
  -4   3   1    3.23    0.26 
  -4   3   1    3.13    0.24 
   3  -3  -1    0.43    0.12 
   3  -3  -1    0.45    0.09 
  -3   3   1    0.85    0.17 
   2  -3  -1    4.97    0.23 
   2  -3  -1    5.13    0.17 
  -2   3   1    5.16    0.25 
   1  -3  -1  248.44    3.71 
   1  -3  -1  251.14    3.62 
  -1   3   1  250.47    3.72 
   0  -3  -1  147.86    2.21 
   0   3   1  142.71    2.18 
   0   3   1  149.62    2.24 
  -1  -3  -1   25.45    0.48 
   1   3   1   25.05    0.46 
   1   3   1   25.21    0.41 
   1   3   1   25.10    0.50 
  -2  -3  -1  228.87    3.40 
   2   3   1  228.55    3.39 
   2   3   1  229.24    3.40 
  -3  -3  -1    0.29    0.07 
  -3  -3  -1   -0.18    0.12 
   3   3   1    0.14    0.09 
   3   3   1    0.26    0.10 
  -4  -3  -1    0.21    0.09 
  -4  -3  -1    0.24    0.15 
   4   3   1    0.22    0.10 
   4   3   1    0.12    0.09 
  -5  -3  -1    3.93    0.28 
  -5  -3  -1    3.77    0.20 
   5   3   1    3.75    0.22 
   5   3   1    3.80    0.20 
  -6  -3  -1    2.69    0.21 
   6   3   1    2.44    0.21 
   6   3   1    2.70    0.22 
   6   3   1    2.62    0.19 
  -7  -3  -1    0.77    0.18 
   7   3   1    0.62    0.14 
   7   3   1    0.83    0.17 
   7   3   1    0.50    0.15 
  -8  -3  -1   11.02    0.44 
   8   3   1   12.37    0.38 
   8   3   1   12.24    0.44 
   8   3   1   12.83    0.46 
  -9  -3  -1    0.16    0.23 
   9   3   1    0.36    0.14 
   9   3   1    0.24    0.18 
   9   3   1   -0.19    0.16 
 -10  -3  -1    0.53    0.26 
  10   3   1    0.31    0.21 
  10   3   1    0.16    0.18 
  10   3   1    0.27    0.15 
 -11  -3  -1   -0.16    0.26 
  11   3   1   -0.07    0.14 
  11   3   1   -0.13    0.19 
  11   3   1    0.01    0.20 
 -12  -3  -1    0.69    0.31 
  12   3   1    0.68    0.25 
  12   3   1    0.77    0.25 
 -13  -3  -1    0.48    0.33 
  13   3   1    0.75    0.26 
  13   3   1    0.39    0.24 
 -14  -3  -1    1.79    0.40 
  14   3   1    1.29    0.30 
  14   3   1    1.05    0.32 
 -15  -3  -1    1.03    0.40 
  15   3   1    2.41    0.40 
  15   3   1    2.17    0.36 
 -16  -3  -1   -0.07    0.38 
  16   3   1    0.23    0.27 
  16   3   1    0.26    0.31 
 -17  -3  -1   -0.23    0.47 
  17   3   1    0.32    0.30 
  17   3   1   -0.22    0.33 
  15  -4  -1    0.27    0.33 
 -15   4   1    0.30    0.47 
  14  -4  -1    0.62    0.35 
 -14   4   1   -0.14    0.37 
  13  -4  -1    2.68    0.42 
 -13   4   1    2.05    0.48 
  12  -4  -1    0.21    0.25 
 -12   4   1    0.65    0.39 
  11  -4  -1   21.01    0.79 
 -11   4   1   21.19    0.89 
  10  -4  -1    3.42    0.38 
 -10   4   1    3.59    0.49 
 -10   4   1    3.68    0.37 
   9  -4  -1   -0.01    0.14 
   9  -4  -1   -0.21    0.20 
  -9   4   1    0.06    0.30 
  -9   4   1   -0.05    0.23 
   8  -4  -1    0.47    0.21 
   8  -4  -1    0.30    0.14 
  -8   4   1    0.26    0.23 
  -8   4   1    0.52    0.29 
   7  -4  -1    2.55    0.28 
   7  -4  -1    2.52    0.19 
  -7   4   1    2.46    0.36 
  -7   4   1    2.59    0.29 
   6  -4  -1   38.42    0.89 
   6  -4  -1   38.01    0.70 
  -6   4   1   38.40    0.93 
  -6   4   1   38.76    0.84 
   5  -4  -1    5.84    0.32 
   5  -4  -1    6.05    0.21 
  -5   4   1    6.00    0.38 
  -5   4   1    5.98    0.34 
   4  -4  -1    1.13    0.11 
   4  -4  -1    0.88    0.16 
  -4   4   1    1.12    0.19 
  -4   4   1    1.17    0.21 
   3  -4  -1   11.23    0.26 
   3  -4  -1   11.23    0.37 
  -3   4   1   10.92    0.39 
   2  -4  -1   28.36    0.61 
   2  -4  -1   27.44    0.49 
  -2   4   1   28.28    0.62 
   1  -4  -1   10.92    0.24 
   1  -4  -1    9.96    0.32 
  -1   4   1   10.37    0.36 
   0  -4  -1   62.07    1.05 
   0   4   1   62.57    0.99 
   0   4   1   61.89    1.09 
  -1  -4  -1  156.81    2.41 
   1   4   1  160.22    2.32 
   1   4   1  158.80    2.38 
   1   4   1  156.38    2.44 
  -2  -4  -1   10.82    0.34 
   2   4   1   11.07    0.30 
   2   4   1   10.74    0.33 
  -3  -4  -1   -0.03    0.14 
   3   4   1    0.06    0.11 
   3   4   1   -0.04    0.09 
  -4  -4  -1    5.47    0.31 
  -4  -4  -1    5.63    0.17 
   4   4   1    5.48    0.25 
   4   4   1    5.58    0.25 
  -5  -4  -1    4.56    0.20 
  -5  -4  -1    4.89    0.31 
   5   4   1    4.54    0.23 
   5   4   1    4.40    0.25 
  -6  -4  -1    2.30    0.26 
  -6  -4  -1    2.35    0.18 
   6   4   1    2.77    0.20 
   6   4   1    2.10    0.21 
  -7  -4  -1   52.31    0.97 
  -7  -4  -1   53.63    1.11 
   7   4   1   53.02    0.99 
   7   4   1   51.81    1.05 
  -8  -4  -1    5.98    0.45 
  -8  -4  -1    6.08    0.34 
   8   4   1    5.73    0.29 
   8   4   1    5.08    0.34 
  -9  -4  -1    0.34    0.21 
   9   4   1   -0.03    0.17 
   9   4   1    0.15    0.14 
 -10  -4  -1    1.41    0.27 
  10   4   1    1.22    0.26 
  10   4   1    1.54    0.21 
  10   4   1    1.31    0.26 
 -11  -4  -1    1.09    0.30 
  11   4   1    1.32    0.21 
  11   4   1    0.89    0.26 
  11   4   1    0.97    0.26 
 -12  -4  -1    0.48    0.30 
  12   4   1    0.38    0.24 
  12   4   1    0.78    0.25 
 -13  -4  -1    3.17    0.41 
  13   4   1    4.02    0.40 
  13   4   1    3.97    0.42 
 -14  -4  -1    0.03    0.31 
  14   4   1    0.18    0.26 
  14   4   1    0.53    0.26 
 -15  -4  -1    2.75    0.47 
  15   4   1    3.40    0.42 
  15   4   1    3.65    0.46 
  16   4   1    2.44    0.41 
  17   4   1    0.02    0.29 
  15  -5  -1    0.13    0.36 
 -15   5   1   -0.03    0.47 
  14  -5  -1    0.95    0.37 
 -14   5   1    1.82    0.49 
  13  -5  -1    0.35    0.30 
 -13   5   1    0.51    0.42 
  12  -5  -1    2.88    0.41 
 -12   5   1    3.11    0.52 
  11  -5  -1   -0.08    0.25 
 -11   5   1    0.55    0.36 
  10  -5  -1    1.04    0.27 
 -10   5   1    0.70    0.35 
 -10   5   1    0.88    0.28 
   9  -5  -1    1.04    0.26 
  -9   5   1    1.39    0.30 
  -9   5   1    1.17    0.38 
   8  -5  -1    4.90    0.40 
  -8   5   1    5.28    0.41 
  -8   5   1    4.62    0.47 
   7  -5  -1    0.03    0.19 
   7  -5  -1    0.09    0.11 
  -7   5   1    0.29    0.25 
  -7   5   1    0.55    0.27 
   6  -5  -1   39.00    0.69 
   6  -5  -1   39.65    0.92 
  -6   5   1   39.63    0.90 
  -6   5   1   38.48    0.97 
   5  -5  -1    3.40    0.28 
   5  -5  -1    3.04    0.17 
  -5   5   1    3.29    0.31 
  -5   5   1    3.15    0.32 
   4  -5  -1   38.77    0.87 
   4  -5  -1   40.19    0.67 
  -4   5   1   40.49    0.87 
   3  -5  -1    2.06    0.21 
   3  -5  -1    1.99    0.14 
  -3   5   1    2.26    0.25 
   2  -5  -1    0.32    0.14 
   2  -5  -1    0.57    0.09 
  -2   5   1    0.86    0.19 
   1  -5  -1   29.56    0.51 
   1  -5  -1   28.58    0.63 
  -1   5   1   29.47    0.67 
   0  -5  -1   42.99    0.83 
   0   5   1   43.94    0.75 
   0   5   1   45.29    0.88 
  -1  -5  -1    4.59    0.25 
   1   5   1    4.63    0.27 
   1   5   1    5.12    0.20 
  -2  -5  -1    8.77    0.33 
   2   5   1    8.78    0.27 
   2   5   1    8.52    0.33 
   2   5   1    8.65    0.19 
  -3  -5  -1   14.80    0.44 
   3   5   1   15.16    0.40 
   3   5   1   15.00    0.42 
  -4  -5  -1    1.72    0.21 
   4   5   1    1.99    0.18 
   4   5   1    1.99    0.19 
  -5  -5  -1    0.17    0.17 
  -5  -5  -1   -0.13    0.08 
   5   5   1    0.07    0.12 
   5   5   1   -0.05    0.11 
  -6  -5  -1    0.38    0.20 
  -6  -5  -1    0.78    0.13 
   6   5   1    0.27    0.13 
   6   5   1    0.50    0.15 
  -7  -5  -1    7.98    0.44 
  -7  -5  -1    7.68    0.31 
   7   5   1    8.15    0.38 
   7   5   1    7.55    0.33 
  -8  -5  -1    2.96    0.26 
  -8  -5  -1    2.89    0.35 
   8   5   1    2.96    0.25 
   8   5   1    2.95    0.29 
  -9  -5  -1    8.20    0.53 
  -9  -5  -1    8.18    0.40 
   9   5   1    8.58    0.37 
   9   5   1    7.85    0.44 
 -10  -5  -1    1.69    0.36 
 -10  -5  -1    1.48    0.27 
  10   5   1    2.12    0.30 
  10   5   1    1.82    0.23 
 -11  -5  -1   -0.25    0.24 
 -11  -5  -1    0.14    0.32 
  11   5   1   -0.05    0.16 
  11   5   1    0.13    0.22 
 -12  -5  -1    0.26    0.28 
 -12  -5  -1    0.08    0.32 
  12   5   1   -0.22    0.20 
 -13  -5  -1    0.01    0.31 
 -13  -5  -1    0.17    0.30 
  13   5   1    0.29    0.25 
 -14  -5  -1    3.81    0.50 
  14   5   1    3.47    0.41 
 -15  -5  -1    0.70    0.39 
  15   5   1    0.40    0.29 
 -16  -5  -1    1.01    0.42 
  16   5   1    0.97    0.34 
 -17  -5  -1    0.31    0.41 
  17   5   1    0.35    0.31 
  15  -6  -1    0.03    0.36 
 -15   6   1   -0.57    0.42 
  14  -6  -1    0.15    0.32 
 -14   6   1    1.07    0.47 
  13  -6  -1    0.73    0.33 
 -13   6   1    0.53    0.42 
  12  -6  -1    0.46    0.29 
 -12   6   1    0.07    0.37 
  11  -6  -1    0.49    0.27 
 -11   6   1    0.68    0.39 
  10  -6  -1    0.39    0.25 
 -10   6   1   -0.07    0.26 
 -10   6   1    0.61    0.35 
   9  -6  -1    0.55    0.25 
  -9   6   1    0.16    0.33 
  -9   6   1    0.25    0.28 
   8  -6  -1    0.24    0.22 
  -8   6   1    0.37    0.29 
  -8   6   1   -0.03    0.27 
   7  -6  -1    0.24    0.21 
  -7   6   1    0.27    0.28 
  -7   6   1    0.56    0.28 
   6  -6  -1    3.88    0.19 
   6  -6  -1    4.01    0.35 
  -6   6   1    3.79    0.38 
  -6   6   1    4.43    0.38 
   5  -6  -1    5.48    0.19 
   5  -6  -1    5.04    0.35 
  -5   6   1    5.96    0.43 
  -5   6   1    5.60    0.41 
   4  -6  -1    8.02    0.23 
   4  -6  -1    8.35    0.41 
  -4   6   1    7.64    0.41 
  -4   6   1    8.53    0.45 
   3  -6  -1    3.03    0.27 
   3  -6  -1    3.10    0.17 
  -3   6   1    3.40    0.29 
   2  -6  -1   16.71    0.35 
   2  -6  -1   17.38    0.50 
  -2   6   1   16.72    0.53 
   1  -6  -1    1.48    0.13 
   1  -6  -1    1.50    0.19 
  -1   6   1    1.44    0.21 
   0  -6  -1    0.13    0.14 
   0   6   1    0.02    0.14 
   0   6   1    0.03    0.07 
  -1  -6  -1    7.07    0.31 
   1   6   1    6.85    0.32 
   1   6   1    7.04    0.24 
  -2  -6  -1    3.91    0.26 
   2   6   1    4.07    0.15 
   2   6   1    4.14    0.21 
   2   6   1    3.90    0.26 
  -3  -6  -1   27.96    0.66 
   3   6   1   28.53    0.62 
   3   6   1   28.52    0.66 
  -4  -6  -1    2.21    0.24 
   4   6   1    2.04    0.21 
   4   6   1    1.93    0.19 
  -5  -6  -1   21.62    0.61 
   5   6   1   22.07    0.57 
   5   6   1   22.53    0.57 
  -6  -6  -1    4.82    0.36 
  -6  -6  -1    5.20    0.18 
   6   6   1    4.61    0.30 
   6   6   1    4.85    0.28 
  -7  -6  -1    2.07    0.18 
  -7  -6  -1    2.39    0.31 
   7   6   1    2.11    0.25 
   7   6   1    2.16    0.22 
  -8  -6  -1   12.31    0.57 
  -8  -6  -1   12.75    0.41 
   8   6   1   13.11    0.45 
   8   6   1   12.35    0.50 
  -9  -6  -1    4.42    0.34 
  -9  -6  -1    4.90    0.44 
   9   6   1    5.26    0.32 
   9   6   1    5.01    0.40 
 -10  -6  -1    0.40    0.31 
 -10  -6  -1   -0.34    0.21 
  10   6   1    0.11    0.17 
  10   6   1    0.06    0.20 
 -11  -6  -1    1.83    0.29 
 -11  -6  -1    1.46    0.37 
  11   6   1    1.96    0.24 
  11   6   1    1.33    0.29 
 -12  -6  -1    0.65    0.36 
  12   6   1    0.75    0.27 
  12   6   1    0.47    0.24 
 -13  -6  -1    2.39    0.46 
  13   6   1    2.58    0.36 
 -14  -6  -1   -0.28    0.33 
  14   6   1    0.29    0.26 
 -15  -6  -1    3.55    0.54 
  15   6   1    4.94    0.51 
 -16  -6  -1    0.69    0.41 
  16   6   1   -0.48    0.27 
 -17  -6  -1    0.18    0.39 
  17   6   1   -0.18    0.30 
  14  -7  -1    0.58    0.38 
 -14   7   1    0.26    0.47 
  13  -7  -1    0.87    0.39 
 -13   7   1    0.11    0.42 
  12  -7  -1    0.51    0.33 
 -12   7   1    0.09    0.38 
  11  -7  -1    0.55    0.30 
 -11   7   1    0.25    0.37 
  10  -7  -1   -0.11    0.23 
 -10   7   1    0.06    0.26 
 -10   7   1    0.25    0.33 
   9  -7  -1    0.96    0.29 
  -9   7   1    1.76    0.34 
  -9   7   1    0.87    0.38 
   8  -7  -1    0.41    0.24 
  -8   7   1    0.01    0.31 
  -8   7   1    0.00    0.26 
   7  -7  -1    2.30    0.33 
  -7   7   1    3.17    0.38 
  -7   7   1    3.09    0.42 
   6  -7  -1    3.07    0.35 
  -6   7   1    2.69    0.37 
  -6   7   1    3.34    0.37 
   5  -7  -1    0.03    0.20 
  -5   7   1    0.43    0.26 
  -5   7   1    0.23    0.26 
   4  -7  -1    0.17    0.10 
   4  -7  -1   -0.35    0.17 
  -4   7   1   -0.55    0.21 
  -4   7   1    0.00    0.21 
   3  -7  -1    0.11    0.11 
   3  -7  -1    0.28    0.18 
  -3   7   1    0.37    0.22 
   2  -7  -1   10.36    0.42 
   2  -7  -1   10.13    0.27 
  -2   7   1    9.53    0.45 
   1  -7  -1    5.16    0.21 
   1  -7  -1    4.96    0.33 
  -1   7   1    4.66    0.36 
   0  -7  -1   30.17    0.72 
   0   7   1   31.65    0.77 
  -1  -7  -1   34.07    0.75 
   1   7   1   32.63    0.66 
   1   7   1   33.88    0.79 
  -2  -7  -1   18.18    0.52 
   2   7   1   18.56    0.47 
   2   7   1   18.37    0.54 
   2   7   1   18.25    0.37 
  -3  -7  -1   10.55    0.43 
   3   7   1   10.28    0.40 
   3   7   1   10.80    0.36 
  -4  -7  -1    2.89    0.28 
   4   7   1    3.25    0.27 
   4   7   1    3.27    0.26 
  -5  -7  -1    4.19    0.33 
   5   7   1    3.99    0.28 
   5   7   1    4.32    0.27 
  -6  -7  -1    0.96    0.25 
   6   7   1    0.74    0.18 
   6   7   1    1.11    0.20 
  -7  -7  -1    7.74    0.21 
  -7  -7  -1    6.89    0.49 
   7   7   1    7.04    0.39 
   7   7   1    8.52    0.39 
  -8  -7  -1   29.18    0.58 
  -8  -7  -1   29.42    0.86 
   8   7   1   28.69    0.79 
   8   7   1   30.47    0.75 
  -9  -7  -1    1.36    0.25 
  -9  -7  -1    1.18    0.32 
   9   7   1    1.23    0.22 
   9   7   1    0.86    0.24 
 -10  -7  -1    0.37    0.32 
  10   7   1   -0.08    0.17 
  10   7   1    0.02    0.21 
 -11  -7  -1    2.55    0.43 
  11   7   1    2.62    0.29 
  11   7   1    2.50    0.34 
 -12  -7  -1    2.49    0.44 
  12   7   1    2.99    0.30 
  12   7   1    3.29    0.37 
 -13  -7  -1    4.04    0.51 
  13   7   1    3.61    0.41 
 -14  -7  -1   -0.26    0.34 
  14   7   1   -0.03    0.26 
 -15  -7  -1    0.12    0.39 
  15   7   1    0.37    0.30 
 -16  -7  -1    0.77    0.44 
  16   7   1    2.07    0.41 
 -17  -7  -1    0.63    0.43 
  17   7   1    0.35    0.34 
  13  -8  -1    0.08    0.36 
 -13   8   1   -0.02    0.42 
  12  -8  -1    2.82    0.45 
 -12   8   1    3.16    0.57 
  11  -8  -1    0.17    0.27 
 -11   8   1    0.64    0.39 
  10  -8  -1    0.00    0.25 
 -10   8   1    0.04    0.36 
 -10   8   1    0.09    0.29 
   9  -8  -1    0.14    0.23 
  -9   8   1    0.27    0.34 
  -9   8   1    0.17    0.27 
   8  -8  -1    0.34    0.24 
  -8   8   1    0.35    0.28 
  -8   8   1    0.36    0.33 
   7  -8  -1    0.88    0.27 
  -7   8   1    0.62    0.31 
  -7   8   1    1.15    0.31 
   6  -8  -1    2.84    0.34 
  -6   8   1    2.03    0.37 
  -6   8   1    3.09    0.38 
   5  -8  -1   14.65    0.61 
  -5   8   1   14.24    0.62 
  -5   8   1   14.03    0.60 
   4  -8  -1    1.56    0.27 
  -4   8   1    1.87    0.32 
  -4   8   1    1.98    0.31 
   3  -8  -1    0.00    0.19 
   3  -8  -1    0.02    0.11 
  -3   8   1   -0.04    0.21 
  -3   8   1   -0.09    0.22 
   2  -8  -1    7.72    0.43 
   2  -8  -1    7.77    0.26 
  -2   8   1    7.73    0.46 
  -2   8   1    7.58    0.41 
   1  -8  -1    0.92    0.14 
   1  -8  -1    0.95    0.21 
  -1   8   1    0.54    0.23 
   0  -8  -1   74.05    1.21 
   0  -8  -1   72.20    1.37 
   0   8   1   71.74    1.43 
  -1  -8  -1    6.85    0.36 
   1   8   1    6.93    0.39 
   1   8   1    6.73    0.28 
   1   8   1    6.54    0.27 
  -2  -8  -1    1.85    0.24 
   2   8   1    2.28    0.20 
   2   8   1    2.04    0.26 
   2   8   1    2.54    0.17 
  -3  -8  -1   50.49    1.06 
   3   8   1   51.46    1.00 
   3   8   1   50.78    1.08 
   3   8   1   50.79    0.80 
  -4  -8  -1    2.44    0.28 
   4   8   1    2.12    0.27 
   4   8   1    2.60    0.24 
  -5  -8  -1    0.18    0.22 
   5   8   1    0.29    0.18 
   5   8   1    0.17    0.15 
  -6  -8  -1   11.01    0.52 
   6   8   1   11.64    0.47 
   6   8   1   11.28    0.45 
  -7  -8  -1   10.81    0.55 
   7   8   1   10.42    0.46 
   7   8   1   10.73    0.47 
  -8  -8  -1    2.18    0.36 
   8   8   1    3.08    0.33 
   8   8   1    2.43    0.28 
  -9  -8  -1    0.49    0.30 
   9   8   1    0.28    0.20 
   9   8   1    0.39    0.20 
 -10  -8  -1    1.18    0.35 
  10   8   1    1.25    0.24 
  10   8   1    0.73    0.23 
 -11  -8  -1    0.34    0.33 
  11   8   1    0.31    0.19 
  11   8   1    0.35    0.24 
 -12  -8  -1    1.35    0.39 
  12   8   1    1.67    0.26 
  12   8   1    1.70    0.32 
 -13  -8  -1   -0.07    0.34 
  13   8   1   -0.47    0.20 
 -14  -8  -1   -0.34    0.32 
  14   8   1   -0.23    0.23 
 -15  -8  -1   -0.29    0.37 
  15   8   1   -0.30    0.27 
 -16  -8  -1    1.31    0.48 
  16   8   1    2.28    0.43 
 -17  -8  -1    0.02    0.41 
  17   8   1   -0.69    0.31 
  13  -9  -1    1.08    0.42 
 -13   9   1    0.25    0.45 
  12  -9  -1    0.41    0.34 
 -12   9   1    0.27    0.44 
  11  -9  -1    0.24    0.32 
 -11   9   1   -0.03    0.39 
  10  -9  -1    0.86    0.31 
 -10   9   1    0.57    0.41 
 -10   9   1    1.01    0.35 
   9  -9  -1    0.52    0.27 
  -9   9   1    0.76    0.38 
  -9   9   1    1.44    0.35 
   8  -9  -1    0.47    0.26 
  -8   9   1    0.21    0.29 
  -8   9   1   -0.05    0.32 
   7  -9  -1   -0.40    0.20 
  -7   9   1    0.19    0.28 
  -7   9   1   -0.30    0.29 
   6  -9  -1    0.13    0.22 
  -6   9   1    0.24    0.27 
  -6   9   1   -0.02    0.28 
   5  -9  -1    4.43    0.41 
  -5   9   1    5.41    0.46 
  -5   9   1    4.61    0.45 
   4  -9  -1   13.51    0.61 
  -4   9   1   14.05    0.63 
  -4   9   1   14.12    0.62 
   3  -9  -1    1.18    0.27 
  -3   9   1    1.61    0.32 
  -3   9   1    1.74    0.31 
   2  -9  -1    0.08    0.13 
   2  -9  -1    0.01    0.20 
  -2   9   1   -0.11    0.23 
  -2   9   1   -0.02    0.21 
   1  -9  -1   -0.08    0.13 
   1  -9  -1    0.56    0.22 
  -1   9   1   -0.13    0.22 
  -1   9   1   -0.05    0.20 
   0  -9  -1    1.05    0.24 
   0  -9  -1    1.32    0.18 
   0   9   1    1.34    0.21 
   0   9   1    1.30    0.26 
  -1  -9  -1    4.76    0.36 
   1   9   1    4.71    0.26 
   1   9   1    5.20    0.40 
   1   9   1    5.02    0.28 
  -2  -9  -1    4.68    0.36 
   2   9   1    3.47    0.33 
   2   9   1    3.71    0.24 
   2   9   1    3.93    0.25 
  -3  -9  -1   11.23    0.51 
   3   9   1   12.07    0.41 
   3   9   1   10.55    0.49 
   3   9   1   11.09    0.28 
  -4  -9  -1    6.96    0.44 
   4   9   1    7.61    0.36 
   4   9   1    7.76    0.43 
  -5  -9  -1    3.77    0.36 
   5   9   1    3.43    0.30 
   5   9   1    3.77    0.34 
  -6  -9  -1    0.44    0.27 
   6   9   1    0.87    0.22 
   6   9   1    0.49    0.18 
  -7  -9  -1    0.36    0.28 
   7   9   1    0.17    0.19 
   7   9   1    0.15    0.20 
  -8  -9  -1   11.16    0.62 
   8   9   1   10.43    0.49 
   8   9   1   10.80    0.49 
  -9  -9  -1    0.02    0.30 
   9   9   1    0.00    0.19 
   9   9   1   -0.30    0.19 
 -10  -9  -1    3.86    0.44 
  10   9   1    2.76    0.32 
  10   9   1    3.32    0.37 
 -11  -9  -1   -0.21    0.30 
  11   9   1    0.13    0.20 
  11   9   1    0.02    0.21 
 -12  -9  -1    1.78    0.40 
  12   9   1    1.40    0.28 
  12   9   1    2.20    0.34 
 -13  -9  -1    0.33    0.37 
  13   9   1    1.56    0.33 
 -14  -9  -1   -0.10    0.36 
  14   9   1    0.18    0.27 
 -15  -9  -1    0.65    0.39 
  15   9   1    0.47    0.30 
 -16  -9  -1   -0.03    0.40 
  16   9   1    0.14    0.31 
  12 -10  -1    0.25    0.36 
 -12  10   1    0.46    0.48 
  11 -10  -1    0.30    0.33 
 -11  10   1    0.26    0.41 
  10 -10  -1    1.12    0.36 
 -10  10   1    1.14    0.35 
 -10  10   1    1.15    0.43 
   9 -10  -1    1.73    0.38 
  -9  10   1    1.30    0.43 
  -9  10   1    2.19    0.39 
   8 -10  -1   -0.39    0.23 
  -8  10   1    0.34    0.29 
  -8  10   1   -0.30    0.33 
   7 -10  -1    0.09    0.26 
  -7  10   1    0.31    0.29 
  -7  10   1   -0.11    0.31 
   6 -10  -1    0.45    0.26 
  -6  10   1    0.40    0.31 
  -6  10   1   -0.21    0.28 
   5 -10  -1    2.30    0.36 
  -5  10   1    2.33    0.37 
  -5  10   1    1.88    0.36 
   4 -10  -1    0.07    0.25 
  -4  10   1   -0.01    0.27 
  -4  10   1    0.06    0.27 
   3 -10  -1    7.69    0.50 
  -3  10   1    7.59    0.48 
  -3  10   1    7.13    0.51 
   2 -10  -1    0.76    0.27 
  -2  10   1    1.34    0.27 
  -2  10   1    1.06    0.30 
   1 -10  -1    2.16    0.33 
   1 -10  -1    2.38    0.20 
  -1  10   1    2.37    0.34 
  -1  10   1    2.32    0.28 
   0 -10  -1    0.25    0.16 
   0 -10  -1    0.54    0.26 
   0  10   1    0.29    0.20 
   0  10   1    0.39    0.25 
  -1 -10  -1    5.34    0.41 
   1  10   1    4.57    0.31 
   1  10   1    4.74    0.40 
   1  10   1    4.61    0.27 
  -2 -10  -1   18.36    0.64 
   2  10   1   17.21    0.51 
   2  10   1   18.22    0.46 
   2  10   1   17.69    0.65 
  -3 -10  -1   11.47    0.54 
   3  10   1    9.73    0.40 
   3  10   1   10.13    0.51 
  -4 -10  -1    0.80    0.26 
   4  10   1    0.27    0.16 
   4  10   1    0.45    0.23 
  -5 -10  -1    1.49    0.31 
   5  10   1    1.62    0.24 
   5  10   1    1.57    0.28 
  -6 -10  -1    2.50    0.36 
   6  10   1    2.20    0.27 
   6  10   1    2.35    0.31 
  -7 -10  -1    0.74    0.30 
   7  10   1    0.45    0.20 
   7  10   1    0.20    0.20 
  -8 -10  -1    3.03    0.40 
   8  10   1    2.95    0.33 
   8  10   1    3.23    0.35 
  -9 -10  -1   12.95    0.65 
   9  10   1   13.12    0.58 
   9  10   1   14.22    0.58 
 -10 -10  -1   -0.04    0.31 
  10  10   1    0.13    0.22 
  10  10   1    0.33    0.22 
 -11 -10  -1   -0.04    0.31 
  11  10   1   -0.45    0.19 
  11  10   1    0.06    0.22 
 -12 -10  -1    1.47    0.40 
  12  10   1    1.92    0.30 
  12  10   1    1.56    0.32 
 -13 -10  -1    0.33    0.37 
  13  10   1    1.06    0.29 
 -14 -10  -1   -0.15    0.33 
  14  10   1   -0.03    0.25 
 -15 -10  -1    1.15    0.45 
  15  10   1    1.34    0.37 
 -16 -10  -1    0.18    0.41 
  16  10   1    0.51    0.36 
  11 -11  -1    0.75    0.39 
 -11  11   1    0.10    0.43 
  10 -11  -1    2.29    0.44 
 -10  11   1    1.89    0.50 
   9 -11  -1    1.49    0.40 
  -9  11   1    1.38    0.45 
  -9  11   1    1.53    0.36 
   8 -11  -1    1.51    0.35 
  -8  11   1    1.74    0.36 
  -8  11   1    0.64    0.38 
   7 -11  -1    0.78    0.29 
  -7  11   1    0.91    0.37 
  -7  11   1    1.54    0.33 
   6 -11  -1    1.20    0.31 
  -6  11   1    1.42    0.38 
  -6  11   1    1.39    0.34 
   5 -11  -1    1.68    0.33 
  -5  11   1    1.47    0.36 
  -5  11   1    1.77    0.36 
   4 -11  -1   14.97    0.66 
  -4  11   1   12.98    0.66 
  -4  11   1   15.03    0.64 
   3 -11  -1    0.16    0.26 
  -3  11   1   -0.34    0.24 
  -3  11   1   -0.14    0.24 
   2 -11  -1   44.33    1.13 
  -2  11   1   45.29    1.18 
  -2  11   1   42.19    1.04 
   1 -11  -1    9.16    0.52 
  -1  11   1    9.06    0.46 
  -1  11   1    8.20    0.55 
   0 -11  -1    1.72    0.21 
   0 -11  -1    1.50    0.30 
   0  11   1    1.77    0.27 
   0  11   1    1.86    0.35 
  -1 -11  -1    7.25    0.48 
  -1 -11  -1    7.91    0.36 
   1  11   1    7.27    0.50 
   1  11   1    7.39    0.38 
  -2 -11  -1    2.31    0.32 
   2  11   1    2.38    0.24 
   2  11   1    2.43    0.35 
  -3 -11  -1   -0.05    0.24 
   3  11   1    0.29    0.15 
   3  11   1    0.02    0.23 
  -4 -11  -1   -0.41    0.23 
   4  11   1   -0.15    0.14 
   4  11   1   -0.29    0.21 
  -5 -11  -1    1.00    0.31 
   5  11   1    1.63    0.30 
   5  11   1    1.50    0.24 
  -6 -11  -1    1.14    0.32 
   6  11   1    1.30    0.28 
   6  11   1    0.94    0.23 
  -7 -11  -1    0.29    0.31 
   7  11   1    0.25    0.24 
   7  11   1    0.35    0.20 
  -8 -11  -1    3.24    0.43 
   8  11   1    3.47    0.36 
   8  11   1    3.83    0.38 
  -9 -11  -1    0.09    0.30 
   9  11   1    0.03    0.20 
   9  11   1    0.33    0.22 
 -10 -11  -1   -0.68    0.26 
  10  11   1    0.13    0.21 
  10  11   1   -0.09    0.21 
 -11 -11  -1   -0.01    0.29 
  11  11   1    0.41    0.25 
  11  11   1    0.11    0.22 
 -12 -11  -1   -0.33    0.33 
  12  11   1    0.09    0.22 
  12  11   1   -0.19    0.22 
 -13 -11  -1   -0.40    0.33 
  13  11   1    0.23    0.25 
 -14 -11  -1   -0.35    0.34 
  14  11   1    0.04    0.25 
 -15 -11  -1    1.06    0.43 
  15  11   1    0.53    0.33 
  10 -12  -1    0.44    0.38 
 -10  12   1   -0.04    0.44 
   9 -12  -1    3.24    0.52 
  -9  12   1    2.24    0.51 
  -9  12   1    2.35    0.44 
   8 -12  -1    0.53    0.32 
  -8  12   1   -0.26    0.34 
  -8  12   1    0.08    0.29 
   7 -12  -1    0.20    0.28 
  -7  12   1    1.26    0.40 
  -7  12   1    0.61    0.32 
   6 -12  -1    1.40    0.34 
  -6  12   1    1.76    0.37 
  -6  12   1    1.56    0.40 
   5 -12  -1    0.32    0.27 
  -5  12   1    0.69    0.34 
  -5  12   1    0.82    0.31 
   4 -12  -1    2.23    0.39 
  -4  12   1    1.96    0.37 
  -4  12   1    2.47    0.40 
   3 -12  -1    0.21    0.27 
  -3  12   1   -0.17    0.26 
  -3  12   1    0.51    0.29 
   2 -12  -1    2.77    0.39 
  -2  12   1    1.76    0.36 
  -2  12   1    1.57    0.34 
   1 -12  -1    0.38    0.28 
  -1  12   1    0.06    0.25 
  -1  12   1    0.03    0.25 
   0 -12  -1   10.76    0.60 
   0  12   1   11.16    0.60 
  -1 -12  -1    1.01    0.29 
  -1 -12  -1    1.27    0.21 
   1  12   1    1.15    0.30 
  -2 -12  -1    1.40    0.32 
   2  12   1    0.82    0.28 
   2  12   1    1.07    0.20 
  -3 -12  -1    6.03    0.47 
   3  12   1    5.86    0.36 
   3  12   1    5.13    0.46 
  -4 -12  -1    0.70    0.30 
   4  12   1    0.06    0.16 
   4  12   1    0.40    0.25 
  -5 -12  -1   -0.18    0.27 
   5  12   1   -0.10    0.22 
   5  12   1    0.07    0.17 
  -6 -12  -1    0.07    0.29 
   6  12   1   -0.18    0.21 
   6  12   1   -0.01    0.17 
  -7 -12  -1   -0.41    0.26 
   7  12   1   -0.10    0.17 
   7  12   1    0.31    0.23 
  -8 -12  -1   -0.03    0.28 
   8  12   1   -0.13    0.19 
   8  12   1   -0.14    0.23 
  -9 -12  -1    0.14    0.31 
   9  12   1    0.38    0.25 
   9  12   1    0.25    0.24 
 -10 -12  -1   -0.18    0.30 
  10  12   1   -0.19    0.22 
  10  12   1   -0.32    0.20 
 -11 -12  -1    0.14    0.34 
  11  12   1    0.71    0.27 
  11  12   1    0.98    0.29 
 -12 -12  -1    0.53    0.35 
  12  12   1    0.43    0.27 
  12  12   1    0.65    0.29 
 -13 -12  -1    0.62    0.38 
  13  12   1    0.27    0.28 
 -14 -12  -1   -0.50    0.33 
  14  12   1    0.35    0.29 
 -15 -12  -1    0.17    0.41 
  15  12   1   -0.14    0.28 
   9 -13  -1    0.32    0.40 
  -9  13   1    0.45    0.44 
  -9  13   1    0.14    0.31 
   8 -13  -1    0.50    0.36 
  -8  13   1    0.36    0.41 
  -8  13   1    0.06    0.31 
   7 -13  -1    0.62    0.35 
  -7  13   1    0.27    0.38 
  -7  13   1    1.62    0.38 
   6 -13  -1    0.27    0.30 
  -6  13   1    0.65    0.31 
  -6  13   1    0.86    0.37 
   5 -13  -1    0.21    0.30 
  -5  13   1   -0.33    0.31 
  -5  13   1    0.01    0.27 
   4 -13  -1    0.59    0.31 
  -4  13   1    0.40    0.33 
  -4  13   1    0.38    0.29 
   3 -13  -1    0.16    0.28 
  -3  13   1   -0.09    0.26 
  -3  13   1    0.11    0.29 
   2 -13  -1    7.82    0.56 
  -2  13   1    8.78    0.62 
  -2  13   1    9.09    0.62 
   1 -13  -1    0.66    0.30 
  -1  13   1    0.97    0.32 
   0 -13  -1    0.40    0.28 
   0  13   1    0.42    0.29 
  -1 -13  -1   -0.26    0.24 
   1  13   1    0.20    0.27 
  -2 -13  -1    0.10    0.19 
  -2 -13  -1    0.05    0.25 
   2  13   1    0.26    0.25 
  -3 -13  -1   -0.04    0.26 
   3  13   1    0.32    0.26 
   3  13   1    0.49    0.19 
  -4 -13  -1    0.37    0.28 
   4  13   1    0.51    0.27 
   4  13   1    0.15    0.17 
  -5 -13  -1    1.75    0.36 
   5  13   1    1.50    0.33 
   5  13   1    1.75    0.26 
  -6 -13  -1    0.02    0.28 
   6  13   1    0.52    0.21 
   6  13   1    1.05    0.28 
  -7 -13  -1   -0.22    0.28 
   7  13   1   -0.32    0.17 
   7  13   1    0.31    0.25 
  -8 -13  -1    0.51    0.32 
   8  13   1    0.15    0.25 
   8  13   1    0.12    0.22 
  -9 -13  -1    0.35    0.32 
   9  13   1    0.71    0.29 
   9  13   1    0.89    0.28 
 -10 -13  -1   -0.29    0.31 
  10  13   1    0.12    0.24 
  10  13   1   -0.10    0.23 
 -11 -13  -1   -0.30    0.31 
  11  13   1   -0.11    0.24 
  11  13   1    0.11    0.25 
 -12 -13  -1    1.61    0.42 
  12  13   1    0.64    0.29 
  12  13   1    1.70    0.38 
 -13 -13  -1    0.48    0.41 
  13  13   1    0.02    0.29 
 -14 -13  -1    0.26    0.39 
  14  13   1    0.97    0.37 
   8 -14  -1    0.69    0.38 
  -8  14   1    0.41    0.43 
  -8  14   1    0.49    0.34 
   7 -14  -1   -0.12    0.35 
  -7  14   1    0.44    0.42 
  -7  14   1    0.18    0.33 
   6 -14  -1    0.60    0.37 
  -6  14   1    0.85    0.40 
  -6  14   1    0.47    0.34 
   5 -14  -1    0.84    0.36 
  -5  14   1    1.12    0.38 
  -5  14   1    1.34    0.38 
   4 -14  -1    0.24    0.32 
  -4  14   1    0.19    0.31 
   3 -14  -1    2.34    0.42 
  -3  14   1    2.04    0.41 
   2 -14  -1    1.93    0.40 
  -2  14   1    1.49    0.37 
   1 -14  -1   -0.35    0.27 
  -1  14   1   -0.26    0.26 
   0 -14  -1    0.10    0.29 
   0  14   1    0.09    0.29 
  -1 -14  -1    1.29    0.37 
   1  14   1    1.28    0.34 
  -2 -14  -1   -0.14    0.26 
   2  14   1    0.22    0.26 
  -3 -14  -1   -0.04    0.27 
   3  14   1   -0.22    0.24 
  -4 -14  -1    1.83    0.37 
   4  14   1    2.31    0.39 
   4  14   1    2.79    0.32 
  -5 -14  -1    0.73    0.33 
   5  14   1    0.15    0.19 
   5  14   1    0.34    0.26 
  -6 -14  -1    1.22    0.34 
   6  14   1    1.78    0.29 
   6  14   1    1.20    0.33 
  -7 -14  -1    0.96    0.35 
   7  14   1    0.79    0.30 
   7  14   1    1.77    0.30 
  -8 -14  -1    1.81    0.39 
   8  14   1    2.90    0.41 
   8  14   1    1.79    0.32 
  -9 -14  -1   -0.67    0.28 
   9  14   1   -0.08    0.21 
   9  14   1    0.42    0.27 
 -10 -14  -1    0.18    0.34 
  10  14   1    0.17    0.26 
  10  14   1    0.01    0.25 
 -11 -14  -1    0.88    0.41 
  11  14   1    1.46    0.35 
  11  14   1    1.35    0.34 
 -12 -14  -1    0.25    0.38 
  12  14   1   -0.22    0.27 
  12  14   1    0.34    0.29 
 -13 -14  -1    0.54    0.39 
  13  14   1    0.15    0.28 
   6 -15  -1    1.57    0.43 
  -6  15   1    1.20    0.38 
   5 -15  -1    0.52    0.39 
  -5  15   1    0.25    0.33 
   4 -15  -1    0.09    0.35 
  -4  15   1    0.40    0.32 
   3 -15  -1    0.69    0.37 
  -3  15   1    0.19    0.29 
   2 -15  -1    0.33    0.31 
  -2  15   1   -0.29    0.29 
   1 -15  -1    0.90    0.34 
  -1  15   1    0.72    0.34 
   0 -15  -1    0.48    0.31 
   0  15   1   -0.03    0.29 
  -1 -15  -1   -0.23    0.29 
   1  15   1    0.49    0.30 
  -2 -15  -1    0.30    0.32 
   2  15   1    0.05    0.28 
  -3 -15  -1   -0.08    0.27 
   3  15   1    0.19    0.27 
  -4 -15  -1    0.89    0.34 
   4  15   1    0.47    0.30 
  -5 -15  -1    0.38    0.31 
   5  15   1   -0.19    0.26 
   5  15   1    0.22    0.20 
  -6 -15  -1   -0.34    0.30 
   6  15   1    0.45    0.24 
   6  15   1    0.27    0.28 
  -7 -15  -1    0.72    0.35 
   7  15   1   -0.06    0.22 
   7  15   1    0.52    0.30 
  -8 -15  -1    0.03    0.31 
   8  15   1    0.44    0.29 
   8  15   1   -0.36    0.20 
  -9 -15  -1    0.09    0.32 
   9  15   1    0.37    0.31 
   9  15   1    0.42    0.27 
 -10 -15  -1    0.21    0.35 
  10  15   1    0.35    0.29 
  10  15   1   -0.19    0.24 
 -11 -15  -1    1.02    0.43 
  11  15   1    1.26    0.34 
  11  15   1    1.43    0.36 
 -12 -15  -1    9.91    0.74 
  12  15   1    9.09    0.65 
  12  15   1    9.59    0.65 
   4 -16  -1   -0.45    0.36 
  -4  16   1    0.68    0.33 
   3 -16  -1   -0.29    0.33 
  -3  16   1    0.24    0.33 
   2 -16  -1    0.02    0.36 
  -2  16   1    0.16    0.34 
   1 -16  -1    0.11    0.38 
  -1  16   1    0.60    0.34 
   0 -16  -1    0.46    0.34 
   0  16   1    0.01    0.28 
  -1 -16  -1   -0.19    0.32 
   1  16   1    0.29    0.31 
  -2 -16  -1    0.75    0.37 
   2  16   1    0.19    0.29 
  -3 -16  -1    0.21    0.33 
   3  16   1    0.07    0.29 
  -4 -16  -1    2.24    0.42 
   4  16   1    1.52    0.39 
  -5 -16  -1   -0.06    0.31 
   5  16   1   -0.21    0.30 
  -6 -16  -1    0.35    0.33 
   6  16   1    0.54    0.26 
   6  16   1    0.71    0.36 
  -7 -16  -1    0.17    0.32 
   7  16   1   -0.28    0.27 
   7  16   1    0.04    0.24 
  -8 -16  -1   -0.22    0.30 
   8  16   1    0.04    0.31 
   8  16   1    0.00    0.23 
  -9 -16  -1   -0.07    0.33 
   9  16   1    0.19    0.31 
   9  16   1    0.30    0.28 
 -10 -16  -1   -0.16    0.37 
  10  16   1   -0.08    0.27 
  10  16   1   -0.47    0.28 
 -11 -16  -1    0.84    0.41 
  11  16   1    1.15    0.37 
  11  16   1    1.11    0.35 
   2 -17  -1    1.45    0.48 
  -2  17   1    2.68    0.49 
   1 -17  -1    0.84    0.43 
  -1  17   1    0.71    0.37 
   0 -17  -1    2.44    0.52 
   0  17   1    3.25    0.51 
  -1 -17  -1    0.67    0.39 
   1  17   1    0.31    0.35 
  -2 -17  -1    0.50    0.39 
   2  17   1    0.21    0.34 
  -3 -17  -1   -0.10    0.35 
   3  17   1    0.26    0.35 
  -4 -17  -1   -0.01    0.32 
   4  17   1    0.37    0.32 
  -5 -17  -1    0.11    0.32 
   5  17   1    0.12    0.34 
  -6 -17  -1    0.07    0.34 
   6  17   1    0.07    0.33 
  -7 -17  -1    0.68    0.39 
   7  17   1    0.26    0.35 
   7  17   1    0.67    0.39 
  -8 -17  -1    0.37    0.39 
   8  17   1    0.41    0.29 
   8  17   1    0.82    0.38 
  -9 -17  -1    0.90    0.41 
   9  17   1    0.61    0.37 
   9  17   1    0.78    0.32 
  -3 -18  -1    0.37    0.39 
   3  18   1    1.09    0.40 
  -4 -18  -1    0.23    0.39 
   4  18   1    0.59    0.40 
  -5 -18  -1    1.05    0.40 
   5  18   1    1.42    0.45 
   8  17  -2    0.85    0.36 
  -8 -17   2   -0.09    0.37 
   7  17  -2    0.74    0.38 
  -7 -17   2    0.76    0.38 
   6  17  -2    0.80    0.38 
  -6 -17   2    0.04    0.34 
   5  17  -2    0.76    0.40 
  -5 -17   2    0.35    0.37 
   4  17  -2    0.45    0.37 
  -4 -17   2    0.61    0.37 
   3  17  -2    0.56    0.38 
  -3 -17   2    0.77    0.42 
   2  17  -2    0.51    0.39 
  -2 -17   2   -0.27    0.37 
   1  17  -2    1.27    0.44 
  -1 -17   2    1.33    0.44 
   0  17  -2    1.23    0.41 
   0 -17   2    1.63    0.48 
  -1  17  -2    0.04    0.37 
   1 -17   2    0.55    0.43 
  10  16  -2    0.84    0.36 
  10  16  -2    0.40    0.30 
 -10 -16   2   -0.04    0.37 
   9  16  -2    0.11    0.29 
   9  16  -2    0.22    0.28 
  -9 -16   2    0.45    0.37 
   8  16  -2    0.18    0.31 
   8  16  -2   -0.06    0.22 
  -8 -16   2    0.40    0.35 
   7  16  -2    0.66    0.36 
   7  16  -2    0.58    0.27 
  -7 -16   2    0.60    0.38 
   6  16  -2    0.34    0.33 
  -6 -16   2    0.21    0.36 
   5  16  -2    0.56    0.33 
  -5 -16   2    0.46    0.34 
   4  16  -2    0.85    0.39 
  -4 -16   2    0.39    0.34 
   3  16  -2    0.17    0.35 
  -3 -16   2    0.21    0.32 
   2  16  -2   -0.04    0.34 
  -2 -16   2    0.30    0.37 
   1  16  -2    0.48    0.35 
  -1 -16   2    0.19    0.35 
   0  16  -2    0.20    0.34 
   0 -16   2   -0.09    0.37 
  -1  16  -2    3.55    0.52 
   1 -16   2    3.95    0.58 
  -2  16  -2    0.96    0.41 
   2 -16   2    1.89    0.49 
  -3  16  -2    0.17    0.38 
   3 -16   2   -0.35    0.36 
  -4  16  -2    0.74    0.38 
   4 -16   2    1.09    0.44 
  12  15  -2    0.28    0.29 
 -12 -15   2   -0.18    0.35 
  11  15  -2   11.85    0.71 
 -11 -15   2    8.31    0.74 
  10  15  -2   11.43    0.68 
  10  15  -2   11.00    0.67 
 -10 -15   2   10.40    0.77 
   9  15  -2    0.71    0.31 
   9  15  -2    0.56    0.29 
  -9 -15   2    0.43    0.35 
   8  15  -2   -0.18    0.24 
   8  15  -2    0.56    0.31 
  -8 -15   2   -0.15    0.32 
   7  15  -2    0.71    0.33 
   7  15  -2    0.79    0.27 
  -7 -15   2    1.48    0.38 
   6  15  -2    1.21    0.26 
   6  15  -2    0.67    0.34 
  -6 -15   2    1.29    0.39 
   5  15  -2   -0.20    0.23 
   5  15  -2   -0.03    0.30 
  -5 -15   2    0.46    0.34 
   4  15  -2    0.32    0.30 
  -4 -15   2   -0.53    0.27 
   3  15  -2   -0.10    0.29 
  -3 -15   2    0.02    0.29 
   2  15  -2    0.43    0.33 
  -2 -15   2    1.36    0.38 
   1  15  -2    1.70    0.39 
  -1 -15   2    1.00    0.38 
   0  15  -2    0.41    0.32 
   0 -15   2    0.03    0.32 
  -1  15  -2    0.52    0.34 
   1 -15   2   -0.28    0.34 
  -2  15  -2    1.92    0.45 
   2 -15   2    2.48    0.47 
  -3  15  -2    0.38    0.34 
   3 -15   2    0.51    0.41 
  -4  15  -2    0.35    0.35 
   4 -15   2    0.67    0.40 
  -5  15  -2    0.43    0.37 
   5 -15   2    0.07    0.39 
  -6  15  -2    1.43    0.42 
   6 -15   2    0.35    0.43 
  13  14  -2   -0.17    0.28 
 -13 -14   2    0.80    0.46 
  12  14  -2    2.55    0.41 
 -12 -14   2    1.88    0.46 
  11  14  -2    0.42    0.27 
 -11 -14   2   -0.14    0.38 
  10  14  -2    3.43    0.44 
  10  14  -2    3.34    0.41 
 -10 -14   2    3.26    0.47 
   9  14  -2    1.56    0.33 
   9  14  -2    1.26    0.31 
  -9 -14   2    1.63    0.40 
   8  14  -2    0.84    0.26 
   8  14  -2    0.50    0.28 
  -8 -14   2    1.14    0.37 
   7  14  -2   -0.24    0.19 
   7  14  -2    0.34    0.27 
  -7 -14   2    0.90    0.36 
   6  14  -2   -0.33    0.25 
   6  14  -2    0.12    0.20 
  -6 -14   2    0.27    0.30 
   5  14  -2   -0.07    0.19 
   5  14  -2    0.39    0.29 
  -5 -14   2    0.27    0.29 
   4  14  -2    0.36    0.29 
   4  14  -2    0.00    0.18 
  -4 -14   2    0.76    0.32 
   3  14  -2    1.62    0.37 
  -3 -14   2    1.12    0.33 
   2  14  -2    0.82    0.32 
  -2 -14   2    0.92    0.33 
   1  14  -2    0.97    0.34 
  -1 -14   2    0.34    0.32 
   0  14  -2   11.41    0.69 
   0 -14   2   12.78    0.69 
  -1  14  -2    1.11    0.35 
   1 -14   2    1.29    0.36 
  -2  14  -2    0.63    0.34 
   2 -14   2    0.09    0.35 
  -3  14  -2    0.75    0.36 
   3 -14   2    0.91    0.35 
  -4  14  -2    1.04    0.38 
  -4  14  -2    0.72    0.35 
   4 -14   2    0.39    0.34 
  -5  14  -2    0.26    0.33 
  -5  14  -2   -0.49    0.29 
   5 -14   2    0.15    0.37 
  -6  14  -2    1.71    0.44 
  -6  14  -2    2.77    0.46 
   6 -14   2    3.14    0.52 
  -7  14  -2    0.28    0.38 
  -7  14  -2    0.84    0.39 
   7 -14   2    0.52    0.39 
  14  13  -2    0.35    0.33 
 -14 -13   2    0.31    0.44 
  13  13  -2    0.16    0.27 
 -13 -13   2   -0.07    0.37 
  12  13  -2    0.00    0.26 
 -12 -13   2   -0.18    0.38 
  11  13  -2    0.19    0.24 
  11  13  -2    0.47    0.32 
 -11 -13   2    0.26    0.36 
  10  13  -2   -0.20    0.23 
  10  13  -2    0.14    0.23 
 -10 -13   2   -0.26    0.35 
   9  13  -2    0.50    0.24 
   9  13  -2    0.16    0.24 
  -9 -13   2    1.09    0.37 
   8  13  -2   -0.02    0.21 
   8  13  -2    0.57    0.27 
  -8 -13   2    0.30    0.33 
   7  13  -2    0.05    0.20 
   7  13  -2    0.86    0.29 
  -7 -13   2    0.54    0.32 
   6  13  -2    0.92    0.30 
   6  13  -2    0.63    0.22 
  -6 -13   2    1.03    0.35 
   5  13  -2    0.61    0.21 
   5  13  -2    0.45    0.29 
  -5 -13   2    0.56    0.30 
   4  13  -2    0.33    0.18 
   4  13  -2    0.80    0.30 
  -4 -13   2    0.13    0.28 
   3  13  -2    0.19    0.28 
   3  13  -2    0.24    0.17 
  -3 -13   2    0.03    0.26 
   2  13  -2    0.69    0.31 
  -2 -13   2    0.01    0.28 
   1  13  -2   -0.06    0.28 
  -1 -13   2    0.51    0.30 
   0  13  -2    0.39    0.29 
   0 -13   2    0.65    0.30 
  -1  13  -2    5.46    0.54 
   1 -13   2    6.17    0.53 
  -2  13  -2    0.35    0.32 
   2 -13   2    0.15    0.32 
  -3  13  -2    0.16    0.32 
   3 -13   2    0.52    0.33 
  -4  13  -2    0.26    0.31 
  -4  13  -2    0.12    0.29 
   4 -13   2    0.13    0.31 
  -5  13  -2    0.68    0.33 
  -5  13  -2    0.01    0.30 
   5 -13   2    0.28    0.32 
  -6  13  -2    0.85    0.36 
  -6  13  -2    0.92    0.36 
   6 -13   2    0.52    0.35 
  -7  13  -2    2.98    0.49 
  -7  13  -2    1.12    0.43 
   7 -13   2    2.05    0.44 
  -8  13  -2    0.01    0.38 
  -8  13  -2    0.43    0.39 
   8 -13   2    0.40    0.39 
  -9  13  -2    1.44    0.48 
  -9  13  -2    0.68    0.38 
   9 -13   2    0.64    0.40 
  14  12  -2    0.25    0.30 
 -14 -12   2    0.39    0.40 
  13  12  -2    0.54    0.30 
 -13 -12   2   -0.17    0.39 
  12  12  -2    0.17    0.26 
 -12 -12   2    0.30    0.38 
  11  12  -2    0.25    0.29 
  11  12  -2   -0.03    0.23 
 -11 -12   2    0.03    0.31 
  10  12  -2    0.36    0.24 
  10  12  -2    0.65    0.26 
 -10 -12   2    0.90    0.36 
   9  12  -2    0.25    0.22 
   9  12  -2   -0.07    0.23 
  -9 -12   2    0.12    0.31 
   8  12  -2   -0.01    0.22 
   8  12  -2    0.18    0.21 
  -8 -12   2    0.37    0.34 
   7  12  -2    1.04    0.28 
   7  12  -2    0.78    0.24 
  -7 -12   2    1.71    0.37 
   6  12  -2    0.70    0.22 
   6  12  -2    0.37    0.24 
  -6 -12   2    0.46    0.30 
   5  12  -2    0.08    0.16 
   5  12  -2    0.15    0.24 
  -5 -12   2    0.00    0.26 
   4  12  -2    1.49    0.31 
   4  12  -2    1.43    0.22 
  -4 -12   2    2.24    0.35 
   3  12  -2    0.42    0.18 
   3  12  -2    0.33    0.26 
  -3 -12   2    0.42    0.29 
   2  12  -2    0.19    0.26 
   2  12  -2   -0.10    0.13 
  -2 -12   2    0.32    0.25 
   1  12  -2    0.29    0.28 
  -1 -12   2    0.14    0.27 
   0  12  -2    5.84    0.54 
   0 -12   2    5.43    0.46 
  -1  12  -2    1.20    0.35 
   1 -12   2    1.34    0.34 
  -2  12  -2    5.21    0.51 
   2 -12   2    5.13    0.48 
  -3  12  -2    0.53    0.31 
   3 -12   2   -0.55    0.24 
  -4  12  -2    0.64    0.34 
   4 -12   2    0.03    0.29 
  -5  12  -2   -0.01    0.31 
   5 -12   2    0.02    0.30 
  -6  12  -2   -0.14    0.32 
  -6  12  -2    0.56    0.35 
   6 -12   2    0.08    0.29 
  -7  12  -2    0.90    0.37 
  -7  12  -2    0.33    0.36 
   7 -12   2    0.13    0.30 
  -8  12  -2    0.14    0.35 
  -8  12  -2   -0.14    0.35 
   8 -12   2    0.19    0.33 
  -9  12  -2    1.58    0.43 
  -9  12  -2    0.96    0.43 
   9 -12   2    0.76    0.38 
 -10  12  -2    0.44    0.38 
 -10  12  -2    0.08    0.43 
  10 -12   2    0.25    0.40 
  15  11  -2    0.26    0.34 
 -15 -11   2    0.58    0.45 
  14  11  -2   -0.05    0.27 
 -14 -11   2   -0.42    0.38 
  13  11  -2    0.32    0.28 
 -13 -11   2   -0.01    0.38 
  12  11  -2   -0.03    0.24 
 -12 -11   2    0.36    0.36 
  11  11  -2    6.30    0.53 
 -11 -11   2    5.27    0.55 
  10  11  -2    0.14    0.21 
  10  11  -2    0.51    0.26 
 -10 -11   2    0.41    0.35 
   9  11  -2   -0.27    0.19 
   9  11  -2    0.15    0.22 
  -9 -11   2    0.01    0.30 
   8  11  -2    1.28    0.28 
   8  11  -2    2.35    0.32 
  -8 -11   2    1.19    0.35 
   7  11  -2    1.26    0.27 
   7  11  -2    1.74    0.28 
  -7 -11   2    0.77    0.31 
   6  11  -2    2.65    0.35 
   6  11  -2    2.30    0.29 
  -6 -11   2    2.37    0.38 
   5  11  -2   10.89    0.56 
   5  11  -2   10.74    0.47 
  -5 -11   2   11.14    0.60 
   4  11  -2    3.05    0.29 
   4  11  -2    3.06    0.37 
  -4 -11   2    3.36    0.38 
   3  11  -2    1.02    0.20 
   3  11  -2    1.10    0.29 
  -3 -11   2    1.09    0.32 
   2  11  -2    1.79    0.23 
   2  11  -2    1.36    0.31 
  -2 -11   2    2.03    0.35 
   1  11  -2    1.68    0.20 
   1  11  -2    1.44    0.33 
  -1 -11   2    2.05    0.33 
   0  11  -2   10.90    0.61 
   0 -11   2   11.74    0.58 
  -1  11  -2   32.59    1.00 
   1 -11   2   32.36    0.94 
  -2  11  -2   12.43    0.68 
   2 -11   2   12.45    0.63 
  -3  11  -2    2.60    0.42 
   3 -11   2    3.44    0.39 
  -4  11  -2    1.09    0.35 
   4 -11   2    0.96    0.30 
  -5  11  -2    0.23    0.32 
   5 -11   2    0.23    0.27 
  -6  11  -2    0.34    0.32 
   6 -11   2    0.49    0.31 
  -7  11  -2   -0.10    0.32 
  -7  11  -2    0.20    0.33 
   7 -11   2    0.14    0.28 
  -8  11  -2    0.70    0.35 
  -8  11  -2    0.65    0.36 
   8 -11   2    1.24    0.36 
  -9  11  -2    3.12    0.48 
  -9  11  -2    2.25    0.48 
   9 -11   2    2.21    0.45 
 -10  11  -2    0.61    0.41 
 -10  11  -2    0.89    0.40 
  10 -11   2    0.70    0.39 
 -11  11  -2    0.54    0.37 
 -11  11  -2    1.30    0.50 
  11 -11   2   -0.04    0.38 
  16  10  -2    1.79    0.46 
 -16 -10   2    0.83    0.46 
  15  10  -2    0.60    0.34 
 -15 -10   2   -0.66    0.39 
  14  10  -2    0.67    0.33 
 -14 -10   2    0.51    0.41 
  13  10  -2    0.39    0.30 
 -13 -10   2   -0.28    0.38 
  12  10  -2    1.00    0.32 
 -12 -10   2    1.16    0.38 
  11  10  -2    1.11    0.30 
 -11 -10   2    1.17    0.39 
  10  10  -2    6.27    0.42 
  10  10  -2    6.52    0.48 
 -10 -10   2    6.64    0.57 
   9  10  -2   -0.11    0.20 
   9  10  -2    0.05    0.21 
  -9 -10   2    0.13    0.31 
   8  10  -2    0.34    0.21 
   8  10  -2    0.26    0.21 
  -8 -10   2    0.63    0.33 
   7  10  -2    1.37    0.26 
   7  10  -2    1.50    0.27 
  -7 -10   2    1.83    0.37 
   6  10  -2    0.88    0.25 
   6  10  -2    0.88    0.23 
  -6 -10   2    0.69    0.32 
   5  10  -2    1.02    0.23 
   5  10  -2    0.97    0.27 
  -5 -10   2    1.51    0.32 
   4  10  -2    0.28    0.17 
   4  10  -2    0.04    0.23 
  -4 -10   2    0.55    0.27 
   3  10  -2    1.52    0.29 
   3  10  -2    1.77    0.23 
  -3 -10   2    1.31    0.30 
   2  10  -2    0.03    0.24 
   2  10  -2    0.30    0.14 
  -2 -10   2    0.21    0.24 
   1  10  -2    4.60    0.43 
   1  10  -2    4.94    0.27 
  -1 -10   2    5.22    0.41 
   0  10  -2    0.17    0.12 
   0  10  -2    0.05    0.26 
   0 -10   2    0.09    0.23 
  -1  10  -2    0.62    0.31 
   1 -10   2   -0.27    0.24 
  -2  10  -2    1.50    0.35 
   2 -10   2    1.47    0.31 
  -3  10  -2   19.40    0.79 
   3 -10   2   19.95    0.72 
  -4  10  -2    0.53    0.31 
   4 -10   2    0.73    0.27 
  -5  10  -2    1.55    0.37 
   5 -10   2    0.88    0.30 
  -6  10  -2    0.16    0.33 
   6 -10   2    0.34    0.26 
  -7  10  -2    0.13    0.33 
   7 -10   2    0.20    0.26 
  -8  10  -2    1.42    0.38 
  -8  10  -2    0.34    0.34 
   8 -10   2    0.19    0.27 
  -9  10  -2    1.04    0.38 
  -9  10  -2    1.86    0.41 
   9 -10   2    1.93    0.39 
 -10  10  -2    0.08    0.35 
 -10  10  -2   -0.77    0.32 
  10 -10   2    0.20    0.31 
 -11  10  -2    0.89    0.38 
 -11  10  -2   -0.13    0.37 
  11 -10   2   -0.39    0.34 
 -12  10  -2    0.07    0.43 
  12 -10   2    0.40    0.39 
  16   9  -2   -0.28    0.31 
 -16  -9   2    0.46    0.47 
  15   9  -2    1.19    0.38 
 -15  -9   2    1.26    0.50 
  14   9  -2    1.11    0.35 
 -14  -9   2    0.73    0.43 
  13   9  -2   -0.16    0.25 
 -13  -9   2   -0.23    0.36 
  12   9  -2    0.11    0.24 
 -12  -9   2   -0.39    0.33 
  11   9  -2    0.22    0.24 
 -11  -9   2   -0.83    0.29 
  10   9  -2    0.04    0.18 
  10   9  -2   -0.37    0.18 
 -10  -9   2    0.04    0.32 
   9   9  -2    4.76    0.42 
   9   9  -2    6.16    0.40 
  -9  -9   2    4.96    0.50 
   8   9  -2    1.62    0.26 
   8   9  -2    1.95    0.30 
  -8  -9   2    2.36    0.38 
   7   9  -2    0.02    0.18 
   7   9  -2    0.40    0.21 
  -7  -9   2    0.49    0.29 
   6   9  -2    0.04    0.16 
   6   9  -2    0.05    0.20 
  -6  -9   2   -0.27    0.25 
   5   9  -2    2.10    0.30 
   5   9  -2    2.80    0.28 
  -5  -9   2    3.21    0.36 
   4   9  -2   -0.01    0.20 
   4   9  -2    0.30    0.16 
  -4  -9   2    0.44    0.25 
   3   9  -2    1.47    0.28 
   3   9  -2    1.99    0.22 
  -3  -9   2    1.51    0.28 
   2   9  -2    0.85    0.26 
   2   9  -2    1.05    0.17 
  -2  -9   2    0.96    0.26 
   1   9  -2    2.81    0.34 
   1   9  -2    3.31    0.22 
  -1  -9   2    3.23    0.33 
   0   9  -2    0.92    0.29 
   0   9  -2    0.88    0.14 
   0  -9   2    0.88    0.25 
  -1   9  -2    3.89    0.40 
  -1   9  -2    2.88    0.18 
   1  -9   2    2.99    0.33 
  -2   9  -2    3.48    0.42 
   2  -9   2    3.00    0.35 
  -3   9  -2    3.76    0.44 
   3  -9   2    3.83    0.39 
  -4   9  -2    0.84    0.35 
   4  -9   2    0.69    0.27 
  -5   9  -2    0.81    0.35 
   5  -9   2    0.22    0.24 
  -6   9  -2    2.37    0.41 
   6  -9   2    1.94    0.33 
  -7   9  -2    0.15    0.33 
   7  -9   2    0.17    0.24 
  -8   9  -2    0.35    0.34 
   8  -9   2   -0.06    0.25 
  -9   9  -2    2.01    0.44 
  -9   9  -2    1.23    0.38 
   9  -9   2    1.90    0.38 
 -10   9  -2    0.07    0.34 
 -10   9  -2    0.63    0.37 
  10  -9   2    0.76    0.33 
 -11   9  -2   -0.27    0.32 
 -11   9  -2   -0.51    0.33 
  11  -9   2    0.57    0.32 
 -12   9  -2    0.13    0.42 
  12  -9   2    0.84    0.37 
 -13   9  -2    0.01    0.42 
  13  -9   2   -0.47    0.39 
  16   8  -2    0.42    0.36 
 -16  -8   2    0.39    0.43 
  15   8  -2   -0.12    0.30 
 -15  -8   2   -0.31    0.39 
  14   8  -2    0.06    0.29 
 -14  -8   2    0.10    0.37 
  13   8  -2    0.25    0.26 
 -13  -8   2    0.30    0.37 
  12   8  -2    1.82    0.34 
 -12  -8   2    1.82    0.43 
  11   8  -2   -0.06    0.20 
 -11  -8   2   -0.03    0.32 
  10   8  -2   17.65    0.57 
  10   8  -2   18.14    0.69 
 -10  -8   2   19.04    0.81 
   9   8  -2    0.02    0.17 
   9   8  -2    0.36    0.22 
  -9  -8   2    0.33    0.31 
   8   8  -2    4.95    0.40 
   8   8  -2    4.24    0.33 
  -8  -8   2    4.95    0.46 
   7   8  -2    5.74    0.36 
   7   8  -2    5.73    0.40 
  -7  -8   2    5.94    0.47 
  -7  -8   2    6.27    0.32 
   6   8  -2    1.51    0.24 
   6   8  -2    2.04    0.26 
  -6  -8   2    1.90    0.32 
  -6  -8   2    1.76    0.14 
   5   8  -2    1.01    0.20 
   5   8  -2    1.21    0.23 
  -5  -8   2    1.44    0.29 
  -5  -8   2    1.43    0.12 
   4   8  -2    0.88    0.21 
   4   8  -2    1.01    0.18 
  -4  -8   2    1.34    0.27 
  -4  -8   2    0.96    0.12 
   3   8  -2    0.21    0.13 
   3   8  -2    0.65    0.22 
  -3  -8   2    0.34    0.23 
   2   8  -2    1.46    0.26 
   2   8  -2    1.58    0.18 
  -2  -8   2    1.83    0.26 
   1   8  -2    4.98    0.24 
   1   8  -2    5.07    0.40 
  -1  -8   2    5.78    0.37 
   0   8  -2   -0.11    0.22 
   0   8  -2    0.06    0.09 
   0  -8   2   -0.03    0.18 
  -1   8  -2    6.51    0.46 
  -1   8  -2    6.89    0.22 
   1  -8   2    7.30    0.42 
  -2   8  -2    1.65    0.32 
   2  -8   2    1.84    0.12 
   2  -8   2    1.81    0.28 
  -3   8  -2    0.39    0.29 
   3  -8   2    0.18    0.22 
  -4   8  -2    9.08    0.58 
   4  -8   2    8.68    0.47 
  -5   8  -2    0.59    0.33 
   5  -8   2    0.63    0.24 
  -6   8  -2   -0.11    0.31 
   6  -8   2   -0.01    0.23 
  -7   8  -2    0.47    0.30 
   7  -8   2    0.38    0.24 
  -8   8  -2    4.38    0.48 
   8  -8   2    2.91    0.38 
  -9   8  -2    0.57    0.34 
   9  -8   2    0.36    0.26 
 -10   8  -2   -0.18    0.32 
 -10   8  -2    0.40    0.34 
  10  -8   2    0.31    0.31 
 -11   8  -2    0.15    0.34 
 -11   8  -2   -0.24    0.34 
  11  -8   2    0.12    0.30 
 -12   8  -2   -0.65    0.34 
  12  -8   2    0.11    0.32 
 -13   8  -2    0.35    0.44 
  13  -8   2   -0.09    0.34 
  17   7  -2    2.48    0.48 
 -17  -7   2    2.06    0.54 
  16   7  -2    0.07    0.34 
 -16  -7   2    0.11    0.41 
  15   7  -2    0.82    0.36 
 -15  -7   2    0.30    0.40 
  14   7  -2   -0.09    0.26 
 -14  -7   2    0.13    0.36 
  13   7  -2    0.02    0.23 
 -13  -7   2   -0.19    0.36 
  12   7  -2    0.83    0.28 
 -12  -7   2    1.26    0.39 
  11   7  -2    3.94    0.40 
 -11  -7   2    3.18    0.46 
  10   7  -2    0.28    0.18 
  10   7  -2    0.35    0.23 
 -10  -7   2    0.05    0.32 
   9   7  -2   12.37    0.44 
   9   7  -2   11.42    0.53 
  -9  -7   2   12.15    0.43 
  -9  -7   2   11.10    0.63 
   8   7  -2    1.11    0.25 
   8   7  -2    1.60    0.23 
  -8  -7   2    1.13    0.33 
  -8  -7   2    1.47    0.19 
   7   7  -2    2.42    0.28 
   7   7  -2    2.69    0.26 
  -7  -7   2    2.72    0.37 
  -7  -7   2    2.51    0.19 
   6   7  -2    3.50    0.30 
   6   7  -2    2.87    0.26 
  -6  -7   2    3.49    0.19 
  -6  -7   2    2.86    0.33 
   5   7  -2    6.86    0.36 
   5   7  -2    7.28    0.36 
  -5  -7   2    7.75    0.43 
  -5  -7   2    7.39    0.23 
   4   7  -2    1.84    0.23 
   4   7  -2    1.76    0.20 
  -4  -7   2    1.79    0.13 
  -4  -7   2    1.73    0.25 
   3   7  -2    0.09    0.11 
   3   7  -2    0.07    0.16 
  -3  -7   2    0.17    0.18 
  -3  -7   2   -0.04    0.08 
   2   7  -2   11.65    0.36 
   2   7  -2   12.64    0.47 
  -2  -7   2   12.65    0.45 
   1   7  -2    3.44    0.32 
   1   7  -2    3.14    0.19 
  -1  -7   2    3.73    0.29 
   0   7  -2    3.67    0.18 
   0   7  -2    3.46    0.32 
   0  -7   2    3.32    0.27 
  -1   7  -2    0.47    0.23 
  -1   7  -2    0.51    0.09 
   1  -7   2    0.46    0.18 
  -2   7  -2    1.26    0.28 
   2  -7   2    1.56    0.24 
   2  -7   2    1.35    0.09 
  -3   7  -2    2.36    0.34 
   3  -7   2    2.42    0.28 
  -4   7  -2    5.37    0.45 
   4  -7   2    6.07    0.39 
  -5   7  -2    3.56    0.41 
   5  -7   2    3.00    0.32 
  -6   7  -2    0.93    0.33 
   6  -7   2    0.46    0.24 
  -7   7  -2    0.91    0.34 
   7  -7   2    1.03    0.28 
  -8   7  -2    0.17    0.30 
   8  -7   2   -0.32    0.20 
  -9   7  -2   -0.04    0.30 
   9  -7   2    0.01    0.24 
 -10   7  -2    0.21    0.34 
 -10   7  -2    0.48    0.35 
  10  -7   2    0.07    0.27 
 -11   7  -2    0.58    0.35 
 -11   7  -2   -0.02    0.34 
  11  -7   2    0.11    0.26 
 -12   7  -2    1.03    0.41 
  12  -7   2    0.04    0.32 
 -13   7  -2    0.04    0.39 
  13  -7   2    0.76    0.38 
 -14   7  -2   -1.12    0.37 
  14  -7   2   -0.70    0.34 
  17   6  -2    1.35    0.41 
 -17  -6   2    0.68    0.44 
  16   6  -2    0.45    0.33 
 -16  -6   2   -0.23    0.41 
  15   6  -2    1.27    0.35 
 -15  -6   2    1.26    0.46 
  14   6  -2    0.40    0.28 
 -14  -6   2    0.63    0.40 
  13   6  -2    0.33    0.27 
 -13  -6   2    0.05    0.37 
  12   6  -2    1.35    0.32 
 -12  -6   2    1.06    0.38 
 -12  -6   2    0.67    0.30 
  11   6  -2    0.23    0.23 
 -11  -6   2    0.75    0.37 
 -11  -6   2    0.12    0.24 
  10   6  -2    0.92    0.19 
  10   6  -2    1.53    0.29 
 -10  -6   2    0.90    0.37 
 -10  -6   2    0.67    0.25 
   9   6  -2    0.75    0.23 
   9   6  -2    0.79    0.17 
  -9  -6   2    0.76    0.34 
  -9  -6   2    0.41    0.22 
   8   6  -2    1.31    0.24 
   8   6  -2    1.17    0.18 
  -8  -6   2    1.26    0.21 
  -8  -6   2    0.82    0.31 
   7   6  -2    0.06    0.16 
   7   6  -2    0.07    0.14 
  -7  -6   2    0.11    0.15 
  -7  -6   2    0.07    0.24 
   6   6  -2    3.44    0.26 
   6   6  -2    4.06    0.30 
  -6  -6   2    2.92    0.32 
  -6  -6   2    3.93    0.21 
   5   6  -2   14.57    0.47 
   5   6  -2   14.97    0.45 
  -5  -6   2   15.00    0.35 
  -5  -6   2   13.84    0.51 
   4   6  -2    6.98    0.33 
   4   6  -2    6.54    0.31 
  -4  -6   2    7.29    0.22 
  -4  -6   2    6.59    0.36 
   3   6  -2   22.57    0.58 
   3   6  -2   22.05    0.53 
  -3  -6   2   22.93    0.44 
  -3  -6   2   22.02    0.60 
   2   6  -2   20.69    0.57 
   2   6  -2   20.84    0.49 
  -2  -6   2   20.81    0.43 
  -2  -6   2   21.08    0.56 
   1   6  -2    2.20    0.25 
   1   6  -2    2.13    0.16 
  -1  -6   2    1.82    0.20 
   0   6  -2    0.63    0.20 
   0  -6   2    0.47    0.16 
  -1   6  -2   -0.09    0.20 
  -1   6  -2    0.03    0.06 
   1  -6   2   -0.14    0.13 
  -2   6  -2    0.54    0.22 
   2  -6   2    0.41    0.17 
  -3   6  -2   16.02    0.58 
   3  -6   2   15.23    0.49 
  -4   6  -2   29.95    0.81 
   4  -6   2   29.34    0.74 
  -5   6  -2    1.07    0.30 
   5  -6   2    0.50    0.21 
  -6   6  -2    1.25    0.32 
   6  -6   2    1.09    0.24 
  -7   6  -2    4.52    0.43 
   7  -6   2    4.52    0.39 
  -8   6  -2    0.11    0.28 
   8  -6   2   -0.06    0.22 
  -9   6  -2    2.35    0.39 
   9  -6   2    2.62    0.36 
 -10   6  -2    1.15    0.36 
 -10   6  -2    0.99    0.35 
  10  -6   2    0.72    0.28 
 -11   6  -2    0.45    0.34 
 -11   6  -2    0.57    0.37 
  11  -6   2    0.61    0.27 
 -12   6  -2    0.58    0.36 
  12  -6   2    0.18    0.31 
 -13   6  -2    0.71    0.41 
  13  -6   2    0.45    0.34 
 -14   6  -2    0.86    0.47 
  14  -6   2    1.45    0.41 
 -15   6  -2   -0.83    0.38 
  15  -6   2    0.58    0.40 
  17   5  -2    0.80    0.38 
 -17  -5   2    0.44    0.44 
  16   5  -2    0.18    0.33 
 -16  -5   2    0.06    0.38 
  15   5  -2    1.11    0.34 
 -15  -5   2    1.46    0.44 
  14   5  -2    0.23    0.27 
 -14  -5   2    0.00    0.36 
 -14  -5   2   -0.73    0.34 
  13   5  -2   -0.20    0.23 
 -13  -5   2   -0.10    0.33 
 -13  -5   2    0.04    0.29 
  12   5  -2    0.93    0.27 
 -12  -5   2    0.91    0.36 
 -12  -5   2    0.99    0.32 
  11   5  -2    0.06    0.23 
 -11  -5   2    0.61    0.33 
 -11  -5   2   -0.02    0.24 
  10   5  -2    0.25    0.14 
  10   5  -2    0.30    0.22 
 -10  -5   2    0.10    0.25 
 -10  -5   2    0.44    0.33 
   9   5  -2    0.07    0.12 
   9   5  -2   -0.20    0.19 
  -9  -5   2   -0.03    0.29 
  -9  -5   2   -0.36    0.20 
   8   5  -2    1.81    0.27 
   8   5  -2    1.89    0.19 
  -8  -5   2    1.64    0.34 
  -8  -5   2    2.04    0.26 
   7   5  -2    1.80    0.18 
   7   5  -2    1.77    0.24 
  -7  -5   2    2.08    0.22 
  -7  -5   2    2.52    0.32 
   6   5  -2    3.43    0.22 
   6   5  -2    3.07    0.26 
  -6  -5   2    3.14    0.23 
  -6  -5   2    3.06    0.32 
   5   5  -2    4.41    0.27 
   5   5  -2    5.05    0.26 
  -5  -5   2    4.65    0.21 
  -5  -5   2    5.03    0.34 
   4   5  -2   20.55    0.52 
   4   5  -2   20.10    0.50 
  -4  -5   2   19.81    0.56 
  -4  -5   2   19.92    0.41 
   3   5  -2    4.09    0.23 
   3   5  -2    4.16    0.26 
  -3  -5   2    4.23    0.28 
  -3  -5   2    4.57    0.17 
   2   5  -2   56.33    1.05 
   2   5  -2   56.28    1.00 
  -2  -5   2   57.40    0.93 
  -2  -5   2   57.24    1.05 
   1   5  -2    2.14    0.23 
   1   5  -2    1.94    0.15 
  -1  -5   2    2.35    0.20 
  -1  -5   2    2.02    0.15 
   0   5  -2    0.75    0.20 
   0   5  -2    0.84    0.09 
   0  -5   2    0.53    0.14 
  -1   5  -2    0.19    0.18 
  -1   5  -2    0.14    0.06 
   1  -5   2   -0.10    0.12 
  -2   5  -2    2.10    0.26 
   2  -5   2    2.49    0.22 
  -3   5  -2   26.92    0.70 
   3  -5   2   26.86    0.65 
  -4   5  -2    0.89    0.23 
   4  -5   2    0.81    0.18 
  -5   5  -2    4.16    0.36 
   5  -5   2    3.52    0.30 
  -6   5  -2    0.63    0.27 
   6  -5   2    0.58    0.20 
  -7   5  -2    0.30    0.28 
   7  -5   2    0.08    0.21 
  -8   5  -2   -0.02    0.26 
   8  -5   2    0.37    0.22 
  -9   5  -2    0.71    0.30 
   9  -5   2    0.67    0.24 
 -10   5  -2    1.01    0.32 
  10  -5   2    1.21    0.29 
 -11   5  -2    0.06    0.32 
 -11   5  -2    0.13    0.29 
  11  -5   2   -0.08    0.26 
 -12   5  -2    0.64    0.36 
 -12   5  -2    0.09    0.38 
  12  -5   2    0.28    0.29 
 -13   5  -2    0.75    0.40 
  13  -5   2    0.81    0.33 
 -14   5  -2    0.03    0.39 
  14  -5   2    0.16    0.30 
 -15   5  -2    0.72    0.46 
  15  -5   2    0.65    0.39 
  17   4  -2    1.74    0.41 
 -17  -4   2    1.65    0.52 
  16   4  -2    0.10    0.29 
  15   4  -2    0.42    0.31 
 -15  -4   2    0.75    0.40 
  14   4  -2    2.15    0.37 
  14   4  -2    1.89    0.37 
 -14  -4   2    1.27    0.39 
  13   4  -2    0.52    0.27 
  13   4  -2    1.01    0.30 
 -13  -4   2    1.14    0.35 
  12   4  -2    1.16    0.28 
  12   4  -2    1.63    0.31 
 -12  -4   2    1.86    0.35 
  11   4  -2   -0.10    0.20 
  11   4  -2   -0.14    0.21 
 -11  -4   2    0.23    0.28 
  10   4  -2    0.64    0.23 
  10   4  -2    0.70    0.24 
  10   4  -2    0.86    0.15 
 -10  -4   2    0.97    0.29 
   9   4  -2    1.37    0.17 
   9   4  -2    1.45    0.26 
  -9  -4   2    1.78    0.28 
   8   4  -2    4.54    0.24 
   8   4  -2    4.19    0.34 
  -8  -4   2    3.96    0.40 
  -8  -4   2    4.39    0.34 
   7   4  -2   14.94    0.50 
   7   4  -2   14.44    0.38 
  -7  -4   2   15.99    0.48 
  -7  -4   2   14.74    0.58 
   6   4  -2   -0.01    0.10 
   6   4  -2    0.29    0.15 
  -6  -4   2    0.01    0.20 
  -6  -4   2    0.07    0.15 
   5   4  -2   60.98    1.03 
   5   4  -2   59.47    1.11 
  -5  -4   2   58.06    1.15 
  -5  -4   2   59.98    1.03 
   4   4  -2    7.05    0.29 
   4   4  -2    7.26    0.27 
  -4  -4   2    7.21    0.24 
  -4  -4   2    7.70    0.35 
   3   4  -2   -0.02    0.10 
   3   4  -2    0.01    0.11 
  -3  -4   2   -0.14    0.08 
  -3  -4   2    0.07    0.15 
   2   4  -2  130.45    2.04 
   2   4  -2  130.24    2.07 
  -2  -4   2  129.87    2.08 
  -2  -4   2  133.85    1.98 
   1   4  -2    0.14    0.08 
   1   4  -2    0.13    0.16 
  -1  -4   2    0.20    0.09 
  -1  -4   2   -0.07    0.13 
   0   4  -2    8.88    0.23 
   0   4  -2    8.56    0.36 
   0  -4   2    9.39    0.27 
   0  -4   2    8.84    0.30 
  -1   4  -2    0.81    0.20 
  -1   4  -2    1.17    0.09 
   1  -4   2    1.45    0.16 
  -2   4  -2    6.91    0.34 
   2  -4   2    6.97    0.28 
  -3   4  -2    2.23    0.24 
   3  -4   2    2.20    0.20 
  -4   4  -2   10.18    0.43 
   4  -4   2   10.69    0.38 
  -5   4  -2    1.10    0.22 
   5  -4   2    1.22    0.19 
  -6   4  -2    2.80    0.29 
   6  -4   2    2.26    0.25 
  -7   4  -2    2.70    0.31 
   7  -4   2    2.52    0.15 
   7  -4   2    2.55    0.28 
  -8   4  -2    2.98    0.34 
   8  -4   2    2.87    0.31 
  -9   4  -2    2.69    0.36 
   9  -4   2    2.75    0.33 
 -10   4  -2   -0.12    0.28 
  10  -4   2    0.15    0.22 
 -11   4  -2    5.79    0.56 
 -11   4  -2    6.36    0.49 
  11  -4   2    6.19    0.49 
 -12   4  -2    9.11    0.68 
 -12   4  -2   10.16    0.61 
  12  -4   2   10.41    0.59 
 -13   4  -2    0.86    0.38 
  13  -4   2    0.41    0.30 
 -14   4  -2    0.47    0.41 
  14  -4   2    0.36    0.31 
 -15   4  -2   -0.07    0.41 
  15  -4   2    0.44    0.35 
 -16   4  -2   -0.41    0.42 
  16  -4   2    0.77    0.39 
  17   3  -2   -0.23    0.31 
  17   3  -2   -0.16    0.33 
 -17  -3   2    0.54    0.45 
  16   3  -2    0.28    0.31 
  16   3  -2    0.07    0.30 
 -16  -3   2    0.81    0.42 
  15   3  -2    1.58    0.36 
  15   3  -2    1.50    0.34 
 -15  -3   2    1.04    0.39 
  14   3  -2    2.79    0.40 
  14   3  -2    2.93    0.39 
 -14  -3   2    2.95    0.46 
  13   3  -2    1.20    0.30 
  13   3  -2    1.65    0.32 
 -13  -3   2    0.77    0.34 
  12   3  -2    1.39    0.29 
  12   3  -2    1.12    0.28 
 -12  -3   2    0.54    0.33 
  11   3  -2    2.92    0.35 
  11   3  -2    2.32    0.32 
 -11  -3   2    2.82    0.38 
  10   3  -2    1.73    0.28 
  10   3  -2    2.06    0.30 
 -10  -3   2    1.78    0.33 
   9   3  -2    0.92    0.23 
   9   3  -2    0.40    0.12 
   9   3  -2    0.66    0.23 
  -9  -3   2    0.70    0.27 
   8   3  -2    0.36    0.18 
   8   3  -2    0.47    0.12 
   8   3  -2    0.18    0.18 
  -8  -3   2    0.38    0.22 
   7   3  -2   52.80    1.06 
   7   3  -2   50.77    1.05 
   7   3  -2   50.58    0.88 
  -7  -3   2   51.53    1.02 
   6   3  -2   10.46    0.38 
   6   3  -2   10.35    0.28 
   6   3  -2   10.39    0.38 
  -6  -3   2   11.23    0.39 
   5   3  -2    5.63    0.21 
   5   3  -2    5.60    0.27 
  -5  -3   2    5.83    0.35 
  -5  -3   2    5.64    0.26 
   4   3  -2   10.63    0.35 
   4   3  -2   11.87    0.30 
  -4  -3   2   11.12    0.40 
  -4  -3   2   11.86    0.33 
   3   3  -2  177.38    2.72 
   3   3  -2  181.10    2.67 
  -3  -3   2  176.24    2.75 
  -3  -3   2  176.28    2.65 
   2   3  -2    1.76    0.15 
   2   3  -2    1.71    0.16 
  -2  -3   2    1.92    0.13 
  -2  -3   2    1.99    0.18 
   1   3  -2   14.62    0.39 
   1   3  -2   14.32    0.32 
  -1  -3   2   14.26    0.37 
  -1  -3   2   14.78    0.31 
   0   3  -2   10.50    0.34 
   0   3  -2   10.74    0.24 
   0  -3   2   10.45    0.26 
   0  -3   2    9.80    0.29 
  -1   3  -2   54.97    0.83 
  -1   3  -2   55.38    0.99 
   1  -3   2   54.77    0.93 
  -2   3  -2    1.99    0.21 
   2  -3   2    1.88    0.17 
  -3   3  -2    2.84    0.24 
   3  -3   2    2.54    0.20 
  -4   3  -2    2.87    0.24 
   4  -3   2    2.78    0.21 
  -5   3  -2    6.31    0.35 
   5  -3   2    7.25    0.32 
   5  -3   2    6.77    0.18 
  -6   3  -2    2.85    0.27 
   6  -3   2    2.86    0.15 
   6  -3   2    3.17    0.27 
  -7   3  -2    0.77    0.23 
   7  -3   2    0.79    0.12 
   7  -3   2    0.95    0.20 
  -8   3  -2   -0.14    0.22 
   8  -3   2    0.43    0.19 
   8  -3   2    0.33    0.12 
  -9   3  -2    0.15    0.25 
   9  -3   2   -0.01    0.12 
   9  -3   2    0.00    0.19 
 -10   3  -2    0.91    0.28 
  10  -3   2    1.03    0.27 
 -11   3  -2    0.71    0.29 
 -11   3  -2    0.15    0.33 
  11  -3   2    0.62    0.26 
 -12   3  -2   -0.07    0.34 
 -12   3  -2   -0.11    0.27 
  12  -3   2    0.13    0.25 
 -13   3  -2    0.77    0.38 
  13  -3   2    0.45    0.30 
 -14   3  -2    0.22    0.40 
  14  -3   2    0.31    0.32 
 -15   3  -2   -0.11    0.39 
  15  -3   2   -0.15    0.30 
 -16   3  -2   -0.02    0.43 
  16  -3   2   -0.07    0.35 
  17   2  -2    0.51    0.35 
 -17  -2   2    0.65    0.47 
  16   2  -2   -0.33    0.27 
  16   2  -2   -0.41    0.28 
 -16  -2   2    0.15    0.41 
  15   2  -2    0.07    0.27 
  15   2  -2    0.03    0.28 
 -15  -2   2   -0.03    0.38 
  14   2  -2    1.71    0.34 
  14   2  -2    1.28    0.33 
 -14  -2   2    1.61    0.43 
  13   2  -2    0.25    0.25 
  13   2  -2    0.32    0.26 
 -13  -2   2    0.58    0.36 
  12   2  -2    1.11    0.28 
  12   2  -2    1.64    0.30 
 -12  -2   2    1.42    0.36 
  11   2  -2   -0.08    0.19 
  11   2  -2   -0.26    0.21 
 -11  -2   2    0.12    0.31 
  10   2  -2   -0.09    0.19 
  10   2  -2    0.21    0.21 
 -10  -2   2    0.45    0.30 
   9   2  -2    1.48    0.14 
   9   2  -2    1.09    0.24 
   9   2  -2    1.37    0.25 
  -9  -2   2    1.03    0.30 
   8   2  -2    5.43    0.21 
   8   2  -2    5.37    0.34 
   8   2  -2    5.32    0.33 
  -8  -2   2    5.54    0.41 
   7   2  -2    9.36    0.38 
   7   2  -2    8.94    0.25 
   7   2  -2    9.36    0.39 
  -7  -2   2    9.05    0.40 
   6   2  -2    0.11    0.13 
   6   2  -2    0.01    0.07 
   6   2  -2   -0.08    0.11 
  -6  -2   2    0.20    0.16 
   5   2  -2   -0.07    0.06 
   5   2  -2   -0.02    0.10 
   5   2  -2    0.20    0.12 
  -5  -2   2   -0.09    0.13 
   4   2  -2   21.03    0.49 
   4   2  -2   20.88    0.48 
   4   2  -2   20.90    0.39 
  -4  -2   2   21.48    0.49 
   3   2  -2   22.80    0.49 
   3   2  -2   23.52    0.42 
  -3  -2   2   22.50    0.47 
  -3  -2   2   22.27    0.52 
   2   2  -2  215.38    3.08 
   2   2  -2  208.11    3.11 
  -2  -2   2  207.07    3.08 
  -2  -2   2  207.21    3.13 
   1   2  -2   38.42    0.67 
   1   2  -2   38.89    0.66 
  -1  -2   2   38.13    0.67 
  -1  -2   2   38.29    0.64 
   0   2  -2    3.49    0.12 
   0  -2   2    3.14    0.13 
   0  -2   2    3.28    0.14 
  -1   2  -2   -0.02    0.04 
  -1   2  -2    0.08    0.10 
   1  -2   2   -0.03    0.07 
   1  -2   2    0.04    0.07 
  -2   2  -2   10.21    0.31 
   2  -2   2    9.54    0.27 
  -3   2  -2    5.48    0.26 
   3  -2   2    5.07    0.13 
   3  -2   2    5.24    0.22 
  -4   2  -2    0.27    0.14 
   4  -2   2    0.16    0.11 
   4  -2   2    0.20    0.06 
  -5   2  -2    4.31    0.27 
   5  -2   2    4.05    0.25 
   5  -2   2    4.58    0.17 
  -6   2  -2    5.00    0.30 
   6  -2   2    5.51    0.31 
   6  -2   2    6.16    0.21 
  -7   2  -2    1.21    0.21 
   7  -2   2    1.47    0.21 
   7  -2   2    1.51    0.15 
  -8   2  -2    0.34    0.21 
   8  -2   2    0.71    0.15 
   8  -2   2    0.68    0.20 
  -9   2  -2    0.13    0.22 
   9  -2   2    0.15    0.14 
   9  -2   2    0.40    0.21 
 -10   2  -2   14.11    0.57 
  10  -2   2   14.79    0.46 
  10  -2   2   15.25    0.60 
 -11   2  -2    0.32    0.26 
 -11   2  -2    0.13    0.30 
  11  -2   2    0.17    0.23 
  11  -2   2    0.19    0.18 
 -12   2  -2   -0.12    0.25 
 -12   2  -2    0.37    0.33 
  12  -2   2    0.36    0.24 
 -13   2  -2    0.42    0.34 
  13  -2   2    0.19    0.26 
 -14   2  -2    1.39    0.44 
  14  -2   2    0.59    0.32 
 -15   2  -2    0.72    0.42 
  15  -2   2    0.07    0.31 
 -16   2  -2    0.95    0.45 
  16  -2   2   -0.19    0.31 
  17   1  -2    0.10    0.33 
 -17  -1   2    0.47    0.46 
  16   1  -2    0.00    0.30 
 -16  -1   2    0.39    0.42 
  15   1  -2    1.00    0.31 
  15   1  -2    0.71    0.31 
 -15  -1   2    1.03    0.41 
  14   1  -2   -0.24    0.22 
  14   1  -2    0.03    0.26 
 -14  -1   2   -0.18    0.34 
  13   1  -2   -0.34    0.21 
  13   1  -2   -0.08    0.21 
 -13  -1   2    0.17    0.35 
  12   1  -2    0.53    0.24 
  12   1  -2    0.46    0.24 
 -12  -1   2    0.36    0.34 
  11   1  -2    0.16    0.22 
  11   1  -2    0.13    0.21 
 -11  -1   2    0.32    0.31 
  10   1  -2    0.29    0.20 
  10   1  -2   -0.35    0.19 
 -10  -1   2    0.57    0.19 
 -10  -1   2   -0.24    0.26 
   9   1  -2    5.46    0.36 
   9   1  -2    6.19    0.40 
  -9  -1   2    5.29    0.24 
  -9  -1   2    4.59    0.41 
   8   1  -2    6.58    0.35 
   8   1  -2    6.93    0.37 
  -8  -1   2    7.24    0.43 
  -8  -1   2    6.63    0.24 
   7   1  -2   17.07    0.49 
   7   1  -2   17.94    0.36 
   7   1  -2   17.18    0.52 
  -7  -1   2   17.05    0.56 
   6   1  -2   14.42    0.43 
   6   1  -2   14.60    0.30 
   6   1  -2   15.36    0.45 
  -6  -1   2   14.77    0.47 
   5   1  -2    9.48    0.33 
   5   1  -2    9.40    0.33 
   5   1  -2    9.99    0.22 
  -5  -1   2   10.17    0.36 
   4   1  -2    5.62    0.26 
   4   1  -2    5.69    0.15 
   4   1  -2    5.97    0.25 
  -4  -1   2    5.36    0.29 
   3   1  -2    2.55    0.09 
   3   1  -2    2.37    0.17 
   3   1  -2    2.58    0.17 
  -3  -1   2    2.70    0.21 
   2   1  -2   34.97    0.54 
   2   1  -2   34.41    0.60 
   2   1  -2   34.10    0.61 
  -2  -1   2   34.67    0.61 
   1   1  -2   11.43    0.25 
   1   1  -2   10.99    0.23 
  -1  -1   2   11.44    0.25 
  -1  -1   2   11.11    0.24 
   0   1  -2   93.09    1.37 
   0   1  -2   90.83    1.38 
   0  -1   2   91.38    1.39 
   0  -1   2   91.63    1.36 
  -1   1  -2   66.61    1.04 
  -1   1  -2   66.07    0.99 
   1  -1   2   67.71    1.05 
   1  -1   2   66.15    1.01 
  -2   1  -2   56.37    0.84 
  -2   1  -2   55.34    0.92 
   2  -1   2   57.31    0.90 
  -3   1  -2   51.49    0.87 
   3  -1   2   49.77    0.86 
   3  -1   2   50.69    0.80 
  -4   1  -2   11.12    0.33 
   4  -1   2   11.08    0.32 
   4  -1   2   11.20    0.26 
  -5   1  -2    1.21    0.16 
   5  -1   2    0.91    0.11 
   5  -1   2    0.95    0.14 
  -6   1  -2    0.18    0.13 
   6  -1   2    0.31    0.13 
   6  -1   2    0.09    0.10 
  -7   1  -2    0.05    0.15 
   7  -1   2    0.04    0.13 
   7  -1   2    0.08    0.11 
  -8   1  -2    0.53    0.18 
   8  -1   2    0.70    0.19 
   8  -1   2    0.65    0.15 
  -9   1  -2    1.02    0.23 
   9  -1   2    0.83    0.21 
   9  -1   2    0.69    0.16 
 -10   1  -2    1.50    0.26 
  10  -1   2    1.28    0.21 
  10  -1   2    1.05    0.26 
 -11   1  -2   15.44    0.72 
 -11   1  -2   12.65    0.53 
  11  -1   2   13.99    0.49 
  11  -1   2   14.37    0.59 
 -12   1  -2    0.30    0.25 
 -12   1  -2    0.47    0.31 
  12  -1   2    0.16    0.23 
  12  -1   2   -0.33    0.16 
 -13   1  -2    8.37    0.64 
  13  -1   2    9.15    0.55 
 -14   1  -2    0.67    0.40 
  14  -1   2    0.99    0.30 
 -15   1  -2    0.52    0.38 
  15  -1   2    0.17    0.29 
 -16   1  -2   -0.05    0.37 
  16  -1   2   -0.27    0.29 
 -17   1  -2    0.22    0.44 
  17  -1   2   -0.19    0.32 
  17   0  -2    0.33    0.36 
 -17   0   2    0.48    0.48 
  16   0  -2   -0.31    0.29 
 -16   0   2   -0.38    0.40 
  15   0  -2   -0.05    0.28 
 -15   0   2    0.20    0.40 
  14   0  -2    3.55    0.43 
  14   0  -2    5.26    0.45 
 -14   0   2    3.14    0.51 
  13   0  -2    4.33    0.45 
  13   0  -2    4.46    0.39 
 -13   0   2    4.23    0.52 
  12   0  -2   -0.34    0.19 
  12   0  -2   -0.42    0.20 
 -12   0   2    0.61    0.34 
  11   0  -2    4.37    0.40 
  11   0  -2    4.51    0.38 
 -11   0   2    3.23    0.44 
  10   0  -2    2.50    0.30 
  10   0  -2    2.43    0.31 
 -10   0   2    2.32    0.39 
   9   0  -2   10.64    0.48 
   9   0  -2   11.72    0.45 
  -9   0   2   10.37    0.35 
  -9   0   2   12.17    0.57 
   8   0  -2   20.33    0.61 
   8   0  -2   21.03    0.57 
  -8   0   2   20.08    0.45 
  -8   0   2   20.83    0.67 
   7   0  -2    6.51    0.34 
   7   0  -2    5.63    0.30 
  -7   0   2    5.85    0.22 
  -7   0   2    6.03    0.38 
   6   0  -2   -0.04    0.11 
   6   0  -2    0.06    0.12 
  -6   0   2   -0.04    0.08 
  -6   0   2   -0.18    0.17 
   5   0  -2    1.76    0.17 
   5   0  -2    1.69    0.18 
  -5   0   2    1.96    0.21 
  -5   0   2    2.07    0.12 
   4   0  -2   -0.09    0.10 
   4   0  -2    0.11    0.11 
  -4   0   2    0.00    0.15 
  -4   0   2    0.16    0.07 
   3   0  -2   20.74    0.45 
   3   0  -2   21.75    0.45 
  -3   0   2   21.94    0.49 
   2   0  -2    3.83    0.15 
   2   0  -2    3.84    0.16 
  -2   0   2    3.57    0.16 
   1   0  -2    2.18    0.10 
   1   0  -2    2.12    0.09 
  -1   0   2    2.09    0.11 
   0   0  -2   46.99    0.73 
   0   0   2   47.89    0.73 
  -1   0  -2   63.85    0.95 
   1   0   2   61.92    0.98 
   1   0   2   64.70    0.94 
   2   0   2    1.77    0.11 
   2   0   2    1.75    0.09 
   2   0   2    1.65    0.09 
   3   0   2  169.59    2.52 
   3   0   2  167.87    2.54 
   3   0   2  172.48    2.55 
   4   0   2   14.84    0.36 
   4   0   2   15.08    0.34 
   4   0   2   14.80    0.37 
   5   0   2    1.64    0.16 
   5   0   2    1.66    0.15 
   5   0   2    1.77    0.15 
   6   0   2    2.42    0.21 
   6   0   2    2.49    0.19 
   6   0   2    2.47    0.19 
   7   0   2    6.80    0.32 
   7   0   2    6.49    0.28 
   7   0   2    6.68    0.28 
  -8   0  -2    2.86    0.25 
   8   0   2    3.03    0.24 
   8   0   2    2.63    0.26 
  -9   0  -2    0.10    0.18 
   9   0   2    0.20    0.17 
   9   0   2    0.35    0.19 
 -10   0  -2   -0.02    0.19 
 -10   0  -2   -0.24    0.26 
  10   0   2   -0.16    0.15 
  10   0   2    0.01    0.19 
 -11   0  -2   -0.13    0.29 
 -11   0  -2    0.26    0.21 
  11   0   2   -0.07    0.20 
  11   0   2    0.30    0.18 
 -12   0  -2    5.53    0.40 
 -12   0  -2    5.19    0.49 
  12   0   2    5.15    0.37 
  12   0   2    5.29    0.44 
 -13   0  -2    1.54    0.41 
  13   0   2    2.17    0.35 
  13   0   2    2.29    0.31 
 -14   0  -2    0.31    0.36 
  14   0   2    0.22    0.26 
 -15   0  -2    0.76    0.40 
  15   0   2    0.85    0.32 
 -16   0  -2    0.47    0.43 
  16   0   2    0.17    0.33 
 -17   0  -2    0.69    0.48 
  17   0   2    0.62    0.37 
  16  -1  -2    1.16    0.39 
 -16   1   2    0.11    0.45 
  15  -1  -2   -0.02    0.29 
 -15   1   2   -0.26    0.39 
  14  -1  -2    0.44    0.29 
 -14   1   2    0.30    0.39 
  13  -1  -2   -0.07    0.20 
  13  -1  -2    0.15    0.25 
 -13   1   2    0.46    0.38 
  12  -1  -2    1.14    0.25 
  12  -1  -2    0.85    0.28 
 -12   1   2    1.19    0.39 
  11  -1  -2    1.41    0.25 
  11  -1  -2    0.71    0.25 
 -11   1   2    1.06    0.36 
  10  -1  -2    0.10    0.19 
  10  -1  -2   -0.14    0.19 
 -10   1   2    0.25    0.28 
 -10   1   2    0.18    0.32 
   9  -1  -2   -0.15    0.18 
   9  -1  -2    0.12    0.17 
  -9   1   2   -0.01    0.28 
  -9   1   2   -0.03    0.16 
   8  -1  -2    0.68    0.18 
   8  -1  -2    0.53    0.19 
  -8   1   2    0.91    0.17 
  -8   1   2    0.83    0.28 
   7  -1  -2   20.26    0.52 
   7  -1  -2   20.08    0.57 
  -7   1   2   20.00    0.64 
  -7   1   2   20.58    0.46 
   6  -1  -2    0.69    0.14 
   6  -1  -2    0.73    0.16 
  -6   1   2    0.80    0.13 
  -6   1   2    0.64    0.21 
   5  -1  -2    2.96    0.22 
   5  -1  -2    2.64    0.20 
  -5   1   2    2.81    0.26 
  -5   1   2    2.92    0.17 
   4  -1  -2    0.46    0.12 
   4  -1  -2    0.71    0.13 
  -4   1   2    0.56    0.11 
  -4   1   2    0.46    0.17 
   3  -1  -2    1.46    0.14 
   3  -1  -2    1.65    0.15 
  -3   1   2    1.78    0.11 
  -3   1   2    1.13    0.15 
   2  -1  -2    2.93    0.15 
   2  -1  -2    2.51    0.14 
  -2   1   2    2.63    0.11 
  -2   1   2    2.46    0.16 
   1  -1  -2   63.83    0.98 
   1  -1  -2   64.57    0.98 
  -1   1   2   62.49    0.95 
  -1   1   2   61.84    1.01 
   0  -1  -2   10.07    0.22 
   0  -1  -2    9.93    0.20 
   0   1   2    9.60    0.22 
   0   1   2    9.48    0.23 
  -1  -1  -2    1.89    0.08 
  -1  -1  -2    2.07    0.07 
   1   1   2    2.09    0.08 
   1   1   2    1.94    0.10 
   2   1   2    0.18    0.06 
   2   1   2    0.20    0.06 
   2   1   2    0.14    0.05 
   2   1   2    0.14    0.05 
   3   1   2   11.59    0.27 
   3   1   2   10.98    0.28 
   3   1   2   11.15    0.28 
   4   1   2   13.86    0.34 
   4   1   2   13.76    0.34 
   4   1   2   14.07    0.34 
   5   1   2   18.62    0.44 
   5   1   2   19.37    0.44 
   5   1   2   19.54    0.46 
   6   1   2    1.07    0.15 
   6   1   2    0.96    0.14 
   6   1   2    1.27    0.16 
   7   1   2    7.98    0.30 
   7   1   2    7.64    0.31 
   7   1   2    7.96    0.35 
   8   1   2    0.99    0.19 
   8   1   2    1.04    0.16 
   8   1   2    0.91    0.18 
   9   1   2    4.93    0.28 
   9   1   2    4.46    0.31 
   9   1   2    4.95    0.34 
 -10  -1  -2    1.35    0.30 
  10   1   2    1.26    0.23 
  10   1   2    1.46    0.25 
 -11  -1  -2    1.10    0.23 
 -11  -1  -2    0.70    0.29 
  11   1   2    1.01    0.26 
  11   1   2    1.01    0.23 
 -12  -1  -2    2.34    0.28 
 -12  -1  -2    2.37    0.40 
  12   1   2    2.38    0.29 
  12   1   2    2.24    0.33 
 -13  -1  -2    3.47    0.46 
  13   1   2    4.98    0.40 
  13   1   2    3.92    0.40 
 -14  -1  -2    0.22    0.36 
  14   1   2   -0.25    0.21 
  14   1   2    0.29    0.23 
 -15  -1  -2   -0.17    0.34 
  15   1   2   -0.09    0.27 
 -16  -1  -2    0.59    0.41 
  16   1   2    0.79    0.37 
 -17  -1  -2    0.31    0.42 
  17   1   2    0.46    0.34 
  16  -2  -2   -0.25    0.31 
 -16   2   2   -0.04    0.44 
  15  -2  -2    1.13    0.37 
 -15   2   2    0.93    0.48 
  14  -2  -2    0.18    0.29 
 -14   2   2   -0.27    0.37 
  13  -2  -2   -0.28    0.24 
 -13   2   2    0.01    0.37 
  12  -2  -2    6.84    0.50 
  12  -2  -2    7.13    0.43 
 -12   2   2    6.63    0.61 
  11  -2  -2    0.96    0.23 
  11  -2  -2    0.48    0.24 
 -11   2   2    0.65    0.36 
  10  -2  -2    1.06    0.23 
  10  -2  -2    1.25    0.27 
 -10   2   2    0.89    0.29 
 -10   2   2    1.28    0.37 
   9  -2  -2    1.94    0.24 
   9  -2  -2    1.89    0.28 
  -9   2   2    1.09    0.34 
  -9   2   2    2.18    0.25 
   8  -2  -2    1.67    0.21 
   8  -2  -2    1.42    0.24 
  -8   2   2    1.75    0.33 
  -8   2   2    2.02    0.22 
   7  -2  -2    0.12    0.13 
   7  -2  -2   -0.13    0.13 
  -7   2   2    0.00    0.15 
  -7   2   2   -0.02    0.22 
   6  -2  -2   38.74    0.74 
   6  -2  -2   36.82    0.82 
  -6   2   2   37.27    0.72 
  -6   2   2   36.25    0.87 
   5  -2  -2    0.60    0.13 
   5  -2  -2    0.48    0.13 
  -5   2   2    0.57    0.19 
  -5   2   2    0.67    0.14 
   4  -2  -2    0.17    0.11 
   4  -2  -2    0.59    0.12 
  -4   2   2    0.32    0.15 
  -4   2   2    0.18    0.12 
   3  -2  -2   54.22    0.89 
   3  -2  -2   53.02    0.95 
  -3   2   2   53.44    0.89 
  -3   2   2   53.35    0.98 
   2  -2  -2  131.62    1.96 
   2  -2  -2  131.62    2.01 
  -2   2   2  131.36    1.97 
  -2   2   2  128.30    2.03 
   1  -2  -2    8.96    0.21 
   1  -2  -2    8.88    0.23 
  -1   2   2    8.28    0.24 
  -1   2   2    8.91    0.23 
   0  -2  -2  126.16    1.88 
   0  -2  -2  127.04    1.89 
   0   2   2  129.05    1.90 
   0   2   2  126.19    1.91 
  -1  -2  -2    0.07    0.05 
   1   2   2    0.17    0.06 
   1   2   2    0.20    0.05 
   1   2   2    0.12    0.06 
  -2  -2  -2   22.02    0.41 
   2   2   2   21.55    0.43 
   2   2   2   21.34    0.42 
   2   2   2   21.66    0.36 
  -3  -2  -2  103.58    1.64 
   3   2   2  106.21    1.64 
   3   2   2  105.54    1.64 
   4   2   2   34.18    0.65 
   4   2   2   34.61    0.65 
   4   2   2   33.28    0.65 
   5   2   2    0.68    0.12 
   5   2   2    0.80    0.13 
   5   2   2    0.57    0.11 
   6   2   2   18.82    0.48 
   6   2   2   17.77    0.47 
   6   2   2   18.65    0.45 
   7   2   2   13.77    0.39 
   7   2   2   13.31    0.43 
   7   2   2   13.40    0.42 
   8   2   2    4.13    0.26 
   8   2   2    3.86    0.29 
   8   2   2    4.00    0.28 
  -9  -2  -2    0.30    0.22 
   9   2   2    0.29    0.15 
   9   2   2    0.53    0.19 
   9   2   2    0.18    0.17 
 -10  -2  -2   -0.01    0.25 
  10   2   2    0.62    0.17 
  10   2   2    0.39    0.20 
  10   2   2    0.83    0.22 
 -11  -2  -2    2.97    0.38 
  11   2   2    2.75    0.33 
  11   2   2    3.47    0.33 
  11   2   2    3.44    0.28 
 -12  -2  -2    8.43    0.55 
  12   2   2    8.90    0.50 
  12   2   2    9.10    0.47 
 -13  -2  -2    1.69    0.38 
  13   2   2    1.30    0.27 
  13   2   2    1.26    0.30 
 -14  -2  -2    2.10    0.42 
  14   2   2    1.46    0.33 
  14   2   2    1.58    0.30 
 -15  -2  -2    1.39    0.42 
  15   2   2    1.71    0.32 
  15   2   2    1.48    0.36 
 -16  -2  -2    0.92    0.43 
  16   2   2    0.87    0.32 
  16   2   2    0.75    0.34 
 -17  -2  -2    1.68    0.49 
  17   2   2    0.99    0.38 
  16  -3  -2    0.25    0.34 
 -16   3   2    0.35    0.48 
  15  -3  -2    0.54    0.34 
 -15   3   2   -0.10    0.40 
  14  -3  -2    0.18    0.31 
 -14   3   2   -0.07    0.38 
  13  -3  -2    0.71    0.31 
 -13   3   2   -0.41    0.36 
  12  -3  -2    0.51    0.27 
 -12   3   2    0.07    0.36 
  11  -3  -2    5.40    0.41 
  11  -3  -2    4.94    0.45 
 -11   3   2    4.59    0.53 
  10  -3  -2    4.35    0.41 
  10  -3  -2    4.47    0.32 
 -10   3   2    3.77    0.48 
 -10   3   2    4.97    0.41 
   9  -3  -2    0.14    0.16 
   9  -3  -2   -0.16    0.19 
  -9   3   2    0.21    0.21 
  -9   3   2    0.18    0.31 
   8  -3  -2    4.84    0.38 
   8  -3  -2    5.97    0.30 
  -8   3   2    5.97    0.50 
  -8   3   2    5.70    0.36 
   7  -3  -2    4.21    0.33 
   7  -3  -2    4.34    0.25 
  -7   3   2    4.54    0.32 
  -7   3   2    4.55    0.40 
   6  -3  -2    5.16    0.25 
   6  -3  -2    5.08    0.32 
  -6   3   2    4.95    0.29 
  -6   3   2    5.26    0.39 
   5  -3  -2    0.16    0.13 
   5  -3  -2    0.19    0.11 
  -5   3   2    0.26    0.15 
  -5   3   2    0.31    0.19 
   4  -3  -2    0.13    0.10 
   4  -3  -2   -0.13    0.10 
  -4   3   2    0.02    0.13 
  -4   3   2   -0.03    0.15 
   3  -3  -2   10.32    0.28 
   3  -3  -2   10.00    0.33 
  -3   3   2    9.87    0.32 
  -3   3   2    9.65    0.37 
   2  -3  -2    3.98    0.22 
   2  -3  -2    3.86    0.18 
  -2   3   2    4.03    0.25 
  -2   3   2    3.93    0.22 
   1  -3  -2   13.01    0.28 
   1  -3  -2   13.43    0.34 
  -1   3   2   13.34    0.35 
  -1   3   2   12.90    0.34 
   0  -3  -2   31.48    0.54 
   0  -3  -2   32.04    0.57 
   0   3   2   30.26    0.55 
   0   3   2   31.38    0.59 
  -1  -3  -2   28.36    0.52 
   1   3   2   28.66    0.47 
   1   3   2   28.39    0.52 
   1   3   2   28.75    0.56 
  -2  -3  -2    2.73    0.18 
   2   3   2    2.93    0.18 
   2   3   2    3.04    0.17 
   2   3   2    2.92    0.10 
  -3  -3  -2   52.07    0.91 
   3   3   2   52.58    0.91 
   3   3   2   52.04    0.91 
  -4  -3  -2   15.96    0.44 
   4   3   2   17.05    0.41 
   4   3   2   16.71    0.41 
  -5  -3  -2   27.81    0.64 
   5   3   2   27.58    0.60 
   5   3   2   26.91    0.58 
   6   3   2    0.12    0.11 
   6   3   2    0.01    0.11 
   6   3   2    0.00    0.12 
   7   3   2    1.42    0.17 
   7   3   2    1.46    0.19 
   7   3   2    1.50    0.19 
  -8  -3  -2    1.38    0.21 
   8   3   2    1.18    0.20 
   8   3   2    1.49    0.19 
   8   3   2    1.34    0.21 
  -9  -3  -2    6.58    0.39 
   9   3   2    6.61    0.38 
   9   3   2    6.12    0.37 
   9   3   2    6.52    0.32 
 -10  -3  -2    0.44    0.25 
  10   3   2    0.17    0.19 
  10   3   2    0.17    0.16 
  10   3   2   -0.32    0.18 
 -11  -3  -2    5.91    0.46 
  11   3   2    5.15    0.40 
  11   3   2    6.19    0.36 
  11   3   2    5.85    0.42 
 -12  -3  -2    0.18    0.29 
  12   3   2   -0.24    0.19 
  12   3   2    0.02    0.17 
  12   3   2   -0.02    0.21 
 -13  -3  -2    8.23    0.60 
  13   3   2    8.23    0.49 
  13   3   2    8.06    0.53 
 -14  -3  -2    0.77    0.36 
  14   3   2    0.80    0.29 
  14   3   2    0.43    0.28 
 -15  -3  -2    1.07    0.40 
  15   3   2    1.74    0.33 
  15   3   2    2.26    0.39 
 -16  -3  -2    0.56    0.39 
  16   3   2    0.32    0.28 
  16   3   2    1.23    0.36 
 -17  -3  -2    1.41    0.63 
  17   3   2    1.15    0.41 
  17   3   2    2.07    0.44 
  15  -4  -2   -0.16    0.31 
 -15   4   2    0.77    0.48 
  14  -4  -2   -0.08    0.32 
 -14   4   2   -0.36    0.39 
  13  -4  -2    0.58    0.31 
 -13   4   2    0.95    0.43 
  12  -4  -2   19.45    0.78 
 -12   4   2   19.32    0.90 
  11  -4  -2    0.16    0.24 
 -11   4   2   -0.08    0.36 
  10  -4  -2    0.71    0.25 
 -10   4   2    1.13    0.38 
 -10   4   2    0.91    0.28 
   9  -4  -2    0.62    0.18 
   9  -4  -2    0.12    0.23 
  -9   4   2    0.53    0.24 
  -9   4   2    0.51    0.35 
   8  -4  -2    5.81    0.40 
   8  -4  -2    5.64    0.29 
  -8   4   2    6.55    0.40 
  -8   4   2    7.15    0.53 
   7  -4  -2    3.07    0.23 
   7  -4  -2    3.10    0.31 
  -7   4   2    2.77    0.37 
  -7   4   2    3.85    0.30 
   6  -4  -2    9.56    0.42 
   6  -4  -2    9.94    0.31 
  -6   4   2    9.30    0.41 
  -6   4   2    9.36    0.49 
   5  -4  -2   37.13    0.83 
   5  -4  -2   37.16    0.68 
  -5   4   2   36.15    0.87 
  -5   4   2   37.11    0.78 
   4  -4  -2   10.86    0.29 
   4  -4  -2   10.28    0.38 
  -4   4   2   10.52    0.42 
  -4   4   2    9.11    0.36 
   3  -4  -2   17.55    0.38 
   3  -4  -2   16.82    0.47 
  -3   4   2   16.95    0.49 
  -3   4   2   17.86    0.46 
   2  -4  -2   10.22    0.27 
   2  -4  -2   10.31    0.34 
  -2   4   2   10.37    0.34 
  -2   4   2   10.07    0.36 
   1  -4  -2    4.67    0.23 
   1  -4  -2    4.29    0.18 
  -1   4   2    4.55    0.26 
  -1   4   2    4.22    0.25 
   0  -4  -2  349.60    5.04 
   0  -4  -2  345.91    4.98 
   0   4   2  332.79    5.00 
   0   4   2  342.97    5.07 
  -1  -4  -2   11.87    0.32 
   1   4   2   11.23    0.26 
   1   4   2   11.86    0.30 
   1   4   2   11.02    0.34 
  -2  -4  -2    1.14    0.15 
   2   4   2    1.27    0.13 
   2   4   2    0.98    0.14 
  -3  -4  -2    8.34    0.32 
   3   4   2    8.18    0.28 
   3   4   2    8.42    0.30 
  -4  -4  -2   10.90    0.36 
   4   4   2    9.74    0.32 
   4   4   2   10.01    0.33 
  -5  -4  -2   21.79    0.42 
  -5  -4  -2   20.15    0.55 
   5   4   2   20.98    0.52 
   5   4   2   20.78    0.50 
  -6  -4  -2   12.91    0.47 
  -6  -4  -2   13.51    0.35 
   6   4   2   13.42    0.42 
   6   4   2   12.61    0.39 
  -7  -4  -2    0.35    0.14 
  -7  -4  -2    0.18    0.20 
   7   4   2   -0.20    0.11 
   7   4   2   -0.02    0.13 
  -8  -4  -2    4.13    0.30 
  -8  -4  -2    4.92    0.39 
   8   4   2    4.52    0.27 
   8   4   2    4.68    0.31 
  -9  -4  -2    3.78    0.32 
   9   4   2    3.85    0.29 
   9   4   2    3.86    0.33 
 -10  -4  -2    0.02    0.22 
  10   4   2    0.00    0.20 
  10   4   2    0.03    0.19 
  10   4   2    0.12    0.16 
 -11  -4  -2    0.26    0.27 
  11   4   2    0.14    0.20 
  11   4   2   -0.08    0.21 
  11   4   2    0.45    0.18 
 -12  -4  -2    0.40    0.29 
  12   4   2    0.42    0.23 
  12   4   2    0.77    0.20 
  12   4   2    0.22    0.22 
 -13  -4  -2    0.82    0.32 
  13   4   2    0.23    0.24 
  13   4   2    0.71    0.29 
 -14  -4  -2    0.16    0.31 
  14   4   2    0.00    0.26 
  14   4   2    0.67    0.27 
 -15  -4  -2    4.95    0.53 
  15   4   2    6.10    0.52 
  15   4   2    5.68    0.53 
  16   4   2    0.63    0.30 
  17   4   2    0.73    0.33 
  15  -5  -2    0.08    0.35 
 -15   5   2   -0.94    0.44 
  14  -5  -2   -0.10    0.30 
 -14   5   2   -0.70    0.39 
  13  -5  -2    0.27    0.29 
 -13   5   2   -0.61    0.35 
  12  -5  -2    0.33    0.29 
 -12   5   2   -0.02    0.35 
  11  -5  -2    1.02    0.29 
 -11   5   2    0.67    0.40 
  10  -5  -2    1.08    0.29 
 -10   5   2    1.29    0.35 
 -10   5   2    1.73    0.33 
   9  -5  -2    1.38    0.28 
  -9   5   2    1.14    0.38 
  -9   5   2    1.16    0.28 
   8  -5  -2    2.01    0.29 
   8  -5  -2    2.61    0.21 
  -8   5   2    1.56    0.28 
  -8   5   2    2.37    0.38 
   7  -5  -2    0.04    0.13 
   7  -5  -2    0.15    0.19 
  -7   5   2   -0.08    0.25 
  -7   5   2   -0.01    0.22 
   6  -5  -2    1.49    0.24 
   6  -5  -2    1.70    0.17 
  -6   5   2    1.32    0.31 
  -6   5   2    1.44    0.25 
   5  -5  -2   33.03    0.62 
   5  -5  -2   31.01    0.78 
  -5   5   2   33.50    0.84 
  -5   5   2   32.81    0.77 
   4  -5  -2    2.94    0.26 
   4  -5  -2    3.29    0.19 
  -4   5   2    3.38    0.30 
  -4   5   2    3.72    0.28 
   3  -5  -2    9.54    0.27 
   3  -5  -2    9.11    0.36 
  -3   5   2    8.66    0.37 
  -3   5   2    9.12    0.39 
   2  -5  -2    1.44    0.13 
   2  -5  -2    1.25    0.18 
  -2   5   2    1.58    0.20 
  -2   5   2    1.64    0.20 
   1  -5  -2   10.75    0.35 
   1  -5  -2   11.32    0.28 
  -1   5   2   10.62    0.37 
  -1   5   2   11.03    0.35 
   0  -5  -2   12.79    0.30 
   0  -5  -2   12.54    0.37 
   0   5   2   12.40    0.40 
   0   5   2   12.36    0.33 
  -1  -5  -2    1.42    0.17 
   1   5   2    1.47    0.14 
   1   5   2    1.54    0.13 
   1   5   2    1.52    0.18 
  -2  -5  -2   27.59    0.59 
   2   5   2   26.43    0.44 
   2   5   2   26.63    0.61 
   2   5   2   26.74    0.56 
  -3  -5  -2    3.59    0.26 
   3   5   2    3.78    0.23 
   3   5   2    3.40    0.21 
  -4  -5  -2   27.17    0.63 
   4   5   2   26.67    0.61 
   4   5   2   26.68    0.60 
  -5  -5  -2    0.24    0.17 
  -5  -5  -2    0.53    0.09 
   5   5   2    0.57    0.14 
   5   5   2    0.34    0.13 
  -6  -5  -2    1.29    0.14 
  -6  -5  -2    0.88    0.21 
   6   5   2    1.45    0.19 
   6   5   2    1.06    0.17 
  -7  -5  -2   73.63    1.44 
  -7  -5  -2   75.71    1.25 
   7   5   2   73.23    1.39 
   7   5   2   76.26    1.35 
  -8  -5  -2   10.35    0.38 
  -8  -5  -2   10.38    0.52 
   8   5   2   10.60    0.44 
   8   5   2   10.67    0.41 
  -9  -5  -2    4.86    0.43 
  -9  -5  -2    4.60    0.32 
   9   5   2    4.44    0.34 
   9   5   2    4.76    0.32 
 -10  -5  -2    0.25    0.31 
 -10  -5  -2    0.28    0.22 
  10   5   2    0.41    0.18 
  10   5   2   -0.02    0.19 
 -11  -5  -2   -0.12    0.24 
 -11  -5  -2    0.24    0.29 
  11   5   2   -0.12    0.19 
  11   5   2   -0.16    0.16 
 -12  -5  -2    0.19    0.27 
 -12  -5  -2    0.41    0.31 
  12   5   2    0.47    0.23 
  12   5   2    0.23    0.18 
 -13  -5  -2    2.84    0.38 
 -13  -5  -2    3.71    0.48 
  13   5   2    2.32    0.35 
 -14  -5  -2    0.73    0.36 
  14   5   2    0.55    0.28 
 -15  -5  -2    9.08    0.68 
  15   5   2   10.74    0.63 
 -16  -5  -2    1.45    0.43 
  16   5   2    1.40    0.35 
 -17  -5  -2    2.06    0.47 
  17   5   2    1.25    0.37 
  14  -6  -2   -0.16    0.31 
 -14   6   2   -0.16    0.42 
  13  -6  -2    0.15    0.32 
 -13   6   2    0.04    0.39 
  12  -6  -2    0.52    0.29 
 -12   6   2    0.32    0.40 
  11  -6  -2    1.25    0.32 
 -11   6   2    0.88    0.41 
  10  -6  -2    3.25    0.40 
 -10   6   2    3.39    0.48 
 -10   6   2    3.28    0.47 
   9  -6  -2    0.60    0.26 
  -9   6   2    1.54    0.30 
  -9   6   2    0.83    0.37 
   8  -6  -2   -0.11    0.20 
  -8   6   2    0.29    0.25 
  -8   6   2    0.14    0.30 
   7  -6  -2    4.59    0.41 
  -7   6   2    4.44    0.39 
  -7   6   2    4.73    0.45 
   6  -6  -2    4.93    0.24 
   6  -6  -2    5.61    0.39 
  -6   6   2    5.58    0.40 
  -6   6   2    5.76    0.48 
   5  -6  -2   17.29    0.58 
   5  -6  -2   17.24    0.39 
  -5   6   2   17.71    0.63 
  -5   6   2   15.36    0.56 
   4  -6  -2    0.05    0.16 
   4  -6  -2    0.08    0.11 
  -4   6   2   -0.11    0.18 
  -4   6   2    0.28    0.20 
   3  -6  -2    0.28    0.11 
   3  -6  -2    0.32    0.16 
  -3   6   2    0.02    0.17 
  -3   6   2    0.54    0.19 
   2  -6  -2    0.65    0.17 
   2  -6  -2    0.65    0.12 
  -2   6   2    0.50    0.17 
  -2   6   2    0.71    0.18 
   1  -6  -2    7.70    0.24 
   1  -6  -2    7.86    0.33 
  -1   6   2    7.65    0.32 
  -1   6   2    7.53    0.35 
   0  -6  -2    0.54    0.14 
   0  -6  -2    0.54    0.11 
   0   6   2    0.72    0.14 
   0   6   2    0.38    0.16 
  -1  -6  -2   12.20    0.39 
   1   6   2   12.34    0.34 
   1   6   2   12.48    0.41 
   1   6   2   12.63    0.32 
  -2  -6  -2    4.99    0.28 
   2   6   2    5.11    0.17 
   2   6   2    4.98    0.23 
   2   6   2    5.03    0.29 
  -3  -6  -2    0.12    0.14 
   3   6   2    0.01    0.10 
   3   6   2    0.12    0.13 
  -4  -6  -2    1.48    0.21 
   4   6   2    1.90    0.20 
   4   6   2    2.34    0.22 
  -5  -6  -2    5.58    0.34 
   5   6   2    5.90    0.29 
   5   6   2    5.90    0.30 
  -6  -6  -2    4.30    0.16 
  -6  -6  -2    4.61    0.35 
   6   6   2    4.62    0.29 
   6   6   2    4.43    0.28 
  -7  -6  -2    7.64    0.44 
  -7  -6  -2    8.21    0.27 
   7   6   2    7.84    0.37 
   7   6   2    7.27    0.37 
  -8  -6  -2    6.58    0.47 
  -8  -6  -2    7.60    0.32 
   8   6   2    8.43    0.38 
   8   6   2    7.58    0.40 
  -9  -6  -2    0.99    0.22 
  -9  -6  -2    0.65    0.31 
   9   6   2    0.72    0.19 
   9   6   2    0.79    0.22 
 -10  -6  -2    5.63    0.38 
 -10  -6  -2    6.41    0.50 
  10   6   2    6.00    0.41 
  10   6   2    5.48    0.35 
 -11  -6  -2    3.20    0.33 
 -11  -6  -2    1.95    0.40 
  11   6   2    2.35    0.32 
  11   6   2    2.86    0.30 
 -12  -6  -2    0.23    0.31 
  12   6   2   -0.01    0.22 
  12   6   2   -0.02    0.17 
 -13  -6  -2    1.01    0.37 
  13   6   2    0.94    0.27 
 -14  -6  -2   -0.17    0.31 
  14   6   2    0.00    0.25 
 -15  -6  -2    0.13    0.34 
  15   6   2   -0.38    0.24 
 -16  -6  -2   -0.10    0.33 
  16   6   2   -0.25    0.28 
 -17  -6  -2   -0.59    0.37 
  17   6   2   -0.02    0.32 
  14  -7  -2    1.54    0.44 
 -14   7   2    1.52    0.54 
  13  -7  -2    0.03    0.32 
 -13   7   2    0.94    0.47 
  12  -7  -2    0.82    0.34 
 -12   7   2    0.19    0.38 
  11  -7  -2    2.99    0.42 
 -11   7   2    2.87    0.51 
  10  -7  -2    0.19    0.24 
 -10   7   2    0.21    0.35 
   9  -7  -2    2.76    0.36 
  -9   7   2    3.37    0.48 
  -9   7   2    4.13    0.40 
   8  -7  -2    0.17    0.21 
  -8   7   2   -0.25    0.28 
  -8   7   2   -0.22    0.23 
   7  -7  -2    0.43    0.23 
  -7   7   2    0.04    0.26 
  -7   7   2    0.65    0.32 
   6  -7  -2   -0.34    0.20 
  -6   7   2    0.09    0.25 
  -6   7   2   -0.46    0.27 
   5  -7  -2    6.00    0.24 
   5  -7  -2    5.48    0.40 
  -5   7   2    6.87    0.45 
  -5   7   2    6.30    0.48 
   4  -7  -2    1.13    0.24 
   4  -7  -2    1.46    0.15 
  -4   7   2    1.41    0.27 
  -4   7   2    0.68    0.24 
   3  -7  -2    3.89    0.32 
   3  -7  -2    3.83    0.22 
  -3   7   2    3.63    0.33 
  -3   7   2    3.78    0.33 
   2  -7  -2   -0.07    0.16 
   2  -7  -2    0.05    0.11 
  -2   7   2    0.11    0.17 
  -2   7   2    0.05    0.18 
   1  -7  -2    2.38    0.17 
   1  -7  -2    2.35    0.25 
  -1   7   2    2.19    0.23 
  -1   7   2    2.48    0.27 
   0  -7  -2   25.82    0.65 
   0  -7  -2   27.31    0.54 
   0   7   2   26.99    0.69 
   0   7   2   27.15    0.60 
  -1  -7  -2   28.24    0.66 
   1   7   2   27.68    0.70 
   1   7   2   27.43    0.59 
   1   7   2   27.78    0.56 
  -2  -7  -2    4.02    0.28 
   2   7   2    2.95    0.26 
   2   7   2    3.35    0.18 
   2   7   2    3.38    0.21 
  -3  -7  -2    4.74    0.31 
   3   7   2    4.45    0.24 
   3   7   2    4.51    0.30 
  -4  -7  -2    0.34    0.18 
   4   7   2    0.35    0.16 
   4   7   2    0.39    0.13 
  -5  -7  -2    0.21    0.19 
   5   7   2    0.09    0.13 
   5   7   2   -0.06    0.14 
  -6  -7  -2   16.08    0.57 
   6   7   2   15.86    0.51 
   6   7   2   15.71    0.51 
  -7  -7  -2    3.15    0.35 
   7   7   2    2.87    0.28 
   7   7   2    3.09    0.30 
  -8  -7  -2    0.23    0.14 
  -8  -7  -2   -0.06    0.25 
   8   7   2    0.37    0.19 
   8   7   2    0.24    0.18 
  -9  -7  -2   20.38    0.74 
   9   7   2   20.29    0.61 
   9   7   2   19.64    0.66 
 -10  -7  -2    3.75    0.43 
  10   7   2    4.25    0.39 
  10   7   2    5.15    0.37 
 -11  -7  -2    0.48    0.33 
  11   7   2    0.05    0.18 
  11   7   2    0.32    0.21 
 -12  -7  -2    1.54    0.38 
  12   7   2    1.67    0.26 
  12   7   2    2.30    0.34 
 -13  -7  -2    1.23    0.39 
  13   7   2    0.67    0.28 
 -14  -7  -2   -0.12    0.32 
  14   7   2    0.28    0.27 
 -15  -7  -2    0.97    0.41 
  15   7   2    0.95    0.32 
 -16  -7  -2    0.15    0.38 
  16   7   2    0.04    0.30 
 -17  -7  -2    0.04    0.39 
  17   7   2   -0.21    0.29 
  13  -8  -2    1.04    0.40 
 -13   8   2    0.66    0.48 
  12  -8  -2   -0.26    0.30 
 -12   8   2   -0.05    0.38 
  11  -8  -2    0.39    0.29 
 -11   8   2    0.33    0.40 
  10  -8  -2   -0.27    0.25 
 -10   8   2    0.17    0.37 
   9  -8  -2    0.28    0.26 
  -9   8   2    0.15    0.34 
  -9   8   2   -0.17    0.25 
   8  -8  -2   -0.02    0.22 
  -8   8   2    0.62    0.35 
  -8   8   2    0.41    0.28 
   7  -8  -2    6.51    0.46 
  -7   8   2    6.88    0.50 
  -7   8   2    6.08    0.53 
   6  -8  -2    4.06    0.39 
  -6   8   2    4.88    0.49 
  -6   8   2    4.63    0.42 
   5  -8  -2    2.38    0.31 
  -5   8   2    2.35    0.34 
  -5   8   2    2.42    0.37 
   4  -8  -2    6.07    0.31 
   4  -8  -2    6.18    0.42 
  -4   8   2    6.47    0.46 
  -4   8   2    5.57    0.42 
   3  -8  -2    0.21    0.13 
   3  -8  -2   -0.04    0.19 
  -3   8   2   -0.36    0.20 
  -3   8   2    0.09    0.23 
   2  -8  -2    0.49    0.20 
   2  -8  -2    0.23    0.14 
  -2   8   2    0.31    0.21 
  -2   8   2    0.26    0.21 
   1  -8  -2   28.89    0.58 
   1  -8  -2   28.53    0.75 
  -1   8   2   27.52    0.76 
  -1   8   2   29.35    0.69 
   0  -8  -2   49.86    1.04 
   0  -8  -2   49.97    0.89 
   0   8   2   51.33    1.10 
   0   8   2   50.64    0.96 
  -1  -8  -2   53.22    1.06 
   1   8   2   50.70    0.96 
   1   8   2   50.54    0.92 
   1   8   2   51.26    1.09 
  -2  -8  -2   37.80    0.85 
   2   8   2   37.95    0.67 
   2   8   2   36.31    0.77 
   2   8   2   36.85    0.88 
  -3  -8  -2    5.83    0.36 
   3   8   2    6.29    0.30 
   3   8   2    6.31    0.36 
  -4  -8  -2    3.66    0.31 
   4   8   2    4.69    0.33 
   4   8   2    4.69    0.29 
  -5  -8  -2    2.93    0.32 
   5   8   2    3.01    0.29 
   5   8   2    2.98    0.27 
  -6  -8  -2   13.23    0.54 
   6   8   2   13.75    0.49 
   6   8   2   13.26    0.50 
  -7  -8  -2    7.99    0.52 
   7   8   2    7.24    0.39 
   7   8   2    7.14    0.39 
  -8  -8  -2    1.73    0.34 
   8   8   2    2.54    0.32 
   8   8   2    1.69    0.26 
  -9  -8  -2    0.58    0.32 
   9   8   2    0.96    0.23 
   9   8   2    1.10    0.23 
 -10  -8  -2   -0.16    0.28 
  10   8   2    0.22    0.20 
  10   8   2   -0.06    0.19 
 -11  -8  -2    0.59    0.33 
  11   8   2    0.90    0.23 
  11   8   2    0.72    0.24 
 -12  -8  -2    0.09    0.33 
  12   8   2   -0.10    0.19 
  12   8   2    0.06    0.22 
 -13  -8  -2    0.15    0.34 
  13   8   2   -0.18    0.22 
 -14  -8  -2    0.00    0.33 
  14   8   2    1.12    0.33 
 -15  -8  -2   -0.48    0.31 
  15   8   2    0.05    0.27 
 -16  -8  -2    1.19    0.44 
  16   8   2    0.86    0.37 
 -17  -8  -2    0.27    0.42 
  17   8   2   -0.32    0.29 
  13  -9  -2    0.41    0.39 
 -13   9   2    0.25    0.46 
  12  -9  -2    0.98    0.39 
 -12   9   2   -0.20    0.41 
  11  -9  -2    0.39    0.29 
 -11   9   2   -0.07    0.39 
  10  -9  -2    0.83    0.33 
 -10   9   2    0.03    0.38 
   9  -9  -2    2.01    0.36 
  -9   9   2    1.95    0.46 
  -9   9   2    2.96    0.41 
   8  -9  -2   -0.20    0.22 
  -8   9   2    0.61    0.28 
  -8   9   2   -0.20    0.31 
   7  -9  -2    2.92    0.38 
  -7   9   2    2.74    0.44 
  -7   9   2    3.45    0.40 
   6  -9  -2    0.28    0.25 
  -6   9   2    0.43    0.25 
  -6   9   2   -0.46    0.28 
   5  -9  -2    1.84    0.31 
  -5   9   2    2.75    0.40 
  -5   9   2    2.21    0.33 
   4  -9  -2    1.89    0.31 
  -4   9   2    1.88    0.35 
  -4   9   2    1.39    0.31 
   3  -9  -2   14.67    0.58 
  -3   9   2   13.10    0.59 
  -3   9   2   13.49    0.57 
   2  -9  -2    6.35    0.45 
   2  -9  -2    6.02    0.28 
  -2   9   2    6.66    0.43 
  -2   9   2    6.01    0.46 
   1  -9  -2    0.43    0.15 
   1  -9  -2    0.54    0.23 
  -1   9   2    0.35    0.23 
  -1   9   2    0.47    0.22 
   0  -9  -2   14.40    0.54 
   0  -9  -2   14.64    0.41 
   0   9   2   14.45    0.57 
   0   9   2   15.10    0.47 
  -1  -9  -2   12.62    0.39 
  -1  -9  -2   12.16    0.50 
   1   9   2   11.77    0.51 
   1   9   2   12.22    0.40 
  -2  -9  -2    1.94    0.27 
   2   9   2    2.64    0.20 
   2   9   2    2.46    0.30 
   2   9   2    2.67    0.23 
  -3  -9  -2   10.03    0.46 
   3   9   2    9.78    0.38 
   3   9   2    9.69    0.47 
   3   9   2    9.67    0.25 
  -4  -9  -2    0.58    0.25 
   4   9   2    0.15    0.19 
   4   9   2    0.03    0.14 
  -5  -9  -2   -0.15    0.23 
   5   9   2    0.16    0.16 
   5   9   2   -0.21    0.17 
  -6  -9  -2   -0.15    0.24 
   6   9   2   -0.09    0.18 
   6   9   2   -0.17    0.15 
  -7  -9  -2    0.80    0.29 
   7   9   2    1.60    0.26 
   7   9   2    1.80    0.27 
  -8  -9  -2    0.22    0.28 
   8   9   2    0.01    0.20 
   8   9   2    0.13    0.19 
  -9  -9  -2    1.06    0.32 
   9   9   2    0.77    0.23 
   9   9   2    1.15    0.26 
 -10  -9  -2    0.88    0.32 
  10   9   2    0.68    0.24 
  10   9   2    1.36    0.28 
 -11  -9  -2    1.29    0.36 
  11   9   2    0.66    0.24 
  11   9   2    1.23    0.25 
 -12  -9  -2    0.03    0.31 
  12   9   2    0.08    0.22 
  12   9   2    0.10    0.20 
 -13  -9  -2   -0.25    0.32 
  13   9   2   -0.10    0.22 
 -14  -9  -2   -0.25    0.33 
  14   9   2    0.28    0.27 
 -15  -9  -2    0.19    0.36 
  15   9   2   -0.62    0.22 
 -16  -9  -2    0.49    0.40 
  16   9   2    0.52    0.35 
  12 -10  -2    0.22    0.37 
 -12  10   2   -0.02    0.43 
  11 -10  -2    0.49    0.35 
 -11  10   2   -0.77    0.38 
  10 -10  -2    1.07    0.37 
 -10  10   2    1.23    0.45 
   9 -10  -2   -0.32    0.24 
  -9  10   2    1.09    0.41 
  -9  10   2    0.36    0.27 
   8 -10  -2    0.64    0.27 
  -8  10   2    0.39    0.35 
  -8  10   2    0.27    0.28 
   7 -10  -2    0.06    0.23 
  -7  10   2    0.41    0.33 
  -7  10   2    0.04    0.26 
   6 -10  -2    1.73    0.31 
  -6  10   2    1.68    0.33 
  -6  10   2    2.01    0.39 
   5 -10  -2    1.76    0.32 
  -5  10   2    2.68    0.39 
  -5  10   2    3.49    0.42 
   4 -10  -2    0.10    0.23 
  -4  10   2    0.55    0.29 
  -4  10   2   -0.17    0.23 
   3 -10  -2    3.60    0.40 
  -3  10   2    3.80    0.40 
  -3  10   2    3.62    0.41 
   2 -10  -2    8.32    0.50 
  -2  10   2    9.46    0.53 
  -2  10   2   10.15    0.51 
   1 -10  -2    2.12    0.31 
   1 -10  -2    2.13    0.21 
  -1  10   2    2.35    0.30 
  -1  10   2    2.44    0.35 
   0 -10  -2    0.47    0.17 
   0 -10  -2    0.58    0.24 
   0  10   2    0.10    0.22 
   0  10   2   -0.18    0.19 
  -1 -10  -2    1.83    0.22 
  -1 -10  -2    1.90    0.29 
   1  10   2    1.60    0.23 
   1  10   2    1.65    0.30 
  -2 -10  -2    0.31    0.22 
   2  10   2   -0.04    0.13 
   2  10   2   -0.04    0.20 
   2  10   2    0.06    0.15 
  -3 -10  -2    0.29    0.24 
   3  10   2    0.41    0.23 
   3  10   2    0.11    0.14 
  -4 -10  -2    0.21    0.24 
   4  10   2   -0.05    0.21 
   4  10   2    0.03    0.15 
  -5 -10  -2    2.65    0.35 
   5  10   2    2.24    0.27 
   5  10   2    2.21    0.30 
  -6 -10  -2    0.39    0.27 
   6  10   2    0.93    0.25 
   6  10   2    0.25    0.20 
  -7 -10  -2    0.05    0.27 
   7  10   2   -0.25    0.20 
   7  10   2   -0.09    0.17 
  -8 -10  -2    0.15    0.29 
   8  10   2    0.39    0.22 
   8  10   2    0.42    0.20 
  -9 -10  -2    0.60    0.30 
   9  10   2    0.45    0.22 
   9  10   2    0.10    0.21 
 -10 -10  -2    1.84    0.39 
  10  10   2    3.09    0.36 
  10  10   2    2.44    0.32 
 -11 -10  -2    0.71    0.34 
  11  10   2    0.36    0.22 
  11  10   2    0.03    0.22 
 -12 -10  -2    0.29    0.35 
  12  10   2    0.75    0.26 
  12  10   2    0.69    0.26 
 -13 -10  -2   -0.05    0.34 
  13  10   2    0.30    0.24 
 -14 -10  -2    0.49    0.38 
  14  10   2    1.28    0.35 
 -15 -10  -2    0.42    0.39 
  15  10   2    0.59    0.33 
 -16 -10  -2    0.38    0.42 
  16  10   2    0.12    0.34 
  11 -11  -2    0.10    0.34 
 -11  11   2    0.06    0.42 
  10 -11  -2   -0.17    0.30 
 -10  11   2    0.57    0.43 
   9 -11  -2    5.16    0.54 
  -9  11   2    5.89    0.53 
  -9  11   2    4.41    0.58 
   8 -11  -2    0.32    0.29 
  -8  11   2    0.40    0.29 
  -8  11   2   -0.15    0.35 
   7 -11  -2    1.08    0.31 
  -7  11   2    1.00    0.37 
  -7  11   2    0.67    0.30 
   6 -11  -2    6.06    0.51 
  -6  11   2    5.89    0.54 
  -6  11   2    5.55    0.54 
   5 -11  -2   -0.36    0.23 
  -5  11   2    0.24    0.26 
  -5  11   2    0.09    0.29 
   4 -11  -2    5.84    0.49 
  -4  11   2    4.73    0.47 
  -4  11   2    4.59    0.47 
   3 -11  -2   65.72    1.48 
  -3  11   2   64.30    1.42 
  -3  11   2   69.36    1.53 
   2 -11  -2    0.58    0.29 
  -2  11   2    0.80    0.29 
  -2  11   2    0.79    0.28 
   1 -11  -2    0.10    0.24 
  -1  11   2   -0.02    0.22 
  -1  11   2    0.07    0.24 
   0 -11  -2   23.69    0.78 
   0 -11  -2   22.78    0.56 
   0  11   2   20.93    0.76 
   0  11   2   21.44    0.64 
  -1 -11  -2    5.53    0.34 
  -1 -11  -2    4.75    0.41 
   1  11   2    5.63    0.48 
   1  11   2    5.37    0.35 
  -2 -11  -2    0.75    0.27 
   2  11   2    0.35    0.25 
  -3 -11  -2    1.43    0.32 
   3  11   2    1.43    0.22 
   3  11   2    1.12    0.29 
  -4 -11  -2    3.28    0.37 
   4  11   2    3.16    0.30 
   4  11   2    2.88    0.36 
  -5 -11  -2    2.56    0.35 
   5  11   2    2.09    0.32 
   5  11   2    2.48    0.28 
  -6 -11  -2    3.99    0.41 
   6  11   2    3.74    0.35 
   6  11   2    3.78    0.38 
  -7 -11  -2    2.90    0.38 
   7  11   2    2.07    0.29 
   7  11   2    2.01    0.32 
  -8 -11  -2   13.11    0.65 
   8  11   2   12.76    0.58 
   8  11   2   12.90    0.58 
  -9 -11  -2    7.84    0.56 
   9  11   2    6.74    0.47 
   9  11   2    6.81    0.45 
 -10 -11  -2    3.92    0.46 
  10  11   2    4.63    0.42 
  10  11   2    3.12    0.38 
 -11 -11  -2    1.22    0.38 
  11  11   2    1.02    0.28 
  11  11   2    0.70    0.26 
 -12 -11  -2    1.16    0.38 
  12  11   2    1.19    0.31 
  12  11   2    2.09    0.34 
 -13 -11  -2    2.34    0.46 
  13  11   2    3.27    0.43 
 -14 -11  -2    0.08    0.36 
  14  11   2    0.16    0.28 
 -15 -11  -2    4.33    0.58 
  15  11   2    4.05    0.52 
 -16 -11  -2    0.21    0.39 
  16  11   2    0.88    0.38 
  10 -12  -2    0.81    0.38 
 -10  12   2    0.22    0.45 
   9 -12  -2   -0.21    0.30 
  -9  12   2    0.02    0.42 
  -9  12   2    0.80    0.32 
   8 -12  -2    0.02    0.30 
  -8  12   2   -0.19    0.27 
  -8  12   2   -0.51    0.34 
   7 -12  -2    1.80    0.38 
  -7  12   2    1.87    0.43 
  -7  12   2    1.86    0.36 
   6 -12  -2    0.08    0.25 
  -6  12   2    0.22    0.25 
  -6  12   2    0.05    0.33 
   5 -12  -2    7.63    0.56 
  -5  12   2    9.07    0.58 
  -5  12   2    9.03    0.63 
   4 -12  -2    2.49    0.37 
  -4  12   2    2.44    0.39 
  -4  12   2    2.09    0.38 
   3 -12  -2    9.26    0.59 
  -3  12   2    8.98    0.60 
  -3  12   2    8.08    0.54 
   2 -12  -2    1.87    0.34 
  -2  12   2    2.60    0.38 
  -2  12   2    2.04    0.33 
   1 -12  -2    0.52    0.27 
  -1  12   2    0.28    0.27 
  -1  12   2    0.33    0.25 
   0 -12  -2    1.33    0.31 
   0  12   2    1.84    0.34 
  -1 -12  -2    3.96    0.40 
  -1 -12  -2    4.32    0.31 
   1  12   2    4.70    0.45 
  -2 -12  -2    5.04    0.43 
  -2 -12  -2    4.92    0.34 
   2  12   2    4.73    0.44 
  -3 -12  -2    0.78    0.29 
   3  12   2    0.74    0.27 
   3  12   2    0.75    0.20 
  -4 -12  -2    2.45    0.36 
   4  12   2    1.76    0.26 
   4  12   2    1.79    0.31 
  -5 -12  -2    0.07    0.27 
   5  12   2    0.08    0.23 
   5  12   2    0.31    0.18 
  -6 -12  -2   -0.29    0.26 
   6  12   2    0.20    0.19 
   6  12   2   -0.06    0.22 
  -7 -12  -2   -0.15    0.28 
   7  12   2   -0.28    0.16 
   7  12   2    0.22    0.23 
  -8 -12  -2    5.24    0.50 
   8  12   2    4.75    0.43 
   8  12   2    5.02    0.45 
  -9 -12  -2    0.55    0.32 
   9  12   2    0.75    0.27 
   9  12   2    0.69    0.26 
 -10 -12  -2   -0.11    0.31 
  10  12   2    0.02    0.23 
  10  12   2    0.14    0.23 
 -11 -12  -2    0.14    0.35 
  11  12   2    0.50    0.27 
  11  12   2    0.13    0.24 
 -12 -12  -2    1.49    0.40 
  12  12   2    0.25    0.26 
  12  12   2    1.07    0.32 
 -13 -12  -2    1.84    0.42 
  13  12   2    0.94    0.32 
 -14 -12  -2    0.40    0.39 
  14  12   2    0.29    0.31 
 -15 -12  -2    0.31    0.41 
  15  12   2    0.08    0.30 
   9 -13  -2    1.37    0.42 
  -9  13   2    1.59    0.37 
  -9  13   2    0.76    0.46 
   8 -13  -2   -0.06    0.32 
  -8  13   2    0.47    0.30 
  -8  13   2    0.26    0.39 
   7 -13  -2    1.52    0.37 
  -7  13   2    0.46    0.38 
  -7  13   2    0.83    0.34 
   6 -13  -2    1.00    0.35 
  -6  13   2    1.71    0.43 
  -6  13   2    1.69    0.36 
   5 -13  -2    0.41    0.32 
  -5  13   2    0.11    0.28 
  -5  13   2    0.62    0.36 
   4 -13  -2    1.23    0.34 
  -4  13   2    0.40    0.34 
  -4  13   2    1.15    0.33 
   3 -13  -2    0.13    0.27 
  -3  13   2    0.14    0.26 
  -3  13   2    0.36    0.31 
   2 -13  -2    1.63    0.36 
  -2  13   2    2.59    0.39 
   1 -13  -2    2.56    0.39 
  -1  13   2    2.25    0.38 
   0 -13  -2    4.05    0.45 
   0  13   2    4.57    0.47 
  -1 -13  -2    3.32    0.42 
   1  13   2    4.03    0.45 
  -2 -13  -2    3.34    0.40 
  -2 -13  -2    3.87    0.31 
   2  13   2    3.49    0.41 
  -3 -13  -2    0.16    0.26 
   3  13   2    0.67    0.27 
  -4 -13  -2    0.07    0.27 
   4  13   2    0.02    0.17 
   4  13   2    0.01    0.23 
  -5 -13  -2   -0.03    0.26 
   5  13   2    0.15    0.25 
   5  13   2    0.36    0.19 
  -6 -13  -2    1.14    0.32 
   6  13   2    0.86    0.30 
   6  13   2    1.01    0.25 
  -7 -13  -2    0.01    0.30 
   7  13   2    0.36    0.25 
   7  13   2   -0.02    0.19 
  -8 -13  -2    1.00    0.35 
   8  13   2    1.12    0.31 
   8  13   2    0.65    0.25 
  -9 -13  -2    0.22    0.31 
   9  13   2    0.94    0.30 
   9  13   2    0.61    0.25 
 -10 -13  -2    0.26    0.32 
  10  13   2    0.00    0.23 
  10  13   2    0.07    0.23 
 -11 -13  -2    0.90    0.37 
  11  13   2    0.82    0.30 
  11  13   2    0.26    0.28 
 -12 -13  -2    2.79    0.47 
  12  13   2    3.97    0.45 
  12  13   2    3.10    0.44 
 -13 -13  -2    2.86    0.49 
  13  13   2    1.71    0.39 
 -14 -13  -2    0.28    0.37 
  14  13   2    0.32    0.32 
   8 -14  -2    0.77    0.40 
  -8  14   2    1.24    0.37 
  -8  14   2    0.11    0.42 
   7 -14  -2   -0.02    0.31 
  -7  14   2   -0.06    0.38 
  -7  14   2    0.60    0.32 
   6 -14  -2    1.34    0.40 
  -6  14   2    0.70    0.41 
  -6  14   2    1.58    0.36 
   5 -14  -2   -0.26    0.31 
  -5  14   2    0.35    0.28 
  -5  14   2    0.11    0.34 
   4 -14  -2    1.48    0.37 
  -4  14   2    1.67    0.35 
   3 -14  -2    1.65    0.38 
  -3  14   2    0.93    0.32 
   2 -14  -2    1.26    0.36 
  -2  14   2    1.20    0.33 
   1 -14  -2   -0.31    0.27 
  -1  14   2    0.12    0.28 
   0 -14  -2    1.57    0.35 
   0  14   2    1.52    0.36 
  -1 -14  -2    0.93    0.34 
   1  14   2    0.39    0.29 
  -2 -14  -2    0.99    0.32 
   2  14   2    1.35    0.33 
  -3 -14  -2    1.63    0.27 
  -3 -14  -2    2.04    0.36 
   3  14   2    1.61    0.34 
  -4 -14  -2    0.12    0.29 
   4  14   2    0.28    0.26 
   4  14   2    0.41    0.20 
  -5 -14  -2    1.59    0.35 
   5  14   2    1.92    0.30 
   5  14   2    1.60    0.34 
  -6 -14  -2    0.55    0.31 
   6  14   2    0.73    0.29 
   6  14   2    0.32    0.22 
  -7 -14  -2    2.29    0.39 
   7  14   2    2.61    0.34 
   7  14   2    2.55    0.38 
  -8 -14  -2   -0.21    0.28 
   8  14   2    0.43    0.24 
   8  14   2    0.41    0.29 
  -9 -14  -2    0.46    0.33 
   9  14   2    0.06    0.22 
   9  14   2    0.06    0.26 
 -10 -14  -2    0.94    0.37 
  10  14   2    0.58    0.28 
  10  14   2    0.90    0.32 
 -11 -14  -2    0.06    0.36 
  11  14   2    0.55    0.29 
  11  14   2    0.21    0.28 
 -12 -14  -2    0.46    0.38 
  12  14   2    1.04    0.33 
  12  14   2    0.34    0.30 
 -13 -14  -2    0.05    0.39 
  13  14   2    0.37    0.32 
   6 -15  -2    0.83    0.40 
  -6  15   2    0.50    0.33 
   5 -15  -2   -0.69    0.29 
  -5  15   2    0.68    0.33 
   4 -15  -2   -0.17    0.34 
  -4  15   2    0.03    0.29 
   3 -15  -2   -0.29    0.28 
  -3  15   2    0.74    0.32 
   2 -15  -2   -0.68    0.27 
  -2  15   2    0.23    0.29 
   1 -15  -2    1.18    0.37 
  -1  15   2    1.39    0.37 
   0 -15  -2    3.63    0.48 
   0  15   2    3.72    0.49 
  -1 -15  -2    0.83    0.35 
   1  15   2    1.07    0.31 
  -2 -15  -2    1.11    0.34 
   2  15   2    1.28    0.34 
  -3 -15  -2    0.40    0.30 
   3  15   2    0.04    0.26 
  -4 -15  -2    0.15    0.29 
  -4 -15  -2    0.63    0.30 
   4  15   2    0.40    0.26 
  -5 -15  -2    0.52    0.31 
   5  15   2    1.52    0.36 
   5  15   2    0.90    0.26 
  -6 -15  -2    0.19    0.29 
   6  15   2    0.31    0.22 
   6  15   2   -0.09    0.25 
  -7 -15  -2   -0.22    0.27 
   7  15   2    0.31    0.23 
   7  15   2    0.06    0.27 
  -8 -15  -2    1.05    0.38 
   8  15   2    0.73    0.28 
   8  15   2    1.02    0.34 
  -9 -15  -2   -0.83    0.26 
   9  15   2   -0.20    0.21 
   9  15   2    0.64    0.30 
 -10 -15  -2    1.49    0.42 
  10  15   2    1.92    0.37 
  10  15   2    1.70    0.36 
 -11 -15  -2    0.96    0.42 
  11  15   2    0.56    0.32 
  11  15   2    1.23    0.36 
 -12 -15  -2    2.54    0.49 
  12  15   2    2.10    0.42 
  12  15   2    2.22    0.42 
   4 -16  -2    0.12    0.36 
  -4  16   2    0.37    0.33 
   3 -16  -2    0.17    0.38 
  -3  16   2    0.08    0.30 
   2 -16  -2    0.14    0.35 
  -2  16   2    0.46    0.32 
   1 -16  -2    0.04    0.33 
  -1  16   2    0.60    0.33 
   0 -16  -2    1.44    0.40 
   0  16   2    1.21    0.37 
  -1 -16  -2    0.85    0.37 
   1  16   2    0.88    0.35 
  -2 -16  -2    1.09    0.36 
   2  16   2    0.68    0.35 
  -3 -16  -2    0.71    0.35 
   3  16   2    1.45    0.38 
  -4 -16  -2    0.17    0.32 
   4  16   2   -0.24    0.27 
  -5 -16  -2    0.05    0.30 
   5  16   2    0.19    0.32 
  -6 -16  -2    2.54    0.43 
   6  16   2    2.45    0.44 
   6  16   2    2.24    0.35 
  -7 -16  -2    0.26    0.32 
   7  16   2   -0.25    0.22 
   7  16   2    0.58    0.33 
  -8 -16  -2    0.15    0.30 
   8  16   2   -0.16    0.24 
   8  16   2    0.15    0.32 
  -9 -16  -2   -0.31    0.31 
   9  16   2    0.37    0.34 
   9  16   2    0.75    0.31 
 -10 -16  -2    2.69    0.49 
  10  16   2    2.77    0.46 
  10  16   2    2.37    0.42 
 -11 -16  -2   -0.93    0.30 
  11  16   2    0.33    0.33 
  11  16   2   -0.24    0.28 
   2 -17  -2    1.03    0.42 
  -2  17   2    0.87    0.36 
   1 -17  -2    1.39    0.43 
  -1  17   2    1.50    0.41 
   0 -17  -2    0.30    0.35 
   0  17   2   -0.07    0.29 
  -1 -17  -2    0.12    0.36 
   1  17   2    0.37    0.31 
  -2 -17  -2    0.14    0.34 
   2  17   2   -0.13    0.33 
  -3 -17  -2    0.83    0.36 
   3  17   2    0.21    0.31 
  -4 -17  -2   -0.11    0.34 
   4  17   2    0.28    0.33 
  -5 -17  -2    2.53    0.46 
   5  17   2    2.52    0.47 
  -6 -17  -2    0.92    0.36 
   6  17   2    0.18    0.32 
  -7 -17  -2    0.31    0.35 
   7  17   2    0.38    0.27 
   7  17   2    0.40    0.34 
  -8 -17  -2    0.29    0.38 
   8  17   2   -0.34    0.26 
   8  17   2    0.60    0.35 
  -9 -17  -2   -0.22    0.36 
   9  17   2   -0.84    0.28 
   9  17   2   -0.18    0.27 
  -2 -18  -2    0.48    0.42 
   2  18   2   -0.57    0.29 
  -3 -18  -2    0.32    0.42 
   3  18   2    0.91    0.40 
  -4 -18  -2    1.44    0.44 
   4  18   2    0.80    0.39 
  -5 -18  -2    1.19    0.41 
   5  18   2    1.50    0.43 
   7  17  -3    1.12    0.42 
  -7 -17   3    0.71    0.39 
   6  17  -3    0.03    0.33 
  -6 -17   3    0.21    0.35 
   5  17  -3    0.23    0.38 
  -5 -17   3    0.64    0.37 
   4  17  -3    0.85    0.42 
  -4 -17   3    0.22    0.33 
   3  17  -3   -0.01    0.35 
  -3 -17   3    0.21    0.38 
   2  17  -3   -0.19    0.34 
  -2 -17   3   -0.07    0.39 
   1  17  -3    0.58    0.40 
  -1 -17   3    0.55    0.44 
   0  17  -3    0.74    0.40 
   0 -17   3    1.52    0.48 
  -1  17  -3    2.01    0.50 
   1 -17   3    0.86    0.47 
  10  16  -3    0.00    0.28 
  10  16  -3    0.33    0.32 
 -10 -16   3   -0.29    0.40 
   9  16  -3   -0.01    0.27 
   9  16  -3    0.07    0.31 
  -9 -16   3   -0.17    0.36 
   8  16  -3    1.04    0.36 
   8  16  -3    1.25    0.33 
  -8 -16   3    1.13    0.40 
   7  16  -3    0.52    0.35 
   7  16  -3    0.65    0.27 
  -7 -16   3    0.63    0.39 
   6  16  -3    0.18    0.37 
  -6 -16   3    0.00    0.34 
   5  16  -3    0.50    0.35 
  -5 -16   3    0.03    0.30 
   4  16  -3    1.56    0.44 
  -4 -16   3    1.32    0.39 
   3  16  -3    0.30    0.35 
  -3 -16   3    0.41    0.32 
   2  16  -3   -0.08    0.32 
  -2 -16   3    0.25    0.37 
   1  16  -3    4.67    0.56 
  -1 -16   3    3.53    0.52 
   0  16  -3    1.19    0.40 
   0 -16   3    1.12    0.44 
  -1  16  -3    0.84    0.41 
   1 -16   3   -0.46    0.36 
  -2  16  -3    0.44    0.41 
   2 -16   3    1.15    0.43 
  -3  16  -3   -0.13    0.38 
   3 -16   3    0.19    0.38 
  11  15  -3    1.23    0.35 
 -11 -15   3    1.26    0.45 
  10  15  -3    0.48    0.30 
  10  15  -3    0.14    0.28 
 -10 -15   3    0.53    0.37 
   9  15  -3    6.19    0.54 
   9  15  -3    4.83    0.50 
  -9 -15   3    5.30    0.58 
   8  15  -3    0.72    0.31 
   8  15  -3    0.31    0.26 
  -8 -15   3   -0.04    0.34 
   7  15  -3    2.23    0.39 
   7  15  -3    2.71    0.36 
  -7 -15   3    2.44    0.43 
   6  15  -3    1.38    0.37 
   6  15  -3    1.48    0.29 
  -6 -15   3    1.29    0.39 
   5  15  -3   -0.12    0.28 
  -5 -15   3   -0.46    0.31 
   4  15  -3    4.36    0.52 
  -4 -15   3    2.82    0.44 
   3  15  -3    0.46    0.34 
  -3 -15   3    0.12    0.29 
   2  15  -3    1.59    0.41 
  -2 -15   3    2.34    0.43 
   1  15  -3    0.62    0.33 
  -1 -15   3    0.68    0.36 
   0  15  -3    4.04    0.52 
   0 -15   3    3.44    0.51 
  -1  15  -3    0.15    0.33 
   1 -15   3    0.62    0.38 
  -2  15  -3   -0.25    0.30 
   2 -15   3    0.36    0.40 
  -3  15  -3    1.03    0.41 
   3 -15   3    0.91    0.42 
  -4  15  -3    0.41    0.37 
   4 -15   3    0.62    0.40 
  -5  15  -3    0.91    0.39 
   5 -15   3    0.45    0.42 
   6 -15   3   -0.42    0.40 
 -13 -14   3    0.19    0.42 
  12  14  -3   -0.38    0.23 
 -12 -14   3    0.45    0.41 
  11  14  -3    4.99    0.50 
 -11 -14   3    4.86    0.58 
  10  14  -3    3.74    0.44 
  10  14  -3    3.88    0.44 
 -10 -14   3    3.38    0.51 
   9  14  -3    0.99    0.32 
   9  14  -3    1.09    0.30 
  -9 -14   3   -0.04    0.37 
   8  14  -3    0.95    0.30 
   8  14  -3    0.71    0.27 
  -8 -14   3    0.08    0.32 
   7  14  -3    0.29    0.27 
   7  14  -3    0.32    0.23 
  -7 -14   3    0.35    0.32 
   6  14  -3    0.09    0.28 
   6  14  -3    0.12    0.19 
  -6 -14   3    0.10    0.30 
   5  14  -3    0.62    0.31 
   5  14  -3   -0.03    0.18 
  -5 -14   3    0.58    0.34 
   4  14  -3    1.88    0.39 
   4  14  -3    1.31    0.30 
  -4 -14   3    1.53    0.36 
   3  14  -3    2.77    0.42 
  -3 -14   3    3.11    0.42 
   2  14  -3    2.12    0.42 
  -2 -14   3    1.29    0.35 
   1  14  -3    0.64    0.33 
  -1 -14   3    0.15    0.30 
   0  14  -3    0.14    0.30 
   0 -14   3    0.35    0.31 
  -1  14  -3    5.04    0.58 
   1 -14   3    4.81    0.53 
  -2  14  -3    1.73    0.41 
   2 -14   3    2.17    0.42 
  -3  14  -3    0.99    0.38 
   3 -14   3    0.24    0.33 
  -4  14  -3    1.58    0.43 
   4 -14   3    1.25    0.40 
  -5  14  -3    1.03    0.36 
  -5  14  -3   -0.33    0.32 
   5 -14   3   -0.08    0.34 
  -6  14  -3    0.28    0.36 
  -6  14  -3    0.40    0.37 
   6 -14   3    0.28    0.40 
  -7  14  -3    4.63    0.58 
  -7  14  -3    4.60    0.58 
   7 -14   3    4.93    0.61 
  13  13  -3   -0.45    0.25 
 -13 -13   3   -0.55    0.36 
  12  13  -3    0.17    0.27 
 -12 -13   3   -0.66    0.37 
  11  13  -3    0.35    0.26 
 -11 -13   3    0.89    0.40 
  10  13  -3    0.22    0.24 
  10  13  -3   -0.06    0.20 
 -10 -13   3   -0.22    0.32 
   9  13  -3    2.77    0.38 
   9  13  -3    2.81    0.38 
  -9 -13   3    1.89    0.41 
   8  13  -3    0.21    0.23 
   8  13  -3    0.24    0.26 
  -8 -13   3    0.64    0.34 
   7  13  -3    0.43    0.21 
   7  13  -3    0.57    0.28 
  -7 -13   3    0.22    0.30 
   6  13  -3    0.20    0.20 
   6  13  -3    0.10    0.25 
  -6 -13   3   -0.29    0.29 
   5  13  -3    2.21    0.29 
   5  13  -3    2.52    0.39 
  -5 -13   3    1.81    0.36 
   4  13  -3    1.56    0.25 
   4  13  -3    1.15    0.32 
  -4 -13   3    1.09    0.32 
   3  13  -3   -0.10    0.15 
   3  13  -3    0.18    0.28 
  -3 -13   3   -0.18    0.26 
   2  13  -3    0.11    0.28 
  -2 -13   3    0.11    0.27 
   1  13  -3   -0.26    0.25 
  -1 -13   3    0.13    0.28 
   0  13  -3   13.88    0.73 
   0 -13   3   13.34    0.68 
  -1  13  -3    1.15    0.36 
   1 -13   3    0.73    0.34 
  -2  13  -3    2.12    0.41 
   2 -13   3    1.40    0.35 
  -3  13  -3   -0.04    0.30 
   3 -13   3   -0.11    0.30 
  -4  13  -3    1.36    0.39 
   4 -13   3    1.58    0.39 
  -5  13  -3    0.45    0.36 
   5 -13   3    0.30    0.33 
  -6  13  -3    0.28    0.35 
  -6  13  -3    1.02    0.38 
   6 -13   3    1.05    0.38 
  -7  13  -3    0.08    0.36 
  -7  13  -3    0.13    0.34 
   7 -13   3   -0.25    0.31 
  -8  13  -3    0.24    0.38 
  -8  13  -3    0.58    0.40 
   8 -13   3    0.45    0.39 
  -9  13  -3    0.57    0.41 
  14  12  -3    0.04    0.29 
 -14 -12   3    0.23    0.41 
  13  12  -3    0.45    0.31 
 -13 -12   3    0.98    0.43 
  12  12  -3    0.22    0.27 
 -12 -12   3    0.72    0.42 
  11  12  -3    0.93    0.29 
 -11 -12   3   -0.13    0.33 
  10  12  -3    0.60    0.25 
  10  12  -3    0.07    0.23 
 -10 -12   3    0.33    0.34 
   9  12  -3    2.44    0.33 
   9  12  -3    1.84    0.32 
  -9 -12   3    2.08    0.43 
   8  12  -3    0.23    0.22 
   8  12  -3   -0.20    0.22 
  -8 -12   3    0.21    0.31 
   7  12  -3    2.53    0.36 
   7  12  -3    2.28    0.31 
  -7 -12   3    2.65    0.40 
   6  12  -3    0.18    0.19 
   6  12  -3    0.82    0.27 
  -6 -12   3    0.39    0.29 
   5  12  -3    2.91    0.31 
   5  12  -3    2.94    0.38 
  -5 -12   3    2.80    0.39 
   4  12  -3    3.89    0.42 
   4  12  -3    4.07    0.34 
  -4 -12   3    3.27    0.40 
   3  12  -3    0.99    0.30 
   3  12  -3    0.68    0.18 
  -3 -12   3    0.32    0.28 
   2  12  -3    0.32    0.16 
   2  12  -3    0.55    0.28 
  -2 -12   3    0.14    0.27 
   1  12  -3    0.33    0.28 
  -1 -12   3    0.06    0.25 
   0  12  -3   -0.23    0.26 
   0 -12   3   -0.40    0.23 
  -1  12  -3   23.69    0.90 
   1 -12   3   21.82    0.83 
  -2  12  -3    0.96    0.35 
   2 -12   3    0.57    0.30 
  -3  12  -3    1.12    0.37 
   3 -12   3    1.22    0.33 
  -4  12  -3    0.71    0.36 
   4 -12   3    0.17    0.31 
  -5  12  -3    0.39    0.34 
   5 -12   3   -0.03    0.28 
  -6  12  -3    0.36    0.37 
   6 -12   3    0.14    0.32 
  -7  12  -3    3.03    0.50 
   7 -12   3    4.08    0.49 
  -8  12  -3    0.58    0.38 
  -8  12  -3    0.53    0.38 
   8 -12   3    0.97    0.39 
  -9  12  -3    0.67    0.39 
  -9  12  -3    0.50    0.40 
   9 -12   3   -0.21    0.37 
 -10  12  -3    1.42    0.45 
 -10  12  -3    1.46    0.48 
  10 -12   3    0.75    0.42 
  15  11  -3   -0.06    0.31 
 -15 -11   3    0.16    0.44 
  14  11  -3    0.11    0.28 
 -14 -11   3   -0.32    0.40 
  13  11  -3    1.08    0.33 
 -13 -11   3    0.76    0.43 
  12  11  -3    0.33    0.27 
 -12 -11   3    0.47    0.37 
  11  11  -3    1.08    0.31 
 -11 -11   3    1.14    0.40 
  10  11  -3    1.54    0.31 
  10  11  -3    1.31    0.27 
 -10 -11   3    0.80    0.35 
   9  11  -3    6.66    0.46 
   9  11  -3    7.24    0.49 
  -9 -11   3    7.03    0.57 
   8  11  -3    2.34    0.32 
   8  11  -3    1.77    0.31 
  -8 -11   3    1.57    0.37 
   7  11  -3    3.08    0.35 
   7  11  -3    3.19    0.36 
  -7 -11   3    3.63    0.45 
   6  11  -3    5.47    0.39 
   6  11  -3    4.96    0.42 
  -6 -11   3    5.22    0.48 
   5  11  -3    0.36    0.20 
   5  11  -3    0.66    0.27 
  -5 -11   3    0.52    0.29 
   4  11  -3    0.19    0.26 
   4  11  -3    0.22    0.17 
  -4 -11   3    0.01    0.27 
   3  11  -3    0.29    0.26 
   3  11  -3    0.24    0.16 
  -3 -11   3    0.60    0.28 
   2  11  -3    0.34    0.30 
   2  11  -3    0.71    0.17 
  -2 -11   3    0.37    0.27 
   1  11  -3    0.36    0.29 
   1  11  -3    0.06    0.12 
  -1 -11   3    0.07    0.26 
   0  11  -3    3.85    0.44 
   0 -11   3    3.98    0.40 
  -1  11  -3    1.33    0.35 
   1 -11   3    1.72    0.33 
  -2  11  -3    9.09    0.62 
   2 -11   3    9.20    0.54 
  -3  11  -3   20.04    0.87 
   3 -11   3   20.86    0.79 
  -4  11  -3    0.89    0.37 
   4 -11   3    0.77    0.29 
  -5  11  -3    1.13    0.38 
   5 -11   3    1.25    0.33 
  -6  11  -3   -0.60    0.30 
   6 -11   3    0.61    0.31 
  -7  11  -3    0.21    0.33 
   7 -11   3   -0.12    0.29 
  -8  11  -3    1.50    0.41 
   8 -11   3    1.06    0.37 
  -9  11  -3    0.56    0.38 
  -9  11  -3    1.31    0.42 
   9 -11   3    1.12    0.35 
 -10  11  -3    0.57    0.39 
 -10  11  -3    0.49    0.39 
  10 -11   3    0.56    0.37 
 -11  11  -3    1.13    0.43 
 -11  11  -3    0.53    0.43 
  11 -11   3    0.21    0.40 
  15  10  -3    2.66    0.46 
 -15 -10   3    2.19    0.51 
  14  10  -3   -0.14    0.28 
 -14 -10   3    0.18    0.42 
  13  10  -3    0.15    0.29 
 -13 -10   3    0.34    0.38 
  12  10  -3    0.03    0.24 
 -12 -10   3    0.34    0.37 
  11  10  -3    0.22    0.25 
 -11 -10   3    0.77    0.36 
  10  10  -3   -0.10    0.22 
  10  10  -3    0.01    0.18 
 -10 -10   3   -0.06    0.32 
   9  10  -3    6.60    0.43 
   9  10  -3    7.71    0.50 
  -9 -10   3    7.11    0.57 
   8  10  -3    1.26    0.25 
   8  10  -3    1.04    0.26 
  -8 -10   3    0.99    0.34 
   7  10  -3    5.02    0.41 
   7  10  -3    5.47    0.41 
  -7 -10   3    6.13    0.50 
   6  10  -3    0.23    0.22 
   6  10  -3   -0.12    0.17 
  -6 -10   3    0.07    0.28 
   5  10  -3   14.26    0.59 
   5  10  -3   13.96    0.53 
  -5 -10   3   16.07    0.67 
   4  10  -3    0.77    0.19 
   4  10  -3    0.75    0.26 
  -4 -10   3    0.66    0.30 
   3  10  -3    6.85    0.36 
   3  10  -3    8.70    0.53 
  -3 -10   3    8.14    0.49 
   2  10  -3    3.76    0.42 
   2  10  -3    3.54    0.26 
  -2 -10   3    3.68    0.38 
   1  10  -3    3.88    0.43 
   1  10  -3    3.15    0.24 
  -1 -10   3    2.57    0.33 
   0  10  -3    0.26    0.12 
   0  10  -3    0.12    0.28 
   0 -10   3   -0.27    0.23 
  -1  10  -3    4.01    0.46 
   1 -10   3    3.63    0.38 
  -2  10  -3    1.14    0.36 
   2 -10   3    0.92    0.29 
  -3  10  -3    0.93    0.35 
   3 -10   3    1.02    0.30 
  -4  10  -3    1.35    0.38 
   4 -10   3    1.47    0.33 
  -5  10  -3    0.27    0.34 
   5 -10   3    0.26    0.27 
  -6  10  -3    1.82    0.41 
   6 -10   3    1.13    0.32 
  -7  10  -3    0.52    0.34 
   7 -10   3    0.41    0.27 
  -8  10  -3    0.59    0.35 
   8 -10   3    1.12    0.35 
  -9  10  -3    5.08    0.57 
  -9  10  -3    6.13    0.61 
   9 -10   3    5.58    0.56 
 -10  10  -3    0.64    0.39 
 -10  10  -3    0.76    0.39 
  10 -10   3    0.58    0.36 
 -11  10  -3    0.35    0.40 
 -11  10  -3    0.50    0.39 
  11 -10   3    0.35    0.35 
 -12  10  -3    0.11    0.42 
  12 -10   3    0.44    0.40 
  16   9  -3    3.09    0.51 
 -16  -9   3    1.79    0.53 
  15   9  -3    0.41    0.34 
 -15  -9   3    0.60    0.43 
  14   9  -3    0.20    0.29 
 -14  -9   3    0.83    0.41 
  13   9  -3    0.43    0.29 
 -13  -9   3    0.60    0.40 
  12   9  -3    1.16    0.31 
 -12  -9   3    2.02    0.44 
  11   9  -3    0.49    0.25 
 -11  -9   3    0.73    0.37 
  10   9  -3    5.14    0.37 
  10   9  -3    6.69    0.49 
 -10  -9   3    6.50    0.57 
   9   9  -3    0.88    0.22 
   9   9  -3    0.45    0.23 
  -9  -9   3    0.12    0.30 
   8   9  -3    0.45    0.20 
   8   9  -3   -0.28    0.19 
  -8  -9   3   -0.35    0.27 
   7   9  -3    4.94    0.40 
   7   9  -3    4.37    0.36 
  -7  -9   3    4.05    0.42 
   6   9  -3    1.31    0.26 
   6   9  -3    1.61    0.25 
  -6  -9   3    1.26    0.33 
   5   9  -3    5.73    0.39 
   5   9  -3    5.18    0.35 
  -5  -9   3    4.92    0.22 
  -5  -9   3    5.04    0.43 
   4   9  -3    1.12    0.27 
   4   9  -3    0.93    0.20 
  -4  -9   3    0.92    0.28 
   3   9  -3    0.11    0.14 
   3   9  -3   -0.04    0.21 
  -3  -9   3    0.37    0.25 
   2   9  -3    2.20    0.22 
   2   9  -3    1.79    0.32 
  -2  -9   3    2.47    0.32 
   1   9  -3    1.04    0.15 
   1   9  -3    1.04    0.29 
  -1  -9   3    0.32    0.24 
   0   9  -3    1.51    0.16 
   0   9  -3    0.49    0.30 
   0  -9   3    0.93    0.25 
  -1   9  -3   12.83    0.62 
  -1   9  -3   13.04    0.33 
   1  -9   3   12.55    0.55 
  -2   9  -3   34.00    0.98 
   2  -9   3   31.59    0.88 
  -3   9  -3    2.14    0.38 
   3  -9   3    2.20    0.34 
  -4   9  -3   20.96    0.83 
   4  -9   3   20.48    0.71 
  -5   9  -3   -0.53    0.31 
   5  -9   3   -0.26    0.23 
  -6   9  -3    1.61    0.39 
   6  -9   3    1.22    0.30 
  -7   9  -3    0.10    0.32 
   7  -9   3    0.43    0.25 
  -8   9  -3    1.83    0.43 
   8  -9   3    1.52    0.35 
  -9   9  -3    2.31    0.46 
   9  -9   3    3.19    0.43 
 -10   9  -3    0.64    0.38 
 -10   9  -3    0.52    0.40 
  10  -9   3    0.68    0.32 
 -11   9  -3    0.74    0.39 
 -11   9  -3    0.35    0.37 
  11  -9   3   -0.06    0.30 
 -12   9  -3   -0.18    0.36 
  12  -9   3    0.13    0.33 
  16   8  -3    0.34    0.36 
 -16  -8   3    0.09    0.46 
  15   8  -3    2.97    0.48 
 -15  -8   3    2.60    0.52 
  14   8  -3    0.21    0.30 
 -14  -8   3    0.41    0.42 
  13   8  -3    0.10    0.25 
 -13  -8   3   -0.14    0.36 
  12   8  -3    0.07    0.23 
 -12  -8   3   -0.53    0.30 
  11   8  -3    0.20    0.24 
 -11  -8   3    0.55    0.35 
  10   8  -3    2.09    0.25 
  10   8  -3    1.70    0.31 
 -10  -8   3    1.71    0.37 
   9   8  -3   25.18    0.68 
   9   8  -3   24.15    0.79 
  -9  -8   3   25.45    0.89 
   8   8  -3    2.90    0.29 
   8   8  -3    3.32    0.36 
  -8  -8   3    3.43    0.43 
   7   8  -3    1.56    0.26 
   7   8  -3    1.91    0.26 
  -7  -8   3    1.90    0.18 
  -7  -8   3    1.47    0.34 
   6   8  -3    0.78    0.21 
   6   8  -3    0.99    0.23 
  -6  -8   3    1.06    0.14 
  -6  -8   3    1.43    0.30 
   5   8  -3   -0.07    0.15 
   5   8  -3   -0.02    0.18 
  -5  -8   3   -0.08    0.10 
  -5  -8   3   -0.01    0.25 
   4   8  -3    0.11    0.14 
   4   8  -3   -0.04    0.20 
  -4  -8   3    0.13    0.22 
  -4  -8   3   -0.11    0.10 
   3   8  -3    0.01    0.12 
   3   8  -3    0.08    0.20 
  -3  -8   3    0.17    0.21 
  -3  -8   3    0.09    0.11 
   2   8  -3    2.09    0.20 
   2   8  -3    1.02    0.25 
  -2  -8   3    1.96    0.27 
   1   8  -3    3.81    0.37 
   1   8  -3    3.28    0.21 
  -1  -8   3    3.70    0.32 
   0   8  -3    3.39    0.36 
   0   8  -3    2.98    0.19 
   0  -8   3    3.10    0.30 
  -1   8  -3    0.27    0.26 
  -1   8  -3    0.61    0.10 
   1  -8   3    0.28    0.21 
  -2   8  -3    1.62    0.35 
   2  -8   3    1.70    0.11 
   2  -8   3    1.34    0.27 
  -3   8  -3    0.74    0.33 
   3  -8   3    1.37    0.28 
  -4   8  -3    3.18    0.43 
   4  -8   3    3.58    0.37 
  -5   8  -3    1.35    0.37 
   5  -8   3    1.57    0.29 
  -6   8  -3   -0.46    0.29 
   6  -8   3    0.04    0.22 
  -7   8  -3    0.00    0.32 
   7  -8   3    0.62    0.27 
  -8   8  -3    4.05    0.49 
   8  -8   3    3.15    0.39 
  -9   8  -3    1.85    0.42 
   9  -8   3    2.42    0.39 
 -10   8  -3    0.83    0.38 
  10  -8   3    0.58    0.31 
 -11   8  -3    0.01    0.34 
 -11   8  -3   -0.32    0.32 
  11  -8   3   -0.06    0.30 
 -12   8  -3    0.28    0.37 
 -12   8  -3    0.93    0.42 
  12  -8   3   -0.22    0.33 
 -13   8  -3   -0.40    0.39 
  13  -8   3   -0.35    0.33 
  16   7  -3    0.78    0.35 
 -16  -7   3    0.97    0.46 
  15   7  -3   -0.02    0.32 
 -15  -7   3    0.20    0.40 
  14   7  -3    0.46    0.31 
 -14  -7   3    0.33    0.40 
  13   7  -3    0.00    0.25 
 -13  -7   3    0.12    0.35 
  12   7  -3   -0.59    0.21 
 -12  -7   3   -0.14    0.34 
  11   7  -3    3.57    0.39 
 -11  -7   3    3.34    0.46 
  10   7  -3    1.73    0.30 
  10   7  -3    1.63    0.22 
 -10  -7   3    1.56    0.41 
 -10  -7   3    1.83    0.39 
   9   7  -3    3.98    0.29 
   9   7  -3    5.12    0.42 
  -9  -7   3    4.49    0.33 
  -9  -7   3    3.09    0.43 
   8   7  -3    1.25    0.20 
   8   7  -3    1.81    0.29 
  -8  -7   3    1.38    0.34 
  -8  -7   3    0.89    0.19 
   7   7  -3    1.57    0.27 
   7   7  -3    1.16    0.20 
  -7  -7   3    2.04    0.20 
  -7  -7   3    1.62    0.33 
   6   7  -3    0.12    0.17 
   6   7  -3   -0.03    0.16 
  -6  -7   3    0.04    0.12 
  -6  -7   3    0.53    0.26 
   5   7  -3    9.98    0.42 
   5   7  -3    9.34    0.41 
  -5  -7   3   10.19    0.48 
  -5  -7   3   10.12    0.30 
   4   7  -3    0.35    0.15 
   4   7  -3    0.26    0.17 
  -4  -7   3    0.25    0.10 
  -4  -7   3    0.39    0.21 
   3   7  -3    0.28    0.12 
   3   7  -3    0.25    0.18 
  -3  -7   3    0.18    0.10 
  -3  -7   3    0.38    0.21 
   2   7  -3    0.57    0.13 
   2   7  -3    0.21    0.20 
  -2  -7   3    0.81    0.21 
  -2  -7   3    0.78    0.13 
   1   7  -3    2.05    0.29 
   1   7  -3    2.36    0.18 
  -1  -7   3    2.03    0.24 
   0   7  -3    4.40    0.20 
   0   7  -3    4.58    0.37 
   0  -7   3    4.79    0.33 
  -1   7  -3   13.38    0.56 
  -1   7  -3   12.69    0.30 
   1  -7   3   13.18    0.47 
  -2   7  -3    0.56    0.26 
   2  -7   3    0.67    0.20 
  -3   7  -3    2.42    0.35 
   3  -7   3    2.57    0.29 
  -4   7  -3    0.30    0.29 
   4  -7   3    0.08    0.19 
  -5   7  -3    1.10    0.34 
   5  -7   3    0.90    0.23 
  -6   7  -3    1.14    0.35 
   6  -7   3    0.19    0.22 
  -7   7  -3    3.04    0.44 
   7  -7   3    3.38    0.37 
  -8   7  -3    0.09    0.32 
   8  -7   3    0.12    0.22 
  -9   7  -3    3.22    0.44 
   9  -7   3    3.32    0.40 
 -10   7  -3    1.23    0.38 
  10  -7   3    1.62    0.34 
 -11   7  -3   -0.04    0.34 
 -11   7  -3   -0.11    0.34 
  11  -7   3    0.46    0.30 
 -12   7  -3    1.61    0.42 
 -12   7  -3    1.59    0.42 
  12  -7   3    1.61    0.39 
 -13   7  -3    0.03    0.37 
  13  -7   3   -0.49    0.33 
 -14   7  -3    0.29    0.45 
  14  -7   3   -0.23    0.37 
  17   6  -3    1.53    0.44 
 -17  -6   3    0.67    0.48 
  16   6  -3    0.75    0.36 
 -16  -6   3    0.73    0.47 
  15   6  -3    0.46    0.33 
 -15  -6   3    0.60    0.43 
  14   6  -3   -0.08    0.28 
 -14  -6   3    0.48    0.40 
  13   6  -3    0.24    0.27 
 -13  -6   3   -0.17    0.37 
  12   6  -3    0.77    0.26 
 -12  -6   3    1.44    0.41 
 -12  -6   3    0.79    0.28 
  11   6  -3   -0.16    0.21 
 -11  -6   3    0.39    0.25 
 -11  -6   3    0.23    0.32 
  10   6  -3    1.05    0.26 
 -10  -6   3    0.03    0.32 
 -10  -6   3    1.11    0.26 
   9   6  -3    3.98    0.37 
   9   6  -3    3.85    0.27 
  -9  -6   3    4.51    0.35 
  -9  -6   3    3.93    0.44 
   8   6  -3    7.49    0.44 
   8   6  -3    7.46    0.33 
  -8  -6   3    7.82    0.54 
  -8  -6   3    8.05    0.39 
   7   6  -3   12.97    0.42 
   7   6  -3   13.36    0.52 
  -7  -6   3   12.76    0.41 
  -7  -6   3   13.60    0.60 
   6   6  -3    2.61    0.28 
   6   6  -3    2.07    0.21 
  -6  -6   3    2.74    0.21 
  -6  -6   3    2.64    0.32 
   5   6  -3    0.77    0.17 
   5   6  -3    0.74    0.17 
  -5  -6   3    0.74    0.13 
  -5  -6   3    0.75    0.23 
   4   6  -3    0.04    0.14 
   4   6  -3    0.04    0.12 
  -4  -6   3    0.06    0.09 
  -4  -6   3    0.23    0.19 
   3   6  -3   22.00    0.58 
   3   6  -3   21.61    0.54 
  -3  -6   3   22.77    0.61 
  -3  -6   3   22.19    0.47 
   2   6  -3    1.00    0.21 
   2   6  -3    1.16    0.15 
  -2  -6   3    1.30    0.21 
  -2  -6   3    1.19    0.13 
   1   6  -3    1.08    0.13 
   1   6  -3    0.75    0.21 
  -1  -6   3    0.63    0.13 
  -1  -6   3    1.05    0.19 
   0   6  -3   -0.10    0.21 
   0   6  -3    0.23    0.08 
   0  -6   3    0.28    0.15 
  -1   6  -3    0.30    0.07 
  -1   6  -3    0.19    0.22 
   1  -6   3   -0.03    0.14 
  -2   6  -3   11.58    0.51 
   2  -6   3   11.87    0.42 
  -3   6  -3   11.57    0.52 
   3  -6   3   10.60    0.42 
  -4   6  -3    9.94    0.52 
   4  -6   3    9.83    0.44 
  -5   6  -3    1.49    0.31 
   5  -6   3    1.11    0.24 
  -6   6  -3    2.39    0.38 
   6  -6   3    2.46    0.30 
  -7   6  -3    0.17    0.30 
   7  -6   3    0.31    0.23 
  -8   6  -3    0.91    0.32 
   8  -6   3    1.12    0.27 
  -9   6  -3    6.80    0.54 
   9  -6   3    5.59    0.45 
 -10   6  -3    1.83    0.37 
  10  -6   3    1.41    0.33 
 -11   6  -3    0.79    0.34 
  11  -6   3   -0.12    0.26 
 -12   6  -3    0.24    0.35 
 -12   6  -3   -0.21    0.33 
  12  -6   3   -0.14    0.27 
 -13   6  -3    0.37    0.39 
  13  -6   3    0.31    0.33 
 -14   6  -3    1.19    0.48 
  14  -6   3    1.11    0.38 
  17   5  -3   -0.26    0.33 
 -17  -5   3    0.33    0.44 
  16   5  -3    0.75    0.35 
 -16  -5   3    0.54    0.45 
  15   5  -3    0.10    0.30 
 -15  -5   3    0.34    0.41 
  14   5  -3   -0.23    0.27 
 -14  -5   3    0.46    0.33 
 -14  -5   3   -0.10    0.35 
  13   5  -3    0.21    0.26 
 -13  -5   3   -0.06    0.29 
 -13  -5   3    0.00    0.36 
  12   5  -3    0.74    0.27 
 -12  -5   3    0.17    0.29 
 -12  -5   3    0.90    0.36 
  11   5  -3   -0.03    0.22 
 -11  -5   3    0.44    0.33 
 -11  -5   3    0.29    0.27 
  10   5  -3    5.17    0.43 
 -10  -5   3    3.84    0.48 
 -10  -5   3    4.36    0.39 
   9   5  -3    7.66    0.47 
   9   5  -3    7.93    0.31 
  -9  -5   3    6.58    0.53 
  -9  -5   3    8.22    0.45 
   8   5  -3    3.69    0.24 
   8   5  -3    2.89    0.30 
  -8  -5   3    3.78    0.31 
  -8  -5   3    3.01    0.39 
   7   5  -3   21.15    0.64 
   7   5  -3   21.90    0.52 
  -7  -5   3   20.58    0.55 
  -7  -5   3   21.80    0.72 
   6   5  -3    1.06    0.15 
   6   5  -3    1.09    0.20 
  -6  -5   3    1.18    0.17 
  -6  -5   3    0.94    0.25 
   5   5  -3    0.68    0.16 
   5   5  -3    0.49    0.14 
  -5  -5   3    0.68    0.13 
  -5  -5   3    0.54    0.21 
   4   5  -3   -0.04    0.11 
   4   5  -3    0.14    0.13 
  -4  -5   3    0.01    0.17 
   3   5  -3    5.80    0.27 
   3   5  -3    5.39    0.29 
  -3  -5   3    5.79    0.21 
  -3  -5   3    6.08    0.33 
   2   5  -3    2.62    0.19 
   2   5  -3    2.73    0.24 
  -2  -5   3    2.37    0.16 
  -2  -5   3    2.66    0.22 
   1   5  -3   16.53    0.49 
   1   5  -3   16.55    0.39 
  -1  -5   3   16.19    0.39 
  -1  -5   3   16.40    0.45 
   0   5  -3   37.95    0.84 
   0   5  -3   39.44    0.68 
   0  -5   3   39.06    0.77 
   0  -5   3   38.79    0.74 
  -1   5  -3    7.00    0.19 
  -1   5  -3    7.41    0.38 
   1  -5   3    6.53    0.29 
  -2   5  -3    1.81    0.25 
   2  -5   3    1.86    0.20 
  -3   5  -3    1.26    0.25 
   3  -5   3    1.44    0.20 
  -4   5  -3   26.15    0.73 
   4  -5   3   26.50    0.66 
  -5   5  -3    0.53    0.25 
   5  -5   3    0.49    0.18 
  -6   5  -3    3.39    0.36 
   6  -5   3    2.90    0.29 
  -7   5  -3    0.16    0.27 
   7  -5   3    0.62    0.22 
  -8   5  -3   -0.60    0.26 
   8  -5   3    0.13    0.21 
  -9   5  -3   -0.01    0.30 
   9  -5   3    0.22    0.22 
 -10   5  -3    5.87    0.49 
  10  -5   3    6.53    0.46 
 -11   5  -3    1.32    0.35 
  11  -5   3    1.18    0.30 
 -12   5  -3    0.01    0.32 
 -12   5  -3    0.77    0.34 
  12  -5   3    0.78    0.32 
 -13   5  -3    0.48    0.38 
  13  -5   3    0.10    0.29 
 -14   5  -3    1.47    0.47 
  14  -5   3    1.18    0.37 
 -15   5  -3    0.80    0.49 
  15  -5   3   -0.17    0.34 
  17   4  -3    0.40    0.35 
 -17  -4   3    0.24    0.45 
  16   4  -3   -0.16    0.30 
  15   4  -3    0.00    0.28 
 -15  -4   3    0.64    0.36 
  14   4  -3    0.27    0.27 
  14   4  -3    0.64    0.31 
 -14  -4   3    0.23    0.34 
  13   4  -3    1.66    0.33 
  13   4  -3    1.69    0.34 
 -13  -4   3    1.90    0.39 
  12   4  -3    0.17    0.24 
  12   4  -3    0.08    0.23 
 -12  -4   3    0.17    0.29 
  11   4  -3    0.32    0.25 
  11   4  -3    0.39    0.24 
 -11  -4   3    0.78    0.30 
  10   4  -3    2.40    0.32 
 -10  -4   3    2.78    0.35 
   9   4  -3    0.02    0.20 
   9   4  -3    0.34    0.12 
  -9  -4   3   -0.04    0.23 
   8   4  -3    0.04    0.11 
   8   4  -3    0.12    0.18 
  -8  -4   3    0.05    0.22 
  -8  -4   3   -0.32    0.24 
   7   4  -3    5.81    0.35 
   7   4  -3    6.02    0.24 
  -7  -4   3    5.57    0.43 
  -7  -4   3    5.45    0.34 
   6   4  -3   10.60    0.31 
   6   4  -3    9.71    0.39 
  -6  -4   3   10.36    0.47 
  -6  -4   3   10.27    0.37 
   5   4  -3    0.00    0.10 
   5   4  -3   -0.11    0.12 
  -5  -4   3    0.22    0.20 
  -5  -4   3    0.06    0.13 
   4   4  -3   27.56    0.62 
   4   4  -3   29.02    0.58 
  -4  -4   3   27.38    0.56 
  -4  -4   3   27.34    0.66 
   3   4  -3   86.71    1.43 
   3   4  -3   85.97    1.45 
  -3  -4   3   87.10    1.49 
  -3  -4   3   87.87    1.39 
   2   4  -3   12.66    0.38 
   2   4  -3   12.89    0.35 
  -2  -4   3   13.41    0.40 
  -2  -4   3   13.21    0.32 
   1   4  -3   16.99    0.39 
   1   4  -3   16.76    0.47 
  -1  -4   3   17.42    0.39 
  -1  -4   3   16.17    0.44 
   0   4  -3    8.96    0.24 
   0   4  -3    8.37    0.37 
   0  -4   3    8.42    0.27 
   0  -4   3    8.35    0.30 
  -1   4  -3   39.75    0.64 
  -1   4  -3   40.30    0.83 
   1  -4   3   39.07    0.76 
  -2   4  -3    0.38    0.18 
   2  -4   3    0.35    0.13 
  -3   4  -3   18.88    0.54 
   3  -4   3   17.70    0.48 
  -4   4  -3   32.67    0.77 
   4  -4   3   32.84    0.73 
  -5   4  -3    0.89    0.23 
   5  -4   3    0.94    0.17 
  -6   4  -3    2.59    0.30 
   6  -4   3    2.37    0.25 
  -7   4  -3    0.60    0.26 
   7  -4   3    0.38    0.19 
  -8   4  -3    0.20    0.26 
   8  -4   3    0.00    0.19 
  -9   4  -3    3.75    0.40 
   9  -4   3    3.58    0.35 
 -10   4  -3    0.81    0.30 
  10  -4   3    0.72    0.27 
 -11   4  -3    3.05    0.39 
  11  -4   3    2.91    0.37 
 -12   4  -3    3.80    0.52 
 -12   4  -3    2.78    0.42 
  12  -4   3    4.22    0.45 
 -13   4  -3    0.10    0.35 
  13  -4   3   -0.51    0.25 
 -14   4  -3   -0.05    0.35 
  14  -4   3   -0.39    0.29 
 -15   4  -3    0.66    0.45 
  15  -4   3   -0.01    0.34 
  17   3  -3    0.40    0.35 
  17   3  -3    0.34    0.35 
 -17  -3   3   -0.10    0.41 
  16   3  -3   -0.14    0.29 
  16   3  -3    0.17    0.32 
 -16  -3   3    0.81    0.42 
  15   3  -3   -0.11    0.28 
  15   3  -3    0.33    0.29 
 -15  -3   3    0.20    0.39 
  14   3  -3    1.57    0.35 
  14   3  -3    2.03    0.37 
 -14  -3   3    1.50    0.41 
  13   3  -3    0.53    0.27 
  13   3  -3    0.63    0.27 
 -13  -3   3    0.68    0.36 
  12   3  -3    0.56    0.26 
  12   3  -3    1.11    0.29 
 -12  -3   3    0.84    0.34 
  11   3  -3    0.99    0.26 
  11   3  -3    0.86    0.27 
 -11  -3   3    1.29    0.34 
  10   3  -3    0.01    0.20 
  10   3  -3    0.11    0.21 
 -10  -3   3   -0.49    0.26 
   9   3  -3    7.71    0.43 
   9   3  -3    8.18    0.26 
   9   3  -3    8.28    0.45 
  -9  -3   3    7.03    0.48 
   8   3  -3    4.63    0.34 
   8   3  -3    4.11    0.20 
   8   3  -3    4.21    0.33 
  -8  -3   3    3.78    0.36 
   7   3  -3   16.41    0.53 
   7   3  -3   18.04    0.54 
   7   3  -3   17.46    0.38 
  -7  -3   3   17.26    0.54 
   6   3  -3    0.02    0.13 
   6   3  -3    0.08    0.14 
   6   3  -3   -0.09    0.08 
  -6  -3   3    0.01    0.16 
   5   3  -3   30.39    0.56 
   5   3  -3   30.56    0.69 
  -5  -3   3   29.71    0.73 
  -5  -3   3   31.43    0.66 
   4   3  -3   16.53    0.45 
   4   3  -3   17.09    0.37 
  -4  -3   3   16.50    0.50 
  -4  -3   3   16.45    0.42 
   3   3  -3    3.84    0.22 
   3   3  -3    3.87    0.21 
  -3  -3   3    3.80    0.21 
  -3  -3   3    3.55    0.27 
   2   3  -3  189.48    2.90 
   2   3  -3  196.79    2.90 
  -2  -3   3  192.40    2.87 
  -2  -3   3  189.64    2.92 
   1   3  -3   11.89    0.37 
   1   3  -3   12.34    0.31 
  -1  -3   3   12.30    0.31 
  -1  -3   3   12.14    0.34 
   0   3  -3    9.01    0.24 
   0   3  -3    8.43    0.34 
   0  -3   3    8.74    0.28 
   0  -3   3    8.80    0.26 
  -1   3  -3   20.64    0.51 
  -1   3  -3   21.39    0.38 
   1  -3   3   21.99    0.47 
   1  -3   3   21.66    0.46 
  -2   3  -3    0.41    0.17 
   2  -3   3    0.38    0.12 
  -3   3  -3   38.14    0.79 
   3  -3   3   38.05    0.74 
  -4   3  -3  185.24    2.92 
   4  -3   3  185.85    2.89 
  -5   3  -3   27.85    0.68 
   5  -3   3   27.97    0.64 
  -6   3  -3    9.40    0.43 
   6  -3   3    9.47    0.24 
   6  -3   3    9.24    0.39 
  -7   3  -3    1.26    0.26 
   7  -3   3    1.83    0.14 
   7  -3   3    1.52    0.22 
  -8   3  -3    0.87    0.26 
   8  -3   3    0.40    0.20 
   8  -3   3    0.79    0.13 
  -9   3  -3    0.79    0.28 
   9  -3   3    1.33    0.26 
   9  -3   3    1.26    0.16 
 -10   3  -3    7.34    0.50 
  10  -3   3    6.84    0.44 
 -11   3  -3    3.52    0.38 
  11  -3   3    3.81    0.40 
 -12   3  -3    0.34    0.30 
 -12   3  -3    1.14    0.39 
  12  -3   3    0.43    0.27 
 -13   3  -3   -0.02    0.33 
  13  -3   3    0.27    0.29 
 -14   3  -3   -0.08    0.35 
  14  -3   3   -0.12    0.28 
 -15   3  -3    0.31    0.40 
  15  -3   3   -0.08    0.32 
 -16   3  -3    0.16    0.43 
  16  -3   3    0.34    0.35 
  17   2  -3    0.20    0.32 
  17   2  -3    0.60    0.36 
 -17  -2   3    0.04    0.42 
  16   2  -3    0.03    0.30 
  16   2  -3    0.19    0.32 
 -16  -2   3    0.41    0.43 
  15   2  -3    0.38    0.28 
  15   2  -3    0.39    0.30 
 -15  -2   3    0.73    0.42 
  14   2  -3    0.56    0.29 
  14   2  -3    0.40    0.27 
 -14  -2   3    0.67    0.38 
  13   2  -3    2.81    0.37 
  13   2  -3    3.21    0.38 
 -13  -2   3    2.57    0.42 
  12   2  -3    0.07    0.22 
  12   2  -3   -0.26    0.21 
 -12  -2   3    0.26    0.31 
  11   2  -3    6.56    0.46 
  11   2  -3    7.07    0.47 
 -11  -2   3    7.21    0.54 
  10   2  -3    1.38    0.27 
  10   2  -3    1.33    0.26 
 -10  -2   3    1.53    0.33 
   9   2  -3    1.90    0.27 
   9   2  -3    1.99    0.15 
   9   2  -3    1.86    0.27 
  -9  -2   3    1.60    0.31 
   8   2  -3    3.43    0.16 
   8   2  -3    3.66    0.31 
   8   2  -3    3.55    0.30 
  -8  -2   3    3.09    0.32 
   7   2  -3   13.00    0.46 
   7   2  -3   14.09    0.46 
   7   2  -3   13.79    0.30 
  -7  -2   3   13.71    0.49 
   6   2  -3    0.14    0.07 
   6   2  -3   -0.12    0.11 
   6   2  -3    0.03    0.13 
  -6  -2   3    0.24    0.18 
   5   2  -3    3.17    0.23 
   5   2  -3    3.23    0.13 
   5   2  -3    3.13    0.22 
  -5  -2   3    3.47    0.25 
   4   2  -3   12.07    0.26 
   4   2  -3   12.08    0.36 
   4   2  -3   12.58    0.38 
  -4  -2   3   12.06    0.37 
   3   2  -3   96.31    1.45 
   3   2  -3   93.96    1.55 
  -3  -2   3   95.59    1.53 
  -3  -2   3   95.72    1.57 
   2   2  -3    0.25    0.11 
   2   2  -3    0.37    0.11 
  -2  -2   3    0.27    0.10 
  -2  -2   3    0.18    0.13 
   1   2  -3   56.83    0.94 
   1   2  -3   56.92    0.94 
  -1  -2   3   56.74    0.94 
  -1  -2   3   57.07    0.94 
   0   2  -3   49.57    0.84 
   0   2  -3   49.03    0.79 
   0  -2   3   49.46    0.80 
   0  -2   3   47.87    0.82 
  -1   2  -3    0.67    0.08 
  -1   2  -3    0.82    0.14 
   1  -2   3    0.76    0.10 
   1  -2   3    0.68    0.11 
  -2   2  -3    0.46    0.14 
  -2   2  -3    0.34    0.07 
   2  -2   3    0.25    0.10 
  -3   2  -3    0.27    0.06 
  -3   2  -3    0.43    0.15 
   3  -2   3    0.29    0.11 
  -4   2  -3    1.32    0.17 
   4  -2   3    1.06    0.14 
  -5   2  -3   -0.21    0.14 
   5  -2   3    0.14    0.07 
   5  -2   3    0.06    0.12 
  -6   2  -3    0.10    0.16 
   6  -2   3    0.12    0.08 
   6  -2   3    0.17    0.13 
  -7   2  -3    1.53    0.23 
   7  -2   3    1.92    0.16 
   7  -2   3    1.71    0.22 
  -8   2  -3    0.42    0.23 
   8  -2   3    0.90    0.21 
   8  -2   3    0.95    0.15 
  -9   2  -3    0.04    0.23 
   9  -2   3   -0.11    0.17 
   9  -2   3   -0.19    0.12 
 -10   2  -3    1.84    0.30 
  10  -2   3    1.79    0.28 
  10  -2   3    1.68    0.21 
 -11   2  -3   20.51    0.71 
  11  -2   3   20.93    0.73 
 -12   2  -3    0.26    0.33 
 -12   2  -3    0.30    0.28 
  12  -2   3    0.51    0.27 
 -13   2  -3    0.95    0.37 
  13  -2   3    1.19    0.31 
 -14   2  -3   -0.03    0.33 
  14  -2   3    0.41    0.29 
 -15   2  -3    0.17    0.38 
  15  -2   3    0.41    0.30 
 -16   2  -3    1.42    0.47 
  16  -2   3    1.60    0.40 
  17   1  -3    0.70    0.37 
 -17  -1   3   -0.02    0.43 
  16   1  -3   -0.13    0.31 
  16   1  -3   -0.06    0.28 
 -16  -1   3    0.13    0.41 
  15   1  -3   -0.14    0.26 
  15   1  -3    0.31    0.28 
 -15  -1   3    0.18    0.39 
  14   1  -3   -0.04    0.25 
  14   1  -3    0.13    0.24 
 -14  -1   3    0.08    0.35 
  13   1  -3   -0.17    0.23 
  13   1  -3   -0.29    0.20 
 -13  -1   3    0.12    0.35 
  12   1  -3    0.79    0.26 
  12   1  -3    0.84    0.26 
 -12  -1   3    1.99    0.41 
  11   1  -3    2.82    0.34 
  11   1  -3    2.98    0.34 
 -11  -1   3    3.02    0.43 
  10   1  -3    0.33    0.21 
  10   1  -3    0.76    0.23 
 -10  -1   3    0.53    0.33 
   9   1  -3    1.04    0.23 
   9   1  -3    1.16    0.24 
  -9  -1   3    0.85    0.30 
  -9  -1   3    1.13    0.14 
   8   1  -3   31.50    0.76 
   8   1  -3   30.54    0.79 
  -8  -1   3   30.19    0.54 
  -8  -1   3   32.11    0.85 
   7   1  -3    0.04    0.14 
   7   1  -3    0.21    0.15 
  -7  -1   3    0.41    0.22 
  -7  -1   3    0.03    0.08 
   6   1  -3    0.59    0.16 
   6   1  -3    0.34    0.14 
  -6  -1   3    0.46    0.20 
   5   1  -3    0.04    0.11 
   5   1  -3    0.25    0.13 
  -5  -1   3   -0.24    0.14 
   4   1  -3    2.39    0.19 
   4   1  -3    2.45    0.20 
  -4  -1   3    2.73    0.24 
   3   1  -3   68.68    1.16 
   3   1  -3   70.10    1.18 
  -3  -1   3   72.39    1.20 
   2   1  -3  949.73   14.11 
   2   1  -3  978.12   14.36 
   2   1  -3 1000.00   14.34 
  -2  -1   3  991.63   14.42 
   1   1  -3    0.00    0.06 
   1   1  -3    0.05    0.07 
  -1  -1   3    0.03    0.07 
  -1  -1   3    0.05    0.07 
   0   1  -3   26.50    0.47 
   0   1  -3   26.06    0.47 
   0  -1   3   26.07    0.49 
   0  -1   3   27.20    0.45 
  -1   1  -3   21.09    0.41 
  -1   1  -3   20.76    0.37 
   1  -1   3   21.26    0.37 
   1  -1   3   20.72    0.42 
  -2   1  -3   19.40    0.34 
  -2   1  -3   19.30    0.42 
   2  -1   3   19.20    0.42 
   2  -1   3   19.69    0.38 
  -3   1  -3    3.27    0.22 
  -3   1  -3    3.41    0.14 
   3  -1   3    3.47    0.17 
  -4   1  -3    0.43    0.14 
   4  -1   3    0.35    0.11 
   4  -1   3    0.27    0.08 
  -5   1  -3    4.15    0.24 
   5  -1   3    3.47    0.22 
   5  -1   3    3.90    0.17 
  -6   1  -3    0.32    0.15 
   6  -1   3    0.23    0.10 
   6  -1   3    0.35    0.12 
  -7   1  -3    0.12    0.16 
   7  -1   3   -0.05    0.13 
   7  -1   3   -0.02    0.10 
  -8   1  -3    1.70    0.24 
   8  -1   3    1.86    0.24 
   8  -1   3    1.87    0.19 
  -9   1  -3    4.37    0.34 
   9  -1   3    4.95    0.36 
   9  -1   3    4.38    0.28 
 -10   1  -3    3.29    0.32 
  10  -1   3    2.41    0.31 
  10  -1   3    2.96    0.27 
 -11   1  -3    6.06    0.45 
  11  -1   3    6.38    0.36 
  11  -1   3    6.30    0.43 
 -12   1  -3   -0.22    0.28 
 -12   1  -3    0.21    0.25 
  12  -1   3   -0.40    0.15 
  12  -1   3    0.11    0.23 
 -13   1  -3    0.66    0.34 
  13  -1   3    0.66    0.27 
 -14   1  -3   -0.22    0.33 
  14  -1   3   -0.08    0.26 
 -15   1  -3    0.78    0.41 
  15  -1   3    0.46    0.32 
 -16   1  -3    0.49    0.42 
  16  -1   3    0.97    0.36 
 -17   1  -3    2.85    0.56 
  17  -1   3    2.08    0.45 
  17   0  -3    0.14    0.37 
 -17   0   3   -0.23    0.47 
  16   0  -3    0.36    0.32 
 -16   0   3   -0.32    0.43 
  15   0  -3    1.23    0.35 
  15   0  -3    0.12    0.29 
 -15   0   3   -0.36    0.40 
  14   0  -3    0.12    0.26 
  14   0  -3   -0.39    0.22 
 -14   0   3    0.01    0.35 
  13   0  -3   -0.20    0.22 
  13   0  -3    0.40    0.23 
 -13   0   3   -0.02    0.35 
  12   0  -3    1.07    0.26 
  12   0  -3    0.44    0.26 
 -12   0   3    0.20    0.35 
  11   0  -3   -0.23    0.20 
  11   0  -3    0.19    0.22 
 -11   0   3    0.07    0.32 
  10   0  -3    6.30    0.43 
  10   0  -3    5.96    0.40 
 -10   0   3    6.90    0.53 
   9   0  -3    7.89    0.43 
   9   0  -3    6.91    0.40 
  -9   0   3    7.65    0.29 
  -9   0   3    8.58    0.53 
   8   0  -3    1.38    0.22 
   8   0  -3    1.19    0.23 
  -8   0   3    1.27    0.14 
  -8   0   3    0.89    0.28 
   7   0  -3    8.51    0.36 
   7   0  -3    8.56    0.38 
  -7   0   3    8.63    0.44 
  -7   0   3    8.69    0.24 
   6   0  -3    0.29    0.14 
   6   0  -3    0.35    0.14 
  -6   0   3    0.44    0.08 
  -6   0   3    0.48    0.21 
   5   0  -3    5.79    0.27 
   5   0  -3    6.24    0.27 
  -5   0   3    6.20    0.33 
   4   0  -3    7.40    0.29 
   4   0  -3    7.04    0.27 
  -4   0   3    7.19    0.34 
   3   0  -3    5.94    0.25 
   3   0  -3    5.83    0.23 
  -3   0   3    6.11    0.29 
   2   0  -3   53.36    0.89 
   2   0  -3   53.53    0.87 
  -2   0   3   51.27    0.91 
   1   0  -3   26.43    0.49 
   1   0  -3   27.46    0.46 
  -1   0   3   26.71    0.43 
  -1   0   3   26.80    0.50 
   0   0  -3    9.02    0.22 
   0   0   3    8.80    0.20 
   0   0   3    9.20    0.23 
   0   0   3    9.32    0.18 
  -1   0  -3    1.68    0.09 
   1   0   3    1.76    0.10 
   1   0   3    1.63    0.10 
  -2   0  -3   24.86    0.43 
   2   0   3   24.69    0.42 
   2   0   3   24.83    0.48 
   3   0   3   11.11    0.30 
   3   0   3   11.20    0.27 
   3   0   3   11.47    0.27 
   4   0   3   43.75    0.79 
   4   0   3   43.31    0.77 
   4   0   3   42.30    0.74 
   5   0   3   14.59    0.39 
   5   0   3   15.06    0.39 
   5   0   3   14.53    0.36 
   6   0   3   10.01    0.31 
   6   0   3   10.28    0.35 
   6   0   3   10.37    0.34 
   7   0   3   10.59    0.36 
   7   0   3   11.00    0.34 
   7   0   3   10.48    0.39 
   8   0   3    1.44    0.22 
   8   0   3    1.80    0.19 
  -9   0  -3    1.52    0.24 
   9   0   3    1.48    0.24 
   9   0   3    1.88    0.22 
 -10   0  -3    0.95    0.24 
  10   0   3    1.01    0.20 
  10   0   3    0.81    0.22 
 -11   0  -3    9.63    0.46 
  11   0   3    9.22    0.48 
  11   0   3   10.54    0.44 
 -12   0  -3   -0.28    0.21 
 -12   0  -3    0.06    0.30 
  12   0   3    0.49    0.24 
  12   0   3    0.17    0.19 
 -13   0  -3    0.13    0.31 
  13   0   3    0.08    0.20 
  13   0   3    0.14    0.24 
 -14   0  -3   -0.23    0.32 
  14   0   3   -0.17    0.25 
 -15   0  -3    0.05    0.36 
  15   0   3    0.27    0.27 
 -16   0  -3   -0.02    0.39 
  16   0   3    0.20    0.31 
 -17   0  -3    1.30    0.51 
  17   0   3    1.51    0.43 
  16  -1  -3   -0.72    0.25 
 -16   1   3    0.49    0.48 
  15  -1  -3    0.34    0.29 
 -15   1   3   -0.12    0.39 
  14  -1  -3    0.59    0.31 
 -14   1   3    0.92    0.43 
  13  -1  -3    0.35    0.26 
  13  -1  -3    0.31    0.23 
 -13   1   3   -0.02    0.36 
  12  -1  -3    0.07    0.21 
  12  -1  -3   -0.09    0.21 
 -12   1   3    0.30    0.35 
  11  -1  -3    0.60    0.24 
  11  -1  -3    0.47    0.23 
 -11   1   3    0.31    0.34 
  10  -1  -3    0.50    0.21 
  10  -1  -3    0.66    0.23 
 -10   1   3    1.09    0.36 
   9  -1  -3    1.20    0.25 
   9  -1  -3    1.23    0.23 
  -9   1   3    1.63    0.35 
  -9   1   3    1.46    0.19 
   8  -1  -3    2.23    0.27 
   8  -1  -3    1.96    0.24 
  -8   1   3    2.26    0.35 
  -8   1   3    2.20    0.18 
   7  -1  -3    0.04    0.14 
   7  -1  -3   -0.14    0.14 
  -7   1   3    0.10    0.11 
  -7   1   3   -0.14    0.19 
   6  -1  -3    4.36    0.27 
   6  -1  -3    5.30    0.28 
  -6   1   3    4.69    0.33 
  -6   1   3    5.03    0.20 
   5  -1  -3    0.10    0.12 
   5  -1  -3    0.01    0.10 
  -5   1   3   -0.06    0.16 
  -5   1   3    0.07    0.08 
   4  -1  -3    0.13    0.10 
   4  -1  -3    0.03    0.12 
  -4   1   3    0.16    0.17 
  -4   1   3    0.02    0.07 
   3  -1  -3    9.76    0.30 
   3  -1  -3   10.11    0.29 
  -3   1   3   10.18    0.36 
  -3   1   3    9.15    0.20 
   2  -1  -3    5.25    0.21 
   2  -1  -3    5.18    0.19 
  -2   1   3    4.91    0.25 
  -2   1   3    4.91    0.13 
   1  -1  -3    1.76    0.12 
   1  -1  -3    1.50    0.10 
  -1   1   3    1.72    0.14 
  -1   1   3    1.33    0.08 
   0  -1  -3    8.40    0.17 
   0   1   3    8.35    0.22 
   0   1   3    8.73    0.20 
  -1  -1  -3  106.52    1.62 
   1   1   3  108.53    1.64 
   1   1   3  109.37    1.63 
  -2  -1  -3   11.21    0.25 
   2   1   3   11.12    0.26 
   2   1   3   11.36    0.28 
   2   1   3   11.31    0.22 
   3   1   3   31.78    0.59 
   3   1   3   31.96    0.61 
   3   1   3   32.72    0.56 
   4   1   3   -0.07    0.08 
   4   1   3    0.17    0.09 
   4   1   3   -0.05    0.09 
   5   1   3    0.27    0.11 
   5   1   3    0.37    0.11 
   5   1   3    0.23    0.10 
   6   1   3    0.87    0.14 
   6   1   3    1.28    0.16 
   6   1   3    1.08    0.15 
   7   1   3    5.45    0.29 
   7   1   3    5.40    0.27 
   7   1   3    5.26    0.26 
   8   1   3    0.12    0.13 
   8   1   3    0.25    0.16 
   8   1   3   -0.01    0.13 
   9   1   3    1.85    0.23 
   9   1   3    1.36    0.21 
   9   1   3    1.77    0.24 
  10   1   3    0.82    0.20 
  10   1   3    0.69    0.23 
  10   1   3    1.05    0.21 
 -11  -1  -3    4.57    0.34 
 -11  -1  -3    4.63    0.45 
  11   1   3    4.65    0.35 
  11   1   3    3.76    0.36 
 -12  -1  -3    2.42    0.30 
 -12  -1  -3    2.98    0.40 
  12   1   3    2.11    0.31 
  12   1   3    2.52    0.30 
 -13  -1  -3    4.91    0.51 
  13   1   3    4.80    0.40 
  13   1   3    4.68    0.43 
 -14  -1  -3    0.27    0.36 
  14   1   3    0.55    0.27 
  14   1   3    0.68    0.25 
 -15  -1  -3    0.04    0.37 
  15   1   3    0.18    0.26 
 -16  -1  -3   -0.42    0.37 
  16   1   3   -0.15    0.32 
 -17  -1  -3    1.85    0.49 
  17   1   3    1.39    0.38 
  16  -2  -3   -0.10    0.34 
 -16   2   3   -0.85    0.42 
  15  -2  -3    0.68    0.34 
 -15   2   3    0.35    0.45 
  14  -2  -3    0.84    0.32 
 -14   2   3    0.48    0.44 
  13  -2  -3   -0.51    0.23 
 -13   2   3   -0.37    0.34 
  12  -2  -3    0.19    0.22 
  12  -2  -3    0.22    0.23 
 -12   2   3   -0.28    0.35 
  11  -2  -3    0.18    0.20 
  11  -2  -3    0.42    0.25 
 -11   2   3    0.14    0.33 
  10  -2  -3    4.02    0.33 
  10  -2  -3    3.59    0.37 
 -10   2   3    3.66    0.48 
   9  -2  -3    0.47    0.22 
   9  -2  -3    0.37    0.19 
  -9   2   3    0.45    0.18 
  -9   2   3    0.83    0.34 
   8  -2  -3   27.23    0.67 
   8  -2  -3   26.86    0.75 
  -8   2   3   28.02    0.84 
  -8   2   3   27.59    0.60 
   7  -2  -3    5.72    0.31 
   7  -2  -3    6.22    0.35 
  -7   2   3    6.11    0.43 
  -7   2   3    5.84    0.28 
   6  -2  -3    1.90    0.19 
   6  -2  -3    1.43    0.20 
  -6   2   3    2.19    0.18 
  -6   2   3    1.96    0.28 
   5  -2  -3   12.56    0.37 
   5  -2  -3   11.53    0.39 
  -5   2   3   12.18    0.32 
  -5   2   3   12.27    0.45 
   4  -2  -3    0.18    0.11 
  -4   2   3    0.53    0.18 
   3  -2  -3    3.59    0.20 
   3  -2  -3    4.09    0.22 
  -3   2   3    3.69    0.28 
  -3   2   3    3.46    0.17 
   2  -2  -3  146.86    2.21 
   2  -2  -3  148.04    2.23 
  -2   2   3  146.33    2.18 
  -2   2   3  142.43    2.27 
   1  -2  -3  335.27    4.94 
   1  -2  -3  338.63    4.93 
  -1   2   3  335.69    4.92 
  -1   2   3  344.82    4.98 
   0  -2  -3   78.82    1.23 
   0  -2  -3   80.18    1.21 
   0   2   3   78.69    1.24 
   0   2   3   80.27    1.24 
  -1  -2  -3    4.73    0.14 
  -1  -2  -3    4.69    0.16 
   1   2   3    4.63    0.15 
   1   2   3    5.07    0.18 
  -2  -2  -3   36.36    0.61 
   2   2   3   37.06    0.61 
   2   2   3   36.08    0.66 
  -3  -2  -3   33.06    0.61 
   3   2   3   32.53    0.62 
   3   2   3   32.82    0.57 
   3   2   3   32.59    0.63 
   4   2   3    1.71    0.16 
   4   2   3    2.05    0.15 
   4   2   3    1.89    0.16 
   5   2   3    2.38    0.19 
   5   2   3    2.46    0.19 
   5   2   3    2.35    0.18 
   6   2   3    1.58    0.17 
   6   2   3    1.24    0.16 
   6   2   3    1.36    0.16 
   7   2   3   22.81    0.57 
   7   2   3   22.48    0.57 
   7   2   3   23.52    0.56 
   8   2   3    1.28    0.19 
   8   2   3    0.82    0.17 
   8   2   3    1.13    0.19 
   9   2   3    0.00    0.14 
   9   2   3    0.27    0.16 
   9   2   3    0.17    0.17 
  10   2   3    1.98    0.27 
  10   2   3    2.08    0.24 
  10   2   3    1.88    0.25 
 -11  -2  -3   -0.26    0.26 
  11   2   3    0.17    0.20 
  11   2   3    0.09    0.18 
  11   2   3    0.40    0.19 
 -12  -2  -3    2.31    0.37 
  12   2   3    1.62    0.29 
  12   2   3    2.30    0.27 
  12   2   3    1.48    0.27 
 -13  -2  -3    2.94    0.43 
  13   2   3    4.12    0.38 
  13   2   3    3.25    0.38 
 -14  -2  -3    0.29    0.34 
  14   2   3    0.14    0.22 
  14   2   3    0.12    0.26 
 -15  -2  -3    1.23    0.42 
  15   2   3    0.66    0.27 
  15   2   3    0.42    0.28 
 -16  -2  -3   -0.04    0.39 
  16   2   3    0.55    0.34 
 -17  -2  -3   -0.14    0.42 
  17   2   3    0.06    0.33 
  16  -3  -3    0.44    0.35 
 -16   3   3   -0.04    0.46 
  15  -3  -3    1.07    0.37 
 -15   3   3    0.35    0.44 
  14  -3  -3    1.60    0.38 
 -14   3   3    2.72    0.52 
  13  -3  -3    1.63    0.35 
 -13   3   3    1.97    0.48 
  12  -3  -3    4.02    0.44 
 -12   3   3    4.94    0.56 
  11  -3  -3    3.17    0.38 
  11  -3  -3    3.23    0.31 
 -11   3   3    2.89    0.48 
  10  -3  -3    2.09    0.31 
  10  -3  -3    2.49    0.27 
 -10   3   3    2.29    0.42 
   9  -3  -3    0.38    0.23 
   9  -3  -3   -0.11    0.17 
  -9   3   3    0.30    0.20 
  -9   3   3    0.24    0.31 
   8  -3  -3    0.25    0.17 
   8  -3  -3    0.23    0.20 
  -8   3   3    0.52    0.31 
  -8   3   3    0.19    0.19 
   7  -3  -3    2.02    0.22 
   7  -3  -3    1.64    0.24 
  -7   3   3    1.43    0.32 
  -7   3   3    1.54    0.21 
   6  -3  -3    0.68    0.17 
   6  -3  -3    0.87    0.16 
  -6   3   3    1.19    0.27 
  -6   3   3    0.78    0.16 
   5  -3  -3    5.96    0.30 
   5  -3  -3    5.95    0.26 
  -5   3   3    6.21    0.27 
  -5   3   3    6.20    0.38 
   4  -3  -3    0.25    0.12 
   4  -3  -3    0.17    0.12 
  -4   3   3    0.08    0.11 
  -4   3   3    0.04    0.17 
   3  -3  -3    0.43    0.13 
   3  -3  -3    0.79    0.13 
  -3   3   3    0.70    0.12 
  -3   3   3    0.83    0.18 
   2  -3  -3    3.14    0.21 
   2  -3  -3    3.61    0.20 
  -2   3   3    3.71    0.26 
  -2   3   3    3.38    0.19 
   1  -3  -3    0.78    0.12 
   1  -3  -3    0.71    0.12 
  -1   3   3    0.74    0.15 
  -1   3   3    0.94    0.12 
   0  -3  -3  257.95    3.77 
   0  -3  -3  260.16    3.76 
   0   3   3  252.84    3.78 
   0   3   3  254.57    3.80 
  -1  -3  -3  346.11    5.07 
  -1  -3  -3  347.21    5.17 
   1   3   3  356.76    5.14 
   1   3   3  347.62    5.06 
  -2  -3  -3    0.13    0.10 
   2   3   3    0.13    0.06 
   2   3   3    0.12    0.09 
   2   3   3    0.28    0.09 
  -3  -3  -3   79.13    1.29 
   3   3   3   79.51    1.32 
   3   3   3   80.26    1.21 
   3   3   3   78.79    1.31 
  -4  -3  -3    0.79    0.16 
   4   3   3    0.46    0.12 
   4   3   3    0.43    0.12 
  -5  -3  -3   75.84    1.31 
   5   3   3   75.54    1.29 
   5   3   3   73.96    1.30 
   6   3   3  133.44    2.10 
   6   3   3  130.49    2.10 
   6   3   3  125.81    2.11 
   7   3   3   14.56    0.45 
   7   3   3   15.36    0.44 
   7   3   3   14.42    0.45 
   8   3   3   12.39    0.44 
   8   3   3   11.90    0.41 
   8   3   3   12.76    0.46 
   9   3   3   -0.07    0.14 
   9   3   3    0.05    0.16 
   9   3   3    0.12    0.18 
 -10  -3  -3    1.22    0.27 
  10   3   3    0.73    0.23 
  10   3   3    0.92    0.20 
  10   3   3    0.63    0.20 
 -11  -3  -3    0.24    0.26 
  11   3   3    0.16    0.21 
  11   3   3    0.13    0.18 
  11   3   3    0.37    0.21 
 -12  -3  -3    0.00    0.28 
  12   3   3    0.20    0.22 
  12   3   3    0.06    0.20 
  12   3   3    0.39    0.19 
 -13  -3  -3    0.51    0.30 
  13   3   3    0.41    0.23 
  13   3   3    0.27    0.24 
 -14  -3  -3   -0.01    0.30 
  14   3   3    0.55    0.30 
  14   3   3    0.30    0.24 
 -15  -3  -3    2.72    0.47 
  15   3   3    1.93    0.34 
  15   3   3    1.95    0.37 
 -16  -3  -3   -0.32    0.35 
  16   3   3    0.59    0.28 
  16   3   3    0.01    0.28 
  17   3   3    2.05    0.43 
  15  -4  -3    0.31    0.32 
 -15   4   3    0.23    0.44 
  14  -4  -3    0.06    0.29 
 -14   4   3    0.28    0.42 
  13  -4  -3    0.38    0.30 
 -13   4   3    0.02    0.39 
  12  -4  -3    0.00    0.26 
 -12   4   3    0.10    0.38 
  11  -4  -3   13.58    0.64 
 -11   4   3   13.96    0.79 
  10  -4  -3    0.19    0.22 
  10  -4  -3    0.12    0.20 
 -10   4   3    0.36    0.34 
   9  -4  -3    1.17    0.21 
   9  -4  -3    0.81    0.25 
  -9   4   3    1.13    0.24 
  -9   4   3    1.04    0.37 
   8  -4  -3   -0.01    0.18 
   8  -4  -3   -0.26    0.15 
  -8   4   3    0.20    0.33 
  -8   4   3   -0.19    0.18 
   7  -4  -3    9.96    0.46 
   7  -4  -3   10.27    0.37 
  -7   4   3   10.52    0.42 
  -7   4   3   10.67    0.54 
   6  -4  -3    1.07    0.16 
   6  -4  -3    0.69    0.19 
  -6   4   3    1.48    0.20 
  -6   4   3    0.79    0.27 
   5  -4  -3    5.06    0.31 
   5  -4  -3    5.10    0.25 
  -5   4   3    5.21    0.29 
  -5   4   3    5.38    0.39 
   4  -4  -3    0.80    0.16 
   4  -4  -3    0.66    0.13 
  -4   4   3    1.16    0.23 
  -4   4   3    0.81    0.16 
   3  -4  -3    1.95    0.16 
   3  -4  -3    1.62    0.19 
  -3   4   3    2.12    0.24 
  -3   4   3    1.69    0.17 
   2  -4  -3   14.13    0.34 
   2  -4  -3   13.56    0.39 
  -2   4   3   14.48    0.39 
  -2   4   3   13.53    0.42 
   1  -4  -3   31.72    0.58 
   1  -4  -3   31.40    0.64 
  -1   4   3   30.81    0.64 
  -1   4   3   31.98    0.64 
   0  -4  -3   26.90    0.54 
   0  -4  -3   26.77    0.51 
   0   4   3   26.68    0.54 
   0   4   3   26.09    0.57 
  -1  -4  -3    3.11    0.19 
  -1  -4  -3    3.03    0.19 
   1   4   3    2.97    0.18 
   1   4   3    2.68    0.20 
  -2  -4  -3   23.99    0.51 
   2   4   3   24.46    0.54 
   2   4   3   24.00    0.41 
   2   4   3   23.59    0.50 
  -3  -4  -3    5.04    0.26 
   3   4   3    5.09    0.13 
   3   4   3    5.43    0.24 
   3   4   3    4.67    0.24 
  -4  -4  -3    1.34    0.17 
   4   4   3    1.23    0.16 
   4   4   3    1.41    0.17 
  -5  -4  -3    1.28    0.19 
   5   4   3    1.46    0.17 
   5   4   3    1.16    0.16 
  -6  -4  -3    5.15    0.34 
   6   4   3    5.24    0.29 
   6   4   3    5.20    0.28 
  -7  -4  -3    0.08    0.19 
   7   4   3    0.32    0.14 
   7   4   3    0.04    0.12 
  -8  -4  -3    0.47    0.24 
   8   4   3    0.40    0.15 
   8   4   3    0.57    0.18 
  -9  -4  -3    0.11    0.20 
   9   4   3    0.00    0.16 
   9   4   3    0.07    0.15 
 -10  -4  -3    2.46    0.31 
  10   4   3    2.72    0.27 
  10   4   3    2.10    0.29 
  10   4   3    2.12    0.28 
 -11  -4  -3    0.12    0.25 
  11   4   3    0.08    0.18 
  11   4   3    0.16    0.18 
  11   4   3   -0.05    0.21 
 -12  -4  -3    2.48    0.36 
  12   4   3    2.05    0.26 
  12   4   3    1.68    0.29 
  12   4   3    2.08    0.33 
 -13  -4  -3    6.62    0.52 
  13   4   3    6.66    0.47 
  13   4   3    6.43    0.50 
 -14  -4  -3    0.62    0.33 
  14   4   3   -0.11    0.25 
  14   4   3    0.18    0.25 
 -15  -4  -3   -0.32    0.33 
  15   4   3    0.21    0.25 
  15   4   3    0.12    0.29 
  16   4   3    0.49    0.30 
  17   4   3    0.60    0.33 
  15  -5  -3    0.40    0.36 
 -15   5   3    1.76    0.57 
  14  -5  -3    0.03    0.32 
 -14   5   3   -0.32    0.42 
  13  -5  -3    2.76    0.43 
 -13   5   3    1.85    0.49 
  12  -5  -3    0.89    0.30 
 -12   5   3    1.37    0.44 
  11  -5  -3    0.78    0.28 
 -11   5   3    0.62    0.37 
  10  -5  -3    0.51    0.25 
 -10   5   3    0.32    0.33 
   9  -5  -3    0.48    0.24 
  -9   5   3    0.38    0.34 
  -9   5   3    0.38    0.22 
   8  -5  -3    3.93    0.27 
   8  -5  -3    3.46    0.36 
  -8   5   3    3.43    0.32 
  -8   5   3    3.24    0.44 
   7  -5  -3    3.16    0.24 
   7  -5  -3    2.81    0.32 
  -7   5   3    3.67    0.31 
  -7   5   3    2.95    0.39 
   6  -5  -3    4.21    0.26 
   6  -5  -3    3.78    0.32 
  -6   5   3    4.39    0.34 
  -6   5   3    4.50    0.41 
   5  -5  -3   14.87    0.39 
   5  -5  -3   15.61    0.51 
  -5   5   3   14.76    0.48 
  -5   5   3   15.03    0.58 
   4  -5  -3    4.34    0.29 
   4  -5  -3    4.10    0.23 
  -4   5   3    4.11    0.29 
  -4   5   3    4.44    0.35 
   3  -5  -3    0.30    0.14 
   3  -5  -3    0.29    0.13 
  -3   5   3    0.42    0.19 
  -3   5   3    0.31    0.15 
   2  -5  -3   17.81    0.40 
   2  -5  -3   17.30    0.47 
  -2   5   3   16.92    0.47 
  -2   5   3   16.25    0.48 
   1  -5  -3   25.43    0.50 
   1  -5  -3   25.10    0.58 
  -1   5   3   24.58    0.56 
  -1   5   3   25.27    0.59 
   0  -5  -3  282.45    4.26 
   0  -5  -3  289.28    4.20 
   0   5   3  281.62    4.30 
   0   5   3  287.37    4.24 
  -1  -5  -3   11.30    0.34 
  -1  -5  -3   11.58    0.31 
   1   5   3   10.89    0.30 
   1   5   3   11.00    0.37 
  -2  -5  -3   26.58    0.58 
   2   5   3   26.98    0.46 
   2   5   3   26.67    0.61 
   2   5   3   27.47    0.57 
  -3  -5  -3    0.29    0.14 
   3   5   3    0.10    0.10 
   3   5   3    0.13    0.12 
  -4  -5  -3    7.36    0.32 
   4   5   3    7.00    0.29 
   4   5   3    7.49    0.31 
  -5  -5  -3    1.31    0.20 
   5   5   3    0.97    0.17 
   5   5   3    1.00    0.16 
  -6  -5  -3    6.19    0.35 
   6   5   3    6.89    0.32 
   6   5   3    6.72    0.32 
  -7  -5  -3    3.73    0.23 
  -7  -5  -3    3.91    0.33 
   7   5   3    3.89    0.28 
   7   5   3    3.96    0.29 
  -8  -5  -3    1.56    0.20 
  -8  -5  -3    1.39    0.27 
   8   5   3    1.11    0.21 
   8   5   3    1.29    0.20 
  -9  -5  -3    1.44    0.32 
  -9  -5  -3    1.45    0.24 
   9   5   3    1.50    0.22 
   9   5   3    1.62    0.25 
 -10  -5  -3    0.14    0.28 
 -10  -5  -3    0.80    0.23 
  10   5   3    0.51    0.19 
  10   5   3    0.65    0.22 
 -11  -5  -3    0.89    0.32 
 -11  -5  -3    0.93    0.28 
  11   5   3    1.08    0.26 
  11   5   3    1.14    0.22 
 -12  -5  -3    0.37    0.29 
 -12  -5  -3    0.35    0.27 
  12   5   3    0.49    0.20 
  12   5   3    0.55    0.23 
 -13  -5  -3    0.73    0.29 
 -13  -5  -3    0.55    0.32 
  13   5   3    0.42    0.24 
 -14  -5  -3    0.57    0.34 
  14   5   3    0.29    0.26 
 -15  -5  -3    0.69    0.37 
  15   5   3    0.45    0.29 
 -16  -5  -3    0.28    0.37 
  16   5   3    0.25    0.30 
 -17  -5  -3    1.60    0.47 
  17   5   3    1.09    0.38 
  14  -6  -3    0.67    0.36 
 -14   6   3   -0.21    0.44 
  13  -6  -3    3.47    0.47 
 -13   6   3    2.54    0.51 
  12  -6  -3    0.17    0.28 
 -12   6   3   -0.22    0.37 
  11  -6  -3    0.22    0.26 
 -11   6   3   -0.13    0.36 
  10  -6  -3   -0.21    0.22 
 -10   6   3    0.17    0.36 
   9  -6  -3    0.63    0.25 
  -9   6   3    1.44    0.27 
  -9   6   3    1.39    0.40 
   8  -6  -3    0.23    0.23 
  -8   6   3    0.61    0.24 
  -8   6   3    0.39    0.33 
   7  -6  -3    2.28    0.32 
   7  -6  -3    1.77    0.19 
  -7   6   3    2.09    0.30 
  -7   6   3    1.53    0.36 
   6  -6  -3    4.29    0.37 
   6  -6  -3    3.87    0.25 
  -6   6   3    3.65    0.41 
  -6   6   3    4.36    0.34 
   5  -6  -3    7.01    0.40 
   5  -6  -3    6.93    0.29 
  -5   6   3    7.36    0.48 
  -5   6   3    6.95    0.39 
   4  -6  -3   10.92    0.44 
   4  -6  -3   10.46    0.32 
  -4   6   3   10.09    0.42 
  -4   6   3    9.35    0.48 
   3  -6  -3    0.23    0.12 
   3  -6  -3   -0.19    0.13 
  -3   6   3    0.17    0.18 
  -3   6   3   -0.10    0.15 
   2  -6  -3    6.90    0.26 
   2  -6  -3    6.95    0.33 
  -2   6   3    6.09    0.32 
  -2   6   3    6.75    0.35 
   1  -6  -3    3.15    0.25 
   1  -6  -3    3.12    0.20 
  -1   6   3    3.38    0.26 
  -1   6   3    3.16    0.24 
   0  -6  -3    2.96    0.19 
   0  -6  -3    2.98    0.23 
   0   6   3    2.73    0.21 
   0   6   3    2.91    0.25 
  -1  -6  -3   45.65    0.88 
  -1  -6  -3   46.07    0.83 
   1   6   3   47.42    0.94 
   1   6   3   45.67    0.81 
  -2  -6  -3   21.13    0.52 
   2   6   3   21.73    0.40 
   2   6   3   21.17    0.55 
   2   6   3   20.72    0.50 
  -3  -6  -3    4.47    0.28 
   3   6   3    4.73    0.28 
   3   6   3    4.73    0.25 
  -4  -6  -3    3.27    0.25 
   4   6   3    3.42    0.27 
   4   6   3    3.47    0.24 
  -5  -6  -3    2.31    0.25 
   5   6   3    2.35    0.23 
   5   6   3    2.53    0.23 
  -6  -6  -3    0.33    0.09 
  -6  -6  -3    0.23    0.18 
   6   6   3    0.20    0.13 
   6   6   3    0.30    0.15 
  -7  -6  -3   13.16    0.33 
  -7  -6  -3   12.71    0.53 
   7   6   3   12.63    0.47 
   7   6   3   12.69    0.46 
  -8  -6  -3    1.80    0.31 
  -8  -6  -3    1.95    0.20 
   8   6   3    1.85    0.26 
   8   6   3    1.44    0.22 
  -9  -6  -3    0.49    0.19 
  -9  -6  -3    0.26    0.29 
   9   6   3    0.87    0.19 
   9   6   3    0.91    0.22 
 -10  -6  -3    0.79    0.30 
 -10  -6  -3    0.18    0.20 
  10   6   3    0.52    0.20 
  10   6   3    0.70    0.22 
 -11  -6  -3    4.93    0.47 
 -11  -6  -3    4.56    0.36 
  11   6   3    4.82    0.41 
  11   6   3    4.98    0.35 
 -12  -6  -3    7.19    0.58 
  12   6   3    7.48    0.41 
  12   6   3    6.93    0.48 
 -13  -6  -3    0.84    0.34 
  13   6   3    0.42    0.24 
  13   6   3    0.23    0.22 
 -14  -6  -3    1.37    0.40 
  14   6   3    1.44    0.32 
 -15  -6  -3    0.74    0.37 
  15   6   3    1.08    0.34 
 -16  -6  -3   -0.28    0.37 
  16   6   3    0.30    0.30 
 -17  -6  -3    0.41    0.41 
  17   6   3    1.38    0.39 
  14  -7  -3    0.92    0.38 
 -14   7   3   -0.40    0.42 
  13  -7  -3    0.01    0.31 
 -13   7   3    0.24    0.41 
  12  -7  -3   -0.41    0.26 
 -12   7   3    0.82    0.44 
  11  -7  -3    0.53    0.30 
 -11   7   3    1.13    0.42 
  10  -7  -3   -0.24    0.21 
 -10   7   3    0.04    0.34 
   9  -7  -3    0.03    0.21 
  -9   7   3    0.28    0.24 
  -9   7   3    0.09    0.33 
   8  -7  -3    1.17    0.27 
  -8   7   3    1.10    0.38 
  -8   7   3    1.18    0.27 
   7  -7  -3    1.54    0.29 
  -7   7   3    1.91    0.31 
  -7   7   3    1.92    0.40 
   6  -7  -3   41.86    1.04 
  -6   7   3   42.41    1.11 
  -6   7   3   43.51    1.00 
   5  -7  -3    0.43    0.21 
   5  -7  -3    0.73    0.16 
  -5   7   3    0.66    0.30 
  -5   7   3    0.65    0.23 
   4  -7  -3    2.78    0.29 
   4  -7  -3    2.69    0.21 
  -4   7   3    2.60    0.30 
  -4   7   3    3.00    0.33 
   3  -7  -3    1.41    0.23 
   3  -7  -3    1.38    0.17 
  -3   7   3    1.67    0.25 
  -3   7   3    1.56    0.27 
   2  -7  -3    3.64    0.29 
   2  -7  -3    3.70    0.23 
  -2   7   3    4.49    0.32 
  -2   7   3    4.08    0.32 
   1  -7  -3    5.23    0.25 
   1  -7  -3    5.28    0.32 
  -1   7   3    5.65    0.32 
  -1   7   3    5.84    0.34 
   0  -7  -3   66.36    1.12 
   0  -7  -3   65.87    1.22 
   0   7   3   66.44    1.16 
   0   7   3   65.43    1.27 
  -1  -7  -3    0.36    0.16 
  -1  -7  -3    0.55    0.14 
   1   7   3    0.43    0.14 
   1   7   3    0.47    0.17 
  -2  -7  -3    0.93    0.18 
   2   7   3    0.92    0.12 
   2   7   3    0.79    0.18 
   2   7   3    1.09    0.15 
  -3  -7  -3    0.12    0.16 
   3   7   3    0.27    0.15 
   3   7   3    0.33    0.12 
  -4  -7  -3   -0.27    0.16 
   4   7   3    0.00    0.11 
   4   7   3   -0.01    0.13 
  -5  -7  -3    2.09    0.26 
   5   7   3    2.95    0.27 
   5   7   3    2.57    0.25 
  -6  -7  -3   18.67    0.60 
   6   7   3   17.68    0.56 
   6   7   3   18.85    0.57 
  -7  -7  -3    0.36    0.25 
   7   7   3    0.31    0.18 
   7   7   3    0.68    0.19 
  -8  -7  -3    1.49    0.17 
  -8  -7  -3    0.75    0.26 
   8   7   3    1.52    0.24 
   8   7   3    1.50    0.24 
  -9  -7  -3    8.25    0.53 
   9   7   3    8.18    0.44 
   9   7   3    9.35    0.44 
 -10  -7  -3    0.23    0.31 
  10   7   3    0.34    0.19 
  10   7   3    0.03    0.21 
 -11  -7  -3    0.78    0.33 
  11   7   3    0.20    0.19 
  11   7   3    0.75    0.24 
 -12  -7  -3    2.72    0.42 
  12   7   3    3.01    0.32 
  12   7   3    3.19    0.38 
 -13  -7  -3   -0.01    0.31 
  13   7   3    0.07    0.23 
  13   7   3    0.32    0.21 
 -14  -7  -3    0.22    0.33 
  14   7   3    0.51    0.26 
 -15  -7  -3   -0.12    0.31 
  15   7   3   -0.16    0.26 
 -16  -7  -3   -0.12    0.35 
  16   7   3   -0.16    0.30 
 -17  -7  -3   -0.09    0.39 
  17   7   3    0.14    0.31 
  13  -8  -3    1.44    0.43 
 -13   8   3    1.27    0.51 
  12  -8  -3    0.35    0.33 
 -12   8   3    0.40    0.44 
  11  -8  -3   -0.31    0.24 
 -11   8   3   -0.13    0.39 
  10  -8  -3   -0.11    0.25 
 -10   8   3   -0.10    0.34 
   9  -8  -3    0.04    0.25 
  -9   8   3    0.32    0.23 
  -9   8   3   -0.14    0.33 
   8  -8  -3   -0.07    0.22 
  -8   8   3    0.11    0.33 
  -8   8   3   -0.12    0.21 
   7  -8  -3    0.98    0.27 
  -7   8   3    0.81    0.35 
  -7   8   3    1.42    0.28 
   6  -8  -3    4.95    0.42 
  -6   8   3    5.32    0.42 
  -6   8   3    5.02    0.48 
   5  -8  -3   36.92    0.96 
  -5   8   3   35.89    0.93 
  -5   8   3   35.56    0.99 
   4  -8  -3    4.90    0.27 
   4  -8  -3    4.38    0.37 
  -4   8   3    4.69    0.42 
  -4   8   3    4.96    0.41 
   3  -8  -3    3.01    0.31 
   3  -8  -3    3.33    0.23 
  -3   8   3    3.02    0.33 
  -3   8   3    3.39    0.36 
   2  -8  -3    3.55    0.25 
   2  -8  -3    4.10    0.34 
  -2   8   3    4.04    0.34 
  -2   8   3    3.75    0.34 
   1  -8  -3    0.10    0.19 
   1  -8  -3    0.20    0.14 
  -1   8   3    0.18    0.18 
  -1   8   3    0.38    0.20 
   0  -8  -3    3.26    0.29 
   0  -8  -3    3.35    0.23 
   0   8   3    3.66    0.32 
   0   8   3    3.12    0.25 
  -1  -8  -3  135.19    2.16 
  -1  -8  -3  139.95    2.28 
   1   8   3  136.30    2.34 
   1   8   3  135.25    2.15 
  -2  -8  -3    1.90    0.25 
   2   8   3    1.42    0.23 
   2   8   3    1.69    0.19 
   2   8   3    1.81    0.16 
  -3  -8  -3    0.74    0.20 
   3   8   3    0.81    0.20 
   3   8   3    1.16    0.17 
  -4  -8  -3    2.13    0.27 
   4   8   3    2.29    0.23 
   4   8   3    1.68    0.24 
  -5  -8  -3    4.36    0.35 
   5   8   3    4.65    0.31 
   5   8   3    4.50    0.35 
  -6  -8  -3   12.16    0.52 
   6   8   3   12.00    0.47 
   6   8   3   13.14    0.51 
  -7  -8  -3    9.58    0.50 
   7   8   3    8.98    0.44 
   7   8   3    9.64    0.46 
  -8  -8  -3    0.09    0.27 
   8   8   3    0.59    0.20 
   8   8   3    0.94    0.23 
  -9  -8  -3    0.94    0.31 
   9   8   3    0.52    0.22 
   9   8   3    0.22    0.20 
 -10  -8  -3    3.12    0.40 
  10   8   3    3.47    0.37 
  10   8   3    3.34    0.34 
 -11  -8  -3   -0.12    0.29 
  11   8   3    0.33    0.21 
  11   8   3    0.57    0.24 
 -12  -8  -3    2.00    0.39 
  12   8   3    1.29    0.27 
  12   8   3    1.68    0.31 
 -13  -8  -3    3.60    0.47 
  13   8   3    3.07    0.40 
  13   8   3    3.16    0.35 
 -14  -8  -3    0.02    0.31 
  14   8   3    0.85    0.30 
 -15  -8  -3    0.16    0.36 
  15   8   3    0.34    0.28 
 -16  -8  -3   -0.13    0.36 
  16   8   3   -0.33    0.29 
 -17  -8  -3   -0.40    0.38 
  17   8   3    0.02    0.34 
  13  -9  -3    1.17    0.44 
 -13   9   3    0.19    0.50 
  12  -9  -3    1.72    0.42 
 -12   9   3    2.06    0.54 
  11  -9  -3    2.15    0.40 
 -11   9   3    0.88    0.45 
  10  -9  -3    1.14    0.34 
 -10   9   3    0.20    0.38 
   9  -9  -3    0.06    0.26 
  -9   9   3   -0.58    0.34 
  -9   9   3    0.18    0.26 
   8  -9  -3    0.39    0.26 
  -8   9   3    0.12    0.34 
  -8   9   3    0.01    0.24 
   7  -9  -3    0.81    0.26 
  -7   9   3    0.81    0.27 
  -7   9   3    0.42    0.34 
   6  -9  -3    0.00    0.22 
  -6   9   3   -0.29    0.22 
  -6   9   3   -0.36    0.29 
   5  -9  -3    1.29    0.28 
  -5   9   3    0.71    0.27 
  -5   9   3    0.98    0.32 
   4  -9  -3   10.23    0.52 
  -4   9   3    9.56    0.57 
  -4   9   3    9.69    0.54 
   3  -9  -3   18.43    0.47 
   3  -9  -3   18.58    0.66 
  -3   9   3   20.79    0.67 
  -3   9   3   18.87    0.66 
   2  -9  -3    0.64    0.24 
   2  -9  -3    0.65    0.17 
  -2   9   3    0.73    0.25 
  -2   9   3    0.33    0.24 
   1  -9  -3    0.03    0.15 
   1  -9  -3   -0.10    0.20 
  -1   9   3    0.09    0.21 
  -1   9   3   -0.01    0.20 
   0  -9  -3    7.25    0.32 
   0  -9  -3    7.68    0.42 
   0   9   3    8.12    0.46 
   0   9   3    7.45    0.38 
  -1  -9  -3    6.44    0.32 
  -1  -9  -3    5.90    0.40 
   1   9   3    5.70    0.40 
   1   9   3    5.66    0.31 
  -2  -9  -3    4.34    0.34 
   2   9   3    4.85    0.37 
   2   9   3    5.64    0.27 
   2   9   3    5.45    0.29 
  -3  -9  -3    2.92    0.31 
   3   9   3    2.97    0.26 
   3   9   3    3.21    0.31 
  -4  -9  -3   10.63    0.50 
   4   9   3   11.18    0.43 
   4   9   3   10.60    0.48 
  -5  -9  -3    6.81    0.43 
   5   9   3    4.87    0.37 
   5   9   3    5.25    0.33 
  -6  -9  -3    3.98    0.38 
   6   9   3    4.10    0.36 
   6   9   3    4.14    0.35 
  -7  -9  -3   -0.04    0.26 
   7   9   3   -0.17    0.19 
   7   9   3    0.13    0.18 
  -8  -9  -3   20.17    0.72 
   8   9   3   20.14    0.69 
   8   9   3   20.75    0.68 
  -9  -9  -3    4.91    0.47 
   9   9   3    5.46    0.42 
   9   9   3    5.14    0.43 
 -10  -9  -3    3.58    0.42 
  10   9   3    2.40    0.32 
  10   9   3    2.70    0.32 
 -11  -9  -3    0.60    0.32 
  11   9   3    0.05    0.20 
  11   9   3    0.04    0.20 
 -12  -9  -3    0.05    0.31 
  12   9   3    0.24    0.23 
  12   9   3    0.06    0.22 
 -13  -9  -3    1.66    0.41 
  13   9   3    1.36    0.32 
  13   9   3    3.19    0.36 
 -14  -9  -3    1.04    0.38 
  14   9   3    1.01    0.32 
 -15  -9  -3    0.89    0.39 
  15   9   3    0.78    0.34 
 -16  -9  -3   -0.52    0.36 
  16   9   3    0.05    0.32 
  12 -10  -3    1.50    0.42 
 -12  10   3   -0.21    0.44 
  11 -10  -3    0.63    0.35 
 -11  10   3    1.22    0.48 
  10 -10  -3    0.74    0.31 
 -10  10   3    0.56    0.42 
   9 -10  -3    0.43    0.28 
  -9  10   3    0.92    0.40 
  -9  10   3    0.44    0.28 
   8 -10  -3    0.11    0.27 
  -8  10   3    1.28    0.41 
  -8  10   3    0.74    0.29 
   7 -10  -3    0.20    0.24 
  -7  10   3    0.08    0.25 
  -7  10   3   -0.10    0.33 
   6 -10  -3    3.94    0.41 
  -6  10   3    3.87    0.41 
  -6  10   3    4.17    0.49 
   5 -10  -3   11.83    0.59 
  -5  10   3   11.59    0.65 
  -5  10   3   12.02    0.60 
   4 -10  -3    0.78    0.28 
  -4  10   3    0.48    0.30 
  -4  10   3    0.48    0.25 
   3 -10  -3    2.15    0.32 
  -3  10   3    1.66    0.33 
  -3  10   3    1.46    0.30 
   2 -10  -3    0.93    0.19 
   2 -10  -3    1.49    0.29 
  -2  10   3    0.78    0.27 
  -2  10   3    0.87    0.28 
   1 -10  -3   -0.07    0.22 
   1 -10  -3    0.39    0.17 
  -1  10   3    0.01    0.23 
  -1  10   3    0.16    0.23 
   0 -10  -3    0.19    0.24 
   0 -10  -3    0.24    0.17 
   0  10   3    0.18    0.21 
   0  10   3    0.63    0.25 
  -1 -10  -3    0.70    0.19 
  -1 -10  -3    0.96    0.25 
   1  10   3    1.16    0.26 
   1  10   3    1.11    0.21 
  -2 -10  -3    5.43    0.40 
  -2 -10  -3    5.04    0.33 
   2  10   3    4.92    0.28 
   2  10   3    5.38    0.42 
  -3 -10  -3    0.98    0.28 
   3  10   3    1.13    0.26 
   3  10   3    1.04    0.20 
  -4 -10  -3    1.63    0.30 
   4  10   3    1.53    0.26 
   4  10   3    1.66    0.23 
  -5 -10  -3    1.53    0.31 
   5  10   3    2.54    0.28 
   5  10   3    1.61    0.28 
  -6 -10  -3    1.16    0.29 
   6  10   3    0.71    0.25 
   6  10   3    0.97    0.23 
  -7 -10  -3    3.81    0.41 
   7  10   3    3.88    0.38 
   7  10   3    4.43    0.38 
  -8 -10  -3    1.03    0.32 
   8  10   3    0.91    0.25 
   8  10   3    1.00    0.25 
  -9 -10  -3   16.59    0.70 
   9  10   3   17.25    0.68 
   9  10   3   16.97    0.65 
 -10 -10  -3    3.90    0.44 
  10  10   3    2.67    0.35 
  10  10   3    4.47    0.40 
 -11 -10  -3    1.18    0.35 
  11  10   3    1.41    0.31 
  11  10   3    1.32    0.29 
 -12 -10  -3    0.60    0.34 
  12  10   3    0.43    0.25 
  12  10   3    0.74    0.25 
 -13 -10  -3   -0.02    0.30 
  13  10   3    0.47    0.25 
  13  10   3    0.02    0.24 
 -14 -10  -3    0.10    0.36 
  14  10   3   -0.04    0.26 
 -15 -10  -3    0.76    0.38 
  15  10   3    0.05    0.28 
 -16 -10  -3    0.12    0.38 
  16  10   3    0.20    0.33 
  11 -11  -3    1.47    0.46 
 -11  11   3    1.75    0.51 
  10 -11  -3   -0.06    0.31 
 -10  11   3    0.72    0.44 
   9 -11  -3    1.04    0.35 
  -9  11   3    0.48    0.41 
  -9  11   3    1.10    0.34 
   8 -11  -3    1.05    0.33 
  -8  11   3    0.37    0.36 
  -8  11   3    0.91    0.31 
   7 -11  -3   -0.12    0.25 
  -7  11   3    0.36    0.36 
  -7  11   3    0.44    0.27 
   6 -11  -3    0.37    0.26 
  -6  11   3    0.83    0.28 
  -6  11   3    0.56    0.36 
   5 -11  -3    1.17    0.32 
  -5  11   3    1.27    0.32 
  -5  11   3    1.30    0.35 
   4 -11  -3    3.92    0.43 
  -4  11   3    4.04    0.42 
  -4  11   3    3.21    0.42 
   3 -11  -3    3.47    0.40 
  -3  11   3    2.34    0.38 
  -3  11   3    3.57    0.41 
   2 -11  -3    4.24    0.42 
  -2  11   3    4.53    0.41 
  -2  11   3    4.13    0.43 
   1 -11  -3    4.07    0.40 
   1 -11  -3    4.16    0.30 
  -1  11   3    4.81    0.39 
  -1  11   3    4.25    0.41 
   0 -11  -3    2.88    0.36 
   0 -11  -3    2.33    0.24 
   0  11   3    2.49    0.35 
   0  11   3    2.70    0.30 
  -1 -11  -3   13.48    0.59 
  -1 -11  -3   13.95    0.47 
   1  11   3   13.26    0.51 
   1  11   3   12.99    0.61 
  -2 -11  -3    9.97    0.52 
  -2 -11  -3   10.25    0.43 
   2  11   3   10.40    0.54 
  -3 -11  -3    0.84    0.27 
   3  11   3    0.68    0.26 
   3  11   3    1.11    0.22 
  -4 -11  -3    3.16    0.38 
   4  11   3    3.25    0.36 
   4  11   3    3.77    0.32 
  -5 -11  -3    0.23    0.26 
   5  11   3    0.68    0.20 
   5  11   3    0.66    0.25 
  -6 -11  -3    3.14    0.39 
   6  11   3    2.65    0.31 
   6  11   3    2.78    0.35 
  -7 -11  -3    0.35    0.29 
   7  11   3    0.17    0.19 
   7  11   3    0.48    0.24 
  -8 -11  -3    0.31    0.29 
   8  11   3    1.19    0.26 
   8  11   3    1.07    0.28 
  -9 -11  -3    1.23    0.33 
   9  11   3    0.69    0.25 
   9  11   3    0.52    0.25 
 -10 -11  -3    1.49    0.35 
  10  11   3    1.19    0.30 
  10  11   3    1.26    0.30 
 -11 -11  -3    0.33    0.31 
  11  11   3    0.03    0.23 
  11  11   3    0.96    0.28 
 -12 -11  -3    0.49    0.33 
  12  11   3    0.86    0.30 
  12  11   3    0.54    0.25 
 -13 -11  -3    1.81    0.42 
  13  11   3    1.19    0.30 
  13  11   3    0.91    0.31 
 -14 -11  -3    4.34    0.56 
  14  11   3    4.09    0.49 
 -15 -11  -3    0.32    0.38 
  15  11   3   -0.02    0.29 
 -16 -11  -3    2.17    0.50 
  16  11   3    1.54    0.43 
  10 -12  -3    0.12    0.35 
 -10  12   3    0.27    0.46 
   9 -12  -3    0.27    0.34 
  -9  12   3    0.13    0.42 
   8 -12  -3    0.36    0.32 
  -8  12   3   -0.03    0.26 
  -8  12   3    0.07    0.37 
   7 -12  -3    0.16    0.29 
  -7  12   3    0.84    0.30 
  -7  12   3    0.52    0.37 
   6 -12  -3    0.55    0.29 
  -6  12   3    0.78    0.36 
  -6  12   3    0.82    0.31 
   5 -12  -3    0.19    0.26 
  -5  12   3    0.26    0.25 
  -5  12   3   -0.17    0.31 
   4 -12  -3    4.49    0.47 
  -4  12   3    4.72    0.47 
  -4  12   3    5.42    0.50 
   3 -12  -3    0.53    0.27 
  -3  12   3    0.18    0.24 
  -3  12   3    0.28    0.29 
   2 -12  -3    5.10    0.46 
  -2  12   3    4.40    0.44 
  -2  12   3    4.65    0.42 
   1 -12  -3    3.64    0.40 
  -1  12   3    4.48    0.40 
  -1  12   3    3.69    0.42 
   0 -12  -3   29.89    0.93 
   0 -12  -3   30.36    0.91 
   0  12   3   30.11    0.95 
  -1 -12  -3    6.05    0.35 
  -1 -12  -3    5.92    0.46 
   1  12   3    5.98    0.50 
  -2 -12  -3    3.14    0.38 
  -2 -12  -3    2.45    0.28 
   2  12   3    1.99    0.33 
  -3 -12  -3    1.80    0.33 
   3  12   3    1.60    0.30 
  -4 -12  -3    0.07    0.26 
   4  12   3    0.32    0.18 
   4  12   3    0.02    0.22 
  -5 -12  -3    0.93    0.30 
   5  12   3    0.14    0.22 
   5  12   3    0.60    0.21 
  -6 -12  -3    8.67    0.54 
   6  12   3    8.39    0.51 
   6  12   3    8.97    0.47 
  -7 -12  -3    1.77    0.35 
   7  12   3    2.51    0.32 
   7  12   3    1.75    0.32 
  -8 -12  -3    0.56    0.31 
   8  12   3    0.06    0.23 
   8  12   3   -0.25    0.19 
  -9 -12  -3    0.48    0.32 
   9  12   3   -0.15    0.21 
   9  12   3    0.06    0.22 
 -10 -12  -3    0.09    0.29 
  10  12   3   -0.29    0.19 
  10  12   3   -0.33    0.18 
 -11 -12  -3   -0.10    0.31 
  11  12   3    0.37    0.27 
  11  12   3    0.08    0.25 
 -12 -12  -3    4.11    0.51 
  12  12   3    3.86    0.46 
  12  12   3    4.10    0.44 
 -13 -12  -3   -0.09    0.34 
  13  12   3    0.65    0.29 
  13  12   3    0.17    0.28 
 -14 -12  -3    0.00    0.34 
  14  12   3   -0.13    0.29 
 -15 -12  -3    0.61    0.40 
  15  12   3   -0.40    0.26 
   9 -13  -3   -0.48    0.33 
  -9  13   3    0.27    0.45 
   8 -13  -3    0.25    0.33 
  -8  13   3   -0.54    0.38 
  -8  13   3    0.38    0.28 
   7 -13  -3    0.40    0.30 
  -7  13   3    0.21    0.25 
  -7  13   3   -0.31    0.35 
   6 -13  -3    0.54    0.31 
  -6  13   3    0.68    0.31 
  -6  13   3    0.45    0.36 
   5 -13  -3    1.64    0.36 
  -5  13   3    2.08    0.37 
  -5  13   3    1.41    0.41 
   4 -13  -3   -0.27    0.25 
  -4  13   3    0.28    0.33 
  -4  13   3    0.33    0.28 
   3 -13  -3    1.23    0.33 
  -3  13   3    1.16    0.34 
  -3  13   3    1.81    0.36 
   2 -13  -3    3.32    0.42 
  -2  13   3    3.18    0.42 
   1 -13  -3    0.31    0.26 
  -1  13   3    0.34    0.26 
   0 -13  -3    0.01    0.26 
   0  13   3    0.01    0.25 
  -1 -13  -3   10.25    0.61 
   1  13   3   10.09    0.58 
  -2 -13  -3    1.77    0.26 
  -2 -13  -3    1.64    0.33 
   2  13   3    1.35    0.32 
  -3 -13  -3    7.81    0.53 
  -3 -13  -3    8.09    0.43 
   3  13   3    8.20    0.54 
  -4 -13  -3   -0.71    0.22 
   4  13   3    0.04    0.17 
   4  13   3    0.34    0.24 
  -5 -13  -3    0.07    0.27 
   5  13   3    0.33    0.24 
   5  13   3    0.00    0.17 
  -6 -13  -3    0.76    0.30 
   6  13   3    0.71    0.26 
   6  13   3    0.29    0.21 
  -7 -13  -3    1.37    0.35 
   7  13   3    2.46    0.33 
   7  13   3    1.82    0.35 
  -8 -13  -3    0.24    0.30 
   8  13   3   -0.23    0.19 
   8  13   3    0.21    0.25 
  -9 -13  -3    2.91    0.43 
   9  13   3    1.99    0.36 
   9  13   3    2.37    0.34 
 -10 -13  -3    2.70    0.43 
  10  13   3    3.30    0.40 
  10  13   3    2.96    0.39 
 -11 -13  -3    5.32    0.54 
  11  13   3    4.32    0.46 
  11  13   3    5.02    0.50 
 -12 -13  -3    1.03    0.37 
  12  13   3    0.30    0.27 
  12  13   3    0.47    0.29 
 -13 -13  -3    1.52    0.43 
  13  13   3    1.91    0.38 
  13  13   3    1.98    0.40 
 -14 -13  -3   -0.08    0.35 
  14  13   3    0.31    0.30 
   8 -14  -3   -0.03    0.35 
  -8  14   3   -0.01    0.26 
  -8  14   3    0.25    0.43 
   7 -14  -3    0.83    0.37 
  -7  14   3   -0.02    0.39 
  -7  14   3    0.45    0.30 
   6 -14  -3    0.55    0.35 
  -6  14   3    0.44    0.29 
  -6  14   3    0.10    0.37 
   5 -14  -3    0.13    0.31 
  -5  14   3    0.51    0.37 
  -5  14   3    0.70    0.29 
   4 -14  -3    1.40    0.38 
  -4  14   3    2.59    0.41 
   3 -14  -3    0.64    0.32 
  -3  14   3    0.51    0.29 
   2 -14  -3    0.58    0.31 
  -2  14   3   -0.20    0.25 
   1 -14  -3    0.21    0.30 
  -1  14   3    0.12    0.27 
   0 -14  -3   -0.03    0.30 
   0  14   3    0.64    0.29 
  -1 -14  -3    2.72    0.40 
   1  14   3    3.00    0.43 
  -2 -14  -3    0.69    0.29 
   2  14   3    0.43    0.27 
  -3 -14  -3    1.41    0.27 
  -3 -14  -3    2.03    0.38 
   3  14   3    1.79    0.36 
  -4 -14  -3    0.03    0.22 
  -4 -14  -3   -0.07    0.26 
   4  14   3    0.35    0.27 
  -5 -14  -3    3.04    0.43 
   5  14   3    3.57    0.37 
   5  14   3    3.36    0.42 
  -6 -14  -3   -0.04    0.29 
   6  14   3   -0.16    0.19 
   6  14   3    0.00    0.24 
  -7 -14  -3   -0.02    0.29 
   7  14   3    0.50    0.29 
   7  14   3    0.22    0.21 
  -8 -14  -3    0.37    0.31 
   8  14   3   -0.10    0.20 
   8  14   3    0.23    0.26 
  -9 -14  -3   -0.29    0.29 
   9  14   3   -0.05    0.22 
   9  14   3   -0.04    0.26 
 -10 -14  -3    0.34    0.35 
  10  14   3    0.46    0.27 
  10  14   3    1.04    0.32 
 -11 -14  -3    0.52    0.37 
  11  14   3   -0.33    0.24 
  11  14   3    0.14    0.26 
 -12 -14  -3    8.32    0.68 
  12  14   3    6.89    0.59 
  12  14   3    6.67    0.60 
 -13 -14  -3    0.49    0.41 
  13  14   3    0.12    0.30 
  13  14   3    0.51    0.32 
   6 -15  -3   -0.04    0.35 
  -6  15   3   -0.06    0.27 
   5 -15  -3    2.23    0.47 
  -5  15   3    2.59    0.44 
   4 -15  -3    0.02    0.30 
  -4  15   3    0.22    0.28 
   3 -15  -3    1.33    0.39 
  -3  15   3    0.49    0.32 
   2 -15  -3    2.23    0.42 
  -2  15   3    3.80    0.48 
   1 -15  -3   -0.54    0.26 
  -1  15   3   -0.31    0.23 
   0 -15  -3    0.07    0.30 
   0  15   3    0.41    0.29 
  -1 -15  -3    6.48    0.56 
   1  15   3    5.44    0.55 
  -2 -15  -3    0.63    0.33 
   2  15   3   -0.11    0.27 
  -3 -15  -3   -0.47    0.24 
   3  15   3   -0.01    0.24 
  -4 -15  -3    0.11    0.28 
  -4 -15  -3    0.18    0.23 
   4  15   3    0.42    0.29 
  -5 -15  -3   -0.03    0.28 
   5  15   3    0.00    0.26 
  -6 -15  -3    1.02    0.33 
   6  15   3    0.67    0.26 
   6  15   3    0.90    0.31 
  -7 -15  -3   -0.24    0.29 
   7  15   3   -0.11    0.28 
   7  15   3    0.18    0.23 
  -8 -15  -3    1.14    0.35 
   8  15   3    1.07    0.30 
   8  15   3    0.62    0.32 
  -9 -15  -3   -0.05    0.34 
   9  15   3   -0.15    0.23 
   9  15   3    0.68    0.32 
 -10 -15  -3    3.30    0.48 
  10  15   3    3.99    0.49 
  10  15   3    3.31    0.44 
 -11 -15  -3    0.12    0.36 
  11  15   3   -0.02    0.29 
  11  15   3    0.41    0.29 
 -12 -15  -3    0.71    0.40 
  12  15   3    0.23    0.31 
  12  15   3    0.49    0.32 
   4 -16  -3   -0.16    0.33 
  -4  16   3    0.75    0.34 
   3 -16  -3    1.17    0.41 
  -3  16   3    0.87    0.35 
   2 -16  -3    0.09    0.33 
  -2  16   3    0.03    0.28 
   1 -16  -3    1.22    0.38 
  -1  16   3    0.92    0.36 
   0 -16  -3    2.15    0.44 
   0  16   3    3.76    0.51 
  -1 -16  -3    0.26    0.34 
   1  16   3    0.09    0.28 
  -2 -16  -3    2.41    0.43 
   2  16   3    2.11    0.44 
  -3 -16  -3    0.37    0.33 
   3  16   3    0.31    0.28 
  -4 -16  -3    1.51    0.39 
   4  16   3    1.65    0.38 
  -5 -16  -3    2.56    0.43 
   5  16   3    2.05    0.41 
  -6 -16  -3    4.41    0.51 
   6  16   3    4.58    0.53 
  -7 -16  -3   -0.01    0.31 
   7  16   3   -0.12    0.23 
   7  16   3    0.44    0.33 
  -8 -16  -3    0.14    0.35 
   8  16   3    0.02    0.25 
   8  16   3    0.29    0.31 
  -9 -16  -3    0.67    0.38 
   9  16   3    0.64    0.36 
   9  16   3    0.41    0.30 
 -10 -16  -3    0.93    0.38 
  10  16   3    0.14    0.33 
  10  16   3    1.12    0.36 
 -11 -16  -3    5.67    0.59 
  11  16   3    6.21    0.60 
  11  16   3    5.72    0.58 
   2 -17  -3   -0.26    0.37 
  -2  17   3   -0.14    0.29 
   1 -17  -3    0.50    0.39 
  -1  17   3    0.36    0.35 
   0 -17  -3    2.58    0.50 
   0  17   3    2.74    0.49 
  -1 -17  -3    0.37    0.37 
   1  17   3    0.28    0.34 
  -2 -17  -3    0.32    0.37 
   2  17   3    0.82    0.37 
  -3 -17  -3   -0.23    0.31 
   3  17   3    0.66    0.35 
  -4 -17  -3    0.55    0.36 
   4  17   3    0.03    0.30 
  -5 -17  -3    0.34    0.35 
   5  17   3   -0.04    0.29 
  -6 -17  -3    3.18    0.49 
   6  17   3    3.32    0.50 
  -7 -17  -3   -0.56    0.31 
   7  17   3    0.17    0.35 
  -8 -17  -3   -0.30    0.32 
   8  17   3    0.32    0.36 
   8  17   3   -0.66    0.22 
  -9 -17  -3    0.12    0.34 
   9  17   3    1.47    0.36 
   9  17   3    1.19    0.40 
  -2 -18  -3    0.60    0.41 
   2  18   3    1.23    0.42 
  -3 -18  -3    0.12    0.37 
   3  18   3    1.58    0.41 
  -4 -18  -3    0.04    0.34 
   4  18   3   -0.10    0.33 
  -5 -18  -3   -0.51    0.35 
   5  18   3    0.22    0.36 
  -6 -18  -3    0.79    0.40 
   6  17  -4    1.63    0.44 
  -6 -17   4    1.60    0.44 
   5  17  -4    0.73    0.39 
  -5 -17   4    1.07    0.41 
   4  17  -4    0.21    0.36 
  -4 -17   4   -0.10    0.35 
   3  17  -4    0.63    0.40 
  -3 -17   4    0.10    0.44 
   2  17  -4   -0.37    0.34 
  -2 -17   4   -0.52    0.38 
   1  17  -4   -0.19    0.38 
  -1 -17   4   -0.60    0.41 
   0  17  -4    1.37    0.45 
   0 -17   4    1.98    0.53 
   9  16  -4    0.61    0.31 
   9  16  -4    0.72    0.33 
  -9 -16   4    0.49    0.38 
   8  16  -4    0.26    0.33 
   8  16  -4    0.23    0.25 
  -8 -16   4    0.22    0.38 
   7  16  -4    0.04    0.31 
  -7 -16   4   -0.09    0.33 
   6  16  -4    1.89    0.42 
  -6 -16   4    2.07    0.43 
   5  16  -4   -0.27    0.33 
  -5 -16   4    0.72    0.36 
   4  16  -4    0.90    0.38 
  -4 -16   4    0.48    0.36 
   3  16  -4    0.48    0.36 
  -3 -16   4   -0.50    0.31 
   2  16  -4    6.08    0.63 
  -2 -16   4    8.39    0.69 
   1  16  -4    0.29    0.35 
  -1 -16   4    0.02    0.37 
   0  16  -4    1.49    0.43 
   0 -16   4    1.70    0.49 
  -1  16  -4   -0.07    0.38 
   1 -16   4    0.65    0.41 
  -2  16  -4   -0.32    0.32 
   2 -16   4   -0.12    0.39 
  -3  16  -4    1.21    0.45 
   3 -16   4    1.17    0.46 
  11  15  -4    1.24    0.34 
 -11 -15   4    0.79    0.42 
  10  15  -4    3.28    0.44 
 -10 -15   4    2.31    0.48 
   9  15  -4    0.60    0.28 
   9  15  -4    0.06    0.28 
  -9 -15   4   -0.57    0.33 
   8  15  -4    0.91    0.30 
   8  15  -4    2.54    0.41 
  -8 -15   4    1.25    0.42 
   7  15  -4    1.35    0.37 
   7  15  -4    0.53    0.25 
  -7 -15   4    0.50    0.34 
   6  15  -4    0.22    0.22 
   6  15  -4   -0.24    0.30 
  -6 -15   4    0.30    0.34 
   5  15  -4    1.45    0.38 
  -5 -15   4    1.30    0.38 
   4  15  -4    1.20    0.38 
  -4 -15   4    1.35    0.37 
   3  15  -4    0.62    0.35 
  -3 -15   4    0.75    0.33 
   2  15  -4    1.41    0.40 
  -2 -15   4    0.37    0.36 
   1  15  -4   -0.28    0.30 
  -1 -15   4   -0.46    0.31 
   0  15  -4    0.48    0.35 
   0 -15   4    0.49    0.36 
  -1  15  -4    1.46    0.40 
   1 -15   4    1.48    0.42 
  -2  15  -4    1.05    0.39 
   2 -15   4    1.32    0.46 
  -3  15  -4   -0.47    0.35 
   3 -15   4    0.86    0.42 
  -4  15  -4    3.23    0.54 
   4 -15   4    2.86    0.53 
  -5  15  -4    0.67    0.38 
   5 -15   4    0.92    0.47 
  12  14  -4    0.19    0.28 
 -12 -14   4   -0.29    0.38 
  11  14  -4    1.92    0.37 
 -11 -14   4    2.28    0.47 
  10  14  -4    2.54    0.45 
  10  14  -4    2.90    0.41 
 -10 -14   4    2.82    0.47 
   9  14  -4    8.89    0.57 
   9  14  -4    9.02    0.59 
  -9 -14   4   10.75    0.71 
   8  14  -4    0.60    0.30 
   8  14  -4    1.20    0.29 
  -8 -14   4    0.97    0.38 
   7  14  -4    0.08    0.21 
   7  14  -4   -0.13    0.26 
  -7 -14   4    0.22    0.30 
   6  14  -4    0.22    0.28 
   6  14  -4    0.65    0.24 
  -6 -14   4    0.70    0.32 
   5  14  -4    0.34    0.20 
   5  14  -4    0.44    0.29 
  -5 -14   4   -0.40    0.28 
   4  14  -4    0.66    0.32 
  -4 -14   4    0.29    0.30 
   3  14  -4   14.05    0.76 
  -3 -14   4   14.15    0.70 
   2  14  -4    1.27    0.38 
  -2 -14   4    0.49    0.31 
   1  14  -4    4.48    0.51 
  -1 -14   4    3.75    0.47 
   0  14  -4    2.12    0.41 
   0 -14   4    0.99    0.36 
  -1  14  -4    0.06    0.30 
   1 -14   4    0.08    0.34 
  -2  14  -4    0.73    0.35 
   2 -14   4   -0.41    0.31 
  -3  14  -4    0.69    0.35 
   3 -14   4    0.79    0.36 
  -4  14  -4    1.66    0.43 
   4 -14   4    1.59    0.43 
  -5  14  -4    0.12    0.34 
   5 -14   4    0.49    0.38 
  -6  14  -4    1.41    0.44 
  -6  14  -4    0.91    0.41 
   6 -14   4    1.59    0.47 
  -7  14  -4   -0.12    0.35 
  -7  14  -4   -0.08    0.34 
   7 -14   4    0.34    0.43 
  13  13  -4    0.22    0.30 
 -13 -13   4   -0.38    0.38 
  12  13  -4    0.43    0.29 
 -12 -13   4    0.86    0.44 
  11  13  -4    1.05    0.31 
 -11 -13   4   -0.22    0.37 
  10  13  -4    0.38    0.25 
  10  13  -4    0.25    0.25 
 -10 -13   4    0.09    0.34 
   9  13  -4    0.73    0.28 
   9  13  -4    0.93    0.29 
  -9 -13   4    0.32    0.34 
   8  13  -4    3.30    0.40 
   8  13  -4    2.78    0.37 
  -8 -13   4    2.27    0.41 
   7  13  -4    2.14    0.32 
   7  13  -4    2.31    0.36 
  -7 -13   4    1.95    0.41 
   6  13  -4   -0.12    0.17 
   6  13  -4    0.43    0.27 
  -6 -13   4   -0.07    0.28 
   5  13  -4    0.09    0.18 
   5  13  -4    0.08    0.27 
  -5 -13   4    0.24    0.30 
   4  13  -4    2.28    0.38 
   4  13  -4    1.37    0.24 
  -4 -13   4    1.60    0.36 
   3  13  -4    0.18    0.29 
   3  13  -4    0.62    0.26 
  -3 -13   4   -0.36    0.25 
   2  13  -4    6.37    0.56 
  -2 -13   4    4.99    0.47 
   1  13  -4    0.42    0.30 
  -1 -13   4   -0.23    0.27 
   0  13  -4    1.18    0.36 
   0 -13   4    1.38    0.36 
  -1  13  -4    4.26    0.49 
   1 -13   4    3.90    0.46 
  -2  13  -4    1.96    0.40 
   2 -13   4    2.46    0.42 
  -3  13  -4    0.14    0.34 
   3 -13   4    0.26    0.33 
  -4  13  -4    1.04    0.39 
   4 -13   4    0.96    0.37 
  -5  13  -4    0.57    0.37 
   5 -13   4    0.20    0.32 
  -6  13  -4   -0.49    0.32 
   6 -13   4    1.16    0.38 
  -7  13  -4    1.11    0.42 
   7 -13   4    0.72    0.41 
  -8  13  -4    0.38    0.40 
  -8  13  -4    1.27    0.43 
   8 -13   4    0.69    0.39 
  14  12  -4    0.25    0.32 
 -14 -12   4    0.45    0.45 
  13  12  -4    0.03    0.31 
 -13 -12   4   -0.21    0.39 
  12  12  -4    0.36    0.29 
 -12 -12   4   -0.10    0.35 
  11  12  -4    0.26    0.28 
 -11 -12   4   -0.12    0.34 
  10  12  -4    0.16    0.25 
  10  12  -4    0.07    0.24 
 -10 -12   4   -0.48    0.29 
   9  12  -4    2.63    0.35 
   9  12  -4    1.64    0.33 
  -9 -12   4    2.04    0.41 
   8  12  -4    0.21    0.23 
   8  12  -4    0.57    0.26 
  -8 -12   4   -0.03    0.32 
   7  12  -4    4.88    0.44 
   7  12  -4    4.45    0.41 
  -7 -12   4    5.14    0.50 
   6  12  -4    0.72    0.28 
   6  12  -4    0.10    0.20 
  -6 -12   4    0.80    0.32 
   5  12  -4    4.93    0.39 
   5  12  -4    4.23    0.43 
  -5 -12   4    4.07    0.44 
   4  12  -4    3.08    0.40 
   4  12  -4    3.46    0.32 
  -4 -12   4    3.87    0.41 
   3  12  -4    0.76    0.32 
   3  12  -4    0.44    0.18 
  -3 -12   4    0.52    0.30 
   2  12  -4    0.98    0.32 
   2  12  -4    1.23    0.20 
  -2 -12   4    0.85    0.29 
   1  12  -4    0.42    0.30 
  -1 -12   4    0.07    0.26 
   0  12  -4    1.78    0.37 
   0 -12   4    2.83    0.39 
  -1  12  -4   -0.02    0.29 
   1 -12   4    0.44    0.30 
  -2  12  -4    8.97    0.66 
   2 -12   4    8.69    0.60 
  -3  12  -4    1.28    0.38 
   3 -12   4    1.00    0.35 
  -4  12  -4    0.64    0.36 
   4 -12   4    0.87    0.33 
  -5  12  -4    0.64    0.36 
   5 -12   4    0.45    0.33 
  -6  12  -4    0.49    0.37 
   6 -12   4    0.75    0.33 
  -7  12  -4   -0.16    0.35 
   7 -12   4   -0.40    0.34 
  -8  12  -4   -0.36    0.34 
   8 -12   4    0.95    0.37 
  -9  12  -4    4.46    0.58 
  -9  12  -4    3.11    0.54 
   9 -12   4    3.49    0.52 
 -10  12  -4    1.02    0.43 
 -10  12  -4   -0.02    0.39 
  10 -12   4    0.42    0.41 
  15  11  -4    0.87    0.37 
 -15 -11   4    0.54    0.44 
  14  11  -4   -0.28    0.28 
 -14 -11   4    0.09    0.41 
  13  11  -4    0.40    0.30 
 -13 -11   4    1.52    0.47 
  12  11  -4    1.03    0.31 
 -12 -11   4    1.01    0.42 
  11  11  -4    0.72    0.29 
 -11 -11   4    0.50    0.37 
  10  11  -4    4.04    0.44 
  10  11  -4    4.28    0.51 
 -10 -11   4    4.56    0.52 
   9  11  -4    9.81    0.57 
   9  11  -4    9.55    0.51 
  -9 -11   4    8.84    0.66 
   8  11  -4    4.37    0.39 
   8  11  -4    4.19    0.41 
  -8 -11   4    3.59    0.46 
   7  11  -4    0.18    0.19 
   7  11  -4    0.25    0.23 
  -7 -11   4   -0.04    0.29 
   6  11  -4    2.01    0.28 
   6  11  -4    1.74    0.31 
  -6 -11   4    1.44    0.34 
   5  11  -4   21.22    0.76 
   5  11  -4   21.36    0.68 
  -5 -11   4   21.24    0.78 
   4  11  -4    3.70    0.32 
   4  11  -4    3.39    0.40 
  -4 -11   4    3.75    0.41 
   3  11  -4    0.05    0.26 
   3  11  -4    0.34    0.16 
  -3 -11   4   -0.24    0.26 
   2  11  -4    0.74    0.18 
   2  11  -4    0.00    0.26 
  -2 -11   4    0.42    0.27 
   1  11  -4    3.41    0.25 
   1  11  -4    3.01    0.40 
  -1 -11   4    3.08    0.38 
   0  11  -4   -0.21    0.29 
   0 -11   4   -0.03    0.25 
  -1  11  -4   22.36    0.88 
   1 -11   4   22.46    0.78 
  -2  11  -4    9.81    0.68 
   2 -11   4   10.86    0.60 
  -3  11  -4    2.72    0.43 
   3 -11   4    2.18    0.37 
  -4  11  -4    4.65    0.54 
   4 -11   4    5.67    0.50 
  -5  11  -4    0.40    0.35 
   5 -11   4   -0.14    0.28 
  -6  11  -4    0.92    0.40 
   6 -11   4   -0.23    0.27 
  -7  11  -4    1.50    0.43 
   7 -11   4    1.89    0.37 
  -8  11  -4   -0.15    0.35 
   8 -11   4    0.07    0.33 
  -9  11  -4    0.55    0.38 
   9 -11   4    0.08    0.33 
 -10  11  -4    1.65    0.45 
 -10  11  -4    1.51    0.46 
  10 -11   4    1.16    0.40 
 -11  11  -4    0.56    0.41 
 -11  11  -4   -0.25    0.37 
  11 -11   4    0.55    0.41 
  15  10  -4    2.13    0.46 
 -15 -10   4    2.09    0.54 
  14  10  -4    1.29    0.35 
 -14 -10   4    0.63    0.44 
  13  10  -4    0.24    0.27 
 -13 -10   4    0.71    0.43 
  12  10  -4   -0.04    0.25 
 -12 -10   4    0.58    0.37 
  11  10  -4    2.93    0.39 
 -11 -10   4    3.83    0.51 
  10  10  -4    7.25    0.51 
 -10 -10   4    6.95    0.60 
   9  10  -4    4.80    0.38 
   9  10  -4    3.82    0.40 
  -9 -10   4    3.13    0.43 
   8  10  -4    3.41    0.34 
   8  10  -4    3.27    0.36 
  -8 -10   4    2.98    0.40 
   7  10  -4    0.55    0.22 
   7  10  -4    0.10    0.22 
  -7 -10   4    0.68    0.30 
   6  10  -4    1.01    0.26 
   6  10  -4    0.82    0.23 
  -6 -10   4    0.72    0.33 
   5  10  -4    6.62    0.47 
   5  10  -4    6.10    0.38 
  -5 -10   4    6.49    0.50 
   4  10  -4    0.19    0.16 
   4  10  -4    0.34    0.25 
  -4 -10   4   -0.09    0.27 
   3  10  -4   12.26    0.45 
   3  10  -4   12.25    0.62 
  -3 -10   4   12.40    0.60 
   2  10  -4    4.39    0.43 
   2  10  -4    5.02    0.30 
  -2 -10   4    5.22    0.44 
   1  10  -4    0.25    0.29 
   1  10  -4    0.35    0.14 
  -1 -10   4    0.24    0.25 
   0  10  -4    1.38    0.36 
   0  10  -4    1.99    0.19 
   0 -10   4    1.59    0.30 
  -1  10  -4    0.40    0.32 
   1 -10   4    0.60    0.27 
  -2  10  -4   22.29    0.87 
   2 -10   4   23.76    0.77 
  -3  10  -4    1.46    0.38 
   3 -10   4    1.78    0.34 
  -4  10  -4    1.02    0.38 
   4 -10   4    0.54    0.29 
  -5  10  -4    1.77    0.41 
   5 -10   4    1.13    0.31 
  -6  10  -4    0.13    0.37 
   6 -10   4    0.33    0.27 
  -7  10  -4    0.01    0.37 
   7 -10   4    0.41    0.31 
  -8  10  -4    1.78    0.45 
   8 -10   4    2.30    0.40 
  -9  10  -4    2.56    0.49 
   9 -10   4    2.75    0.44 
 -10  10  -4    2.44    0.49 
  10 -10   4    2.42    0.46 
 -11  10  -4    0.37    0.42 
 -11  10  -4    0.24    0.39 
  11 -10   4    0.71    0.39 
 -12  10  -4    0.65    0.42 
 -12  10  -4   -0.06    0.44 
  12 -10   4   -0.01    0.39 
  16   9  -4    0.80    0.38 
 -16  -9   4    0.29    0.47 
  15   9  -4    0.53    0.35 
 -15  -9   4    1.37    0.47 
  14   9  -4    2.85    0.44 
 -14  -9   4    2.31    0.52 
  13   9  -4    0.26    0.27 
 -13  -9   4    0.81    0.40 
  12   9  -4    0.64    0.28 
 -12  -9   4   -0.20    0.34 
  11   9  -4    4.93    0.47 
 -11  -9   4    3.55    0.49 
  10   9  -4    1.09    0.29 
 -10  -9   4    1.06    0.36 
   9   9  -4    1.96    0.26 
   9   9  -4    1.50    0.30 
  -9  -9   4    1.53    0.37 
   8   9  -4    2.94    0.30 
   8   9  -4    3.29    0.36 
  -8  -9   4    3.54    0.44 
   7   9  -4    5.81    0.40 
   7   9  -4    6.17    0.42 
  -7  -9   4    5.36    0.48 
   6   9  -4    4.22    0.36 
   6   9  -4    4.11    0.36 
  -6  -9   4    3.39    0.42 
   5   9  -4    3.89    0.33 
   5   9  -4    4.15    0.36 
  -5  -9   4    3.80    0.23 
  -5  -9   4    3.94    0.41 
   4   9  -4    0.49    0.17 
   4   9  -4    0.44    0.25 
  -4  -9   4    0.30    0.26 
  -4  -9   4    0.46    0.14 
   3   9  -4    1.55    0.20 
   3   9  -4    1.49    0.30 
  -3  -9   4    0.96    0.28 
   2   9  -4    0.31    0.26 
   2   9  -4    0.43    0.14 
  -2  -9   4    0.39    0.25 
   1   9  -4    1.58    0.19 
   1   9  -4    1.35    0.31 
  -1  -9   4    1.58    0.28 
   0   9  -4    1.10    0.33 
   0   9  -4    0.80    0.14 
   0  -9   4    0.95    0.26 
  -1   9  -4    0.16    0.10 
  -1   9  -4   -0.01    0.28 
   1  -9   4    0.11    0.23 
  -2   9  -4    0.11    0.30 
   2  -9   4   -0.01    0.23 
  -3   9  -4    2.64    0.43 
   3  -9   4    3.55    0.38 
  -4   9  -4    0.29    0.33 
   4  -9   4   -0.02    0.25 
  -5   9  -4    0.17    0.33 
   5  -9   4    0.32    0.26 
  -6   9  -4    0.51    0.34 
   6  -9   4    0.04    0.25 
  -7   9  -4    1.53    0.41 
   7  -9   4    1.11    0.30 
  -8   9  -4    0.35    0.35 
   8  -9   4    0.40    0.29 
  -9   9  -4    0.70    0.37 
   9  -9   4    0.12    0.29 
 -10   9  -4    2.02    0.44 
  10  -9   4    1.92    0.40 
 -11   9  -4    0.27    0.38 
 -11   9  -4   -0.46    0.35 
  11  -9   4    0.07    0.31 
 -12   9  -4    0.82    0.42 
 -12   9  -4    0.46    0.41 
  12  -9   4   -0.22    0.31 
  16   8  -4    0.80    0.40 
 -16  -8   4    1.69    0.51 
  15   8  -4   -0.12    0.29 
 -15  -8   4    0.66    0.42 
  14   8  -4    0.26    0.31 
 -14  -8   4    0.76    0.43 
  13   8  -4   -0.18    0.25 
 -13  -8   4    0.46    0.38 
  12   8  -4    1.14    0.31 
 -12  -8   4    2.29    0.45 
  11   8  -4   -0.02    0.24 
 -11  -8   4    0.37    0.36 
  10   8  -4    3.25    0.38 
 -10  -8   4    2.54    0.43 
   9   8  -4    7.42    0.47 
   9   8  -4    7.86    0.39 
  -9  -8   4    7.09    0.57 
   8   8  -4    6.79    0.38 
   8   8  -4    7.97    0.48 
  -8  -8   4    7.41    0.55 
   7   8  -4   -0.05    0.19 
   7   8  -4   -0.07    0.17 
  -7  -8   4   -0.25    0.14 
  -7  -8   4    0.12    0.29 
   6   8  -4    0.00    0.18 
   6   8  -4    0.34    0.19 
  -6  -8   4    0.24    0.13 
  -6  -8   4    0.01    0.25 
   5   8  -4    1.18    0.24 
   5   8  -4    1.31    0.23 
  -5  -8   4    0.98    0.15 
  -5  -8   4    1.12    0.31 
   4   8  -4    5.97    0.34 
   4   8  -4    6.61    0.41 
  -4  -8   4    6.13    0.27 
  -4  -8   4    6.96    0.45 
   3   8  -4    1.33    0.19 
   3   8  -4    1.14    0.26 
  -3  -8   4    1.33    0.27 
  -3  -8   4    1.53    0.18 
   2   8  -4    2.46    0.22 
   2   8  -4    2.36    0.32 
  -2  -8   4    2.96    0.32 
  -2  -8   4    3.04    0.23 
   1   8  -4   -0.02    0.10 
   1   8  -4    0.14    0.25 
  -1  -8   4   -0.22    0.22 
   0   8  -4    0.21    0.26 
   0   8  -4    0.14    0.10 
   0  -8   4    0.35    0.21 
  -1   8  -4    1.39    0.13 
  -1   8  -4    0.82    0.31 
   1  -8   4    0.71    0.23 
  -2   8  -4   14.77    0.67 
  -2   8  -4   15.06    0.30 
   2  -8   4   14.22    0.55 
  -3   8  -4    4.59    0.46 
   3  -8   4    5.28    0.40 
  -4   8  -4    0.41    0.32 
   4  -8   4    0.01    0.23 
  -5   8  -4   -0.01    0.34 
   5  -8   4   -0.27    0.21 
  -6   8  -4    0.75    0.37 
   6  -8   4    0.58    0.26 
  -7   8  -4   -0.03    0.33 
   7  -8   4    0.21    0.23 
  -8   8  -4    6.30    0.58 
   8  -8   4    6.17    0.49 
  -9   8  -4    0.03    0.36 
   9  -8   4    0.03    0.26 
 -10   8  -4   -0.02    0.35 
  10  -8   4    0.54    0.30 
 -11   8  -4    1.99    0.45 
  11  -8   4    1.45    0.38 
 -12   8  -4    0.25    0.39 
 -12   8  -4    0.73    0.39 
  12  -8   4    0.23    0.34 
 -13   8  -4   -0.04    0.41 
  13  -8   4    0.28    0.39 
  16   7  -4    1.92    0.46 
 -16  -7   4    2.53    0.55 
  15   7  -4    0.62    0.35 
 -15  -7   4    1.22    0.46 
  14   7  -4   -0.18    0.27 
 -14  -7   4    0.43    0.39 
  13   7  -4   -0.16    0.25 
 -13  -7   4   -0.45    0.35 
  12   7  -4    0.02    0.23 
 -12  -7   4    0.08    0.36 
  11   7  -4    4.10    0.43 
 -11  -7   4    3.59    0.47 
  10   7  -4    2.38    0.35 
 -10  -7   4    2.63    0.42 
 -10  -7   4    2.72    0.30 
   9   7  -4   12.91    0.59 
   9   7  -4   13.14    0.45 
  -9  -7   4   13.17    0.48 
  -9  -7   4   14.12    0.72 
   8   7  -4    1.68    0.29 
   8   7  -4    1.93    0.23 
  -8  -7   4    1.76    0.35 
  -8  -7   4    1.81    0.23 
   7   7  -4    1.67    0.22 
   7   7  -4    1.17    0.25 
  -7  -7   4    1.62    0.21 
  -7  -7   4    0.62    0.30 
   6   7  -4    1.03    0.22 
   6   7  -4    1.10    0.20 
  -6  -7   4    1.07    0.17 
  -6  -7   4    0.93    0.28 
   5   7  -4    1.56    0.23 
   5   7  -4    1.23    0.21 
  -5  -7   4    1.87    0.18 
  -5  -7   4    1.00    0.27 
   4   7  -4    3.11    0.29 
   4   7  -4    3.57    0.28 
  -4  -7   4    3.28    0.21 
  -4  -7   4    3.16    0.32 
   3   7  -4   18.86    0.52 
   3   7  -4   18.85    0.59 
  -3  -7   4   19.04    0.60 
  -3  -7   4   18.80    0.46 
   2   7  -4    1.43    0.26 
   2   7  -4    1.43    0.17 
  -2  -7   4    1.00    0.15 
  -2  -7   4    1.34    0.23 
   1   7  -4    1.32    0.27 
   1   7  -4    1.39    0.15 
  -1  -7   4    1.11    0.22 
  -1  -7   4    1.09    0.16 
   0   7  -4    0.47    0.10 
   0   7  -4    0.29    0.25 
   0  -7   4    0.02    0.17 
  -1   7  -4    1.37    0.30 
  -1   7  -4    1.57    0.13 
   1  -7   4    1.44    0.23 
  -2   7  -4   11.59    0.57 
   2  -7   4    9.91    0.44 
  -3   7  -4   -0.12    0.27 
   3  -7   4    0.40    0.21 
  -4   7  -4    1.06    0.33 
   4  -7   4    1.08    0.24 
  -5   7  -4    3.99    0.44 
   5  -7   4    3.84    0.36 
  -6   7  -4    0.08    0.33 
   6  -7   4    0.23    0.22 
  -7   7  -4    0.00    0.32 
   7  -7   4    0.33    0.24 
  -8   7  -4    1.55    0.36 
   8  -7   4    1.29    0.29 
  -9   7  -4    7.97    0.60 
   9  -7   4    6.16    0.50 
 -10   7  -4   -0.25    0.34 
  10  -7   4    0.51    0.29 
 -11   7  -4    0.60    0.36 
  11  -7   4    0.65    0.30 
 -12   7  -4   -0.42    0.34 
 -12   7  -4    0.96    0.38 
  12  -7   4   -0.07    0.30 
 -13   7  -4    0.97    0.43 
  13  -7   4    0.75    0.35 
 -14   7  -4    0.23    0.41 
  14  -7   4    0.68    0.39 
  16   6  -4    2.76    0.48 
 -16  -6   4    2.19    0.55 
  15   6  -4    1.47    0.38 
 -15  -6   4    1.25    0.48 
  14   6  -4    0.38    0.30 
 -14  -6   4    0.27    0.38 
  13   6  -4    0.03    0.24 
 -13  -6   4   -0.12    0.36 
  12   6  -4    0.36    0.24 
 -12  -6   4   -0.24    0.35 
 -12  -6   4    0.53    0.27 
  11   6  -4    2.58    0.36 
 -11  -6   4    2.62    0.34 
 -11  -6   4    2.08    0.41 
  10   6  -4   -0.19    0.22 
 -10  -6   4   -0.05    0.33 
 -10  -6   4    0.17    0.24 
   9   6  -4    0.23    0.24 
   9   6  -4   -0.02    0.14 
  -9  -6   4    0.18    0.33 
  -9  -6   4    0.21    0.22 
   8   6  -4    2.51    0.32 
   8   6  -4    3.04    0.24 
  -8  -6   4    3.57    0.30 
  -8  -6   4    2.62    0.40 
   7   6  -4    0.08    0.18 
   7   6  -4    0.07    0.14 
  -7  -6   4    0.19    0.17 
  -7  -6   4   -0.15    0.26 
   6   6  -4    0.03    0.14 
   6   6  -4   -0.02    0.15 
  -6  -6   4   -0.07    0.13 
  -6  -6   4   -0.29    0.22 
   5   6  -4    7.28    0.35 
   5   6  -4    6.30    0.33 
  -5  -6   4    7.32    0.44 
  -5  -6   4    6.99    0.28 
   4   6  -4    3.08    0.26 
   4   6  -4    3.19    0.27 
  -4  -6   4    2.87    0.29 
  -4  -6   4    3.24    0.20 
   3   6  -4    2.37    0.22 
   3   6  -4    2.02    0.23 
  -3  -6   4    2.58    0.18 
  -3  -6   4    2.29    0.26 
   2   6  -4    0.59    0.13 
   2   6  -4    0.98    0.22 
  -2  -6   4    0.64    0.18 
  -2  -6   4    1.23    0.15 
   1   6  -4   27.51    0.72 
   1   6  -4   28.09    0.58 
  -1  -6   4   28.34    0.66 
  -1  -6   4   27.47    0.60 
   0   6  -4   -0.03    0.20 
   0   6  -4    0.22    0.09 
   0  -6   4    0.40    0.16 
   0  -6   4    0.03    0.11 
  -1   6  -4    3.00    0.31 
  -1   6  -4    2.89    0.15 
   1  -6   4    2.83    0.25 
  -2   6  -4    0.57    0.24 
  -2   6  -4    0.53    0.07 
   2  -6   4    0.54    0.18 
  -3   6  -4   16.20    0.60 
   3  -6   4   15.27    0.51 
  -4   6  -4    7.66    0.50 
   4  -6   4    7.81    0.41 
  -5   6  -4    0.60    0.30 
   5  -6   4    0.31    0.21 
  -6   6  -4    1.84    0.37 
   6  -6   4    1.81    0.28 
  -7   6  -4    0.07    0.31 
   7  -6   4    0.24    0.22 
  -8   6  -4    0.00    0.30 
   8  -6   4    0.21    0.24 
  -9   6  -4    1.66    0.38 
   9  -6   4    1.51    0.31 
 -10   6  -4    4.67    0.50 
  10  -6   4    4.69    0.45 
 -11   6  -4    0.56    0.35 
  11  -6   4    0.16    0.28 
 -12   6  -4    0.51    0.36 
  12  -6   4    0.28    0.32 
 -13   6  -4    1.54    0.43 
  13  -6   4    1.93    0.42 
 -14   6  -4    0.22    0.40 
  14  -6   4    0.80    0.38 
  17   5  -4    0.67    0.39 
 -17  -5   4   -0.02    0.47 
  16   5  -4    0.27    0.35 
 -16  -5   4   -0.57    0.42 
  15   5  -4    0.30    0.29 
 -15  -5   4    1.37    0.45 
  14   5  -4    1.45    0.35 
 -14  -5   4    1.06    0.42 
 -14  -5   4    1.28    0.38 
  13   5  -4    0.77    0.30 
 -13  -5   4    1.30    0.35 
 -13  -5   4    1.14    0.39 
  12   5  -4   -0.07    0.25 
 -12  -5   4    0.39    0.29 
 -12  -5   4    0.22    0.34 
  11   5  -4    0.87    0.28 
 -11  -5   4    1.23    0.39 
 -11  -5   4    1.27    0.31 
  10   5  -4    3.90    0.40 
 -10  -5   4    4.23    0.49 
 -10  -5   4    3.52    0.37 
   9   5  -4   18.77    0.67 
   9   5  -4   18.27    0.45 
  -9  -5   4   16.60    0.74 
  -9  -5   4   18.50    0.61 
   8   5  -4    1.64    0.28 
   8   5  -4    1.72    0.17 
  -8  -5   4    2.03    0.36 
  -8  -5   4    1.55    0.26 
   7   5  -4   16.47    0.57 
   7   5  -4   16.83    0.44 
  -7  -5   4   17.04    0.51 
  -7  -5   4   16.63    0.65 
   6   5  -4    0.12    0.12 
   6   5  -4    0.14    0.15 
  -6  -5   4    0.24    0.24 
  -6  -5   4    0.21    0.15 
   5   5  -4    0.94    0.18 
   5   5  -4    0.79    0.15 
  -5  -5   4    1.12    0.17 
  -5  -5   4    1.03    0.23 
   4   5  -4    0.35    0.14 
   4   5  -4    0.15    0.14 
  -4  -5   4    0.22    0.18 
  -4  -5   4    0.18    0.12 
   3   5  -4    1.05    0.19 
   3   5  -4    0.87    0.15 
  -3  -5   4    0.80    0.19 
  -3  -5   4    0.76    0.13 
   2   5  -4   19.50    0.47 
   2   5  -4   19.61    0.54 
  -2  -5   4   19.32    0.45 
  -2  -5   4   19.93    0.54 
   1   5  -4    7.54    0.26 
   1   5  -4    6.42    0.37 
  -1  -5   4    7.51    0.32 
  -1  -5   4    6.57    0.26 
   0   5  -4    2.78    0.28 
   0   5  -4    3.00    0.17 
   0  -5   4    2.65    0.22 
   0  -5   4    2.90    0.20 
  -1   5  -4   16.26    0.53 
  -1   5  -4   17.25    0.35 
   1  -5   4   16.72    0.45 
  -2   5  -4   12.38    0.49 
  -2   5  -4   12.68    0.25 
   2  -5   4   12.31    0.40 
  -3   5  -4   38.91    0.90 
   3  -5   4   38.02    0.82 
  -4   5  -4    2.81    0.31 
   4  -5   4    3.05    0.27 
  -5   5  -4    0.17    0.24 
   5  -5   4    0.28    0.18 
  -6   5  -4   -0.35    0.24 
   6  -5   4   -0.03    0.18 
  -7   5  -4   -0.04    0.27 
   7  -5   4    0.14    0.20 
  -8   5  -4    6.58    0.49 
   8  -5   4    6.10    0.42 
  -9   5  -4    0.40    0.31 
   9  -5   4    0.28    0.23 
 -10   5  -4    7.07    0.54 
  10  -5   4    6.67    0.48 
 -11   5  -4    4.60    0.48 
  11  -5   4    4.40    0.45 
 -12   5  -4    1.16    0.37 
  12  -5   4    0.51    0.32 
 -13   5  -4    0.32    0.37 
  13  -5   4   -0.16    0.30 
 -14   5  -4    0.14    0.37 
  14  -5   4    0.22    0.33 
 -15   5  -4   -0.07    0.41 
  15  -5   4   -0.32    0.35 
  17   4  -4    0.34    0.37 
 -17  -4   4    0.12    0.43 
  16   4  -4   -0.01    0.30 
 -16  -4   4    0.43    0.43 
  15   4  -4    0.31    0.31 
 -15  -4   4    0.76    0.37 
  14   4  -4    0.60    0.30 
 -14  -4   4    0.44    0.34 
  13   4  -4   -0.03    0.24 
 -13  -4   4   -0.37    0.31 
  12   4  -4    2.81    0.38 
 -12  -4   4    2.91    0.41 
  11   4  -4    1.46    0.30 
 -11  -4   4    0.99    0.32 
  10   4  -4    0.90    0.26 
 -10  -4   4    1.08    0.30 
   9   4  -4    8.03    0.46 
  -9  -4   4    8.01    0.54 
  -9  -4   4    7.17    0.46 
   8   4  -4    7.10    0.43 
   8   4  -4    7.24    0.25 
  -8  -4   4    7.11    0.42 
  -8  -4   4    7.08    0.51 
   7   4  -4   -0.29    0.16 
   7   4  -4    0.00    0.09 
  -7  -4   4   -0.06    0.23 
  -7  -4   4    0.38    0.19 
   6   4  -4    3.95    0.20 
   6   4  -4    3.57    0.28 
  -6  -4   4    3.64    0.34 
  -6  -4   4    4.11    0.28 
   5   4  -4    5.20    0.23 
   5   4  -4    4.65    0.28 
  -5  -4   4    5.71    0.36 
  -5  -4   4    5.35    0.28 
   4   4  -4   17.07    0.42 
   4   4  -4   16.62    0.47 
  -4  -4   4   15.72    0.50 
  -4  -4   4   16.38    0.42 
   3   4  -4    4.84    0.26 
   3   4  -4    4.97    0.26 
  -3  -4   4    4.56    0.30 
  -3  -4   4    5.21    0.23 
   2   4  -4  276.01    4.13 
   2   4  -4  276.24    4.15 
  -2  -4   4  278.16    4.10 
  -2  -4   4  270.72    4.15 
   1   4  -4    9.44    0.29 
   1   4  -4    9.71    0.37 
  -1  -4   4    9.69    0.30 
  -1  -4   4    9.33    0.32 
   0   4  -4   17.42    0.50 
   0   4  -4   18.53    0.40 
   0  -4   4   18.79    0.45 
   0  -4   4   19.61    0.46 
  -1   4  -4   65.27    1.02 
  -1   4  -4   64.02    1.19 
   1  -4   4   64.15    1.11 
   1  -4   4   64.04    1.13 
  -2   4  -4    1.35    0.21 
  -2   4  -4    1.37    0.09 
   2  -4   4    1.11    0.16 
  -3   4  -4    4.85    0.34 
   3  -4   4    5.00    0.28 
  -4   4  -4    3.41    0.30 
   4  -4   4    3.20    0.24 
  -5   4  -4   13.99    0.52 
   5  -4   4   14.61    0.46 
  -6   4  -4    0.36    0.24 
   6  -4   4    0.18    0.16 
  -7   4  -4    0.16    0.25 
   7  -4   4    0.45    0.20 
  -8   4  -4    0.91    0.30 
   8  -4   4    0.71    0.23 
  -9   4  -4    0.45    0.29 
   9  -4   4    0.31    0.22 
 -10   4  -4   13.83    0.64 
  10  -4   4   14.67    0.62 
 -11   4  -4    2.14    0.37 
  11  -4   4    2.17    0.34 
 -12   4  -4    0.54    0.32 
  12  -4   4    0.14    0.25 
 -13   4  -4   -0.22    0.39 
 -13   4  -4   -0.04    0.34 
  13  -4   4    0.41    0.28 
 -14   4  -4    0.08    0.36 
  14  -4   4    0.01    0.29 
 -15   4  -4   -0.47    0.37 
  15  -4   4    0.03    0.34 
  17   3  -4    0.12    0.36 
  17   3  -4    0.55    0.37 
 -17  -3   4    0.40    0.45 
  16   3  -4    1.02    0.36 
  16   3  -4    0.27    0.30 
 -16  -3   4    0.20    0.39 
  15   3  -4    2.24    0.40 
  15   3  -4    1.93    0.39 
 -15  -3   4    2.00    0.45 
  14   3  -4    0.06    0.27 
  14   3  -4   -0.20    0.23 
 -14  -3   4    0.43    0.37 
  13   3  -4   -0.25    0.24 
  13   3  -4    0.11    0.22 
 -13  -3   4    0.16    0.32 
  12   3  -4    0.48    0.24 
  12   3  -4    0.30    0.24 
 -12  -3   4    0.94    0.34 
  11   3  -4    0.93    0.25 
  11   3  -4    1.53    0.30 
 -11  -3   4    1.11    0.34 
  10   3  -4    0.63    0.24 
  10   3  -4    0.72    0.25 
 -10  -3   4    0.12    0.29 
   9   3  -4    0.61    0.21 
   9   3  -4    0.96    0.24 
  -9  -3   4    0.25    0.27 
   8   3  -4    0.48    0.21 
   8   3  -4    0.80    0.21 
   8   3  -4    0.62    0.10 
  -8  -3   4    0.48    0.25 
   7   3  -4    1.67    0.23 
   7   3  -4    1.20    0.20 
   7   3  -4    1.35    0.12 
  -7  -3   4    1.63    0.26 
   6   3  -4    0.32    0.16 
   6   3  -4    0.13    0.08 
  -6  -3   4    0.37    0.18 
   5   3  -4    6.43    0.21 
   5   3  -4    6.12    0.30 
  -5  -3   4    6.08    0.31 
  -5  -3   4    6.18    0.36 
   4   3  -4   19.99    0.52 
   4   3  -4   20.76    0.42 
  -4  -3   4   20.16    0.49 
  -4  -3   4   20.25    0.56 
   3   3  -4   55.62    1.01 
   3   3  -4   57.15    0.95 
  -3  -3   4   54.38    1.03 
  -3  -3   4   54.41    0.98 
   2   3  -4   13.17    0.36 
   2   3  -4   13.68    0.38 
  -2  -3   4   13.39    0.39 
  -2  -3   4   13.14    0.35 
   1   3  -4    0.57    0.17 
   1   3  -4    0.81    0.13 
  -1  -3   4    0.71    0.15 
  -1  -3   4    0.98    0.13 
   0   3  -4   12.27    0.38 
   0   3  -4   12.71    0.31 
   0  -3   4   11.90    0.34 
   0  -3   4   12.15    0.33 
  -1   3  -4    1.57    0.12 
  -1   3  -4    1.27    0.19 
   1  -3   4    1.33    0.15 
   1  -3   4    1.41    0.15 
  -2   3  -4    0.04    0.07 
  -2   3  -4    0.17    0.16 
   2  -3   4    0.03    0.10 
   2  -3   4    0.20    0.11 
  -3   3  -4  106.22    1.77 
  -3   3  -4  104.09    1.56 
   3  -3   4  105.95    1.71 
  -4   3  -4   12.57    0.44 
  -4   3  -4   11.55    0.24 
   4  -3   4   11.06    0.36 
  -5   3  -4   50.24    1.03 
  -5   3  -4   50.73    0.81 
   5  -3   4   53.06    1.00 
  -6   3  -4    0.06    0.19 
  -6   3  -4    0.25    0.09 
   6  -3   4    0.31    0.15 
  -7   3  -4    6.60    0.44 
   7  -3   4    6.89    0.36 
  -8   3  -4    0.78    0.27 
   8  -3   4    0.20    0.18 
   8  -3   4    0.40    0.11 
  -9   3  -4    4.07    0.38 
   9  -3   4    4.34    0.36 
 -10   3  -4    2.36    0.36 
  10  -3   4    1.31    0.28 
 -11   3  -4    0.58    0.31 
  11  -3   4    0.69    0.26 
 -12   3  -4   -0.32    0.27 
  12  -3   4    0.11    0.24 
 -13   3  -4    0.39    0.32 
 -13   3  -4    0.02    0.35 
  13  -3   4    0.01    0.27 
 -14   3  -4   -0.16    0.33 
  14  -3   4    0.13    0.30 
 -15   3  -4   -0.25    0.38 
  15  -3   4    0.20    0.31 
 -16   3  -4   -0.08    0.41 
  16  -3   4   -0.04    0.33 
  17   2  -4    0.39    0.34 
  17   2  -4    0.51    0.37 
 -17  -2   4    1.00    0.47 
  16   2  -4    0.63    0.36 
  16   2  -4    0.51    0.34 
 -16  -2   4    1.45    0.46 
  15   2  -4    0.27    0.28 
  15   2  -4   -0.02    0.27 
 -15  -2   4    0.28    0.40 
  14   2  -4   -0.14    0.24 
  14   2  -4   -0.01    0.26 
 -14  -2   4    0.14    0.37 
  13   2  -4    0.87    0.27 
  13   2  -4   -0.15    0.24 
 -13  -2   4   -0.02    0.34 
  12   2  -4    0.15    0.24 
  12   2  -4   -0.03    0.23 
 -12  -2   4    0.32    0.34 
  11   2  -4    0.63    0.26 
  11   2  -4    1.60    0.29 
 -11  -2   4    0.75    0.32 
  10   2  -4    1.40    0.28 
  10   2  -4    0.76    0.25 
 -10  -2   4    1.09    0.33 
   9   2  -4    0.79    0.24 
   9   2  -4    1.09    0.24 
  -9  -2   4    1.14    0.31 
   8   2  -4   10.79    0.46 
   8   2  -4   10.07    0.45 
  -8  -2   4    9.32    0.50 
   7   2  -4   -0.01    0.14 
   7   2  -4    0.40    0.18 
  -7  -2   4    0.31    0.22 
   6   2  -4   16.32    0.49 
   6   2  -4   17.74    0.51 
  -6  -2   4   17.15    0.54 
   5   2  -4   21.53    0.55 
   5   2  -4   21.97    0.38 
   5   2  -4   21.26    0.54 
  -5  -2   4   21.96    0.57 
   4   2  -4    4.38    0.25 
   4   2  -4    4.80    0.16 
   4   2  -4    5.23    0.24 
  -4  -2   4    4.25    0.26 
   3   2  -4   36.34    0.73 
   3   2  -4   37.50    0.64 
  -3  -2   4   37.65    0.75 
  -3  -2   4   37.85    0.73 
   2   2  -4  230.14    3.45 
   2   2  -4  227.52    3.38 
  -2  -2   4  230.10    3.44 
  -2  -2   4  229.27    3.44 
   1   2  -4   53.76    0.93 
   1   2  -4   54.49    0.92 
  -1  -2   4   54.48    0.94 
  -1  -2   4   55.64    0.92 
   0   2  -4   47.17    0.79 
   0   2  -4   46.27    0.82 
   0  -2   4   45.13    0.81 
   0  -2   4   45.32    0.77 
  -1   2  -4   39.02    0.74 
  -1   2  -4   38.54    0.66 
   1  -2   4   39.11    0.67 
   1  -2   4   39.44    0.73 
  -2   2  -4    2.17    0.19 
  -2   2  -4    2.06    0.14 
   2  -2   4    2.42    0.16 
   2  -2   4    2.45    0.19 
  -3   2  -4   -0.13    0.14 
  -3   2  -4    0.11    0.08 
   3  -2   4    0.01    0.09 
  -4   2  -4    0.02    0.07 
  -4   2  -4    0.16    0.14 
   4  -2   4    0.06    0.10 
  -5   2  -4    0.09    0.08 
  -5   2  -4    0.11    0.16 
   5  -2   4    0.09    0.12 
  -6   2  -4    2.64    0.26 
   6  -2   4    2.43    0.22 
   6  -2   4    2.18    0.15 
  -7   2  -4   -0.02    0.19 
   7  -2   4    0.06    0.14 
   7  -2   4    0.28    0.11 
  -8   2  -4    0.36    0.22 
   8  -2   4    0.26    0.17 
   8  -2   4    0.09    0.11 
  -9   2  -4    1.52    0.29 
   9  -2   4    1.64    0.18 
   9  -2   4    1.57    0.25 
 -10   2  -4   10.81    0.53 
  10  -2   4   10.27    0.38 
  10  -2   4   10.24    0.49 
 -11   2  -4    0.14    0.26 
  11  -2   4    0.17    0.23 
 -12   2  -4    0.86    0.31 
  12  -2   4    0.33    0.23 
 -13   2  -4   -0.28    0.31 
 -13   2  -4   -0.10    0.29 
  13  -2   4    0.23    0.27 
 -14   2  -4    0.53    0.35 
  14  -2   4    0.21    0.27 
 -15   2  -4    0.06    0.37 
  15  -2   4    0.35    0.31 
 -16   2  -4    0.13    0.42 
  16  -2   4    0.33    0.34 
  17   1  -4   -0.01    0.34 
 -17  -1   4    0.18    0.47 
  16   1  -4    0.27    0.32 
  16   1  -4    0.28    0.36 
 -16  -1   4    0.05    0.41 
  15   1  -4    0.15    0.27 
  15   1  -4   -0.09    0.28 
 -15  -1   4   -0.13    0.37 
  14   1  -4    0.16    0.25 
  14   1  -4    0.32    0.29 
 -14  -1   4    0.08    0.38 
  13   1  -4    0.17    0.23 
  13   1  -4    0.27    0.25 
 -13  -1   4   -0.05    0.35 
  12   1  -4    4.40    0.43 
  12   1  -4    4.11    0.41 
 -12  -1   4    4.58    0.50 
  11   1  -4    2.83    0.34 
  11   1  -4    2.69    0.35 
 -11  -1   4    2.89    0.42 
  10   1  -4    2.15    0.31 
  10   1  -4    2.43    0.30 
 -10  -1   4    3.23    0.43 
   9   1  -4    5.83    0.39 
   9   1  -4    5.99    0.41 
  -9  -1   4    5.69    0.46 
   8   1  -4   13.30    0.49 
   8   1  -4   12.64    0.49 
  -8  -1   4   12.18    0.55 
   7   1  -4   22.60    0.62 
   7   1  -4   21.96    0.61 
  -7  -1   4   22.17    0.67 
   6   1  -4    5.53    0.30 
   6   1  -4    5.93    0.32 
  -6  -1   4    5.70    0.36 
   5   1  -4    4.66    0.27 
   5   1  -4    3.98    0.24 
  -5  -1   4    4.40    0.30 
   4   1  -4    1.70    0.18 
   4   1  -4    1.76    0.17 
  -4  -1   4    1.70    0.21 
   3   1  -4   26.23    0.44 
   3   1  -4   26.41    0.55 
   3   1  -4   28.13    0.59 
  -3  -1   4   27.46    0.60 
   2   1  -4    7.81    0.21 
   2   1  -4    7.49    0.23 
   2   1  -4    8.13    0.28 
  -2  -1   4    7.51    0.28 
   1   1  -4  117.09    1.82 
   1   1  -4  115.01    1.76 
  -1  -1   4  120.61    1.83 
  -1  -1   4  117.03    1.78 
   0   1  -4   49.17    0.82 
   0   1  -4   48.58    0.82 
   0  -1   4   49.83    0.78 
   0  -1   4   48.96    0.85 
  -1   1  -4   14.51    0.32 
  -1   1  -4   14.81    0.35 
   1  -1   4   15.43    0.36 
   1  -1   4   14.61    0.28 
  -2   1  -4    3.61    0.16 
  -2   1  -4    3.24    0.21 
   2  -1   4    3.54    0.19 
   2  -1   4    3.31    0.15 
  -3   1  -4    1.74    0.18 
  -3   1  -4    1.90    0.14 
   3  -1   4    1.83    0.13 
   3  -1   4    1.58    0.16 
  -4   1  -4   18.43    0.46 
  -4   1  -4   18.45    0.37 
   4  -1   4   18.43    0.42 
  -5   1  -4    0.45    0.15 
   5  -1   4    0.62    0.10 
   5  -1   4    0.60    0.12 
  -6   1  -4    1.63    0.21 
   6  -1   4    1.82    0.15 
   6  -1   4    1.56    0.18 
  -7   1  -4    3.88    0.29 
   7  -1   4    3.87    0.27 
   7  -1   4    4.06    0.22 
  -8   1  -4    0.69    0.21 
   8  -1   4    0.93    0.16 
   8  -1   4    0.73    0.19 
  -9   1  -4    0.82    0.25 
   9  -1   4    0.44    0.16 
   9  -1   4    0.21    0.19 
 -10   1  -4    3.78    0.35 
  10  -1   4    4.17    0.30 
  10  -1   4    3.91    0.35 
 -11   1  -4    8.43    0.48 
  11  -1   4    8.72    0.50 
  11  -1   4    8.30    0.39 
 -12   1  -4    2.71    0.35 
  12  -1   4    2.41    0.35 
 -13   1  -4    0.69    0.34 
 -13   1  -4   -0.05    0.27 
  13  -1   4   -0.18    0.21 
 -14   1  -4   -0.34    0.32 
  14  -1   4   -0.20    0.24 
 -15   1  -4   -0.29    0.33 
  15  -1   4   -0.25    0.27 
 -16   1  -4    0.21    0.39 
  16  -1   4    0.13    0.33 
  16   0  -4    0.42    0.35 
 -16   0   4    0.74    0.47 
  15   0  -4    0.15    0.27 
  15   0  -4   -0.16    0.28 
 -15   0   4    0.82    0.43 
  14   0  -4    2.81    0.40 
  14   0  -4    2.67    0.37 
 -14   0   4    1.81    0.46 
  13   0  -4    0.31    0.24 
  13   0  -4   -0.11    0.23 
 -13   0   4   -0.42    0.33 
  12   0  -4   -0.06    0.21 
  12   0  -4    0.00    0.22 
 -12   0   4    0.23    0.36 
  11   0  -4    1.36    0.29 
  11   0  -4    1.91    0.30 
 -11   0   4    2.28    0.42 
  10   0  -4    1.87    0.28 
  10   0  -4    2.11    0.30 
 -10   0   4    2.68    0.41 
   9   0  -4    4.87    0.37 
   9   0  -4    4.58    0.36 
  -9   0   4    5.12    0.45 
   8   0  -4   22.04    0.61 
   8   0  -4   21.85    0.65 
  -8   0   4   20.72    0.71 
   7   0  -4   35.73    0.80 
   7   0  -4   34.21    0.81 
  -7   0   4   35.57    0.89 
   6   0  -4    4.43    0.29 
   6   0  -4    4.63    0.28 
  -6   0   4    3.97    0.33 
   5   0  -4   35.53    0.74 
   5   0  -4   35.76    0.75 
  -5   0   4   34.41    0.78 
   4   0  -4    0.09    0.14 
   4   0  -4    0.14    0.11 
  -4   0   4    0.46    0.18 
   3   0  -4   11.90    0.36 
   3   0  -4   12.14    0.34 
  -3   0   4   12.59    0.41 
   2   0  -4  104.59    1.65 
   2   0  -4  105.90    1.61 
  -2   0   4  100.28    1.52 
  -2   0   4  105.04    1.67 
   1   0  -4   92.78    1.39 
   1   0  -4   94.21    1.45 
  -1   0   4   91.94    1.38 
  -1   0   4   88.26    1.46 
   0   0  -4   27.79    0.52 
   0   0   4   28.13    0.45 
   0   0   4   27.56    0.53 
   0   0   4   29.35    0.50 
  -1   0  -4    0.38    0.08 
   1   0   4    0.40    0.08 
   1   0   4    0.27    0.08 
  -2   0  -4   17.13    0.34 
   2   0   4   16.41    0.30 
   2   0   4   16.80    0.38 
   2   0   4   16.50    0.39 
  -3   0  -4    1.90    0.14 
   3   0   4    1.99    0.16 
   3   0   4    1.62    0.12 
   3   0   4    2.03    0.17 
   4   0   4    0.98    0.14 
   4   0   4    1.01    0.12 
   4   0   4    1.31    0.13 
   5   0   4    0.13    0.10 
   5   0   4   -0.20    0.10 
   5   0   4   -0.08    0.10 
   6   0   4    1.41    0.17 
   6   0   4    1.20    0.17 
   6   0   4    1.37    0.15 
   7   0   4    2.13    0.21 
   7   0   4    1.77    0.18 
   7   0   4    1.68    0.20 
   8   0   4    1.52    0.22 
   8   0   4    1.81    0.22 
   8   0   4    2.15    0.21 
  -9   0  -4    3.21    0.30 
   9   0   4    3.55    0.31 
   9   0   4    3.73    0.28 
 -10   0  -4   11.58    0.49 
  10   0   4   11.16    0.50 
  10   0   4   10.92    0.43 
 -11   0  -4    0.31    0.24 
  11   0   4    0.09    0.18 
  11   0   4    0.51    0.22 
 -12   0  -4    1.54    0.29 
  12   0   4    1.51    0.25 
  12   0   4    1.28    0.29 
 -13   0  -4    2.72    0.44 
 -13   0  -4    2.74    0.35 
  13   0   4    3.17    0.33 
  13   0   4    2.54    0.36 
 -14   0  -4   -0.18    0.33 
  14   0   4    0.66    0.30 
 -15   0  -4    0.81    0.40 
  15   0   4    0.13    0.26 
 -16   0  -4   -0.04    0.38 
  16   0   4    0.52    0.34 
 -17   0  -4   -0.13    0.45 
  17   0   4    0.37    0.34 
  16  -1  -4   -0.01    0.31 
 -16   1   4    0.95    0.50 
  15  -1  -4    1.14    0.34 
 -15   1   4    1.11    0.47 
  14  -1  -4    1.60    0.31 
  14  -1  -4    1.13    0.33 
 -14   1   4    1.83    0.47 
  13  -1  -4    0.02    0.22 
  13  -1  -4   -0.08    0.23 
 -13   1   4    0.59    0.39 
  12  -1  -4    0.31    0.23 
  12  -1  -4    0.72    0.27 
 -12   1   4    0.12    0.35 
  11  -1  -4    0.98    0.26 
  11  -1  -4    0.91    0.25 
 -11   1   4    1.10    0.38 
  10  -1  -4    0.63    0.24 
  10  -1  -4    0.74    0.23 
 -10   1   4    0.99    0.37 
   9  -1  -4    1.22    0.25 
   9  -1  -4    1.48    0.25 
  -9   1   4    0.93    0.34 
   8  -1  -4   10.30    0.46 
   8  -1  -4   10.09    0.43 
  -8   1   4   10.13    0.56 
  -8   1   4   10.51    0.28 
   7  -1  -4    0.08    0.15 
   7  -1  -4    0.14    0.16 
  -7   1   4    0.24    0.24 
  -7   1   4    0.33    0.09 
   6  -1  -4    0.46    0.16 
   6  -1  -4    0.52    0.15 
  -6   1   4    0.76    0.23 
   5  -1  -4   17.33    0.48 
   5  -1  -4   18.61    0.48 
  -5   1   4   18.83    0.56 
   4  -1  -4   19.77    0.48 
   4  -1  -4   19.07    0.47 
  -4   1   4   19.00    0.54 
   3  -1  -4   10.64    0.34 
   3  -1  -4   10.60    0.31 
  -3   1   4   10.48    0.21 
  -3   1   4   10.95    0.40 
   2  -1  -4   63.13    1.03 
   2  -1  -4   63.16    1.06 
  -2   1   4   62.25    1.10 
  -2   1   4   62.61    0.96 
   1  -1  -4  335.16    4.91 
   1  -1  -4  335.04    4.91 
  -1   1   4  341.12    4.85 
  -1   1   4  328.77    4.93 
   0  -1  -4    3.44    0.17 
   0  -1  -4    3.29    0.10 
   0   1   4    3.27    0.17 
   0   1   4    3.57    0.15 
  -1  -1  -4    0.45    0.09 
   1   1   4    0.48    0.09 
   1   1   4    0.57    0.10 
  -2  -1  -4   45.72    0.76 
   2   1   4   44.95    0.70 
   2   1   4   45.37    0.78 
   2   1   4   46.81    0.80 
  -3  -1  -4   19.07    0.40 
   3   1   4   19.43    0.42 
   3   1   4   19.27    0.44 
   3   1   4   19.72    0.37 
   4   1   4    9.39    0.31 
   4   1   4    9.14    0.29 
   4   1   4   10.30    0.27 
   5   1   4    3.98    0.20 
   5   1   4    3.45    0.21 
   5   1   4    4.19    0.21 
   6   1   4    2.45    0.21 
   6   1   4    2.23    0.19 
   6   1   4    2.33    0.19 
   7   1   4   17.45    0.48 
   7   1   4   17.49    0.49 
   7   1   4   18.51    0.50 
   8   1   4    1.48    0.20 
   8   1   4    1.16    0.18 
   8   1   4    1.11    0.20 
   9   1   4    0.13    0.15 
   9   1   4    0.39    0.18 
   9   1   4    0.22    0.16 
  10   1   4    9.67    0.42 
  10   1   4    9.62    0.42 
  10   1   4    9.34    0.46 
  11   1   4    4.87    0.37 
  11   1   4    5.20    0.40 
 -12  -1  -4   -0.13    0.23 
  12   1   4    0.21    0.22 
  12   1   4   -0.19    0.17 
 -13  -1  -4    5.64    0.44 
 -13  -1  -4    6.69    0.55 
  13   1   4    5.48    0.42 
  13   1   4    5.70    0.44 
 -14  -1  -4    0.22    0.33 
  14   1   4    0.11    0.22 
  14   1   4    0.49    0.27 
 -15  -1  -4   -0.13    0.36 
  15   1   4   -0.01    0.27 
 -16  -1  -4    0.52    0.39 
  16   1   4    0.41    0.33 
 -17  -1  -4    0.28    0.44 
  17   1   4    0.32    0.35 
  16  -2  -4   -0.18    0.30 
 -16   2   4    0.05    0.46 
  15  -2  -4    0.11    0.30 
 -15   2   4    0.11    0.44 
  14  -2  -4   -0.16    0.25 
 -14   2   4    0.23    0.39 
  13  -2  -4    0.24    0.26 
  13  -2  -4   -0.07    0.36 
 -13   2   4   -0.11    0.36 
  12  -2  -4    0.45    0.25 
  12  -2  -4    0.38    0.25 
 -12   2   4    1.32    0.43 
  11  -2  -4    0.07    0.20 
  11  -2  -4   -0.01    0.20 
 -11   2   4   -0.09    0.34 
  10  -2  -4    1.59    0.31 
  10  -2  -4    1.97    0.27 
 -10   2   4    1.97    0.40 
   9  -2  -4    0.03    0.19 
   9  -2  -4   -0.15    0.19 
  -9   2   4    0.13    0.32 
   8  -2  -4    4.76    0.38 
   8  -2  -4    4.81    0.34 
  -8   2   4    4.44    0.24 
  -8   2   4    4.90    0.46 
   7  -2  -4    2.81    0.29 
   7  -2  -4    2.58    0.24 
  -7   2   4    2.68    0.18 
  -7   2   4    2.60    0.34 
   6  -2  -4    8.36    0.34 
   6  -2  -4    8.28    0.36 
  -6   2   4    7.99    0.25 
  -6   2   4    8.33    0.45 
   5  -2  -4    4.69    0.26 
   5  -2  -4    4.91    0.28 
  -5   2   4    5.19    0.19 
  -5   2   4    4.90    0.35 
   4  -2  -4    0.42    0.13 
   4  -2  -4    0.29    0.12 
  -4   2   4    0.28    0.08 
  -4   2   4    0.44    0.19 
   3  -2  -4    0.61    0.12 
   3  -2  -4    0.36    0.14 
  -3   2   4    0.46    0.09 
  -3   2   4    0.68    0.20 
   2  -2  -4   14.47    0.37 
   2  -2  -4   14.79    0.36 
  -2   2   4   14.31    0.31 
  -2   2   4   14.09    0.43 
   1  -2  -4   12.50    0.33 
   1  -2  -4   12.66    0.30 
  -1   2   4   12.20    0.29 
  -1   2   4   12.55    0.36 
   0  -2  -4  889.23   13.01 
   0  -2  -4  898.82   12.90 
   0   2   4  881.39   12.88 
   0   2   4  853.21   12.86 
  -1  -2  -4   17.34    0.37 
  -1  -2  -4   17.48    0.31 
   1   2   4   17.12    0.37 
   1   2   4   17.26    0.39 
  -2  -2  -4    1.16    0.10 
  -2  -2  -4    1.03    0.12 
   2   2   4    1.20    0.11 
   2   2   4    1.08    0.13 
  -3  -2  -4    3.54    0.20 
   3   2   4    3.26    0.19 
   3   2   4    3.32    0.17 
   3   2   4    3.41    0.19 
   4   2   4    0.05    0.08 
   4   2   4   -0.08    0.09 
   4   2   4    0.00    0.09 
   5   2   4   10.18    0.32 
   5   2   4   10.71    0.31 
   5   2   4   10.27    0.34 
   6   2   4    1.82    0.18 
   6   2   4    1.73    0.17 
   6   2   4    1.81    0.18 
   7   2   4    8.25    0.34 
   7   2   4    8.45    0.33 
   7   2   4    8.00    0.33 
   8   2   4    1.51    0.20 
   8   2   4    1.38    0.20 
   8   2   4    1.63    0.21 
   9   2   4    1.60    0.22 
   9   2   4    1.37    0.22 
   9   2   4    1.82    0.23 
  10   2   4    1.67    0.24 
  10   2   4    1.45    0.25 
  10   2   4    1.31    0.22 
  11   2   4    0.41    0.22 
  11   2   4    0.20    0.19 
  11   2   4    0.12    0.19 
 -12  -2  -4   12.94    0.62 
  12   2   4   14.60    0.58 
  12   2   4   15.66    0.62 
  12   2   4   13.18    0.51 
 -13  -2  -4    0.37    0.30 
  13   2   4    0.12    0.25 
  13   2   4    0.71    0.25 
 -14  -2  -4    1.34    0.39 
  14   2   4    1.78    0.31 
  14   2   4    1.81    0.34 
 -15  -2  -4    0.04    0.34 
  15   2   4   -0.05    0.28 
  15   2   4    0.31    0.25 
 -16  -2  -4    0.29    0.39 
  16   2   4   -0.59    0.25 
 -17  -2  -4    0.96    0.44 
  17   2   4    0.35    0.35 
  16  -3  -4    0.00    0.31 
 -16   3   4    0.30    0.46 
  15  -3  -4   -0.05    0.30 
 -15   3   4    0.97    0.47 
  14  -3  -4   -0.03    0.28 
 -14   3   4   -0.33    0.37 
  13  -3  -4    6.51    0.55 
 -13   3   4    6.34    0.66 
  12  -3  -4    3.91    0.42 
 -12   3   4    4.53    0.57 
  11  -3  -4    5.68    0.39 
  11  -3  -4    4.68    0.43 
 -11   3   4    5.59    0.57 
  10  -3  -4    1.00    0.23 
  10  -3  -4    1.11    0.27 
 -10   3   4    0.68    0.37 
   9  -3  -4    9.79    0.43 
   9  -3  -4    8.55    0.50 
  -9   3   4    8.84    0.61 
   8  -3  -4    1.83    0.24 
   8  -3  -4    1.25    0.25 
  -8   3   4    1.84    0.38 
  -8   3   4    1.80    0.20 
   7  -3  -4    6.66    0.33 
   7  -3  -4    6.20    0.37 
  -7   3   4    6.83    0.49 
  -7   3   4    6.22    0.30 
   6  -3  -4    1.33    0.21 
   6  -3  -4    1.60    0.20 
  -6   3   4    1.27    0.16 
  -6   3   4    1.42    0.28 
   5  -3  -4    0.44    0.15 
   5  -3  -4    0.42    0.15 
  -5   3   4    0.39    0.22 
  -5   3   4    0.29    0.12 
   4  -3  -4    0.88    0.15 
   4  -3  -4    1.11    0.17 
  -4   3   4    0.71    0.12 
  -4   3   4    0.70    0.19 
   3  -3  -4    4.43    0.23 
   3  -3  -4    4.27    0.23 
  -3   3   4    4.34    0.30 
  -3   3   4    4.73    0.21 
   2  -3  -4   39.18    0.74 
   2  -3  -4   39.39    0.73 
  -2   3   4   38.97    0.71 
  -2   3   4   39.43    0.80 
   1  -3  -4   48.07    0.84 
   1  -3  -4   48.75    0.84 
  -1   3   4   47.67    0.89 
  -1   3   4   47.15    0.83 
   0  -3  -4   57.59    0.95 
   0  -3  -4   55.67    0.93 
   0   3   4   55.76    0.96 
   0   3   4   56.57    0.97 
  -1  -3  -4   50.17    0.81 
  -1  -3  -4   49.84    0.84 
   1   3   4   48.93    0.83 
   1   3   4   49.06    0.87 
  -2  -3  -4   35.13    0.65 
  -2  -3  -4   35.11    0.62 
   2   3   4   34.72    0.68 
   2   3   4   35.59    0.61 
  -3  -3  -4    0.63    0.13 
   3   3   4    0.60    0.12 
   3   3   4    0.46    0.12 
   3   3   4    0.68    0.10 
  -4  -3  -4    0.06    0.13 
   4   3   4    0.09    0.10 
   4   3   4   -0.14    0.09 
  -5  -3  -4   43.93    0.86 
   5   3   4   45.99    0.87 
   5   3   4   45.23    0.87 
   6   3   4    2.12    0.21 
   6   3   4    1.82    0.19 
   7   3   4   26.61    0.64 
   7   3   4   26.73    0.63 
   7   3   4   26.20    0.65 
   8   3   4    2.89    0.26 
   8   3   4    2.92    0.25 
   8   3   4    3.71    0.29 
   9   3   4    0.25    0.16 
   9   3   4    0.60    0.19 
   9   3   4    0.28    0.19 
  10   3   4   -0.10    0.17 
  10   3   4    0.03    0.17 
  10   3   4    0.21    0.17 
 -11  -3  -4    1.55    0.32 
  11   3   4    2.04    0.27 
  11   3   4    3.10    0.32 
  11   3   4    1.75    0.28 
 -12  -3  -4    8.11    0.52 
  12   3   4    8.84    0.47 
  12   3   4    7.82    0.41 
  12   3   4    8.36    0.49 
 -13  -3  -4    7.74    0.53 
  13   3   4    6.76    0.49 
  13   3   4    7.03    0.46 
  13   3   4    6.23    0.41 
 -14  -3  -4    0.93    0.35 
  14   3   4    1.40    0.31 
  14   3   4    1.23    0.31 
 -15  -3  -4    0.89    0.38 
  15   3   4   -0.16    0.24 
  15   3   4    0.69    0.27 
 -16  -3  -4    0.27    0.36 
  16   3   4   -0.14    0.28 
  16   3   4   -0.38    0.23 
  17   3   4   -0.37    0.31 
  15  -4  -4    0.06    0.33 
 -15   4   4    1.01    0.50 
  14  -4  -4    0.26    0.29 
 -14   4   4   -0.15    0.41 
  13  -4  -4    1.57    0.35 
 -13   4   4    1.64    0.49 
  12  -4  -4    0.89    0.30 
 -12   4   4    0.04    0.38 
  11  -4  -4    0.89    0.28 
 -11   4   4   -0.15    0.35 
  10  -4  -4    0.15    0.22 
  10  -4  -4    0.20    0.19 
 -10   4   4   -0.70    0.32 
   9  -4  -4    2.36    0.33 
   9  -4  -4    2.57    0.26 
  -9   4   4    2.87    0.43 
   8  -4  -4    1.03    0.21 
   8  -4  -4    0.86    0.23 
  -8   4   4    1.41    0.21 
  -8   4   4    0.68    0.33 
   7  -4  -4    0.02    0.16 
   7  -4  -4   -0.21    0.16 
  -7   4   4    0.29    0.17 
  -7   4   4   -0.50    0.27 
   6  -4  -4   10.84    0.46 
   6  -4  -4   10.76    0.38 
  -6   4   4   11.91    0.56 
  -6   4   4   10.79    0.37 
   5  -4  -4    0.47    0.16 
   5  -4  -4    1.12    0.17 
  -5   4   4    0.75    0.25 
  -5   4   4    0.87    0.16 
   4  -4  -4    0.17    0.13 
   4  -4  -4   -0.05    0.12 
  -4   4   4   -0.03    0.11 
  -4   4   4    0.13    0.19 
   3  -4  -4   11.79    0.35 
   3  -4  -4   11.80    0.38 
  -3   4   4   11.86    0.35 
  -3   4   4   11.41    0.43 
   2  -4  -4    1.52    0.16 
   2  -4  -4    1.73    0.17 
  -2   4   4    1.56    0.16 
  -2   4   4    1.60    0.21 
   1  -4  -4    7.04    0.26 
   1  -4  -4    6.20    0.26 
  -1   4   4    6.30    0.26 
  -1   4   4    6.27    0.29 
   0  -4  -4   82.35    1.33 
   0  -4  -4   81.27    1.31 
   0   4   4   80.91    1.36 
   0   4   4   82.50    1.34 
  -1  -4  -4   17.46    0.40 
  -1  -4  -4   17.63    0.39 
   1   4   4   17.90    0.44 
   1   4   4   16.68    0.38 
  -2  -4  -4    8.59    0.28 
  -2  -4  -4    8.56    0.28 
   2   4   4    9.05    0.23 
   2   4   4    8.20    0.31 
  -3  -4  -4    0.56    0.14 
   3   4   4    0.33    0.12 
   3   4   4    0.58    0.08 
   3   4   4    0.40    0.11 
  -4  -4  -4    0.59    0.14 
   4   4   4    0.35    0.13 
   4   4   4    0.52    0.08 
   4   4   4    0.37    0.11 
  -5  -4  -4    3.44    0.25 
   5   4   4    3.42    0.24 
   5   4   4    2.97    0.22 
  -6  -4  -4    1.02    0.21 
   6   4   4    0.87    0.16 
   6   4   4    0.85    0.16 
  -7  -4  -4    0.52    0.21 
   7   4   4    1.24    0.19 
   7   4   4    0.74    0.17 
  -8  -4  -4    2.13    0.28 
   8   4   4    2.54    0.25 
   8   4   4    2.66    0.27 
   9   4   4    9.13    0.41 
   9   4   4    9.58    0.43 
  10   4   4    0.81    0.22 
  10   4   4    0.71    0.20 
  10   4   4    0.79    0.23 
 -11  -4  -4    0.32    0.25 
  11   4   4   -0.08    0.21 
  11   4   4    0.31    0.20 
  11   4   4   -0.05    0.18 
 -12  -4  -4   25.25    0.79 
  12   4   4   23.78    0.76 
  12   4   4   24.37    0.79 
  12   4   4   23.97    0.71 
 -13  -4  -4    0.46    0.30 
  13   4   4    0.22    0.23 
  13   4   4    0.66    0.22 
  13   4   4   -0.09    0.22 
 -14  -4  -4    0.42    0.32 
  14   4   4    0.65    0.27 
  14   4   4    0.61    0.27 
 -15  -4  -4    2.51    0.44 
  15   4   4    1.82    0.36 
  15   4   4    1.87    0.35 
  16   4   4    0.00    0.28 
  17   4   4    0.22    0.29 
  15  -5  -4    0.12    0.34 
 -15   5   4   -0.36    0.46 
  14  -5  -4    0.64    0.34 
 -14   5   4    0.14    0.46 
  13  -5  -4    0.71    0.35 
 -13   5   4    1.50    0.48 
  12  -5  -4    0.47    0.27 
 -12   5   4    0.16    0.38 
  11  -5  -4    5.19    0.48 
 -11   5   4    6.21    0.61 
  10  -5  -4    1.21    0.29 
 -10   5   4    0.65    0.36 
   9  -5  -4    0.29    0.23 
   9  -5  -4    0.35    0.21 
  -9   5   4   -0.37    0.31 
   8  -5  -4    0.30    0.18 
   8  -5  -4    0.33    0.21 
  -8   5   4    0.41    0.34 
  -8   5   4    0.35    0.20 
   7  -5  -4    3.23    0.25 
   7  -5  -4    3.64    0.34 
  -7   5   4    3.33    0.28 
  -7   5   4    3.59    0.43 
   6  -5  -4    0.35    0.20 
   6  -5  -4    0.06    0.15 
  -6   5   4    0.30    0.17 
  -6   5   4    0.56    0.26 
   5  -5  -4    1.09    0.21 
   5  -5  -4    1.07    0.18 
  -5   5   4    1.24    0.19 
  -5   5   4    1.20    0.28 
   4  -5  -4    1.12    0.17 
   4  -5  -4    1.05    0.18 
  -4   5   4    1.00    0.17 
  -4   5   4    1.08    0.25 
   3  -5  -4    0.28    0.14 
   3  -5  -4    0.29    0.14 
  -3   5   4    0.05    0.12 
  -3   5   4    0.23    0.18 
   2  -5  -4    0.15    0.13 
   2  -5  -4    0.08    0.12 
  -2   5   4    0.03    0.15 
  -2   5   4   -0.04    0.11 
   1  -5  -4   19.47    0.44 
   1  -5  -4   20.12    0.50 
  -1   5   4   19.57    0.51 
  -1   5   4   19.88    0.51 
   0  -5  -4    4.18    0.23 
   0  -5  -4    4.41    0.22 
   0   5   4    4.87    0.25 
   0   5   4    4.56    0.25 
  -1  -5  -4   82.58    1.37 
  -1  -5  -4   83.58    1.35 
   1   5   4   83.23    1.33 
   1   5   4   82.74    1.43 
  -2  -5  -4   38.69    0.73 
  -2  -5  -4   38.67    0.73 
   2   5   4   38.89    0.66 
   2   5   4   39.09    0.80 
  -3  -5  -4   14.57    0.40 
   3   5   4   14.36    0.28 
   3   5   4   13.45    0.43 
   3   5   4   13.97    0.39 
  -4  -5  -4   20.14    0.50 
   4   5   4   19.94    0.52 
   4   5   4   19.76    0.51 
  -5  -5  -4   16.76    0.48 
   5   5   4   16.23    0.47 
   5   5   4   16.03    0.48 
  -6  -5  -4    0.20    0.18 
   6   5   4    0.82    0.17 
   6   5   4    0.75    0.17 
  -7  -5  -4   41.28    0.93 
   7   5   4   42.15    0.93 
   7   5   4   42.03    0.90 
  -8  -5  -4    3.16    0.34 
   8   5   4    3.37    0.28 
   8   5   4    2.52    0.27 
  -9  -5  -4    0.37    0.25 
  -9  -5  -4    0.58    0.21 
   9   5   4    0.52    0.19 
   9   5   4    0.47    0.20 
 -10  -5  -4    0.03    0.20 
 -10  -5  -4    0.53    0.29 
  10   5   4   -0.10    0.16 
  10   5   4   -0.13    0.18 
 -11  -5  -4    0.05    0.24 
 -11  -5  -4    0.45    0.30 
  11   5   4    0.27    0.19 
  11   5   4    0.39    0.20 
 -12  -5  -4    0.58    0.31 
 -12  -5  -4    0.97    0.28 
  12   5   4    0.84    0.25 
  12   5   4    0.64    0.21 
 -13  -5  -4    2.11    0.40 
 -13  -5  -4    2.47    0.37 
  13   5   4    1.65    0.28 
  13   5   4    2.22    0.33 
 -14  -5  -4   -0.02    0.30 
  14   5   4    0.33    0.26 
 -15  -5  -4    0.48    0.35 
  15   5   4    0.49    0.29 
 -16  -5  -4    0.05    0.34 
  16   5   4    0.11    0.30 
 -17  -5  -4    0.68    0.41 
  17   5   4    0.68    0.34 
  14  -6  -4    0.27    0.34 
 -14   6   4    0.21    0.45 
  13  -6  -4    0.98    0.36 
 -13   6   4    1.56    0.51 
  12  -6  -4    0.06    0.25 
 -12   6   4    0.71    0.42 
  11  -6  -4    0.97    0.30 
 -11   6   4    1.45    0.44 
  10  -6  -4    0.14    0.25 
 -10   6   4    0.56    0.37 
   9  -6  -4    0.52    0.23 
  -9   6   4    0.21    0.26 
  -9   6   4    0.09    0.34 
   8  -6  -4    1.32    0.29 
  -8   6   4    2.01    0.27 
  -8   6   4    0.92    0.36 
   7  -6  -4    0.91    0.25 
   7  -6  -4    1.25    0.20 
  -7   6   4    1.08    0.34 
  -7   6   4    0.89    0.22 
   6  -6  -4    2.58    0.32 
   6  -6  -4    2.38    0.22 
  -6   6   4    3.26    0.40 
  -6   6   4    3.05    0.29 
   5  -6  -4    2.56    0.22 
   5  -6  -4    2.13    0.27 
  -5   6   4    1.94    0.32 
  -5   6   4    2.36    0.26 
   4  -6  -4    1.92    0.24 
   4  -6  -4    2.29    0.21 
  -4   6   4    2.00    0.29 
  -4   6   4    2.19    0.24 
   3  -6  -4    5.78    0.28 
   3  -6  -4    5.38    0.32 
  -3   6   4    5.22    0.36 
  -3   6   4    5.73    0.32 
   2  -6  -4    2.77    0.20 
   2  -6  -4    2.38    0.23 
  -2   6   4    2.21    0.22 
  -2   6   4    2.71    0.26 
   1  -6  -4   28.78    0.67 
   1  -6  -4   29.21    0.59 
  -1   6   4   29.53    0.68 
  -1   6   4   29.74    0.69 
   0  -6  -4   13.59    0.41 
   0  -6  -4   13.89    0.37 
   0   6   4   13.17    0.40 
   0   6   4   13.57    0.44 
  -1  -6  -4   20.38    0.50 
  -1  -6  -4   19.88    0.47 
   1   6   4   20.48    0.46 
   1   6   4   20.60    0.55 
  -2  -6  -4    0.78    0.15 
  -2  -6  -4    1.00    0.15 
   2   6   4    1.06    0.12 
   2   6   4    0.81    0.16 
  -3  -6  -4   12.50    0.40 
   3   6   4   12.69    0.39 
   3   6   4   11.80    0.42 
   3   6   4   12.36    0.25 
  -4  -6  -4    3.89    0.29 
   4   6   4    4.81    0.27 
   4   6   4    4.51    0.28 
  -5  -6  -4    0.03    0.15 
   5   6   4   -0.02    0.12 
   5   6   4    0.09    0.13 
  -6  -6  -4    2.45    0.26 
   6   6   4    2.48    0.25 
   6   6   4    2.74    0.25 
  -7  -6  -4    0.07    0.12 
  -7  -6  -4   -0.27    0.20 
   7   6   4   -0.03    0.14 
   7   6   4   -0.05    0.15 
  -8  -6  -4    0.10    0.15 
  -8  -6  -4   -0.25    0.23 
   8   6   4   -0.27    0.14 
   8   6   4    0.03    0.15 
  -9  -6  -4    1.47    0.22 
  -9  -6  -4    0.54    0.28 
   9   6   4    1.19    0.25 
   9   6   4    1.72    0.25 
 -10  -6  -4    2.96    0.29 
 -10  -6  -4    3.80    0.42 
  10   6   4    3.23    0.31 
  10   6   4    3.27    0.34 
 -11  -6  -4    0.29    0.23 
 -11  -6  -4    0.04    0.27 
  11   6   4    0.37    0.22 
  11   6   4    0.41    0.21 
 -12  -6  -4    0.01    0.28 
  12   6   4    0.34    0.22 
  12   6   4    0.24    0.19 
 -13  -6  -4    0.12    0.31 
  13   6   4    0.24    0.24 
  13   6   4    0.33    0.21 
 -14  -6  -4    0.26    0.34 
  14   6   4    0.22    0.26 
 -15  -6  -4    0.25    0.31 
  15   6   4   -0.11    0.25 
 -16  -6  -4    0.22    0.39 
  16   6   4    0.00    0.29 
 -17  -6  -4    0.77    0.41 
  17   6   4    0.90    0.34 
  14  -7  -4   -0.16    0.34 
 -14   7   4   -0.04    0.46 
  13  -7  -4    0.27    0.33 
 -13   7   4    0.34    0.45 
  12  -7  -4    0.44    0.30 
 -12   7   4   -0.12    0.40 
  11  -7  -4    0.18    0.29 
 -11   7   4   -0.20    0.36 
  10  -7  -4   -0.10    0.23 
 -10   7   4    0.10    0.36 
   9  -7  -4    0.22    0.24 
  -9   7   4   -0.05    0.34 
   8  -7  -4    0.12    0.22 
  -8   7   4   -0.04    0.20 
  -8   7   4   -0.14    0.31 
   7  -7  -4    2.28    0.32 
  -7   7   4    1.89    0.38 
  -7   7   4    2.61    0.32 
   6  -7  -4   -0.09    0.20 
   6  -7  -4    0.43    0.17 
  -6   7   4    0.31    0.31 
  -6   7   4    0.59    0.22 
   5  -7  -4   57.19    1.06 
   5  -7  -4   59.71    1.27 
  -5   7   4   61.14    1.23 
  -5   7   4   59.29    1.32 
   4  -7  -4    0.06    0.18 
   4  -7  -4    0.05    0.15 
  -4   7   4    0.08    0.18 
  -4   7   4   -0.07    0.23 
   3  -7  -4    8.12    0.33 
   3  -7  -4    8.65    0.41 
  -3   7   4    8.12    0.40 
  -3   7   4    8.06    0.46 
   2  -7  -4    0.41    0.15 
   2  -7  -4    0.19    0.16 
  -2   7   4    0.28    0.19 
  -2   7   4   -0.02    0.16 
   1  -7  -4    1.40    0.20 
   1  -7  -4    1.71    0.18 
  -1   7   4    1.58    0.22 
  -1   7   4    1.40    0.21 
   0  -7  -4   -0.03    0.11 
   0  -7  -4   -0.10    0.14 
   0   7   4    0.05    0.15 
   0   7   4    0.15    0.15 
  -1  -7  -4   29.21    0.61 
  -1  -7  -4   28.19    0.66 
   1   7   4   28.39    0.60 
   1   7   4   27.87    0.70 
  -2  -7  -4    5.90    0.28 
  -2  -7  -4    5.52    0.30 
   2   7   4    5.48    0.32 
   2   7   4    5.42    0.22 
  -3  -7  -4    0.90    0.18 
   3   7   4    1.11    0.19 
   3   7   4    0.89    0.08 
   3   7   4    0.83    0.15 
  -4  -7  -4    1.89    0.22 
   4   7   4    2.30    0.23 
   4   7   4    1.54    0.22 
  -5  -7  -4    4.19    0.32 
   5   7   4    4.53    0.29 
   5   7   4    4.28    0.32 
  -6  -7  -4    1.63    0.24 
   6   7   4    1.36    0.21 
   6   7   4    1.97    0.24 
  -7  -7  -4   -0.26    0.21 
   7   7   4    0.16    0.18 
   7   7   4   -0.02    0.16 
  -8  -7  -4   -0.04    0.13 
  -8  -7  -4    0.44    0.26 
   8   7   4    0.12    0.19 
   8   7   4    0.25    0.19 
  -9  -7  -4    6.94    0.48 
   9   7   4    7.24    0.43 
   9   7   4    6.94    0.41 
 -10  -7  -4    0.18    0.29 
  10   7   4    0.11    0.19 
  10   7   4    0.04    0.19 
 -11  -7  -4    2.17    0.38 
  11   7   4    2.11    0.29 
  11   7   4    2.15    0.31 
 -12  -7  -4    0.07    0.30 
  12   7   4    0.10    0.21 
  12   7   4   -0.13    0.19 
 -13  -7  -4    1.63    0.38 
  13   7   4    1.13    0.26 
  13   7   4    0.92    0.28 
 -14  -7  -4    0.80    0.37 
  14   7   4    0.42    0.28 
 -15  -7  -4    0.55    0.37 
  15   7   4    0.64    0.31 
 -16  -7  -4    0.52    0.39 
  16   7   4   -0.02    0.31 
 -17  -7  -4   -0.12    0.39
[truncated: 1,031,346 more chars]
