# Supplementary material for: Visualization and quantitation of electronic communication pathways in a series of redox-active pillar[6]arene-based macrocycles
Source: Commun Chem. 2020 Aug 13;3:117. doi: 10.1038/s42004-020-00363-4 (PMC9814560; doi:10.1038/s42004-020-00363-4)
Supplement: Supplementary file 4 — Supplementary Data 2 [file 42004_2020_363_MOESM4_ESM.cif]

 
data_Collect_0m_a 
  
_audit_creation_method            'SHELXL-2014/7' 
_shelx_SHELXL_version_number      '2014/7' 
_chemical_name_systematic         ? 
_chemical_name_common             ? 
_chemical_melting_point           ? 
_chemical_formula_moiety          ? 
_chemical_formula_sum 
 'C76 H82 O12' 
_chemical_formula_weight          1187.41 
  
loop_ 
 _atom_type_symbol 
 _atom_type_description 
 _atom_type_scat_dispersion_real 
 _atom_type_scat_dispersion_imag 
 _atom_type_scat_source 
 'C'  'C'   0.0033   0.0016 
 'International Tables Vol C Tables 4.2.6.8 and 6.1.1.4' 
 'H'  'H'   0.0000   0.0000 
 'International Tables Vol C Tables 4.2.6.8 and 6.1.1.4' 
 'O'  'O'   0.0106   0.0060 
 'International Tables Vol C Tables 4.2.6.8 and 6.1.1.4' 
  
_space_group_crystal_system       triclinic 
_space_group_IT_number            2 
_space_group_name_H-M_alt         'P -1' 
_space_group_name_Hall            '-P 1' 
  
_shelx_space_group_comment 
; 
The symmetry employed for this shelxl refinement is uniquely defined 
by the following loop, which should always be used as a source of 
symmetry information in preference to the above space-group names. 
They are only intended as comments. 
; 
  
loop_ 
 _space_group_symop_operation_xyz 
 'x, y, z' 
 '-x, -y, -z' 
  
_cell_length_a                    10.6523(14) 
_cell_length_b                    13.3466(18) 
_cell_length_c                    13.5912(18) 
_cell_angle_alpha                 109.800(2) 
_cell_angle_beta                  100.880(2) 
_cell_angle_gamma                 111.292(2) 
_cell_volume                      1583.2(4) 
_cell_formula_units_Z             1 
_cell_measurement_temperature     100 
_cell_measurement_reflns_used     2652 
_cell_measurement_theta_min       2.20 
_cell_measurement_theta_max       28.36 
  
_exptl_crystal_description        Bar 
_exptl_crystal_colour             Red 
_exptl_crystal_density_meas       ? 
_exptl_crystal_density_method     ? 
_exptl_crystal_density_diffrn     1.245 
_exptl_crystal_F_000              634 
_exptl_transmission_factor_min    ? 
_exptl_transmission_factor_max    ? 
_exptl_crystal_size_max           0.400 
_exptl_crystal_size_mid           0.220 
_exptl_crystal_size_min           0.080 
_exptl_absorpt_coefficient_mu     0.083 
_shelx_estimated_absorpt_T_min    0.968 
_shelx_estimated_absorpt_T_max    0.993 
_exptl_absorpt_correction_type    Multi-scan 
_exptl_absorpt_correction_T_min   0.5988 
_exptl_absorpt_correction_T_max   0.7457 
_exptl_absorpt_process_details    '(SADABS 2014/5 Bruker)' 
_exptl_absorpt_special_details    ? 
_diffrn_ambient_temperature       100 
_diffrn_radiation_wavelength      0.71073 
_diffrn_radiation_type            MoK\a 
_diffrn_source                    ? 
_diffrn_measurement_device_type   'Bruker SMART APEX2 CCD diffractometer' 
_diffrn_measurement_method        'omega scans' 
_diffrn_detector_area_resol_mean  ? 
_diffrn_reflns_number             8322 
_diffrn_reflns_av_unetI/netI      0.0395 
_diffrn_reflns_av_R_equivalents   0.0222 
_diffrn_reflns_limit_h_min        -12 
_diffrn_reflns_limit_h_max        12 
_diffrn_reflns_limit_k_min        -15 
_diffrn_reflns_limit_k_max        15 
_diffrn_reflns_limit_l_min        -16 
_diffrn_reflns_limit_l_max        16 
_diffrn_reflns_theta_min          1.704 
_diffrn_reflns_theta_max          25.000 
_diffrn_reflns_theta_full         25.000 
_diffrn_measured_fraction_theta_max   0.966 
_diffrn_measured_fraction_theta_full  0.966 
_diffrn_reflns_Laue_measured_fraction_max    0.966 
_diffrn_reflns_Laue_measured_fraction_full   0.966 
_diffrn_reflns_point_group_measured_fraction_max   0.966 
_diffrn_reflns_point_group_measured_fraction_full  0.966 
_reflns_number_total              5402 
_reflns_number_gt                 4053 
_reflns_threshold_expression      'I > 2\s(I)' 
_reflns_Friedel_coverage          0.000 
_reflns_Friedel_fraction_max      . 
_reflns_Friedel_fraction_full     . 
  
_reflns_special_details 
; 
 Reflections were merged by SHELXL according to the crystal 
 class for the calculation of statistics and refinement. 
  
 _reflns_Friedel_fraction is defined as the number of unique 
 Friedel pairs measured divided by the number that would be 
 possible theoretically, ignoring centric projections and 
 systematic absences. 
; 
  
_computing_data_collection        'APEX2 v2.2-0 (Bruker, 2007)' 
_computing_cell_refinement        'SAINT+  V8.34A (Bruker, 2015)' 
_computing_data_reduction         'SAINT+  V8.34A (Bruker, 2015)' 
_computing_structure_solution     'SHELXS/SHELXTL V6.14 (Bruker, 2015)' 
_computing_structure_refinement 'SHELXL-2014/7 (Sheldrick, 2014)' 
_computing_molecular_graphics     'XSHELL v6.3.1 (Bruker, 2004)' 
_computing_publication_material   'XCIF v2014/2 (Bruker, 2014)' 
_refine_special_details           ? 
_refine_ls_structure_factor_coef  Fsqd 
_refine_ls_matrix_type            full 
_refine_ls_weighting_scheme       calc 
_refine_ls_weighting_details 
'w=1/[\s^2^(Fo^2^)+(0.0666P)^2^+0.9910P] where P=(Fo^2^+2Fc^2^)/3' 
_atom_sites_solution_primary      ? 
_atom_sites_solution_secondary    ? 
_atom_sites_solution_hydrogens    geom 
_refine_ls_hydrogen_treatment     constr 
_refine_ls_extinction_method      none 
_refine_ls_extinction_coef        . 
_refine_ls_number_reflns          5402 
_refine_ls_number_parameters      401 
_refine_ls_number_restraints      0 
_refine_ls_R_factor_all           0.0718 
_refine_ls_R_factor_gt            0.0502 
_refine_ls_wR_factor_ref          0.1398 
_refine_ls_wR_factor_gt           0.1256 
_refine_ls_goodness_of_fit_ref    1.016 
_refine_ls_restrained_S_all       1.016 
_refine_ls_shift/su_max           0.000 
_refine_ls_shift/su_mean          0.000 
  
loop_ 
 _atom_site_label 
 _atom_site_type_symbol 
 _atom_site_fract_x 
 _atom_site_fract_y 
 _atom_site_fract_z 
 _atom_site_U_iso_or_equiv 
 _atom_site_adp_type 
 _atom_site_occupancy 
 _atom_site_site_symmetry_order 
 _atom_site_calc_flag 
 _atom_site_refinement_flags_posn 
 _atom_site_refinement_flags_adp 
 _atom_site_refinement_flags_occupancy 
 _atom_site_disorder_assembly 
 _atom_site_disorder_group 
O1 O 0.6458(2) -0.08106(15) 0.10166(16) 0.0424(5) Uani 1 1 d . . . . . 
O2 O 0.63978(18) 0.33068(15) 0.16309(14) 0.0341(4) Uani 1 1 d . . . . . 
O3 O 1.03966(16) 0.26730(13) 0.11044(13) 0.0254(4) Uani 1 1 d . . . . . 
O4 O 1.04720(16) 0.70287(13) 0.17857(13) 0.0251(4) Uani 1 1 d . . . . . 
O5 O 0.79634(15) 0.13140(13) 0.39057(12) 0.0245(4) Uani 1 1 d . . . . . 
O6 O 0.40671(15) 0.16242(13) 0.59972(12) 0.0231(4) Uani 1 1 d . . . . . 
C1 C 0.6475(2) 0.01636(18) 0.11943(18) 0.0236(5) Uani 1 1 d . . . . . 
C2 C 0.7148(2) 0.08490(19) 0.06243(18) 0.0240(5) Uani 1 1 d . . . . . 
H2 H 0.7593 0.0548 0.0159 0.029 Uiso 1 1 calc R U . . . 
C3 C 0.7149(2) 0.18940(18) 0.07461(17) 0.0206(5) Uani 1 1 d . . . . . 
C4 C 0.6437(2) 0.23620(18) 0.14807(18) 0.0211(5) Uani 1 1 d . . . . . 
C5 C 0.5777(2) 0.16865(19) 0.20558(19) 0.0242(5) Uani 1 1 d . . . . . 
H5 H 0.5328 0.1987 0.2517 0.029 Uiso 1 1 calc R U . . . 
C6 C 0.5790(2) 0.06491(18) 0.19472(17) 0.0209(5) Uani 1 1 d . . . . . 
C7 C 0.7782(2) 0.25774(19) 0.01308(18) 0.0236(5) Uani 1 1 d . . . . . 
H7A H 0.7059 0.2737 -0.0243 0.028 Uiso 1 1 calc R U . . . 
H7B H 0.7995 0.2069 -0.0443 0.028 Uiso 1 1 calc R U . . . 
C8 C 0.9144(2) 0.37624(18) 0.08541(17) 0.0209(5) Uani 1 1 d . . . . . 
C9 C 1.0438(2) 0.37700(18) 0.13102(17) 0.0209(5) Uani 1 1 d . . . . . 
C10 C 1.1691(2) 0.48601(19) 0.19116(17) 0.0211(5) Uani 1 1 d . . . . . 
H10 H 1.2550 0.4864 0.2220 0.025 Uiso 1 1 calc R U . . . 
C11 C 1.1690(2) 0.59382(18) 0.20622(17) 0.0200(5) Uani 1 1 d . . . . . 
C12 C 1.0394(2) 0.59295(18) 0.16193(17) 0.0195(5) Uani 1 1 d . . . . . 
C13 C 0.9131(2) 0.48415(19) 0.10234(17) 0.0207(5) Uani 1 1 d . . . . . 
H13 H 0.8266 0.4841 0.0735 0.025 Uiso 1 1 calc R U . . . 
C14 C 1.1728(3) 0.2689(2) 0.1585(2) 0.0305(6) Uani 1 1 d . . . . . 
H14A H 1.2086 0.3137 0.2393 0.037 Uiso 1 1 calc R U . . . 
H14B H 1.2447 0.3072 0.1309 0.037 Uiso 1 1 calc R U . . . 
C15 C 1.1449(3) 0.1410(2) 0.1259(2) 0.0385(6) Uani 1 1 d . . . . . 
H15A H 1.0698 0.1024 0.1497 0.058 Uiso 1 1 calc R U . . . 
H15B H 1.2314 0.1401 0.1611 0.058 Uiso 1 1 calc R U . . . 
H15C H 1.1158 0.0988 0.0461 0.058 Uiso 1 1 calc R U . . . 
C16 C 0.9166(2) 0.7076(2) 0.1368(2) 0.0281(5) Uani 1 1 d . . . . . 
H16A H 0.8506 0.6806 0.1734 0.034 Uiso 1 1 calc R U . . . 
H16B H 0.8701 0.6564 0.0569 0.034 Uiso 1 1 calc R U . . . 
C17 C 0.9575(3) 0.8363(2) 0.1615(2) 0.0358(6) Uani 1 1 d . . . . . 
H17A H 1.0075 0.8865 0.2404 0.054 Uiso 1 1 calc R U . . . 
H17B H 0.8720 0.8439 0.1379 0.054 Uiso 1 1 calc R U . . . 
H17C H 1.0190 0.8607 0.1219 0.054 Uiso 1 1 calc R U . . . 
C18 C 0.5147(2) -0.00248(18) 0.25661(18) 0.0235(5) Uani 1 1 d . . . . . 
H18A H 0.5447 -0.0643 0.2490 0.028 Uiso 1 1 calc R U . . . 
H18B H 0.4105 -0.0419 0.2224 0.028 Uiso 1 1 calc R U . . . 
C19 C 0.5579(2) 0.07708(17) 0.37965(18) 0.0196(5) Uani 1 1 d . . . . . 
C20 C 0.7038(2) 0.14428(17) 0.44580(18) 0.0197(5) Uani 1 1 d . . . . . 
C21 C 0.7470(2) 0.21585(17) 0.55969(18) 0.0201(5) Uani 1 1 d . . . . . 
H21 H 0.8448 0.2612 0.6026 0.024 Uiso 1 1 calc R U . . . 
C22 C 0.6468(2) 0.22066(17) 0.61021(17) 0.0175(5) Uani 1 1 d . . . . . 
C23 C 0.5002(2) 0.15366(17) 0.54392(18) 0.0182(5) Uani 1 1 d . . . . . 
C24 C 0.4570(2) 0.08304(17) 0.42941(18) 0.0205(5) Uani 1 1 d . . . . . 
H24 H 0.3594 0.0394 0.3859 0.025 Uiso 1 1 calc R U . . . 
C25 C 0.9466(2) 0.2129(2) 0.44752(19) 0.0253(5) Uani 1 1 d . . . . . 
H25A H 0.9860 0.1976 0.5080 0.030 Uiso 1 1 calc R U . . . 
H25B H 0.9614 0.2951 0.4787 0.030 Uiso 1 1 calc R U . . . 
C26 C 1.0189(2) 0.1935(2) 0.3632(2) 0.0307(6) Uani 1 1 d . . . . . 
H26A H 1.0014 0.1114 0.3316 0.046 Uiso 1 1 calc R U . . . 
H26B H 1.1208 0.2455 0.3992 0.046 Uiso 1 1 calc R U . . . 
H26C H 0.9809 0.2111 0.3049 0.046 Uiso 1 1 calc R U . . . 
C27 C 0.2558(2) 0.10016(19) 0.53728(19) 0.0245(5) Uani 1 1 d . . . . . 
H27A H 0.2239 0.0146 0.4981 0.029 Uiso 1 1 calc R U . . . 
H27B H 0.2334 0.1288 0.4829 0.029 Uiso 1 1 calc R U . . . 
C28 C 0.1839(2) 0.1253(2) 0.6206(2) 0.0328(6) Uani 1 1 d . . . . . 
H28A H 0.2103 0.0995 0.6755 0.049 Uiso 1 1 calc R U . . . 
H28B H 0.0812 0.0827 0.5829 0.049 Uiso 1 1 calc R U . . . 
H28C H 0.2140 0.2100 0.6567 0.049 Uiso 1 1 calc R U . . . 
C29 C 0.6902(2) 0.29183(18) 0.73570(17) 0.0223(5) Uani 1 1 d . . . . . 
H29A H 0.6142 0.3119 0.7492 0.027 Uiso 1 1 calc R U . . . 
H29B H 0.6952 0.2400 0.7704 0.027 Uiso 1 1 calc R U . . . 
C41 C 0.4692(3) 0.3955(3) 0.0095(3) 0.0514(8) Uani 1 1 d . . . . . 
H41 H 0.4486 0.3247 0.0162 0.062 Uiso 1 1 calc R U . . . 
C42 C 0.5060(3) 0.5005(3) 0.1015(2) 0.0529(8) Uani 1 1 d . . . . . 
H42 H 0.5098 0.5006 0.1705 0.063 Uiso 1 1 calc R U . . . 
C43 C 0.5366(3) 0.6034(3) 0.0911(3) 0.0467(8) Uani 1 1 d . . . . . 
H43 H 0.5617 0.6740 0.1532 0.056 Uiso 1 1 calc R U . . . 
C44 C 0.5128(3) 0.4546(2) 0.3972(2) 0.0332(6) Uani 1 1 d . . . . . 
H44 H 0.5213 0.4238 0.3277 0.040 Uiso 1 1 calc R U . . . 
C45 C 0.5208(3) 0.5675(2) 0.4412(2) 0.0322(6) Uani 1 1 d . . . . . 
H45 H 0.5350 0.6128 0.4015 0.039 Uiso 1 1 calc R U . . . 
C46 C 0.5076(3) 0.6123(2) 0.5436(2) 0.0364(6) Uani 1 1 d . . . . . 
H46 H 0.5125 0.6880 0.5732 0.044 Uiso 1 1 calc R U . . . 
C47 C 0.8623(2) 0.4606(2) 0.43017(19) 0.0281(5) Uani 1 1 d . . . . . 
H47 H 0.7696 0.4340 0.3830 0.034 Uiso 1 1 calc R U . . . 
C48 C 0.8900(2) 0.49121(19) 0.54296(19) 0.0267(5) Uani 1 1 d . . . . . 
H48 H 0.8164 0.4853 0.5716 0.032 Uiso 1 1 calc R U . . . 
C49 C 1.0283(2) 0.53057(19) 0.61250(19) 0.0267(5) Uani 1 1 d . . . . . 
H49 H 1.0476 0.5512 0.6883 0.032 Uiso 1 1 calc R U . . . 
  
loop_ 
 _atom_site_aniso_label 
 _atom_site_aniso_U_11 
 _atom_site_aniso_U_22 
 _atom_site_aniso_U_33 
 _atom_site_aniso_U_23 
 _atom_site_aniso_U_13 
 _atom_site_aniso_U_12 
O1 0.0548(12) 0.0262(9) 0.0474(12) 0.0143(9) 0.0232(10) 0.0194(8) 
O2 0.0366(10) 0.0307(9) 0.0350(10) 0.0161(8) 0.0111(8) 0.0150(7) 
O3 0.0247(8) 0.0177(7) 0.0248(8) 0.0052(6) 0.0029(7) 0.0075(6) 
O4 0.0258(8) 0.0194(8) 0.0258(9) 0.0095(7) 0.0057(7) 0.0083(6) 
O5 0.0208(8) 0.0224(8) 0.0202(8) 0.0045(7) 0.0054(7) 0.0052(6) 
O6 0.0177(8) 0.0236(8) 0.0198(8) 0.0069(6) 0.0033(6) 0.0056(6) 
C1 0.0250(12) 0.0154(11) 0.0189(11) 0.0020(9) 0.0023(9) 0.0056(9) 
C2 0.0243(12) 0.0198(11) 0.0182(11) 0.0023(9) 0.0061(9) 0.0069(9) 
C3 0.0174(10) 0.0186(11) 0.0111(10) 0.0011(8) -0.0010(8) 0.0017(8) 
C4 0.0207(11) 0.0158(10) 0.0185(11) 0.0046(9) -0.0001(9) 0.0064(8) 
C5 0.0226(11) 0.0208(11) 0.0208(11) 0.0044(9) 0.0069(9) 0.0067(9) 
C6 0.0195(11) 0.0140(10) 0.0131(10) -0.0003(8) -0.0015(9) 0.0012(8) 
C7 0.0217(11) 0.0216(11) 0.0141(11) 0.0039(9) 0.0006(9) 0.0033(9) 
C8 0.0231(11) 0.0195(11) 0.0101(10) 0.0041(9) 0.0034(9) 0.0033(9) 
C9 0.0265(12) 0.0179(10) 0.0123(10) 0.0044(9) 0.0058(9) 0.0068(9) 
C10 0.0185(11) 0.0246(11) 0.0139(10) 0.0062(9) 0.0033(9) 0.0071(9) 
C11 0.0206(11) 0.0200(11) 0.0116(10) 0.0049(9) 0.0043(9) 0.0043(9) 
C12 0.0244(11) 0.0184(10) 0.0120(10) 0.0059(9) 0.0072(9) 0.0065(9) 
C13 0.0198(11) 0.0240(11) 0.0133(10) 0.0074(9) 0.0038(9) 0.0067(9) 
C14 0.0296(13) 0.0270(12) 0.0287(13) 0.0082(10) 0.0062(10) 0.0128(10) 
C15 0.0411(15) 0.0294(13) 0.0402(15) 0.0115(12) 0.0097(12) 0.0174(11) 
C16 0.0278(12) 0.0312(13) 0.0257(13) 0.0122(10) 0.0092(10) 0.0148(10) 
C17 0.0437(15) 0.0341(14) 0.0394(15) 0.0182(12) 0.0207(12) 0.0229(12) 
C18 0.0240(11) 0.0153(10) 0.0183(11) 0.0030(9) 0.0023(9) 0.0029(9) 
C19 0.0220(11) 0.0125(10) 0.0187(11) 0.0066(9) 0.0030(9) 0.0047(8) 
C20 0.0207(11) 0.0137(10) 0.0230(11) 0.0076(9) 0.0080(9) 0.0065(8) 
C21 0.0183(10) 0.0152(10) 0.0198(11) 0.0070(9) 0.0013(9) 0.0043(8) 
C22 0.0204(11) 0.0115(9) 0.0167(11) 0.0067(8) 0.0030(9) 0.0046(8) 
C23 0.0196(11) 0.0138(10) 0.0214(11) 0.0094(9) 0.0068(9) 0.0066(8) 
C24 0.0182(11) 0.0141(10) 0.0195(11) 0.0067(9) -0.0003(9) 0.0021(8) 
C25 0.0203(11) 0.0233(11) 0.0259(12) 0.0095(10) 0.0042(9) 0.0070(9) 
C26 0.0255(12) 0.0304(13) 0.0336(14) 0.0120(11) 0.0111(11) 0.0121(10) 
C27 0.0176(11) 0.0213(11) 0.0258(12) 0.0081(10) 0.0018(9) 0.0052(9) 
C28 0.0218(12) 0.0346(13) 0.0322(14) 0.0090(11) 0.0057(10) 0.0106(10) 
C29 0.0214(11) 0.0207(11) 0.0164(11) 0.0063(9) 0.0050(9) 0.0040(9) 
C41 0.0296(15) 0.0439(17) 0.072(2) 0.0309(17) 0.0004(14) 0.0121(12) 
C42 0.0398(16) 0.071(2) 0.0334(16) 0.0284(16) 0.0086(13) 0.0091(15) 
C43 0.0276(14) 0.0475(17) 0.0416(17) -0.0020(14) 0.0079(12) 0.0163(12) 
C44 0.0341(14) 0.0360(14) 0.0274(13) 0.0116(11) 0.0077(11) 0.0178(11) 
C45 0.0293(13) 0.0320(13) 0.0345(14) 0.0187(11) 0.0057(11) 0.0126(10) 
C46 0.0439(15) 0.0289(13) 0.0355(15) 0.0132(12) 0.0105(12) 0.0187(11) 
C47 0.0254(12) 0.0242(12) 0.0231(12) 0.0064(10) 0.0025(10) 0.0068(9) 
C48 0.0278(12) 0.0221(11) 0.0234(12) 0.0074(10) 0.0092(10) 0.0072(9) 
C49 0.0348(13) 0.0223(11) 0.0158(11) 0.0059(9) 0.0067(10) 0.0097(10) 
  
_geom_special_details 
; 
 All esds (except the esd in the dihedral angle between two l.s. planes) 
 are estimated using the full covariance matrix.  The cell esds are taken 
 into account individually in the estimation of esds in distances, angles 
 and torsion angles; correlations between esds in cell parameters are only 
 used when they are defined by crystal symmetry.  An approximate (isotropic) 
 treatment of cell esds is used for estimating esds involving l.s. planes. 
; 
  
loop_ 
 _geom_bond_atom_site_label_1 
 _geom_bond_atom_site_label_2 
 _geom_bond_distance 
 _geom_bond_site_symmetry_2 
 _geom_bond_publ_flag 
O1 C1 1.232(3) . ? 
O2 C4 1.225(3) . ? 
O3 C9 1.377(3) . ? 
O3 C14 1.435(3) . ? 
O4 C12 1.375(3) . ? 
O4 C16 1.432(3) . ? 
O5 C20 1.371(3) . ? 
O5 C25 1.428(3) . ? 
O6 C23 1.375(3) . ? 
O6 C27 1.425(2) . ? 
C1 C2 1.471(3) . ? 
C1 C6 1.474(3) . ? 
C2 C3 1.347(3) . ? 
C2 H2 0.9300 . ? 
C3 C4 1.472(3) . ? 
C3 C7 1.506(3) . ? 
C4 C5 1.464(3) . ? 
C5 C6 1.347(3) . ? 
C5 H5 0.9300 . ? 
C6 C18 1.506(3) . ? 
C7 C8 1.521(3) . ? 
C7 H7A 0.9700 . ? 
C7 H7B 0.9700 . ? 
C8 C13 1.385(3) . ? 
C8 C9 1.395(3) . ? 
C9 C10 1.392(3) . ? 
C10 C11 1.383(3) . ? 
C10 H10 0.9300 . ? 
C11 C12 1.392(3) . ? 
C11 C29 1.509(3) 2_766 ? 
C12 C13 1.395(3) . ? 
C13 H13 0.9300 . ? 
C14 C15 1.506(3) . ? 
C14 H14A 0.9700 . ? 
C14 H14B 0.9700 . ? 
C15 H15A 0.9600 . ? 
C15 H15B 0.9600 . ? 
C15 H15C 0.9600 . ? 
C16 C17 1.505(3) . ? 
C16 H16A 0.9700 . ? 
C16 H16B 0.9700 . ? 
C17 H17A 0.9600 . ? 
C17 H17B 0.9600 . ? 
C17 H17C 0.9600 . ? 
C18 C19 1.512(3) . ? 
C18 H18A 0.9700 . ? 
C18 H18B 0.9700 . ? 
C19 C24 1.385(3) . ? 
C19 C20 1.394(3) . ? 
C20 C21 1.389(3) . ? 
C21 C22 1.383(3) . ? 
C21 H21 0.9300 . ? 
C22 C23 1.400(3) . ? 
C22 C29 1.520(3) . ? 
C23 C24 1.394(3) . ? 
C24 H24 0.9300 . ? 
C25 C26 1.501(3) . ? 
C25 H25A 0.9700 . ? 
C25 H25B 0.9700 . ? 
C26 H26A 0.9600 . ? 
C26 H26B 0.9600 . ? 
C26 H26C 0.9600 . ? 
C27 C28 1.497(3) . ? 
C27 H27A 0.9700 . ? 
C27 H27B 0.9700 . ? 
C28 H28A 0.9600 . ? 
C28 H28B 0.9600 . ? 
C28 H28C 0.9600 . ? 
C29 C11 1.509(3) 2_766 ? 
C29 H29A 0.9700 . ? 
C29 H29B 0.9700 . ? 
C41 C43 1.362(4) 2_665 ? 
C41 C42 1.382(4) . ? 
C41 H41 0.9300 . ? 
C42 C43 1.355(4) . ? 
C42 H42 0.9300 . ? 
C43 C41 1.363(4) 2_665 ? 
C43 H43 0.9300 . ? 
C44 C46 1.380(4) 2_666 ? 
C44 C45 1.382(3) . ? 
C44 H44 0.9300 . ? 
C45 C46 1.374(4) . ? 
C45 H45 0.9300 . ? 
C46 C44 1.379(4) 2_666 ? 
C46 H46 0.9300 . ? 
C47 C49 1.383(3) 2_766 ? 
C47 C48 1.386(3) . ? 
C47 H47 0.9300 . ? 
C48 C49 1.383(3) . ? 
C48 H48 0.9300 . ? 
C49 C47 1.383(3) 2_766 ? 
C49 H49 0.9300 . ? 
  
loop_ 
 _geom_angle_atom_site_label_1 
 _geom_angle_atom_site_label_2 
 _geom_angle_atom_site_label_3 
 _geom_angle 
 _geom_angle_site_symmetry_1 
 _geom_angle_site_symmetry_3 
 _geom_angle_publ_flag 
C9 O3 C14 116.63(16) . . ? 
C12 O4 C16 118.28(17) . . ? 
C20 O5 C25 118.15(17) . . ? 
C23 O6 C27 118.83(17) . . ? 
O1 C1 C2 120.0(2) . . ? 
O1 C1 C6 121.2(2) . . ? 
C2 C1 C6 118.69(19) . . ? 
C3 C2 C1 122.9(2) . . ? 
C3 C2 H2 118.5 . . ? 
C1 C2 H2 118.5 . . ? 
C2 C3 C4 118.2(2) . . ? 
C2 C3 C7 123.3(2) . . ? 
C4 C3 C7 118.44(19) . . ? 
O2 C4 C5 119.3(2) . . ? 
O2 C4 C3 121.7(2) . . ? 
C5 C4 C3 119.01(19) . . ? 
C6 C5 C4 123.0(2) . . ? 
C6 C5 H5 118.5 . . ? 
C4 C5 H5 118.5 . . ? 
C5 C6 C1 118.2(2) . . ? 
C5 C6 C18 122.8(2) . . ? 
C1 C6 C18 118.99(19) . . ? 
C3 C7 C8 115.30(17) . . ? 
C3 C7 H7A 108.4 . . ? 
C8 C7 H7A 108.4 . . ? 
C3 C7 H7B 108.4 . . ? 
C8 C7 H7B 108.4 . . ? 
H7A C7 H7B 107.5 . . ? 
C13 C8 C9 119.25(19) . . ? 
C13 C8 C7 120.5(2) . . ? 
C9 C8 C7 120.2(2) . . ? 
O3 C9 C10 123.7(2) . . ? 
O3 C9 C8 116.96(18) . . ? 
C10 C9 C8 119.3(2) . . ? 
C11 C10 C9 121.7(2) . . ? 
C11 C10 H10 119.2 . . ? 
C9 C10 H10 119.2 . . ? 
C10 C11 C12 118.88(19) . . ? 
C10 C11 C29 119.4(2) . 2_766 ? 
C12 C11 C29 121.65(19) . 2_766 ? 
O4 C12 C11 115.90(18) . . ? 
O4 C12 C13 124.3(2) . . ? 
C11 C12 C13 119.8(2) . . ? 
C8 C13 C12 121.1(2) . . ? 
C8 C13 H13 119.5 . . ? 
C12 C13 H13 119.5 . . ? 
O3 C14 C15 108.08(19) . . ? 
O3 C14 H14A 110.1 . . ? 
C15 C14 H14A 110.1 . . ? 
O3 C14 H14B 110.1 . . ? 
C15 C14 H14B 110.1 . . ? 
H14A C14 H14B 108.4 . . ? 
C14 C15 H15A 109.5 . . ? 
C14 C15 H15B 109.5 . . ? 
H15A C15 H15B 109.5 . . ? 
C14 C15 H15C 109.5 . . ? 
H15A C15 H15C 109.5 . . ? 
H15B C15 H15C 109.5 . . ? 
O4 C16 C17 106.95(19) . . ? 
O4 C16 H16A 110.3 . . ? 
C17 C16 H16A 110.3 . . ? 
O4 C16 H16B 110.3 . . ? 
C17 C16 H16B 110.3 . . ? 
H16A C16 H16B 108.6 . . ? 
C16 C17 H17A 109.5 . . ? 
C16 C17 H17B 109.5 . . ? 
H17A C17 H17B 109.5 . . ? 
C16 C17 H17C 109.5 . . ? 
H17A C17 H17C 109.5 . . ? 
H17B C17 H17C 109.5 . . ? 
C6 C18 C19 113.30(17) . . ? 
C6 C18 H18A 108.9 . . ? 
C19 C18 H18A 108.9 . . ? 
C6 C18 H18B 108.9 . . ? 
C19 C18 H18B 108.9 . . ? 
H18A C18 H18B 107.7 . . ? 
C24 C19 C20 118.9(2) . . ? 
C24 C19 C18 122.13(19) . . ? 
C20 C19 C18 119.0(2) . . ? 
O5 C20 C21 124.40(19) . . ? 
O5 C20 C19 115.17(19) . . ? 
C21 C20 C19 120.4(2) . . ? 
C22 C21 C20 121.00(19) . . ? 
C22 C21 H21 119.5 . . ? 
C20 C21 H21 119.5 . . ? 
C21 C22 C23 118.70(19) . . ? 
C21 C22 C29 122.25(18) . . ? 
C23 C22 C29 119.00(19) . . ? 
O6 C23 C24 124.20(18) . . ? 
O6 C23 C22 115.54(18) . . ? 
C24 C23 C22 120.3(2) . . ? 
C19 C24 C23 120.75(19) . . ? 
C19 C24 H24 119.6 . . ? 
C23 C24 H24 119.6 . . ? 
O5 C25 C26 107.21(18) . . ? 
O5 C25 H25A 110.3 . . ? 
C26 C25 H25A 110.3 . . ? 
O5 C25 H25B 110.3 . . ? 
C26 C25 H25B 110.3 . . ? 
H25A C25 H25B 108.5 . . ? 
C25 C26 H26A 109.5 . . ? 
C25 C26 H26B 109.5 . . ? 
H26A C26 H26B 109.5 . . ? 
C25 C26 H26C 109.5 . . ? 
H26A C26 H26C 109.5 . . ? 
H26B C26 H26C 109.5 . . ? 
O6 C27 C28 106.13(18) . . ? 
O6 C27 H27A 110.5 . . ? 
C28 C27 H27A 110.5 . . ? 
O6 C27 H27B 110.5 . . ? 
C28 C27 H27B 110.5 . . ? 
H27A C27 H27B 108.7 . . ? 
C27 C28 H28A 109.5 . . ? 
C27 C28 H28B 109.5 . . ? 
H28A C28 H28B 109.5 . . ? 
C27 C28 H28C 109.5 . . ? 
H28A C28 H28C 109.5 . . ? 
H28B C28 H28C 109.5 . . ? 
C11 C29 C22 116.62(18) 2_766 . ? 
C11 C29 H29A 108.1 2_766 . ? 
C22 C29 H29A 108.1 . . ? 
C11 C29 H29B 108.1 2_766 . ? 
C22 C29 H29B 108.1 . . ? 
H29A C29 H29B 107.3 . . ? 
C43 C41 C42 119.5(3) 2_665 . ? 
C43 C41 H41 120.3 2_665 . ? 
C42 C41 H41 120.3 . . ? 
C43 C42 C41 119.9(3) . . ? 
C43 C42 H42 120.1 . . ? 
C41 C42 H42 120.1 . . ? 
C42 C43 C41 120.7(3) . 2_665 ? 
C42 C43 H43 119.7 . . ? 
C41 C43 H43 119.7 2_665 . ? 
C46 C44 C45 120.0(2) 2_666 . ? 
C46 C44 H44 120.0 2_666 . ? 
C45 C44 H44 120.0 . . ? 
C46 C45 C44 119.7(2) . . ? 
C46 C45 H45 120.1 . . ? 
C44 C45 H45 120.1 . . ? 
C45 C46 C44 120.3(2) . 2_666 ? 
C45 C46 H46 119.9 . . ? 
C44 C46 H46 119.9 2_666 . ? 
C49 C47 C48 120.3(2) 2_766 . ? 
C49 C47 H47 119.8 2_766 . ? 
C48 C47 H47 119.8 . . ? 
C49 C48 C47 119.4(2) . . ? 
C49 C48 H48 120.3 . . ? 
C47 C48 H48 120.3 . . ? 
C47 C49 C48 120.3(2) 2_766 . ? 
C47 C49 H49 119.9 2_766 . ? 
C48 C49 H49 119.9 . . ? 
  
_refine_diff_density_max    0.768 
_refine_diff_density_min   -0.263 
_refine_diff_density_rms    0.049 
  
_shelx_res_file 
; 
  
    Collect_0m_a.res created by SHELXL-2014/7 
  
TITL Collect_0m_a.res in P-1 
CELL  0.71073  10.6523  13.3466  13.5912  109.800  100.880  111.292 
ZERR    1.000   0.0014   0.0018   0.0018    0.002    0.002    0.002 
LATT 1 
SFAC C  H  O 
UNIT 76  82  12 
OMIT -3 50 
L.S. 10 
ACTA 
BOND $H 
FMAP 2 
PLAN 20 
SIZE 0.080 0.220 0.400 
TEMP 0.000 
WGHT    0.066600    0.991000 
FVAR       0.60411 
O1    3    0.645750   -0.081055    0.101660    11.00000    0.05478    0.02622 = 
         0.04739    0.01430    0.02316    0.01941 
O2    3    0.639781    0.330683    0.163089    11.00000    0.03661    0.03067 = 
         0.03504    0.01613    0.01109    0.01503 
O3    3    1.039657    0.267299    0.110445    11.00000    0.02467    0.01770 = 
         0.02478    0.00518    0.00294    0.00745 
O4    3    1.047201    0.702873    0.178572    11.00000    0.02583    0.01941 = 
         0.02576    0.00952    0.00575    0.00834 
O5    3    0.796343    0.131402    0.390570    11.00000    0.02075    0.02236 = 
         0.02018    0.00455    0.00537    0.00519 
O6    3    0.406708    0.162420    0.599724    11.00000    0.01774    0.02357 = 
         0.01978    0.00694    0.00332    0.00559 
C1    1    0.647486    0.016359    0.119433    11.00000    0.02496    0.01536 = 
         0.01894    0.00201    0.00231    0.00564 
C2    1    0.714789    0.084899    0.062433    11.00000    0.02431    0.01983 = 
         0.01815    0.00232    0.00606    0.00686 
AFIX  43 
H2    2    0.759256    0.054753    0.015927    11.00000   -1.20000 
AFIX   0 
C3    1    0.714871    0.189403    0.074610    11.00000    0.01738    0.01861 = 
         0.01107    0.00109   -0.00104    0.00167 
C4    1    0.643727    0.236202    0.148066    11.00000    0.02074    0.01583 = 
         0.01848    0.00456   -0.00009    0.00640 
C5    1    0.577721    0.168645    0.205581    11.00000    0.02264    0.02079 = 
         0.02084    0.00440    0.00691    0.00668 
AFIX  43 
H5    2    0.532831    0.198700    0.251720    11.00000   -1.20000 
AFIX   0 
C6    1    0.579042    0.064908    0.194718    11.00000    0.01953    0.01397 = 
         0.01309   -0.00034   -0.00148    0.00117 
C7    1    0.778181    0.257743    0.013083    11.00000    0.02175    0.02160 = 
         0.01411    0.00394    0.00057    0.00326 
AFIX  23 
H7A   2    0.705873    0.273687   -0.024272    11.00000   -1.20000 
H7B   2    0.799547    0.206945   -0.044320    11.00000   -1.20000 
AFIX   0 
C8    1    0.914418    0.376236    0.085407    11.00000    0.02307    0.01948 = 
         0.01014    0.00415    0.00337    0.00329 
C9    1    1.043753    0.376996    0.131023    11.00000    0.02645    0.01788 = 
         0.01229    0.00444    0.00585    0.00676 
C10   1    1.169050    0.486008    0.191158    11.00000    0.01848    0.02462 = 
         0.01393    0.00619    0.00327    0.00707 
AFIX  43 
H10   2    1.255015    0.486356    0.221991    11.00000   -1.20000 
AFIX   0 
C11   1    1.168958    0.593821    0.206221    11.00000    0.02064    0.01997 = 
         0.01160    0.00486    0.00427    0.00431 
C12   1    1.039369    0.592954    0.161927    11.00000    0.02438    0.01838 = 
         0.01201    0.00592    0.00723    0.00654 
C13   1    0.913101    0.484146    0.102337    11.00000    0.01975    0.02399 = 
         0.01327    0.00740    0.00378    0.00675 
AFIX  43 
H13   2    0.826629    0.484080    0.073511    11.00000   -1.20000 
AFIX   0 
C14   1    1.172824    0.268876    0.158497    11.00000    0.02962    0.02700 = 
         0.02873    0.00818    0.00623    0.01280 
AFIX  23 
H14A  2    1.208558    0.313672    0.239318    11.00000   -1.20000 
H14B  2    1.244658    0.307189    0.130948    11.00000   -1.20000 
AFIX   0 
C15   1    1.144916    0.140960    0.125887    11.00000    0.04113    0.02936 = 
         0.04022    0.01155    0.00973    0.01737 
AFIX 137 
H15A  2    1.069780    0.102428    0.149709    11.00000   -1.50000 
H15B  2    1.231355    0.140111    0.161065    11.00000   -1.50000 
H15C  2    1.115825    0.098810    0.046104    11.00000   -1.50000 
AFIX   0 
C16   1    0.916623    0.707597    0.136795    11.00000    0.02784    0.03122 = 
         0.02570    0.01216    0.00920    0.01484 
AFIX  23 
H16A  2    0.850591    0.680589    0.173362    11.00000   -1.20000 
H16B  2    0.870087    0.656369    0.056855    11.00000   -1.20000 
AFIX   0 
C17   1    0.957480    0.836342    0.161504    11.00000    0.04366    0.03406 = 
         0.03940    0.01820    0.02069    0.02294 
AFIX 137 
H17A  2    1.007497    0.886496    0.240440    11.00000   -1.50000 
H17B  2    0.871974    0.843939    0.137902    11.00000   -1.50000 
H17C  2    1.019026    0.860704    0.121932    11.00000   -1.50000 
AFIX   0 
C18   1    0.514679   -0.002479    0.256611    11.00000    0.02396    0.01529 = 
         0.01828    0.00298    0.00232    0.00291 
AFIX  23 
H18A  2    0.544740   -0.064318    0.248963    11.00000   -1.20000 
H18B  2    0.410452   -0.041909    0.222368    11.00000   -1.20000 
AFIX   0 
C19   1    0.557876    0.077080    0.379652    11.00000    0.02201    0.01247 = 
         0.01866    0.00663    0.00302    0.00469 
C20   1    0.703825    0.144278    0.445797    11.00000    0.02066    0.01373 = 
         0.02296    0.00762    0.00804    0.00652 
C21   1    0.746980    0.215853    0.559688    11.00000    0.01833    0.01521 = 
         0.01983    0.00701    0.00130    0.00430 
AFIX  43 
H21   2    0.844752    0.261211    0.602589    11.00000   -1.20000 
AFIX   0 
C22   1    0.646757    0.220663    0.610209    11.00000    0.02037    0.01146 = 
         0.01669    0.00668    0.00298    0.00462 
C23   1    0.500164    0.153660    0.543924    11.00000    0.01955    0.01381 = 
         0.02141    0.00942    0.00679    0.00660 
C24   1    0.457007    0.083043    0.429407    11.00000    0.01823    0.01411 = 
         0.01946    0.00668   -0.00032    0.00209 
AFIX  43 
H24   2    0.359377    0.039445    0.385931    11.00000   -1.20000 
AFIX   0 
C25   1    0.946551    0.212904    0.447517    11.00000    0.02034    0.02328 = 
         0.02587    0.00947    0.00418    0.00699 
AFIX  23 
H25A  2    0.986004    0.197574    0.508031    11.00000   -1.20000 
H25B  2    0.961445    0.295075    0.478704    11.00000   -1.20000 
AFIX   0 
C26   1    1.018930    0.193469    0.363207    11.00000    0.02554    0.03035 = 
         0.03356    0.01204    0.01107    0.01207 
AFIX 137 
H26A  2    1.001369    0.111390    0.331608    11.00000   -1.50000 
H26B  2    1.120820    0.245506    0.399188    11.00000   -1.50000 
H26C  2    0.980903    0.211078    0.304894    11.00000   -1.50000 
AFIX   0 
C27   1    0.255830    0.100155    0.537275    11.00000    0.01758    0.02130 = 
         0.02580    0.00806    0.00175    0.00524 
AFIX  23 
H27A  2    0.223903    0.014596    0.498072    11.00000   -1.20000 
H27B  2    0.233384    0.128766    0.482857    11.00000   -1.20000 
AFIX   0 
C28   1    0.183871    0.125339    0.620587    11.00000    0.02179    0.03457 = 
         0.03223    0.00896    0.00571    0.01060 
AFIX 137 
H28A  2    0.210300    0.099510    0.675546    11.00000   -1.50000 
H28B  2    0.081184    0.082691    0.582920    11.00000   -1.50000 
H28C  2    0.213968    0.209970    0.656737    11.00000   -1.50000 
AFIX   0 
C29   1    0.690155    0.291826    0.735700    11.00000    0.02136    0.02067 = 
         0.01635    0.00625    0.00499    0.00398 
AFIX  23 
H29A  2    0.614202    0.311929    0.749247    11.00000   -1.20000 
H29B  2    0.695201    0.240039    0.770379    11.00000   -1.20000 
AFIX   0 
C41   1    0.469224    0.395538    0.009526    11.00000    0.02961    0.04390 = 
         0.07172    0.03090    0.00036    0.01206 
AFIX  43 
H41   2    0.448588    0.324732    0.016246    11.00000   -1.20000 
AFIX   0 
C42   1    0.506007    0.500540    0.101541    11.00000    0.03978    0.07135 = 
         0.03342    0.02839    0.00857    0.00912 
AFIX  43 
H42   2    0.509776    0.500585    0.170480    11.00000   -1.20000 
AFIX   0 
C43   1    0.536563    0.603412    0.091105    11.00000    0.02763    0.04751 = 
         0.04157   -0.00196    0.00787    0.01629 
AFIX  43 
H43   2    0.561735    0.674006    0.153250    11.00000   -1.20000 
AFIX   0 
C44   1    0.512846    0.454615    0.397193    11.00000    0.03410    0.03599 = 
         0.02737    0.01158    0.00772    0.01784 
AFIX  43 
H44   2    0.521296    0.423794    0.327711    11.00000   -1.20000 
AFIX   0 
C45   1    0.520808    0.567459    0.441151    11.00000    0.02934    0.03199 = 
         0.03452    0.01866    0.00575    0.01265 
AFIX  43 
H45   2    0.535026    0.612840    0.401530    11.00000   -1.20000 
AFIX   0 
C46   1    0.507626    0.612289    0.543631    11.00000    0.04387    0.02886 = 
         0.03548    0.01315    0.01045    0.01874 
AFIX  43 
H46   2    0.512526    0.688040    0.573219    11.00000   -1.20000 
AFIX   0 
C47   1    0.862280    0.460618    0.430174    11.00000    0.02544    0.02423 = 
         0.02310    0.00642    0.00251    0.00681 
AFIX  43 
H47   2    0.769568    0.434026    0.382971    11.00000   -1.20000 
AFIX   0 
C48   1    0.890048    0.491212    0.542957    11.00000    0.02781    0.02208 = 
         0.02340    0.00741    0.00925    0.00722 
AFIX  43 
H48   2    0.816404    0.485336    0.571633    11.00000   -1.20000 
AFIX   0 
C49   1    1.028276    0.530567    0.612504    11.00000    0.03483    0.02228 = 
         0.01583    0.00586    0.00667    0.00968 
AFIX  43 
H49   2    1.047650    0.551170    0.688253    11.00000   -1.20000 
AFIX   0 
HKLF 4 
  
REM  Collect_0m_a.res in P-1 
REM R1 =  0.0502 for    4053 Fo > 4sig(Fo)  and  0.0718 for all    5402 data 
REM    401 parameters refined using      0 restraints 
  
END 
  
WGHT      0.0665      0.9926 
  
REM Highest difference peak  0.768,  deepest hole -0.263,  1-sigma level  0.049 
Q1    1   0.4843  0.2045  0.2270  11.00000  0.05    0.77 
Q2    1   0.7159  0.2245  0.1343  11.00000  0.05    0.20 
Q3    1   0.4849  0.1618  0.4778  11.00000  0.05    0.18 
Q4    1   0.5653  0.0250  0.1289  11.00000  0.05    0.17 
Q5    1   0.4259  0.5405  0.0694  11.00000  0.05    0.16 
Q6    1   0.7302  0.2231  0.4967  11.00000  0.05    0.16 
Q7    1   0.7201  0.1455  0.5128  11.00000  0.05    0.16 
Q8    1   0.6221  0.1554  0.3858  11.00000  0.05    0.16 
Q9    1   0.6478  0.1983  0.0858  11.00000  0.05    0.16 
Q10   1   0.7458  0.2238  0.0455  11.00000  0.05    0.16 
Q11   1   1.1416  0.6101  0.1688  11.00000  0.05    0.16 
Q12   1   0.5764  0.2146  0.5690  11.00000  0.05    0.16 
Q13   1   0.5114  0.1144  0.3982  11.00000  0.05    0.16 
Q14   1   1.0973  0.5988  0.2204  11.00000  0.05    0.15 
Q15   1   0.8978  0.1879  0.0128  11.00000  0.05    0.15 
Q16   1   0.9363  0.4382  0.0656  11.00000  0.05    0.15 
Q17   1   0.8346  0.5336  0.0556  11.00000  0.05    0.15 
Q18   1   0.6243 -0.1054  0.1866  11.00000  0.05    0.15 
Q19   1   0.8448  0.3215  0.0503  11.00000  0.05    0.14 
Q20   1   0.5357  0.0717  0.3202  11.00000  0.05    0.14 
; 
_shelx_res_checksum   15134 
  
_shelx_hkl_file 
; 
  -1   0   0   69.19    1.50 
   1   0   0   65.29    1.40 
  -2   0   0 2642.94   41.70 
   2   0   0 2660.93   41.60 
  -3   0   0  164.88    3.60 
   3   0   0  166.68    3.50 
  -4   0   0  586.24   10.40 
   4   0   0  570.54   10.20 
  -5   0   0   26.00    1.90 
   5   0   0   27.30    1.90 
  -6   0   0  133.79    4.20 
  -7   0   0  135.89    4.60 
  -8   0   0   10.50    2.20 
  -9   0   0  119.69    5.40 
 -10   0   0   24.60    3.50 
 -11   0   0    0.80    2.80 
 -12   0   0    1.00    3.20 
 -12   1   0    5.80    3.70 
 -11   1   0    7.80    3.00 
 -10   1   0    1.20    2.20 
  -9   1   0   74.69    4.50 
  -8   1   0    0.50    1.70 
  -7   1   0  124.39    4.30 
  -6   1   0  218.48    5.40 
  -5   1   0  510.35    9.60 
  -4   1   0  483.05    8.80 
  -3   1   0 2131.59   33.90 
   2  -1   0  183.38    3.60 
   1  -1   0 4882.01   77.79 
  -1   1   0 5045.80   77.39 
   0   1   0   18.50    0.60 
   0   1   0   18.80    0.60 
  -1  -1   0   19.60    1.00 
   1   1   0   20.00    1.00 
  -2  -1   0 4250.57   66.39 
   2   1   0 4216.78   66.39 
  -3  -1   0   54.39    2.00 
   3   1   0   55.99    2.10 
  -4  -1   0  321.17    6.60 
   4   1   0  320.27    6.50 
  -5  -1   0  169.48    4.50 
   5   1   0  166.18    4.40 
  -6  -1   0   37.20    2.60 
   6   1   0   33.00    2.70 
  -7  -1   0   19.40    2.20 
  -8  -1   0   21.00    2.50 
   8   1   0   10.70    2.20 
  -9  -1   0   -0.10    2.10 
 -10  -1   0    4.10    2.80 
 -11  -1   0    0.60    2.90 
 -13   2   0   41.90    5.10 
 -12   2   0   10.20    3.60 
 -11   2   0   -0.40    2.70 
 -10   2   0   19.50    3.00 
  -9   2   0   65.19    4.20 
  -8   2   0  115.39    4.50 
  -7   2   0    4.40    1.50 
  -6   2   0  500.85    9.70 
  -5   2   0 1161.98   19.60 
   4  -2   0  148.79    3.90 
  -4   2   0  146.49    3.50 
   3  -2   0 1009.60   16.70 
  -3   2   0  990.20   16.40 
   2  -2   0 2224.98   35.00 
  -2   2   0 2190.78   34.80 
  -1   2   0  555.54    9.10 
   0   2   0   54.09    1.50 
  -1  -2   0 1592.84   25.20 
   1   2   0 1549.94   25.30 
  -2  -2   0   -1.40    0.70 
   2   2   0    1.70    0.90 
  -3  -2   0 2472.85   39.20 
   3   2   0 2396.76   39.20 
  -4  -2   0   93.19    3.20 
   4   2   0   93.49    3.30 
  -5  -2   0    0.60    1.20 
   5   2   0   -0.60    1.20 
  -6  -2   0   33.50    2.70 
   6   2   0   34.40    3.00 
  -7  -2   0   24.70    2.50 
   7   2   0   18.00    2.50 
  -8  -2   0    7.00    2.00 
   8   2   0    2.90    2.10 
  -9  -2   0    5.80    2.30 
   9   2   0    8.50    2.50 
 -10  -2   0    1.00    2.70 
  10   2   0   -1.20    2.40 
 -11  -2   0   33.40    4.40 
 -13   3   0    2.20    3.80 
 -12   3   0   42.00    4.80 
 -11   3   0    4.30    2.90 
 -10   3   0  184.38    6.60 
  -9   3   0  311.77    8.10 
  -8   3   0  281.17    7.20 
  -7   3   0  107.79    4.00 
  -6   3   0    3.80    1.30 
   5  -3   0   27.40    2.40 
  -5   3   0   22.30    1.90 
   4  -3   0   66.69    2.80 
  -4   3   0   69.59    2.30 
   3  -3   0  106.79    3.10 
  -3   3   0  109.59    2.70 
   2  -3   0  669.13   11.50 
  -2   3   0  679.23   11.30 
  -1   3   0    1.70    0.70 
  -1   3   0    0.20    0.60 
   0   3   0 2075.69   33.10 
  -1  -3   0  560.34    9.90 
   1   3   0  547.75    9.90 
  -2  -3   0  917.81   15.50 
   2   3   0  885.31   15.50 
  -3  -3   0  437.16    8.60 
   3   3   0  439.96    8.70 
  -4  -3   0   60.09    2.90 
   4   3   0   67.49    3.10 
  -5  -3   0   14.60    1.90 
   5   3   0   15.20    2.10 
  -6  -3   0   -3.00    1.40 
   6   3   0   -1.60    1.70 
  -7  -3   0   90.69    4.40 
   7   3   0   81.39    4.50 
  -8  -3   0   52.79    4.10 
   8   3   0   45.60    4.10 
  -9  -3   0   31.70    3.50 
   9   3   0   20.80    3.10 
 -10  -3   0    4.70    3.10 
  10   3   0    6.10    3.20 
 -11  -3   0    1.30    3.30 
 -13   4   0   -4.30    3.70 
 -12   4   0   31.20    4.30 
 -11   4   0   18.30    3.40 
 -10   4   0   62.39    4.50 
  -9   4   0   16.00    2.50 
  -8   4   0    5.60    1.90 
   7  -4   0   98.09    4.90 
  -7   4   0  101.29    3.80 
   6  -4   0   19.60    2.60 
  -6   4   0   16.50    1.70 
   5  -4   0   51.39    3.10 
  -5   4   0   53.19    2.40 
   4  -4   0    1.80    1.40 
  -4   4   0    0.80    0.80 
   3  -4   0   47.30    2.40 
  -3   4   0   46.60    1.90 
  -2   4   0  280.87    5.40 
  -1   4   0 1110.09   18.30 
  -1   4   0 1111.89   18.30 
   0  -4   0   19.80    1.50 
   0   4   0   20.30    1.60 
  -1  -4   0   11.30    1.40 
   1   4   0   11.60    1.40 
  -2  -4   0  318.27    6.80 
   2   4   0  321.37    6.90 
  -3  -4   0  196.58    5.10 
   3   4   0  202.08    5.30 
  -4  -4   0  122.09    4.20 
   4   4   0  131.09    4.50 
  -5  -4   0    3.30    1.60 
   5   4   0    9.90    2.20 
  -6  -4   0   10.30    2.00 
   6   4   0   14.50    2.40 
  -7  -4   0   16.50    2.50 
   7   4   0   15.80    2.70 
  -8  -4   0   39.00    3.50 
   8   4   0   31.40    3.50 
  -9  -4   0   -1.50    2.50 
   9   4   0   -1.70    2.60 
 -10  -4   0    0.40    2.90 
  10   4   0   -0.10    3.00 
 -13   5   0    0.00    3.70 
 -12   5   0    3.60    3.50 
 -11   5   0    3.10    2.70 
 -10   5   0   84.79    5.00 
  -9   5   0   82.59    4.40 
   8  -5   0    1.20    3.00 
  -8   5   0    3.10    1.80 
   7  -5   0    3.30    2.60 
  -7   5   0    2.10    1.50 
   6  -5   0   29.10    2.90 
  -6   5   0   27.50    2.30 
   5  -5   0   38.00    3.00 
  -5   5   0   42.00    2.20 
   4  -5   0  315.27    6.90 
  -4   5   0  309.47    6.30 
  -3   5   0   67.79    2.40 
  -2   5   0  268.37    5.50 
  -1   5   0  970.00   16.30 
  -1   5   0  955.10   16.30 
   0  -5   0  198.08    4.80 
   0   5   0  195.38    4.70 
  -1  -5   0   10.90    1.50 
   1   5   0   13.00    1.60 
  -2  -5   0  222.98    5.60 
   2   5   0  223.98    5.70 
  -3  -5   0  111.49    4.00 
   3   5   0  107.79    4.10 
  -4  -5   0   25.40    2.30 
   4   5   0   33.90    2.90 
  -5  -5   0    4.40    1.80 
   5   5   0    4.70    2.10 
  -6  -5   0   22.40    2.60 
   6   5   0   24.60    3.00 
  -7  -5   0   18.60    2.90 
   7   5   0   23.30    3.30 
  -8  -5   0   46.30    4.20 
   8   5   0   35.70    3.80 
  -9  -5   0    6.40    2.70 
   9   5   0    0.50    3.00 
 -13   6   0   21.20    4.70 
 -12   6   0    1.40    3.10 
 -11   6   0   60.59    5.20 
 -10   6   0  358.06    9.40 
   9  -6   0    7.90    3.60 
  -9   6   0    7.00    2.30 
   8  -6   0   18.50    3.70 
  -8   6   0   10.20    2.10 
   7  -6   0  134.19    5.70 
  -7   6   0  121.49    4.30 
   6  -6   0   10.60    2.50 
  -6   6   0    8.90    1.50 
   5  -6   0   20.90    2.50 
  -5   6   0   17.30    1.70 
   4  -6   0   66.49    3.30 
  -4   6   0   67.89    2.60 
  -3   6   0    0.10    1.00 
  -2   6   0   12.60    1.50 
  -2   6   0    9.90    1.30 
  -1   6   0   36.70    2.30 
  -1   6   0   38.40    2.20 
   0  -6   0    5.80    1.40 
   0   6   0    7.20    1.40 
  -1  -6   0  141.09    4.50 
   1   6   0  146.99    4.50 
  -2  -6   0    1.00    1.50 
   2   6   0    3.50    1.70 
  -3  -6   0   -2.20    1.50 
   3   6   0    3.20    1.80 
  -4  -6   0   66.39    3.70 
   4   6   0   68.89    4.10 
  -5  -6   0   28.60    2.70 
   5   6   0   26.50    3.10 
  -6  -6   0    7.90    2.30 
   6   6   0    9.00    2.60 
  -7  -6   0   27.80    3.30 
   7   6   0   22.90    3.60 
  -8  -6   0   17.70    3.40 
   8   6   0   15.50    3.40 
  -9  -6   0    9.70    3.00 
   9   6   0   12.10    3.80 
 -13   7   0    1.50    3.80 
 -12   7   0   -2.90    3.00 
  11  -7   0  122.19    7.50 
 -11   7   0  134.79    6.40 
  10  -7   0  126.29    7.00 
 -10   7   0  123.59    5.80 
   9  -7   0  282.47    9.10 
  -9   7   0  291.67    7.80 
   8  -7   0   23.70    3.80 
  -8   7   0   17.40    2.40 
   7  -7   0   85.99    5.20 
  -7   7   0   82.09    3.70 
   6  -7   0  292.07    7.70 
  -6   7   0  280.67    6.60 
   5  -7   0   15.10    2.50 
  -5   7   0   12.50    1.60 
  -4   7   0   34.70    2.40 
  -3   7   0  550.34   10.50 
  -2   7   0   39.30    2.80 
  -2   7   0   44.10    2.40 
  -1   7   0    0.80    1.30 
  -1   7   0    2.40    1.40 
   0  -7   0    9.80    1.90 
   0   7   0    5.80    1.70 
  -1  -7   0  113.59    4.40 
   1   7   0  115.59    4.30 
  -2  -7   0    1.40    1.80 
   2   7   0    3.80    1.90 
  -3  -7   0   -0.60    1.70 
   3   7   0    0.30    1.90 
  -4  -7   0   45.00    3.70 
   4   7   0   48.30    3.90 
  -5  -7   0   21.40    2.80 
   5   7   0   15.70    2.80 
  -6  -7   0   13.80    2.70 
   6   7   0    8.00    3.00 
  -7  -7   0   -0.20    2.40 
   7   7   0    0.50    2.90 
  -8  -7   0   -1.50    2.80 
   8   7   0    5.20    3.10 
 -13   8   0   -5.40    3.40 
  12  -8   0   -1.80    4.70 
 -12   8   0   -1.80    3.10 
 -11   8   0    9.20    3.10 
  10  -8   0   -4.40    3.50 
 -10   8   0   -2.90    2.40 
   9  -8   0   39.60    4.70 
  -9   8   0   34.20    3.30 
   8  -8   0    2.10    3.10 
  -8   8   0    1.10    1.70 
   7  -8   0  184.08    6.70 
  -7   8   0  181.58    5.40 
   6  -8   0   68.09    4.60 
  -6   8   0   70.19    3.50 
   5  -8   0    6.20    2.30 
  -5   8   0    7.20    1.70 
  -4   8   0    6.30    1.70 
  -3   8   0    0.70    1.50 
  -2   8   0   38.90    2.70 
  -2   8   0   42.10    3.10 
  -1   8   0  255.37    6.40 
   0  -8   0   40.70    3.40 
   0   8   0   41.30    3.30 
  -1  -8   0   34.10    3.00 
   1   8   0   37.60    3.40 
  -2  -8   0   34.10    3.10 
   2   8   0   47.30    3.70 
  -3  -8   0  356.56    8.80 
   3   8   0  348.77    9.10 
  -4  -8   0    0.60    1.90 
   4   8   0    1.30    2.30 
  -5  -8   0   11.40    2.60 
   5   8   0   19.50    3.20 
  -6  -8   0   21.60    3.10 
   6   8   0   20.80    3.60 
  -7  -8   0   52.69    4.50 
   7   8   0   42.70    4.80 
 -13   9   0    6.50    3.80 
  12  -9   0   -1.20    4.80 
 -12   9   0    5.10    3.20 
  11  -9   0   -0.70    4.30 
 -11   9   0    3.60    2.80 
  10  -9   0   36.30    5.10 
 -10   9   0   34.90    3.60 
   9  -9   0    4.00    3.70 
  -9   9   0    3.20    2.20 
   8  -9   0 1029.00   20.40 
  -8   9   0 1060.29   19.20 
   7  -9   0    6.60    3.20 
  -7   9   0    6.20    1.90 
   6  -9   0   64.09    4.60 
  -6   9   0   63.49    3.60 
  -5   9   0   26.60    2.60 
  -4   9   0    0.90    1.60 
  -3   9   0   24.50    2.70 
  -2   9   0  163.58    5.30 
  -2   9   0  156.68    5.00 
   1  -9   0   57.09    4.00 
  -1   9   0   52.39    3.60 
   0  -9   0  167.58    5.70 
   0   9   0  155.28    5.60 
  -1  -9   0   15.50    2.50 
   1   9   0   10.00    2.50 
  -2  -9   0  198.58    6.40 
   2   9   0  201.98    6.60 
  -3  -9   0   12.30    2.50 
   3   9   0   10.10    2.70 
  -4  -9   0    2.30    2.20 
   4   9   0   -2.60    2.50 
  -5  -9   0    5.00    2.50 
   5   9   0    7.80    3.00 
  -6  -9   0   21.90    3.40 
   6   9   0   15.90    3.90 
  -7  -9   0  116.09    6.50 
  13 -10   0    2.20    5.40 
 -13  10   0    7.20    3.70 
  12 -10   0   -2.80    5.00 
 -12  10   0    3.50    3.30 
  11 -10   0   90.19    7.80 
 -11  10   0  113.49    6.00 
  10 -10   0   -1.40    3.80 
 -10  10   0    1.90    2.50 
   9 -10   0  159.98    7.60 
  -9  10   0  171.88    6.20 
   8 -10   0    2.40    3.20 
  -8  10   0   -3.20    2.00 
   7 -10   0  108.49    5.90 
  -7  10   0  102.69    4.80 
  -6  10   0  349.27    8.30 
  -5  10   0   12.70    2.40 
  -4  10   0    3.00    2.10 
  -3  10   0    1.10    2.00 
  -2  10   0   90.09    4.30 
   1 -10   0    2.20    2.20 
  -1  10   0    1.60    2.10 
   0 -10   0   96.89    4.80 
   0  10   0   97.89    4.90 
  -1 -10   0   85.89    4.60 
   1  10   0   83.69    4.80 
  -2 -10   0   -0.70    2.10 
   2  10   0    1.60    2.40 
  -3 -10   0    5.90    2.30 
   3  10   0    4.30    2.80 
  -4 -10   0   43.10    4.00 
   4  10   0   46.10    4.40 
  -5 -10   0   79.89    5.50 
   5  10   0   85.09    6.20 
  -6 -10   0  125.79    6.40 
   6  10   0  106.59    7.60 
  13 -11   0    2.20    5.60 
 -13  11   0    2.70    3.70 
  12 -11   0   -4.10    4.80 
 -12  11   0    5.40    3.40 
  11 -11   0   12.70    5.20 
 -11  11   0   11.20    3.40 
  10 -11   0   -1.30    3.90 
 -10  11   0   -4.00    2.30 
  -9  11   0    7.20    2.60 
   8 -11   0    5.40    3.40 
  -8  11   0    6.90    2.40 
  -7  11   0   14.70    2.60 
  -6  11   0   57.19    4.30 
  -5  11   0    8.50    2.40 
  -4  11   0   26.50    3.10 
  -3  11   0    6.40    2.30 
  -3  11   0    4.30    2.00 
   2 -11   0    6.00    2.60 
  -2  11   0    2.00    2.10 
   1 -11   0   13.20    2.60 
  -1  11   0   11.70    2.80 
   0 -11   0    0.80    2.30 
   0  11   0    2.10    2.40 
  -1 -11   0    5.10    2.30 
   1  11   0    2.30    2.50 
  -2 -11   0   70.99    4.80 
   2  11   0   79.29    5.40 
  -3 -11   0   21.70    3.30 
   3  11   0   28.60    4.10 
  -4 -11   0  154.58    6.80 
   4  11   0  160.08    7.60 
  -5 -11   0    2.80    2.70 
   5  11   0    3.30    3.90 
  13 -12   0   -0.10    5.40 
 -13  12   0   -1.70    3.80 
  12 -12   0   19.00    5.80 
 -12  12   0   17.50    3.90 
  11 -12   0   10.30    4.80 
 -11  12   0    8.50    3.20 
 -10  12   0   -4.80    2.50 
  -9  12   0    9.90    2.70 
  -8  12   0   36.90    3.50 
  -7  12   0   24.30    3.10 
  -6  12   0   38.90    3.60 
  -5  12   0   58.49    4.90 
  -4  12   0    2.20    2.60 
  -3  12   0    8.00    2.40 
   2 -12   0   21.50    3.30 
  -2  12   0   26.60    3.30 
   1 -12   0   60.19    4.90 
  -1  12   0   67.09    4.60 
   0 -12   0   13.40    3.00 
   0  12   0   15.20    3.10 
  -1 -12   0  268.47    8.40 
   1  12   0  271.27    8.90 
  -2 -12   0    2.90    2.40 
   2  12   0   -2.20    3.00 
  -3 -12   0   44.60    4.40 
   3  12   0   34.20    4.60 
  -4 -12   0   22.40    3.70 
   4  12   0   13.20    4.30 
 -12  13   0   15.10    3.80 
  11 -13   0   10.30    5.10 
 -11  13   0    9.00    3.30 
 -10  13   0    3.80    2.90 
  -9  13   0    1.20    2.70 
  -8  13   0    9.40    2.90 
  -7  13   0   -0.30    2.60 
  -6  13   0   -2.40    2.50 
  -5  13   0    5.20    2.90 
  -4  13   0    0.50    2.70 
   3 -13   0    5.50    2.90 
  -3  13   0    5.20    2.50 
   2 -13   0   34.60    4.20 
  -2  13   0   23.40    3.30 
   1 -13   0   77.89    5.40 
  -1  13   0   74.09    5.20 
   0 -13   0  126.39    6.30 
   0  13   0  127.29    6.50 
  -1 -13   0  117.09    6.30 
   1  13   0  120.59    6.70 
  -2 -13   0  100.39    6.20 
   2  13   0   97.39    6.60 
  12 -14   0   -2.30    5.40 
 -12  14   0   -2.40    3.30 
 -11  14   0    3.30    3.30 
 -10  14   0    3.10    3.30 
  -9  14   0   -2.00    2.90 
  -8  14   0   23.70    3.90 
  -7  14   0   20.20    3.80 
  -6  14   0   -2.80    3.00 
  -5  14   0   -4.90    2.70 
   3 -14   0    1.40    3.00 
  -3  14   0   -0.70    2.50 
   2 -14   0    1.60    2.70 
  -2  14   0   -0.20    2.60 
   1 -14   0    5.60    3.10 
  -1  14   0    4.50    3.10 
   0 -14   0   36.90    4.20 
   0  14   0   48.00    5.10 
  -1 -14   0    3.40    2.70 
   1  14   0   12.10    3.90 
 -11  15   0   -5.00    3.40 
 -10  15   0    2.70    3.50 
  -9  15   0   -3.10    3.30 
  -8  15   0    5.60    3.50 
  -7  15   0   -2.10    3.60 
  -6  15   0   42.70    4.90 
  -5  15   0   -0.80    3.40 
   4 -15   0   12.40    3.80 
   3 -15   0   18.80    3.90 
  -3  15   0   15.90    3.40 
   2 -15   0   -1.80    2.90 
  -2  15   0   -3.90    3.00 
   1 -15   0   -1.60    3.00 
  -1  15   0    0.40    3.20 
  -9  16   0   27.00    4.60 
  -8  16   0    0.50    4.00 
  -7  16   0   10.70    4.30 
  -6  16   0   -5.60    3.70 
   4 -16   0   -0.30    3.40 
   3 -16   0    4.10    3.40 
  -3  16   0    0.50    3.20 
  -6  17  -1   -1.00    4.30 
  -7  17  -1   -4.20    4.10 
  -2  16  -1    3.10    3.20 
   2 -16   1    5.80    3.40 
  -3  16  -1   19.50    3.50 
   3 -16   1   26.90    4.50 
   4 -16   1   -5.60    3.10 
  -5  16  -1    0.00    4.10 
  -6  16  -1   11.70    4.20 
  -7  16  -1   13.10    4.20 
  -8  16  -1   -3.30    3.60 
  -9  16  -1   15.10    4.10 
 -10  16  -1   20.20    4.40 
   0  15  -1    3.80    3.50 
   0 -15   1   10.20    3.40 
  -1  15  -1    5.80    3.30 
   1 -15   1   -1.20    2.90 
  -2  15  -1   33.60    4.00 
   2 -15   1   28.60    4.40 
  -3  15  -1   47.10    4.30 
   3 -15   1   41.30    5.00 
  -5  15  -1   -9.90    3.10 
  -6  15  -1   -3.30    3.40 
  -7  15  -1   18.20    3.90 
  -8  15  -1   -3.60    3.10 
  -9  15  -1   -3.30    3.20 
 -10  15  -1    0.00    3.20 
 -11  15  -1    3.00    3.50 
  -2 -14   1    4.20    3.10 
   1  14  -1   11.80    3.90 
  -1 -14   1   19.30    3.70 
   0  14  -1   70.19    5.70 
   0 -14   1   67.79    5.60 
  -1  14  -1    2.30    2.80 
   1 -14   1    3.80    2.80 
  -2  14  -1    2.50    2.60 
   2 -14   1    1.10    2.80 
  -3  14  -1    6.60    2.50 
   3 -14   1    3.70    2.90 
  -4  14  -1   10.20    3.40 
  -5  14  -1    3.80    3.10 
  -6  14  -1    5.00    3.00 
  -7  14  -1    9.60    3.20 
  -8  14  -1   -0.10    3.00 
  -9  14  -1    3.80    3.20 
 -10  14  -1    0.50    3.00 
 -11  14  -1   -0.30    3.30 
  11 -14   1    2.30    5.00 
 -12  14  -1    5.50    4.00 
  12 -14   1    6.90    5.90 
   3  13  -1   -1.20    3.60 
  -3 -13   1    5.30    2.80 
   2  13  -1   14.10    4.00 
  -2 -13   1   21.90    3.40 
   1  13  -1   56.39    5.20 
  -1 -13   1   58.19    5.10 
   0  13  -1    4.00    2.90 
   0 -13   1    3.60    2.80 
  -1  13  -1    9.80    2.90 
   1 -13   1    9.00    3.10 
  -2  13  -1    3.50    2.40 
   2 -13   1    8.80    3.00 
  -3  13  -1  260.97    7.50 
  -4  13  -1  115.69    6.00 
  -5  13  -1   -1.90    2.60 
  -6  13  -1    8.10    2.80 
  -7  13  -1   -1.20    2.40 
  -8  13  -1    2.40    2.70 
  -9  13  -1   32.70    3.70 
 -10  13  -1   -1.80    2.70 
  10 -13   1   -2.30    4.10 
 -11  13  -1   99.29    6.50 
  11 -13   1  105.99    8.70 
 -12  13  -1    2.50    3.40 
   4  12  -1   -3.90    3.60 
  -4 -12   1    3.50    2.90 
   3  12  -1    1.70    3.40 
  -3 -12   1    7.20    2.70 
   2  12  -1   -1.50    2.70 
  -2 -12   1    4.20    2.60 
   1  12  -1   60.69    5.00 
  -1 -12   1   59.69    4.70 
   0  12  -1   66.49    4.70 
   0 -12   1   60.79    4.90 
  -1  12  -1    2.50    2.30 
   1 -12   1   -2.90    2.10 
  -2  12  -1  182.48    6.10 
   2 -12   1  193.18    6.80 
  -3  12  -1  294.67    8.30 
  -4  12  -1   58.79    4.80 
  -5  12  -1   10.30    2.60 
  -6  12  -1  282.77    8.00 
  -7  12  -1   39.30    3.60 
  -8  12  -1   16.00    2.80 
  -9  12  -1   17.50    3.10 
   9 -12   1   17.30    4.20 
 -10  12  -1   -2.50    2.60 
  10 -12   1    2.40    3.90 
 -11  12  -1    2.80    3.20 
  11 -12   1    9.70    4.90 
 -12  12  -1   15.30    4.00 
  12 -12   1    4.40    5.60 
 -13  12  -1   26.70    5.00 
  13 -12   1   31.00    7.10 
   5  11  -1    7.20    3.70 
  -5 -11   1    7.00    2.80 
   4  11  -1   36.60    4.60 
  -4 -11   1   42.10    4.30 
   3  11  -1    6.30    2.90 
  -3 -11   1    3.90    2.40 
   2  11  -1   16.30    3.20 
  -2 -11   1   17.60    3.10 
   1  11  -1    5.90    2.60 
  -1 -11   1   12.70    2.70 
   0  11  -1    1.00    2.30 
   0 -11   1    5.50    2.20 
  -1  11  -1  156.88    5.70 
   1 -11   1  160.48    6.10 
  -2  11  -1   59.39    3.70 
  -3  11  -1  125.09    5.30 
  -4  11  -1   14.70    2.60 
  -5  11  -1    3.50    2.00 
  -6  11  -1    8.90    2.40 
  -7  11  -1   79.49    4.40 
  -8  11  -1   -2.10    2.00 
   8 -11   1   -4.20    3.10 
  -9  11  -1    1.60    2.20 
   9 -11   1   -3.10    3.40 
 -10  11  -1   37.30    4.00 
  10 -11   1   35.30    5.00 
 -11  11  -1   -0.60    3.00 
  11 -11   1   -1.40    4.40 
 -12  11  -1   33.20    4.60 
  12 -11   1   36.50    6.30 
 -13  11  -1   -0.60    3.50 
  13 -11   1   -3.30    5.90 
   6  10  -1  112.59    7.60 
  -6 -10   1  122.59    6.30 
   5  10  -1   98.19    6.50 
  -5 -10   1  105.49    5.90 
   4  10  -1    5.60    3.00 
  -4 -10   1    8.80    2.50 
   3  10  -1   94.89    5.20 
  -3 -10   1   89.19    5.00 
   2  10  -1    1.10    2.20 
  -2 -10   1    5.40    2.20 
   1  10  -1   32.50    3.50 
  -1 -10   1   31.30    3.40 
   0  10  -1    6.00    2.40 
   0 -10   1    6.20    2.20 
  -1  10  -1  175.58    5.60 
   1 -10   1  172.78    6.00 
  -2  10  -1   11.70    2.30 
  -2  10  -1   14.40    2.30 
  -3  10  -1   48.90    4.00 
  -4  10  -1   61.89    3.80 
  -5  10  -1   27.50    2.70 
  -6  10  -1   26.60    2.70 
  -7  10  -1  461.85   10.20 
   7 -10   1  467.05   11.40 
  -8  10  -1   12.00    2.50 
   8 -10   1   14.30    3.80 
  -9  10  -1  122.39    5.60 
   9 -10   1  138.89    7.20 
 -10  10  -1    1.60    2.60 
  10 -10   1    5.60    4.20 
 -11  10  -1    4.00    3.00 
  11 -10   1   -5.20    4.20 
 -12  10  -1   46.80    4.60 
  12 -10   1   38.30    6.30 
 -13  10  -1    2.60    3.70 
   7   9  -1  198.28    9.00 
  -7  -9   1  203.78    7.90 
   6   9  -1   31.40    4.20 
  -6  -9   1   35.10    3.90 
   5   9  -1   -0.80    2.80 
  -5  -9   1    3.20    2.30 
   4   9  -1  150.28    6.20 
  -4  -9   1  153.18    6.10 
   3   9  -1   73.49    4.50 
  -3  -9   1   80.99    4.30 
   2   9  -1  158.88    5.80 
  -2  -9   1  154.38    5.70 
   1   9  -1   71.89    4.10 
  -1  -9   1   65.29    4.30 
   0   9  -1    4.10    2.10 
   0  -9   1    4.40    2.00 
  -1   9  -1  118.39    4.40 
  -2   9  -1   96.39    4.20 
  -2   9  -1   97.99    3.90 
  -3   9  -1    3.20    1.80 
  -4   9  -1  122.49    4.50 
  -5   9  -1    5.70    1.70 
  -6   9  -1   72.99    3.70 
  -7   9  -1  227.68    6.40 
   7  -9   1  222.98    7.50 
  -8   9  -1  281.17    7.40 
   8  -9   1  265.17    8.80 
  -9   9  -1  112.29    5.10 
   9  -9   1  108.49    6.70 
 -10   9  -1   -4.30    2.40 
  10  -9   1   -1.40    3.70 
 -11   9  -1   69.59    5.70 
  11  -9   1   52.99    6.30 
 -12   9  -1    4.20    3.20 
 -13   9  -1    2.10    3.70 
  13  -9   1    6.80    5.80 
   8   8  -1   91.29    7.00 
  -8  -8   1  101.99    6.50 
   7   8  -1   25.60    4.00 
  -7  -8   1   27.40    3.60 
   6   8  -1    8.20    3.10 
  -6  -8   1   11.60    2.60 
   5   8  -1   -1.30    2.40 
  -5  -8   1   -1.30    2.00 
   4   8  -1   19.10    2.70 
  -4  -8   1   18.70    2.60 
   3   8  -1   35.30    3.30 
  -3  -8   1   31.70    2.90 
   2   8  -1    1.10    1.90 
  -2  -8   1   -0.40    1.70 
   1   8  -1    0.20    1.70 
  -1  -8   1    1.00    1.80 
   0   8  -1   81.09    3.70 
   0  -8   1   88.79    4.00 
  -1   8  -1   62.79    3.20 
  -1   8  -1   61.99    3.40 
  -2   8  -1   72.19    3.10 
  -2   8  -1   73.49    3.60 
  -3   8  -1  407.66    8.50 
  -4   8  -1   33.90    2.70 
  -5   8  -1   50.99    3.00 
   5  -8   1   51.99    3.80 
  -6   8  -1   15.80    2.10 
   6  -8   1   17.20    3.10 
  -7   8  -1    8.40    1.90 
   7  -8   1   14.00    3.20 
  -8   8  -1   14.20    2.40 
   8  -8   1   14.40    3.60 
  -9   8  -1    3.70    2.40 
   9  -8   1    5.10    3.40 
 -10   8  -1  158.28    6.40 
  10  -8   1  148.69    7.80 
 -11   8  -1   47.20    4.50 
 -12   8  -1   10.00    3.60 
  12  -8   1    7.50    4.60 
 -13   8  -1   -1.70    3.80 
   8   7  -1   22.20    4.00 
  -8  -7   1   35.20    4.10 
   7   7  -1   45.60    4.40 
  -7  -7   1   49.90    4.10 
   6   7  -1    2.70    2.70 
  -6  -7   1    4.00    2.10 
   5   7  -1   29.70    3.20 
  -5  -7   1   30.20    3.00 
   4   7  -1    7.30    2.30 
  -4  -7   1   10.40    2.10 
   3   7  -1  149.49    5.30 
  -3  -7   1  140.69    5.00 
   2   7  -1   51.79    3.30 
  -2  -7   1   54.29    3.40 
   1   7  -1  128.99    4.30 
  -1  -7   1  132.19    4.50 
   0   7  -1   25.80    2.30 
   0  -7   1   22.00    2.20 
  -1   7  -1   79.59    3.10 
  -1   7  -1   81.49    3.20 
  -2   7  -1  297.47    6.20 
  -2   7  -1  299.57    6.60 
  -3   7  -1   84.19    3.20 
  -4   7  -1  133.59    3.90 
   4  -7   1  136.39    4.40 
  -5   7  -1   78.49    3.20 
   5  -7   1   78.09    3.90 
  -6   7  -1   36.90    2.70 
   6  -7   1   34.50    3.40 
  -7   7  -1    0.40    1.60 
   7  -7   1   -2.20    2.60 
  -8   7  -1   11.70    2.20 
   8  -7   1   10.40    3.40 
  -9   7  -1   54.29    4.10 
   9  -7   1   62.19    5.70 
 -10   7  -1  276.87    8.20 
 -11   7  -1   32.20    3.90 
  11  -7   1   39.20    5.50 
 -12   7  -1    4.70    3.40 
 -13   7  -1    8.20    4.30 
   9   6  -1    6.20    3.50 
  -9  -6   1    9.20    2.90 
   8   6  -1    6.70    3.10 
  -8  -6   1    6.90    2.90 
   7   6  -1    4.10    2.70 
  -7  -6   1    9.00    2.50 
   6   6  -1  101.49    5.50 
  -6  -6   1  103.29    4.80 
   5   6  -1  187.68    6.30 
  -5  -6   1  182.68    6.00 
   4   6  -1    0.40    1.70 
  -4  -6   1   -1.10    1.50 
   3   6  -1    1.00    1.60 
  -3  -6   1   -0.60    1.50 
   2   6  -1  266.07    6.50 
  -2  -6   1  261.67    6.40 
   1   6  -1   10.50    1.50 
  -1  -6   1   10.00    1.70 
   0   6  -1   10.10    1.50 
   0  -6   1    7.80    1.40 
  -1   6  -1   67.09    2.50 
  -1   6  -1   71.09    2.80 
  -2   6  -1   50.49    2.40 
  -3   6  -1  230.88    5.10 
  -4   6  -1   16.40    1.60 
   4  -6   1   22.20    2.20 
  -5   6  -1    3.10    1.20 
   5  -6   1    2.30    1.80 
  -6   6  -1    5.70    1.50 
   6  -6   1    9.00    2.30 
  -7   6  -1    4.10    1.70 
   7  -6   1    7.90    2.70 
  -8   6  -1    6.60    2.00 
   8  -6   1    3.60    3.00 
  -9   6  -1   14.40    2.60 
   9  -6   1   19.10    4.10 
 -10   6  -1   78.09    4.90 
  10  -6   1   73.99    6.20 
 -11   6  -1    0.80    2.90 
 -12   6  -1   -1.50    3.30 
 -13   6  -1    4.30    4.00 
  10   5  -1    1.20    3.40 
 -10  -5   1    1.50    2.90 
   9   5  -1    0.50    2.90 
  -9  -5   1    3.00    2.70 
   8   5  -1   41.10    4.10 
  -8  -5   1   46.70    4.00 
   7   5  -1   24.70    3.20 
  -7  -5   1   20.80    2.80 
   6   5  -1   -0.10    2.10 
  -6  -5   1    1.40    1.60 
   5   5  -1   12.40    2.30 
  -5  -5   1    9.00    1.90 
   4   5  -1   -1.30    1.50 
  -4  -5   1    0.10    1.40 
   3   5  -1  518.45   10.50 
  -3  -5   1  519.45   10.40 
   2   5  -1   78.49    3.10 
  -2  -5   1   80.49    3.20 
   1   5  -1    6.90    1.30 
  -1  -5   1    8.60    1.40 
   0   5  -1   10.90    1.30 
  -1   5  -1    6.60    1.10 
  -1   5  -1    5.80    1.00 
  -2   5  -1   45.10    2.00 
  -3   5  -1   10.50    1.10 
   3  -5   1    9.50    1.60 
  -4   5  -1   40.40    2.00 
   4  -5   1   44.90    2.70 
  -5   5  -1   53.39    2.50 
   5  -5   1   54.99    3.30 
  -6   5  -1   13.70    1.70 
   6  -5   1   16.90    2.60 
  -7   5  -1  171.68    5.10 
   7  -5   1  176.38    6.10 
  -8   5  -1    3.00    1.80 
   8  -5   1    5.40    3.10 
  -9   5  -1   26.80    3.00 
 -10   5  -1   12.00    2.80 
 -11   5  -1    0.30    2.80 
 -12   5  -1   45.20    4.90 
 -13   5  -1    7.00    3.90 
  10   4  -1    6.00    3.30 
 -10  -4   1    8.00    3.20 
   9   4  -1    1.90    2.70 
  -9  -4   1    0.90    2.50 
   8   4  -1    0.30    2.40 
  -8  -4   1    2.00    2.20 
   7   4  -1   12.20    2.50 
  -7  -4   1   16.90    2.40 
   6   4  -1    3.00    2.10 
  -6  -4   1    0.50    1.50 
   5   4  -1  201.18    6.00 
  -5  -4   1  201.88    5.70 
   4   4  -1   15.20    1.90 
  -4  -4   1   12.80    1.70 
   3   4  -1  537.35   10.40 
  -3  -4   1  527.95   10.30 
   2   4  -1  108.49    3.30 
  -2  -4   1  112.09    3.50 
   1   4  -1   14.80    1.40 
  -1  -4   1   14.20    1.40 
   0   4  -1   34.80    1.90 
   0   4  -1   36.70    1.70 
  -1   4  -1 4263.57   66.79 
  -1   4  -1 4264.07   66.99 
  -2   4  -1  235.38    4.70 
  -3   4  -1   23.70    1.50 
   3  -4   1   22.50    2.10 
  -4   4  -1  196.18    4.40 
   4  -4   1  193.68    4.90 
  -5   4  -1  176.18    4.40 
   5  -4   1  169.88    4.90 
  -6   4  -1   -0.10    1.20 
   6  -4   1    2.80    2.00 
  -7   4  -1  130.79    4.40 
   7  -4   1  134.99    5.40 
  -8   4  -1   30.70    2.80 
  -9   4  -1   11.30    2.30 
 -10   4  -1   12.60    2.80 
 -11   4  -1   10.00    3.20 
 -12   4  -1   -0.70    3.40 
 -13   4  -1   -5.40    3.60 
 -11  -3   1   16.50    3.80 
  10   3  -1    3.80    3.00 
 -10  -3   1   -0.80    2.70 
   9   3  -1   -0.10    2.40 
  -9  -3   1    4.70    2.40 
   8   3  -1   92.39    5.00 
  -8  -3   1   98.69    4.70 
   7   3  -1    1.10    1.90 
  -7  -3   1   -1.20    1.60 
   6   3  -1    7.20    2.00 
  -6  -3   1    4.80    1.70 
   5   3  -1  333.77    7.60 
  -5  -3   1  309.57    7.30 
   4   3  -1  142.99    4.20 
  -4  -3   1  139.99    4.10 
   3   3  -1  104.69    3.30 
  -3  -3   1  106.29    3.30 
   2   3  -1  310.17    6.30 
  -2  -3   1  323.37    6.40 
   1   3  -1  112.19    2.90 
  -1  -3   1  113.29    3.10 
   0   3  -1 4044.40   64.39 
   0   3  -1 4183.28   64.39 
  -1   3  -1  201.98    3.90 
  -2   3  -1   10.00    0.90 
   2  -3   1    9.80    1.20 
  -3   3  -1   11.30    1.00 
   3  -3   1   12.70    1.50 
  -4   3  -1  171.78    3.90 
   4  -3   1  168.48    4.50 
  -5   3  -1 1042.00   17.70 
   5  -3   1 1025.60   18.10 
  -6   3  -1  407.96    8.40 
  -7   3  -1   54.99    3.20 
  -8   3  -1  234.08    6.60 
  -9   3  -1  129.09    5.30 
 -10   3  -1   11.50    2.80 
 -11   3  -1    8.80    3.00 
 -12   3  -1   -3.40    3.20 
 -13   3  -1   23.50    4.60 
  11   2  -1    2.60    4.30 
 -11  -2   1   -4.60    2.90 
  10   2  -1    0.70    2.40 
 -10  -2   1    2.60    2.60 
   9   2  -1    9.10    2.60 
  -9  -2   1    5.60    2.40 
   8   2  -1   -1.00    1.90 
  -8  -2   1    2.70    1.80 
   7   2  -1    0.90    1.70 
  -7  -2   1   -0.50    1.50 
   6   2  -1   56.59    3.30 
  -6  -2   1   57.99    3.20 
   5   2  -1    6.90    1.50 
  -5  -2   1    5.80    1.30 
   4   2  -1  205.28    5.00 
  -4  -2   1  212.88    5.00 
   3   2  -1    8.20    1.20 
  -3  -2   1    7.10    1.00 
   2   2  -1   82.89    2.30 
  -2  -2   1   75.79    2.40 
   1   2  -1  573.54    9.70 
   0   2  -1    1.00    0.50 
   0   2  -1    2.10    0.50 
  -1   2  -1   95.89    2.00 
   1  -2   1   92.89    2.20 
  -2   2  -1   15.20    1.00 
   2  -2   1   14.50    1.40 
  -3   2  -1   88.09    2.40 
   3  -2   1   85.39    2.80 
  -4   2  -1  500.05    9.10 
  -5   2  -1    6.80    1.10 
  -6   2  -1   38.50    2.40 
  -7   2  -1  326.37    7.40 
  -8   2  -1  171.48    5.50 
  -9   2  -1    9.30    2.30 
 -10   2  -1    9.40    2.90 
 -11   2  -1   -0.40    2.70 
 -12   2  -1    1.60    3.10 
 -12  -1   1   16.00    3.90 
 -11  -1   1    4.70    3.00 
 -10  -1   1   -0.60    2.50 
  -9  -1   1   14.10    2.50 
   8   1  -1    3.00    1.70 
  -8  -1   1    5.40    1.80 
   7   1  -1   61.69    3.40 
  -7  -1   1   65.29    3.40 
   6   1  -1   -0.20    1.30 
  -6  -1   1    3.10    1.20 
   5   1  -1    4.20    1.30 
  -5  -1   1    4.30    1.10 
   4   1  -1   65.29    2.40 
  -4  -1   1   68.29    2.50 
   3   1  -1    2.30    0.80 
  -3  -1   1    0.90    0.70 
   2   1  -1  220.98    4.30 
   1   1  -1  989.00   15.90 
  -1  -1   1 1004.60   15.90 
   0   1  -1   61.39    1.20 
   0   1  -1   61.89    1.20 
  -1   1  -1  681.33   11.10 
  -1   1  -1  685.43   10.90 
  -2   1  -1   42.60    1.40 
  -3   1  -1  227.28    4.60 
  -4   1  -1  156.58    3.80 
  -5   1  -1    4.20    1.10 
  -6   1  -1  262.57    6.20 
  -7   1  -1  409.56    9.00 
  -8   1  -1  288.57    7.50 
  -9   1  -1    7.00    2.20 
 -10   1  -1   -2.80    2.20 
 -11   1  -1   17.90    3.50 
 -12   1  -1    3.40    3.60 
 -12   0   1   20.40    3.90 
 -11   0   1    3.30    2.90 
 -10   0   1    3.90    2.50 
  -9   0   1    3.60    2.20 
  -8   0   1   42.00    3.40 
  -7   0   1   22.90    2.20 
  -6   0   1    4.40    1.20 
  -5   0   1   55.69    2.40 
  -4   0   1   37.00    1.80 
   3   0  -1   12.80    1.10 
  -3   0   1   13.30    1.10 
   2   0  -1 1073.19   17.10 
  -2   0   1 1058.79   17.10 
   1   0  -1   44.20    1.20 
   1   0  -1   45.10    1.10 
   0   0  -1    8.80    0.50 
   0   0   1    8.70    0.50 
  -1   0  -1 1663.13   26.90 
   1   0   1 1750.92   27.00 
  -2   0  -1 1884.61   30.60 
   2   0   1 1957.90   30.50 
  -3   0  -1 1760.42   28.40 
  -4   0  -1  800.52   14.10 
   4   0   1  822.02   14.00 
  -5   0  -1    7.00    1.20 
  -6   0  -1   31.50    2.50 
  -7   0  -1  193.28    5.60 
  -8   0  -1  318.27    8.10 
  -9   0  -1   33.20    3.30 
 -10   0  -1   34.70    3.70 
 -11   0  -1   16.90    3.50 
 -12   0  -1   -4.70    3.30 
 -13   1   1    1.20    3.80 
 -12   1   1    8.10    3.60 
 -11   1   1   33.40    3.90 
 -10   1   1   -2.60    2.10 
  -9   1   1   46.90    3.90 
  -8   1   1    0.90    1.70 
  -7   1   1   16.50    2.00 
  -6   1   1    3.60    1.20 
  -5   1   1  183.78    4.40 
  -4   1   1    7.50    0.90 
   3  -1  -1  539.65    9.10 
  -3   1   1  479.15    8.70 
   2  -1  -1  206.28    4.00 
  -2   1   1  197.68    3.60 
   1  -1  -1  529.95    8.80 
   0  -1  -1 1187.88   18.40 
   0   1   1 1135.19   18.60 
  -1  -1  -1  974.20   15.80 
   1   1   1  972.90   15.90 
  -2  -1  -1  990.40   16.40 
   2   1   1  997.70   16.50 
  -3  -1  -1   22.10    1.50 
   3   1   1   24.90    1.70 
  -4  -1  -1  586.14   10.90 
   4   1   1  597.94   11.00 
  -5  -1  -1  112.49    3.70 
   5   1   1  110.89    3.70 
  -6  -1  -1   73.29    3.40 
   6   1   1   79.89    3.50 
  -7  -1  -1    0.90    1.50 
   7   1   1    2.30    1.70 
  -8  -1  -1  155.58    5.60 
  -9  -1  -1   52.49    4.60 
 -10  -1  -1   -0.20    2.60 
 -11  -1  -1   35.00    4.30 
 -13   2   1   38.70    5.10 
 -12   2   1   58.19    5.20 
 -11   2   1    2.90    2.70 
 -10   2   1   -5.30    2.00 
  -9   2   1  144.69    5.40 
  -8   2   1    8.00    1.90 
  -7   2   1  419.36    8.80 
  -6   2   1  174.68    4.50 
  -5   2   1  503.85    9.30 
   4  -2  -1   26.60    2.30 
  -4   2   1   25.90    1.60 
   3  -2  -1  249.97    5.20 
  -3   2   1  245.18    4.70 
   2  -2  -1   36.40    1.70 
  -2   2   1   36.00    1.30 
  -1   2   1  551.14    9.10 
   0  -2  -1  632.34   10.50 
   0   2   1  621.74   10.70 
  -1  -2  -1    2.60    0.90 
   1   2   1    2.60    0.80 
  -2  -2  -1  168.68    3.90 
   2   2   1  166.58    4.00 
  -3  -2  -1  367.36    7.30 
   3   2   1  370.36    7.50 
  -4  -2  -1   82.99    3.10 
   4   2   1   83.49    3.20 
  -5  -2  -1  213.68    5.70 
   5   2   1  232.78    5.90 
  -6  -2  -1   32.40    2.80 
   6   2   1   26.70    2.50 
  -7  -2  -1   16.30    2.20 
   7   2   1   15.90    2.30 
  -8  -2  -1  106.59    4.90 
   8   2   1  102.79    4.90 
  -9  -2  -1    3.70    2.50 
   9   2   1    2.20    2.30 
 -10  -2  -1    3.50    2.90 
 -11  -2  -1   17.80    3.80 
 -13   3   1  125.19    7.80 
 -12   3   1   23.90    4.10 
 -11   3   1   83.99    5.60 
 -10   3   1   54.89    4.40 
  -9   3   1   98.49    4.70 
  -8   3   1   95.89    4.20 
  -7   3   1   -0.40    1.40 
  -6   3   1  281.37    6.20 
   5  -3  -1  536.05   10.40 
  -5   3   1  533.15    9.70 
   4  -3  -1   27.10    2.30 
  -4   3   1   27.50    1.60 
   3  -3  -1  117.59    3.40 
  -3   3   1  119.39    2.80 
   2  -3  -1   16.30    1.60 
  -2   3   1   13.90    1.30 
  -1   3   1  294.97    5.70 
  -1   3   1  300.87    5.50 
   0  -3  -1 1944.61   30.60 
   0   3   1 1871.51   30.80 
  -1  -3  -1   36.20    2.00 
   1   3   1   37.50    2.00 
  -2  -3  -1   34.10    2.00 
   2   3   1   34.60    2.10 
  -3  -3  -1    5.80    1.20 
   3   3   1    7.10    1.40 
  -4  -3  -1   16.70    1.80 
   4   3   1   21.80    2.10 
  -5  -3  -1   27.50    2.30 
   5   3   1   25.10    2.40 
  -6  -3  -1    7.70    1.80 
   6   3   1    7.60    2.00 
  -7  -3  -1  125.79    5.00 
   7   3   1  116.99    5.00 
  -8  -3  -1    0.20    2.10 
   8   3   1   -0.90    2.00 
  -9  -3  -1   -1.60    2.40 
   9   3   1    1.40    2.40 
 -10  -3  -1   85.19    6.10 
  10   3   1   80.19    5.90 
 -13   4   1   15.00    4.20 
 -12   4   1   55.59    5.10 
 -11   4   1   -3.70    2.40 
 -10   4   1  153.78    6.00 
  -9   4   1  354.76    8.80 
   8  -4  -1    7.90    3.00 
  -8   4   1    5.40    1.80 
   7  -4  -1   66.09    4.40 
  -7   4   1   69.89    3.20 
   6  -4  -1   95.99    4.30 
  -6   4   1   98.59    3.30 
   5  -4  -1   57.99    3.20 
  -5   4   1   54.69    2.40 
   4  -4  -1   54.19    2.80 
  -4   4   1   58.59    2.10 
   3  -4  -1   15.90    1.80 
  -3   4   1   12.50    1.10 
  -2   4   1  305.07    5.90 
  -1   4   1   26.40    1.70 
  -1   4   1   25.60    1.80 
   0  -4  -1  195.58    4.50 
   0   4   1  195.88    4.60 
  -1  -4  -1   66.79    2.60 
   1   4   1   61.69    2.70 
  -2  -4  -1    5.40    1.30 
   2   4   1    6.30    1.40 
  -3  -4  -1   13.90    1.80 
   3   4   1   19.90    2.20 
  -4  -4  -1  324.27    7.50 
   4   4   1  316.27    7.90 
  -5  -4  -1    2.20    1.60 
   5   4   1   -1.10    1.80 
  -6  -4  -1   -1.50    1.60 
   6   4   1   -0.30    1.70 
  -7  -4  -1   17.90    2.70 
   7   4   1   17.80    2.70 
  -8  -4  -1   18.20    3.00 
   8   4   1   17.60    3.00 
  -9  -4  -1   66.79    5.30 
   9   4   1   72.99    5.50 
 -10  -4  -1   37.80    4.30 
  10   4   1   21.40    3.90 
 -13   5   1   42.30    5.00 
 -12   5   1   -2.00    2.80 
 -11   5   1   -3.50    2.50 
 -10   5   1   -0.70    2.30 
   9  -5  -1  156.98    6.90 
  -9   5   1  153.78    5.60 
   8  -5  -1   -1.70    2.80 
  -8   5   1    1.40    1.70 
   7  -5  -1    6.30    2.70 
  -7   5   1    3.00    1.40 
   6  -5  -1   52.59    3.60 
  -6   5   1   46.80    2.50 
   5  -5  -1  122.49    4.30 
  -5   5   1  128.59    3.50 
   4  -5  -1   -0.40    1.50 
  -4   5   1    0.80    0.90 
  -3   5   1   61.49    2.30 
  -2   5   1  292.37    5.90 
  -2   5   1  286.67    5.90 
  -1   5   1    9.90    1.30 
  -1   5   1   10.00    1.40 
   0  -5  -1   98.99    3.30 
   0   5   1  103.19    3.40 
  -1  -5  -1    7.20    1.40 
   1   5   1    8.60    1.50 
  -2  -5  -1  183.18    5.00 
   2   5   1  187.58    5.20 
  -3  -5  -1  118.09    4.20 
   3   5   1  127.09    4.60 
  -4  -5  -1   -1.10    1.50 
   4   5   1    0.40    1.80 
  -5  -5  -1    0.90    1.60 
   5   5   1    0.80    2.00 
  -6  -5  -1   47.50    3.70 
   6   5   1   46.60    4.10 
  -7  -5  -1   41.60    3.70 
   7   5   1   31.70    3.50 
  -8  -5  -1   21.00    3.30 
   8   5   1   25.10    3.50 
  -9  -5  -1    9.40    3.20 
   9   5   1    7.10    3.00 
 -14   6   1    0.30    4.00 
 -13   6   1   -3.00    3.40 
 -12   6   1    3.40    3.20 
 -11   6   1    2.70    2.70 
 -10   6   1  118.09    5.50 
   9  -6  -1   24.20    4.10 
  -9   6   1   14.60    2.70 
   8  -6  -1    2.70    3.10 
  -8   6   1    3.00    1.70 
   7  -6  -1   24.80    3.40 
  -7   6   1   21.60    2.20 
   6  -6  -1    1.20    2.20 
  -6   6   1    0.60    1.20 
   5  -6  -1   26.50    2.80 
  -5   6   1   20.10    1.80 
  -4   6   1   35.50    2.20 
  -3   6   1 1237.18   20.80 
  -2   6   1  413.16    8.10 
  -2   6   1  400.36    8.10 
  -1   6   1  396.46    8.20 
   0  -6  -1   92.79    3.50 
   0   6   1   86.59    3.50 
  -1  -6  -1   39.60    2.80 
   1   6   1   40.20    2.90 
  -2  -6  -1    3.80    1.70 
   2   6   1    2.10    1.80 
  -3  -6  -1   30.90    2.70 
   3   6   1   38.80    3.40 
  -4  -6  -1    9.60    2.00 
   4   6   1   16.00    2.50 
  -5  -6  -1   15.10    2.40 
   5   6   1   18.30    2.80 
  -6  -6  -1   12.20    2.40 
   6   6   1   10.00    2.70 
  -7  -6  -1   15.40    2.90 
   7   6   1   11.40    3.00 
  -8  -6  -1   33.90    4.00 
   8   6   1   28.30    4.00 
 -14   7   1   -1.80    3.90 
 -13   7   1    1.30    3.40 
 -12   7   1   25.80    4.00 
 -11   7   1   65.89    5.20 
  10  -7  -1   81.89    6.60 
 -10   7   1   87.29    5.00 
   9  -7  -1   21.80    4.20 
  -9   7   1   22.10    2.80 
   8  -7  -1    2.60    3.10 
  -8   7   1    4.40    1.90 
   7  -7  -1    0.20    2.80 
  -7   7   1    1.60    1.50 
   6  -7  -1  249.97    7.20 
  -6   7   1  243.78    6.00 
   5  -7  -1    8.60    2.50 
  -5   7   1    7.20    1.60 
  -4   7   1  106.59    3.70 
  -3   7   1   23.90    2.00 
  -2   7   1  528.35   10.20 
  -2   7   1  523.05   10.30 
   1  -7  -1  510.35   10.20 
  -1   7   1  502.05   10.30 
   0  -7  -1   41.20    3.10 
   0   7   1   37.50    3.10 
  -1  -7  -1  120.39    4.50 
   1   7   1  119.09    4.60 
  -2  -7  -1   -1.00    1.70 
   2   7   1   -1.00    1.80 
  -3  -7  -1   22.00    2.60 
   3   7   1   19.30    2.80 
  -4  -7  -1   13.00    2.20 
   4   7   1   15.40    2.70 
  -5  -7  -1    1.30    2.00 
   5   7   1    3.30    2.50 
  -6  -7  -1   17.60    2.90 
   6   7   1   12.80    3.00 
  -7  -7  -1   -1.00    2.50 
   7   7   1    2.50    3.00 
  -8  -7  -1    9.30    3.40 
   8   7   1    7.00    3.40 
 -14   8   1   -2.70    3.70 
  13  -8  -1   14.60    5.60 
 -13   8   1   11.90    3.70 
  12  -8  -1   -4.90    4.40 
 -12   8   1    3.10    2.90 
  11  -8  -1    4.40    4.30 
 -11   8   1   12.20    3.00 
  10  -8  -1   84.29    6.80 
 -10   8   1   96.39    5.20 
   9  -8  -1   34.80    4.70 
  -9   8   1   33.50    3.10 
   8  -8  -1    8.20    3.60 
  -8   8   1    7.20    2.20 
   7  -8  -1    0.20    2.90 
  -7   8   1    0.00    1.70 
  -6   8   1   59.79    3.40 
  -5   8   1    4.50    1.70 
  -4   8   1   10.60    1.90 
  -3   8   1    1.20    1.70 
  -3   8   1    1.80    1.50 
  -2   8   1  668.63   12.90 
  -2   8   1  674.73   12.90 
   1  -8  -1   39.80    3.50 
  -1   8   1   44.70    3.30 
   0  -8  -1  286.97    7.40 
   0   8   1  294.17    7.50 
  -1  -8  -1    6.90    2.20 
   1   8   1    9.00    2.30 
  -2  -8  -1  304.67    7.90 
   2   8   1  319.27    8.50 
  -3  -8  -1    6.20    2.00 
   3   8   1    6.00    2.40 
  -4  -8  -1   16.20    2.50 
   4   8   1   11.40    2.90 
  -5  -8  -1   15.90    2.90 
   5   8   1   12.40    3.00 
  -6  -8  -1   73.19    5.20 
   6   8   1   79.59    5.70 
  -7  -8  -1    9.70    3.00 
   7   8   1    4.60    3.40 
  14  -9  -1   15.30    6.40 
 -14   9   1    9.80    4.30 
  13  -9  -1    6.90    5.70 
 -13   9   1    1.60    3.60 
  12  -9  -1   -2.80    4.60 
 -12   9   1   -2.30    2.90 
  11  -9  -1   25.10    5.30 
 -11   9   1   21.40    3.40 
  10  -9  -1  272.37    9.80 
 -10   9   1  296.57    8.10 
   9  -9  -1   10.70    4.10 
  -9   9   1    6.80    2.20 
   8  -9  -1  346.07   10.30 
  -8   9   1  357.56    8.50 
   7  -9  -1   58.59    5.20 
  -7   9   1   57.09    3.80 
  -6   9   1  195.48    5.70 
  -5   9   1  130.39    4.80 
  -4   9   1   42.10    3.10 
  -3   9   1    1.60    1.90 
  -3   9   1    0.10    1.70 
  -2   9   1    1.60    1.90 
   1  -9  -1  423.46    9.70 
  -1   9   1  418.96    9.70 
   0  -9  -1  715.33   14.30 
   0   9   1  704.03   14.50 
  -1  -9  -1  243.68    7.00 
   1   9   1  242.38    7.40 
  -2  -9  -1    2.20    2.00 
   2   9   1    3.30    2.20 
  -3  -9  -1   -0.20    1.90 
   3   9   1   -0.60    2.30 
  -4  -9  -1    5.60    2.30 
   4   9   1    5.30    2.90 
  -5  -9  -1   39.40    3.80 
   5   9   1   46.20    4.70 
  -6  -9  -1   21.00    3.30 
   6   9   1   20.80    4.20 
  13 -10  -1   -1.30    5.20 
 -13  10   1   -1.30    3.20 
  12 -10  -1   -2.80    4.50 
 -12  10   1    3.30    3.00 
  11 -10  -1    3.20    4.40 
 -11  10   1    3.50    2.80 
  10 -10  -1   77.59    6.50 
 -10  10   1   72.49    5.20 
   9 -10  -1  221.48    8.50 
  -9  10   1  249.68    7.10 
   8 -10  -1    3.70    3.20 
  -8  10   1    4.30    2.30 
  -7  10   1   18.30    2.50 
  -6  10   1    9.90    2.30 
  -5  10   1    5.70    2.20 
  -4  10   1   26.10    3.10 
  -3  10   1  109.29    4.90 
  -3  10   1  106.59    4.50 
   2 -10  -1   55.59    4.40 
  -2  10   1   59.79    4.00 
   1 -10  -1   28.40    3.10 
  -1  10   1   29.30    3.20 
   0 -10  -1  127.49    5.50 
   0  10   1  128.59    5.50 
  -1 -10  -1   65.39    4.40 
   1  10   1   64.59    4.80 
  -2 -10  -1   68.89    4.50 
   2  10   1   82.19    5.10 
  -3 -10  -1   13.30    2.80 
   3  10   1   19.30    3.50 
  -4 -10  -1   13.30    2.90 
   4  10   1    7.80    3.30 
  -5 -10  -1   47.40    4.20 
   5  10   1   34.70    4.60 
  13 -11  -1   20.10    6.20 
 -13  11   1   14.10    4.10 
  12 -11  -1   17.50    5.60 
 -12  11   1   15.30    3.80 
  11 -11  -1   29.60    5.40 
 -11  11   1   21.90    3.70 
  10 -11  -1   10.40    4.10 
 -10  11   1    9.20    2.80 
   9 -11  -1    0.00    3.30 
  -9  11   1   -1.80    2.30 
   8 -11  -1  112.69    6.30 
  -8  11   1  105.89    5.20 
  -7  11   1    1.30    2.20 
  -6  11   1   -1.40    2.10 
  -5  11   1    1.30    2.30 
  -4  11   1   40.50    3.60 
  -3  11   1   57.59    3.90 
   2 -11  -1  106.99    5.40 
  -2  11   1  109.29    5.10 
   1 -11  -1    6.20    2.40 
  -1  11   1    3.90    2.50 
   0 -11  -1   51.39    4.40 
   0  11   1   50.89    4.50 
  -1 -11  -1   -2.20    2.20 
   1  11   1    0.90    2.60 
  -2 -11  -1   31.90    3.50 
   2  11   1   33.30    4.00 
  -3 -11  -1   19.60    3.20 
   3  11   1   30.20    4.20 
  -4 -11  -1   10.00    2.90 
   4  11   1    9.20    3.70 
  13 -12  -1    3.00    5.50 
 -13  12   1   -0.40    3.70 
  12 -12  -1    1.30    5.10 
 -12  12   1   -3.40    3.00 
  11 -12  -1   -2.50    4.30 
 -11  12   1   -1.60    2.90 
  10 -12  -1    4.60    3.90 
 -10  12   1    6.80    2.90 
  -9  12   1   60.69    4.90 
  -8  12   1    7.00    2.80 
  -7  12   1   10.80    2.80 
  -6  12   1   57.09    4.40 
  -5  12   1   -1.10    2.50 
  -4  12   1   14.60    2.90 
   3 -12  -1    3.10    2.50 
  -3  12   1   -5.10    2.10 
   2 -12  -1   18.90    3.30 
  -2  12   1   23.30    3.40 
   1 -12  -1  132.49    6.10 
  -1  12   1  128.59    6.10 
   0 -12  -1   17.50    3.10 
   0  12   1   27.20    3.80 
  -1 -12  -1   58.69    4.90 
   1  12   1   58.89    5.50 
  -2 -12  -1  284.27    8.90 
   2  12   1  277.97    9.70 
  -3 -12  -1    2.30    2.70 
   3  12   1    2.50    3.50 
  12 -13  -1   13.70    5.50 
 -12  13   1   13.50    3.80 
  11 -13  -1    5.80    4.70 
 -11  13   1    4.10    3.10 
  10 -13  -1    5.20    4.10 
 -10  13   1   -4.10    2.80 
  -9  13   1    5.10    2.90 
  -8  13   1    6.60    3.10 
  -7  13   1    2.70    2.80 
  -6  13   1   24.30    3.80 
  -5  13   1   -3.60    2.60 
   3 -13  -1   11.00    3.30 
  -3  13   1    9.80    2.80 
   2 -13  -1    7.30    2.90 
  -2  13   1    6.00    2.90 
   1 -13  -1   23.60    3.70 
  -1  13   1   17.10    3.50 
   0 -13  -1   29.20    3.60 
   0  13   1   30.70    4.30 
  -1 -13  -1  229.68    8.10 
  -2 -13  -1    6.80    2.90 
   2  13   1    3.70    3.60 
 -12  14   1   14.10    4.00 
  11 -14  -1   10.60    5.10 
 -11  14   1   11.10    3.80 
 -10  14   1    8.30    3.40 
  -9  14   1    2.00    3.20 
  -8  14   1   20.60    3.80 
  -7  14   1    0.30    3.20 
  -6  14   1   15.40    3.60 
  -5  14   1   -6.00    2.90 
   4 -14  -1    3.20    3.00 
  -4  14   1   -0.90    2.50 
   3 -14  -1    0.80    2.90 
  -3  14   1    1.10    2.50 
   2 -14  -1    1.70    2.60 
  -2  14   1   -4.90    2.60 
   1 -14  -1   30.50    4.00 
  -1  14   1   22.00    3.90 
   0 -14  -1    7.00    2.90 
   0  14   1   -2.90    3.30 
 -11  15   1   32.00    4.70 
 -10  15   1   -1.20    3.60 
  -9  15   1    2.00    3.60 
  -8  15   1   58.19    5.30 
  -7  15   1   15.90    4.20 
  -6  15   1    1.90    3.70 
   4 -15  -1    2.90    3.30 
  -4  15   1    3.00    2.90 
   3 -15  -1    4.60    3.30 
  -3  15   1    5.60    3.10 
   2 -15  -1   10.60    3.60 
  -2  15   1    0.60    3.30 
  -9  16   1    8.00    4.20 
  -8  16   1   43.90    5.30 
  -7  16   1    1.80    3.90 
   5 -16  -1    6.50    3.60 
   4 -16  -1    5.40    3.60 
   4 -17   2    7.90    3.90 
  -6  17  -2    6.20    4.40 
  -7  17  -2   -1.40    3.90 
  -8  17  -2    5.10    4.20 
  -1  16  -2   35.80    4.70 
   1 -16   2   33.10    4.90 
  -2  16  -2   -0.40    3.20 
   2 -16   2    1.20    3.10 
  -3  16  -2   62.39    6.00 
   3 -16   2   67.39    6.10 
  -5  16  -2   -3.60    3.70 
  -6  16  -2   -2.90    3.80 
  -7  16  -2   -4.10    3.60 
  -8  16  -2   -3.40    3.50 
  -9  16  -2    6.00    3.90 
 -10  16  -2   -1.40    3.80 
   1  15  -2   15.50    4.30 
  -1 -15   2   19.50    3.80 
   0  15  -2   -1.30    3.40 
   0 -15   2    1.60    2.80 
  -1  15  -2   27.60    4.20 
   1 -15   2   31.10    4.50 
  -2  15  -2   88.99    5.60 
   2 -15   2   87.09    6.30 
  -3  15  -2    4.30    3.00 
   3 -15   2    9.00    3.20 
  -4  15  -2    5.80    3.60 
  -5  15  -2   -1.60    3.20 
  -6  15  -2    1.90    3.40 
  -7  15  -2    3.30    3.20 
  -8  15  -2    2.20    3.20 
  -9  15  -2   -6.80    3.10 
 -10  15  -2    6.50    3.70 
  10 -15   2    7.00    4.70 
 -11  15  -2   -1.10    3.40 
  11 -15   2    3.00    5.20 
   2  14  -2    5.00    3.90 
  -2 -14   2    3.80    2.70 
   1  14  -2    5.10    3.60 
  -1 -14   2   10.80    3.20 
   0  14  -2    1.70    2.90 
   0 -14   2   -0.30    2.90 
  -1  14  -2    4.20    2.70 
   1 -14   2   10.70    3.10 
  -2  14  -2    7.70    2.80 
   2 -14   2    8.80    3.10 
  -4  14  -2   -0.20    2.80 
  -5  14  -2    8.90    3.30 
  -6  14  -2    0.00    2.70 
  -7  14  -2   18.00    3.40 
  -8  14  -2   -0.90    2.70 
  -9  14  -2    3.80    3.10 
 -10  14  -2    3.00    3.20 
  10 -14   2    0.70    4.10 
 -11  14  -2   -0.30    3.30 
 -12  14  -2   -2.60    3.50 
   3  13  -2   -1.30    3.60 
  -3 -13   2    4.70    2.80 
   2  13  -2   -0.90    3.20 
  -2 -13   2    1.80    2.70 
   1  13  -2   35.90    4.40 
  -1 -13   2   37.10    3.90 
   0  13  -2   22.90    3.50 
   0 -13   2   21.50    3.40 
  -1  13  -2    3.70    2.50 
   1 -13   2    3.00    2.40 
  -2  13  -2   20.90    2.90 
   2 -13   2   20.50    3.20 
  -3  13  -2   -0.20    2.50 
  -4  13  -2   12.20    2.80 
  -5  13  -2   20.40    3.10 
  -6  13  -2   30.60    3.40 
  -7  13  -2    2.90    2.60 
  -8  13  -2   22.40    3.20 
  -9  13  -2    1.20    2.50 
   9 -13   2    2.10    3.60 
 -10  13  -2    4.20    3.10 
  10 -13   2    3.60    4.00 
 -11  13  -2    4.10    3.20 
  11 -13   2    2.10    4.60 
 -12  13  -2   36.90    4.70 
  12 -13   2   30.30    6.70 
   4  12  -2    5.20    3.60 
  -4 -12   2   11.10    3.10 
   3  12  -2   18.70    3.90 
  -3 -12   2   22.20    3.50 
   2  12  -2   13.90    3.50 
  -2 -12   2   16.00    3.10 
   1  12  -2   13.70    3.20 
  -1 -12   2    8.40    2.80 
   0  12  -2    8.30    2.50 
   0 -12   2    7.40    2.40 
  -1  12  -2   59.59    4.00 
   1 -12   2   54.69    4.50 
  -2  12  -2    5.50    2.20 
  -3  12  -2   13.60    2.70 
  -4  12  -2  190.48    6.70 
  -5  12  -2   21.30    3.00 
  -6  12  -2   17.90    2.70 
  -7  12  -2   29.90    3.10 
  -8  12  -2   44.30    3.70 
  -9  12  -2   25.10    3.50 
   9 -12   2   30.30    4.80 
 -10  12  -2   -2.10    2.70 
  10 -12   2    1.80    4.30 
 -11  12  -2   -1.80    3.20 
  11 -12   2   -2.80    4.40 
 -12  12  -2   53.29    5.30 
  12 -12   2   37.30    6.30 
 -13  12  -2   15.60    4.60 
  13 -12   2   23.10    6.60 
  -6 -11   2    8.40    3.00 
   5  11  -2    1.30    3.40 
  -5 -11   2    7.30    2.80 
   4  11  -2   18.30    3.80 
  -4 -11   2   30.30    3.60 
   3  11  -2  111.89    6.10 
  -3 -11   2  119.19    5.70 
   2  11  -2  150.48    6.20 
  -2 -11   2  138.19    6.00 
   1  11  -2    1.70    2.30 
  -1 -11   2    9.10    2.60 
   0  11  -2    2.10    2.00 
   0 -11   2    2.70    2.10 
  -1  11  -2   18.60    2.70 
   1 -11   2   23.10    3.20 
  -2  11  -2   99.49    4.90 
  -2  11  -2   90.19    4.10 
  -3  11  -2  102.49    5.10 
  -4  11  -2   12.00    2.40 
  -5  11  -2   -0.40    1.90 
  -6  11  -2    8.70    2.20 
  -7  11  -2   72.69    4.30 
   7 -11   2   67.39    5.10 
  -8  11  -2   -0.30    2.00 
   8 -11   2    2.30    3.20 
  -9  11  -2    7.10    2.70 
   9 -11   2    9.70    4.10 
 -10  11  -2   27.70    3.90 
  10 -11   2   47.60    5.80 
 -11  11  -2  182.18    7.90 
  11 -11   2  168.48    9.10 
 -12  11  -2    2.60    3.50 
  12 -11   2   13.50    5.40 
 -13  11  -2    0.40    3.70 
  13 -11   2   -3.40    5.30 
   6  10  -2   18.90    4.30 
  -6 -10   2   23.20    3.60 
   5  10  -2   20.90    4.00 
  -5 -10   2   19.80    3.20 
   4  10  -2   34.20    4.00 
  -4 -10   2   33.50    3.60 
   3  10  -2   33.70    3.70 
  -3 -10   2   35.30    3.40 
   2  10  -2   25.70    3.20 
  -2 -10   2   21.40    2.80 
   1  10  -2  353.06    8.80 
  -1 -10   2  364.76    9.20 
   0  10  -2    1.10    2.00 
   0 -10   2    0.40    2.10 
  -1  10  -2   35.80    3.20 
  -2  10  -2   29.80    2.80 
  -2  10  -2   33.10    2.90 
  -3  10  -2   56.99    3.70 
  -4  10  -2   32.20    2.80 
  -5  10  -2   58.09    3.70 
  -6  10  -2   33.20    2.80 
  -7  10  -2   22.30    2.60 
   7 -10   2   18.00    3.70 
  -8  10  -2   63.39    4.40 
   8 -10   2   64.79    5.60 
  -9  10  -2  104.79    5.40 
   9 -10   2  108.49    6.70 
 -10  10  -2  342.07    9.60 
  10 -10   2  349.96   11.20 
 -11  10  -2  354.26   10.20 
  11 -10   2  324.27   11.70 
 -12  10  -2    1.10    3.40 
  12 -10   2   -1.30    4.90 
 -13  10  -2    2.90    3.90 
  13 -10   2   -0.30    5.30 
   7   9  -2   -3.60    3.50 
  -7  -9   2    6.90    2.90 
   6   9  -2   67.19    5.90 
  -6  -9   2   73.59    5.20 
   5   9  -2  179.68    7.30 
  -5  -9   2  167.68    6.50 
   4   9  -2  141.39    6.10 
  -4  -9   2  150.68    5.90 
   3   9  -2   41.80    3.90 
  -3  -9   2   50.09    3.80 
   2   9  -2  239.28    6.90 
  -2  -9   2  229.08    6.90 
   1   9  -2  261.87    7.10 
  -1  -9   2  274.07    7.30 
   0   9  -2  288.27    7.30 
   0  -9   2  309.17    7.80 
  -1   9  -2   70.99    3.80 
  -1   9  -2   67.09    3.40 
  -2   9  -2   46.90    3.40 
  -2   9  -2   47.80    2.90 
  -3   9  -2    4.40    1.70 
  -4   9  -2   13.70    2.00 
  -5   9  -2    1.80    1.50 
  -6   9  -2   86.59    3.90 
   6  -9   2   92.09    4.90 
  -7   9  -2    8.60    2.10 
   7  -9   2    6.10    3.10 
  -8   9  -2    8.90    2.20 
   8  -9   2    5.10    3.40 
  -9   9  -2   11.70    2.50 
   9  -9   2   13.60    3.80 
 -10   9  -2  175.88    7.00 
  10  -9   2  174.98    8.30 
 -11   9  -2    4.10    3.10 
  11  -9   2    5.60    4.60 
 -12   9  -2  109.79    7.30 
 -13   9  -2   30.20    4.70 
   8   8  -2    4.30    3.50 
  -8  -8   2    8.70    3.20 
   7   8  -2   19.00    3.90 
  -7  -8   2   21.50    3.40 
   6   8  -2    5.80    2.90 
  -6  -8   2    3.90    2.40 
   5   8  -2   15.30    3.00 
  -5  -8   2   14.60    2.60 
   4   8  -2   11.40    2.60 
  -4  -8   2   12.40    2.30 
   3   8  -2  183.28    6.10 
  -3  -8   2  181.68    6.00 
   2   8  -2   78.59    3.90 
  -2  -8   2   74.69    4.10 
   1   8  -2    0.30    1.60 
  -1  -8   2    0.00    1.70 
   0   8  -2   67.69    3.20 
   0  -8   2   66.09    3.70 
  -1   8  -2   82.29    3.60 
  -1   8  -2   86.49    3.30 
  -2   8  -2  251.97    6.10 
  -3   8  -2  106.29    3.80 
  -4   8  -2    8.00    1.50 
  -5   8  -2  174.58    4.90 
   5  -8   2  172.08    5.50 
  -6   8  -2  111.89    4.10 
   6  -8   2  108.49    5.00 
  -7   8  -2   10.30    2.00 
   7  -8   2    7.30    2.80 
  -8   8  -2   52.19    3.80 
   8  -8   2   60.99    5.20 
  -9   8  -2   49.80    4.20 
   9  -8   2   55.59    5.30 
 -10   8  -2   -3.60    2.50 
  10  -8   2    7.10    4.20 
 -11   8  -2  122.79    6.50 
 -12   8  -2   17.60    4.20 
  12  -8   2   21.70    5.70 
 -13   8  -2    1.00    3.70 
   9   7  -2   55.59    5.30 
  -9  -7   2   49.50    5.00 
   8   7  -2    4.20    3.10 
  -8  -7   2    3.60    2.80 
   7   7  -2   33.70    4.10 
  -7  -7   2   33.20    3.60 
   6   7  -2   11.50    2.90 
  -6  -7   2    9.70    2.30 
   5   7  -2   23.60    3.10 
  -5  -7   2   18.40    2.50 
   4   7  -2   27.60    3.00 
  -4  -7   2   30.50    2.90 
   3   7  -2   21.90    2.50 
  -3  -7   2   16.30    2.30 
   2   7  -2    3.70    1.60 
  -2  -7   2    3.70    1.70 
   1   7  -2   23.10    2.30 
  -1  -7   2   21.00    2.20 
   0   7  -2  208.48    5.20 
  -1   7  -2 4094.49   65.39 
  -1   7  -2 4148.98   65.69 
  -2   7  -2  235.68    5.60 
  -3   7  -2  208.88    5.00 
  -4   7  -2   70.89    2.90 
  -5   7  -2   63.39    2.90 
   5  -7   2   58.99    3.60 
  -6   7  -2    8.30    1.70 
   6  -7   2   13.70    2.70 
  -7   7  -2   65.09    3.60 
   7  -7   2   64.59    4.70 
  -8   7  -2   -2.30    1.80 
   8  -7   2    7.40    3.20 
  -9   7  -2   42.80    3.60 
   9  -7   2   42.60    4.70 
 -10   7  -2  223.58    7.50 
  10  -7   2  212.58    8.70 
 -11   7  -2   16.20    3.50 
  11  -7   2   14.30    4.80 
 -12   7  -2   -4.00    3.40 
 -13   7  -2    8.10    4.20 
   9   6  -2    1.90    3.20 
  -9  -6   2    0.70    3.00 
   8   6  -2   -5.00    2.60 
  -8  -6   2   -5.20    2.20 
   7   6  -2   26.80    3.60 
  -7  -6   2   24.60    3.00 
   6   6  -2    9.40    2.60 
  -6  -6   2    6.00    2.00 
   5   6  -2    9.20    2.40 
  -5  -6   2    5.00    1.90 
   4   6  -2   16.00    2.40 
  -4  -6   2   13.80    2.10 
   3   6  -2    4.90    1.70 
  -3  -6   2    8.50    1.80 
   2   6  -2  281.77    6.60 
  -2  -6   2  290.67    6.80 
   1   6  -2  150.08    4.10 
  -1  -6   2  140.39    4.30 
   0   6  -2    0.30    1.10 
   0   6  -2    2.10    1.00 
  -1   6  -2  147.29    3.60 
  -1   6  -2  149.99    4.00 
  -2   6  -2  228.08    5.10 
  -3   6  -2  809.12   13.80 
   3  -6   2  777.32   14.00 
  -4   6  -2  260.37    5.70 
   4  -6   2  261.47    6.20 
  -5   6  -2   12.10    1.50 
   5  -6   2   13.70    2.30 
  -6   6  -2   43.60    2.80 
   6  -6   2   41.60    3.70 
  -7   6  -2   27.10    2.50 
   7  -6   2   26.50    3.50 
  -8   6  -2    7.30    2.10 
   8  -6   2    4.10    3.10 
  -9   6  -2    7.30    2.30 
   9  -6   2    9.60    3.70 
 -10   6  -2   27.50    3.50 
 -11   6  -2    2.10    2.90 
 -12   6  -2    1.50    3.70 
 -13   6  -2    9.10    4.30 
  10   5  -2    1.60    3.20 
 -10  -5   2    0.50    2.80 
   9   5  -2    5.30    3.00 
  -9  -5   2    3.40    2.50 
   8   5  -2   52.49    4.80 
  -8  -5   2   50.19    4.10 
   7   5  -2  150.98    6.30 
  -7  -5   2  153.58    5.90 
   6   5  -2    0.40    2.10 
  -6  -5   2    0.40    1.60 
   5   5  -2    4.00    2.00 
  -5  -5   2    2.40    1.70 
   4   5  -2    9.30    2.10 
  -4  -5   2    6.10    1.60 
   3   5  -2  219.78    5.70 
  -3  -5   2  226.78    5.70 
   2   5  -2   90.19    3.20 
  -2  -5   2   92.19    3.30 
   1   5  -2    6.30    1.20 
  -1  -5   2    5.30    1.20 
   0   5  -2   10.70    1.20 
   0   5  -2    9.20    1.20 
  -1   5  -2  141.69    3.50 
  -1   5  -2  139.49    3.20 
  -2   5  -2  162.78    3.80 
  -3   5  -2   14.20    1.30 
   3  -5   2   15.30    1.70 
  -4   5  -2  232.38    5.10 
   4  -5   2  227.58    5.60 
  -5   5  -2   39.70    2.30 
   5  -5   2   41.60    3.10 
  -6   5  -2   61.29    3.00 
   6  -5   2   59.09    4.00 
  -7   5  -2   25.00    2.40 
   7  -5   2   28.90    3.50 
  -8   5  -2    2.30    1.80 
   8  -5   2    6.00    3.20 
  -9   5  -2    3.20    2.10 
 -10   5  -2    1.00    2.30 
 -11   5  -2    9.80    3.00 
 -12   5  -2   13.10    3.90 
 -13   5  -2   -6.00    3.60 
  11   4  -2   14.50    3.90 
 -11  -4   2    9.50    3.60 
  10   4  -2   17.60    3.60 
 -10  -4   2   15.20    3.50 
   9   4  -2    9.50    3.00 
  -9  -4   2    6.90    2.60 
   8   4  -2    9.20    2.80 
  -8  -4   2   13.00    2.50 
   7   4  -2   30.80    3.10 
  -7  -4   2   26.30    2.80 
   6   4  -2   12.80    2.40 
  -6  -4   2   10.80    2.00 
   5   4  -2  307.87    7.50 
  -5  -4   2  291.07    7.20 
   4   4  -2   55.09    3.00 
  -4  -4   2   53.59    2.90 
   3   4  -2  220.28    5.40 
  -3  -4   2  225.58    5.40 
   2   4  -2    6.80    1.20 
  -2  -4   2    5.00    1.10 
   1   4  -2  171.98    4.00 
  -1  -4   2  172.78    4.20 
   0   4  -2  192.28    4.20 
   0   4  -2  197.98    4.10 
  -1   4  -2 8444.66  131.79 
  -2   4  -2   39.60    1.80 
   2  -4   2   41.30    2.10 
  -3   4  -2  154.48    3.60 
   3  -4   2  156.18    4.00 
  -4   4  -2  143.39    3.70 
   4  -4   2  142.29    4.20 
  -5   4  -2  160.28    4.20 
   5  -4   2  157.58    4.90 
  -6   4  -2   89.09    3.50 
   6  -4   2   94.69    4.30 
  -7   4  -2   23.20    2.30 
  -8   4  -2   -1.40    1.70 
  -9   4  -2    2.70    2.00 
 -10   4  -2    0.10    2.30 
 -11   4  -2   55.39    4.60 
 -12   4  -2   -2.30    3.30 
 -13   4  -2   23.20    4.60 
  11   3  -2   14.70    3.80 
 -11  -3   2   10.30    3.50 
  10   3  -2   38.80    4.00 
 -10  -3   2   44.20    4.20 
   9   3  -2    4.00    2.50 
  -9  -3   2    7.70    2.40 
   8   3  -2    0.00    1.90 
  -8  -3   2    3.70    1.90 
   7   3  -2   12.80    2.40 
  -7  -3   2    8.90    2.00 
   6   3  -2  201.18    6.00 
  -6  -3   2  202.78    5.80 
   5   3  -2   49.60    3.00 
  -5  -3   2   38.80    2.60 
   4   3  -2  596.54   11.40 
  -4  -3   2  607.24   11.30 
   3   3  -2   38.40    2.10 
  -3  -3   2   37.40    2.10 
   2   3  -2  118.19    3.20 
  -2  -3   2  116.19    3.20 
   1   3  -2   41.40    1.70 
  -1  -3   2   38.10    1.90 
   0   3  -2 3832.22   60.29 
   0   3  -2 3861.71   60.19 
  -1   3  -2 3915.61   61.29 
  -2   3  -2   25.00    1.40 
   2  -3   2   24.50    1.90 
  -3   3  -2    2.50    0.80 
   3  -3   2   -0.90    1.20 
  -4   3  -2 1773.22   28.50 
   4  -3   2 1721.13   28.90 
  -5   3  -2    6.20    1.30 
   5  -3   2    3.20    1.80 
  -6   3  -2  227.38    5.70 
  -7   3  -2   32.10    2.60 
  -8   3  -2  146.19    5.30 
  -9   3  -2   12.00    2.50 
 -10   3  -2    0.10    2.50 
 -11   3  -2    1.40    2.90 
 -12   3  -2    9.30    3.60 
 -12  -2   2    5.20    3.70 
  11   2  -2    4.80    3.10 
 -11  -2   2    4.40    3.10 
  10   2  -2    6.40    2.60 
 -10  -2   2    5.90    2.70 
   9   2  -2   18.50    2.80 
  -9  -2   2   22.20    2.90 
   8   2  -2   12.50    2.30 
  -8  -2   2   15.20    2.30 
   7   2  -2  317.97    7.80 
  -7  -2   2  316.77    7.70 
   6   2  -2   32.00    2.80 
  -6  -2   2   30.30    2.50 
   5   2  -2  124.59    3.90 
  -5  -2   2  124.09    3.80 
   4   2  -2    3.60    1.20 
  -4  -2   2    3.10    1.00 
   3   2  -2  590.84   10.50 
  -3  -2   2  584.64   10.40 
   2   2  -2   10.40    1.10 
  -2  -2   2    8.10    1.00 
   1   2  -2   12.30    1.10 
  -1  -2   2   11.80    1.00 
   0   2  -2  350.16    5.90 
   0   2  -2  352.56    6.00 
  -1   2  -2  818.52   13.30 
  -1   2  -2  829.42   13.70 
  -2   2  -2   59.39    1.80 
  -2   2  -2   60.89    2.10 
  -3   2  -2    2.00    0.70 
   3  -2   2    1.40    1.30 
  -4   2  -2  260.37    5.40 
  -5   2  -2   92.49    3.00 
  -6   2  -2   29.50    2.30 
  -7   2  -2    1.10    1.50 
  -8   2  -2   18.00    2.30 
  -9   2  -2  155.68    5.90 
 -10   2  -2   31.80    3.60 
 -11   2  -2   31.80    4.10 
 -12   2  -2    7.40    3.50 
 -12  -1   2   12.00    3.50 
 -11  -1   2   20.50    3.60 
  10   1  -2   66.39    4.70 
 -10  -1   2   49.99    4.30 
  -9  -1   2  473.35   10.90 
   8   1  -2   51.69    3.70 
  -8  -1   2   54.39    3.60 
   7   1  -2  107.69    4.20 
  -7  -1   2  106.39    4.00 
   6   1  -2   16.70    1.80 
  -6  -1   2   17.90    1.80 
   5   1  -2  152.68    4.10 
  -5  -1   2  155.88    4.20 
   4   1  -2  394.76    7.60 
  -4  -1   2  410.56    7.70 
   3   1  -2    2.30    0.80 
  -3  -1   2    0.80    0.70 
   2   1  -2  886.41   14.70 
  -2  -1   2  898.51   14.50 
   1   1  -2   14.60    0.90 
   0   1  -2  327.67    5.80 
   0  -1   2  330.47    5.60 
  -1   1  -2   98.39    2.40 
  -1   1  -2  100.69    2.00 
  -2   1  -2 9999.00  155.68 
  -3   1  -2 2158.58   34.50 
  -4   1  -2   55.29    2.20 
  -5   1  -2   88.39    3.10 
  -6   1  -2    5.60    1.40 
  -7   1  -2  282.47    7.10 
  -8   1  -2   77.79    4.20 
  -9   1  -2   15.60    2.70 
 -10   1  -2    3.50    2.40 
 -11   1  -2    9.70    3.30 
 -12   1  -2    8.80    3.70 
 -12   0   2  107.69    6.70 
 -11   0   2   20.00    3.40 
 -10   0   2   40.80    3.90 
  -9   0   2    0.20    1.90 
  -8   0   2  947.11   17.60 
  -7   0   2  149.88    4.70 
  -6   0   2   28.60    2.10 
   5   0  -2   12.60    1.40 
  -5   0   2   14.30    1.40 
   4   0  -2    7.30    1.00 
  -4   0   2    9.20    1.00 
   3   0  -2  579.74   10.00 
  -3   0   2  588.64    9.90 
   2   0  -2 2135.49   33.80 
   1   0  -2  215.28    4.20 
  -1   0   2  208.68    4.00 
   0   0   2 1328.67   21.30 
  -1   0  -2  117.29    2.40 
   1   0   2  116.69    2.70 
  -2   0  -2 2669.83   42.90 
   2   0   2 2758.02   43.00 
  -3   0  -2   59.09    2.10 
   3   0   2   60.79    2.20 
  -4   0  -2 1473.25   24.40 
  -5   0  -2  978.30   17.20 
  -6   0  -2  270.37    6.60 
  -7   0  -2  368.76    8.60 
  -8   0  -2   83.49    4.50 
  -9   0  -2   -0.70    2.10 
 -10   0  -2    6.40    2.70 
 -11   0  -2    2.90    2.80 
 -13   1   2   57.49    5.60 
 -12   1   2   40.10    4.70 
 -11   1   2    0.00    2.60 
 -10   1   2   16.70    2.80 
  -9   1   2  111.79    5.00 
  -8   1   2  328.17    7.90 
  -7   1   2   25.70    2.30 
  -6   1   2   57.39    2.60 
  -5   1   2    4.70    1.00 
  -4   1   2    6.80    0.90 
   3  -1  -2 1243.78   20.30 
  -3   1   2 1198.78   19.60 
   2  -1  -2  401.96    7.30 
  -2   1   2  399.36    7.00 
   1  -1  -2  820.42   13.50 
  -1   1   2  799.42   13.20 
   0   1   2  483.85    8.40 
  -1  -1  -2 1642.64   26.30 
   1   1   2 1647.44   26.60 
  -2  -1  -2   25.80    1.40 
   2   1   2   24.00    1.70 
  -3  -1  -2   19.50    1.60 
   3   1   2   22.10    1.70 
  -4  -1  -2  764.92   13.60 
   4   1   2  746.03   13.60 
  -5  -1  -2   17.40    1.70 
   5   1   2   17.30    1.90 
  -6  -1  -2   47.50    3.00 
   6   1   2   45.00    3.00 
  -7  -1  -2   51.59    3.40 
  -8  -1  -2   -0.70    1.90 
   8   1   2    3.70    1.90 
  -9  -1  -2   56.49    4.60 
 -10  -1  -2    1.40    2.70 
 -11  -1  -2    2.00    3.10 
 -13   2   2   35.80    4.90 
 -12   2   2   11.00    3.40 
 -11   2   2   -1.60    2.30 
 -10   2   2    8.70    2.50 
  -9   2   2  214.98    6.60 
  -8   2   2   31.90    2.70 
  -7   2   2  594.44   11.50 
  -6   2   2    7.20    1.30 
   5  -2  -2  166.48    4.80 
  -5   2   2  161.48    3.90 
   4  -2  -2  564.54   10.60 
  -4   2   2  566.44    9.80 
   3  -2  -2  580.54   10.50 
   2  -2  -2   19.60    1.80 
  -2   2   2   19.50    1.40 
   0  -2  -2    6.90    0.90 
   0   2   2    5.20    1.10 
  -1  -2  -2  176.38    3.90 
   1   2   2  178.18    4.20 
  -2  -2  -2  111.29    3.10 
   2   2   2  117.09    3.40 
  -3  -2  -2  228.48    5.20 
   3   2   2  225.68    5.40 
  -4  -2  -2    5.20    1.20 
   4   2   2    6.50    1.50 
  -5  -2  -2    2.60    1.40 
   5   2   2    1.60    1.50 
  -6  -2  -2   19.80    2.20 
   6   2   2   18.50    2.30 
  -7  -2  -2   10.80    2.00 
   7   2   2   11.80    2.10 
  -8  -2  -2   -1.60    1.90 
   8   2   2    3.90    2.00 
  -9  -2  -2   40.20    3.80 
   9   2   2   24.20    3.30 
 -10  -2  -2   14.40    3.40 
 -13   3   2    6.70    3.70 
 -12   3   2    3.30    3.00 
 -11   3   2    3.00    2.60 
 -10   3   2  121.09    5.50 
  -9   3   2  326.77    8.30 
  -8   3   2    1.50    1.60 
   7  -3  -2   16.90    3.00 
  -7   3   2   14.10    1.90 
   6  -3  -2  206.48    5.90 
  -6   3   2  205.38    4.90 
   5  -3  -2 2517.05   41.40 
  -5   3   2 2548.55   40.50 
   4  -3  -2    9.30    1.80 
  -4   3   2    7.90    1.00 
   3  -3  -2    1.60    1.40 
  -1   3   2  683.73   11.80 
  -1   3   2  669.53   11.40 
   0  -3  -2    3.00    0.90 
   0   3   2    3.80    1.10 
  -1  -3  -2   46.50    2.20 
   1   3   2   46.50    2.30 
  -2  -3  -2   14.70    1.50 
   2   3   2   13.50    1.60 
  -3  -3  -2    1.10    1.10 
   3   3   2    0.70    1.20 
  -4  -3  -2   -0.30    1.10 
   4   3   2    0.30    1.50 
  -5  -3  -2   21.00    2.20 
   5   3   2   21.30    2.50 
  -6  -3  -2   47.00    3.50 
   6   3   2   45.70    3.50 
  -7  -3  -2   -0.30    1.80 
   7   3   2    2.70    2.00 
  -8  -3  -2    2.80    2.20 
   8   3   2    0.20    2.10 
  -9  -3  -2    1.40    2.60 
   9   3   2   -0.20    2.50 
 -10  -3  -2   54.29    4.90 
 -13   4   2   -1.50    3.10 
 -12   4   2   -1.90    2.90 
 -11   4   2   -3.20    2.40 
 -10   4   2    2.40    2.20 
  -9   4   2  203.48    6.30 
   8  -4  -2   48.00    4.70 
  -8   4   2   44.90    3.10 
   7  -4  -2   33.50    3.60 
  -7   4   2   29.40    2.50 
   6  -4  -2  501.15   10.50 
  -6   4   2  495.35    9.50 
   5  -4  -2  373.06    8.20 
  -5   4   2  367.16    7.10 
   4  -4  -2   19.70    2.30 
  -4   4   2   15.80    1.30 
  -3   4   2   97.79    2.70 
  -2   4   2   72.69    2.70 
  -2   4   2   70.69    2.30 
  -1   4   2   17.70    1.60 
   0  -4  -2   94.39    3.00 
   0   4   2   91.09    3.20 
  -1  -4  -2   75.39    2.90 
   1   4   2   81.79    3.10 
  -2  -4  -2   43.50    2.50 
   2   4   2   48.20    2.80 
  -3  -4  -2    8.00    1.50 
   3   4   2   11.00    1.80 
  -4  -4  -2  503.85   10.50 
   4   4   2  510.05   11.00 
  -5  -4  -2    6.90    1.80 
   5   4   2    3.50    2.00 
  -6  -4  -2   75.59    4.20 
   6   4   2   70.19    4.30 
  -7  -4  -2   10.30    2.50 
   7   4   2    9.00    2.50 
  -8  -4  -2   32.40    3.60 
   8   4   2   19.40    3.00 
  -9  -4  -2   14.20    3.30 
   9   4   2    8.20    3.20 
 -14   5   2   -1.40    3.70 
 -13   5   2    5.40    3.40 
 -12   5   2   -2.00    2.70 
 -11   5   2   -1.20    2.40 
  10  -5  -2   13.30    3.90 
 -10   5   2    6.00    2.40 
   9  -5  -2  122.99    6.40 
  -9   5   2  123.79    5.10 
   8  -5  -2   14.30    3.40 
  -8   5   2   12.40    2.10 
   7  -5  -2    6.50    2.80 
  -7   5   2    2.40    1.40 
   6  -5  -2   74.99    4.20 
  -6   5   2   79.59    3.00 
   5  -5  -2   15.80    2.40 
  -5   5   2   11.40    1.40 
   4  -5  -2   68.59    3.40 
  -4   5   2   73.89    2.50 
  -3   5   2  101.79    3.10 
  -3   5   2  101.69    3.20 
  -2   5   2   64.19    2.50 
  -2   5   2   62.89    2.80 
   1  -5  -2  636.14   11.40 
  -1   5   2  627.34   11.80 
   0  -5  -2   49.90    2.60 
   0   5   2   55.99    2.90 
  -1  -5  -2   17.40    1.90 
   1   5   2   20.90    2.20 
  -2  -5  -2  217.78    5.60 
   2   5   2  215.88    6.00 
  -3  -5  -2   39.60    2.90 
   3   5   2   40.50    3.30 
  -4  -5  -2   72.69    3.80 
   4   5   2   76.99    4.30 
  -5  -5  -2    1.60    1.70 
   5   5   2    4.90    2.00 
  -6  -5  -2    7.50    2.20 
   6   5   2   11.30    2.50 
  -7  -5  -2    2.50    2.40 
   7   5   2    7.50    2.60 
  -8  -5  -2    1.90    2.50 
   8   5   2    4.30    2.70 
  -9  -5  -2    2.40    2.80 
   9   5   2    6.30    3.20 
 -14   6   2    9.90    4.30 
 -13   6   2   -2.20    3.20 
 -12   6   2    0.90    2.80 
 -11   6   2    3.80    2.50 
  10  -6  -2   21.50    4.40 
 -10   6   2   31.30    3.20 
   9  -6  -2   47.70    4.80 
  -9   6   2   40.40    3.40 
   8  -6  -2   38.00    4.10 
  -8   6   2   29.30    2.60 
   7  -6  -2   66.39    4.70 
  -7   6   2   62.89    3.20 
   6  -6  -2   10.10    2.50 
  -6   6   2    5.70    1.50 
   5  -6  -2  157.58    5.30 
  -5   6   2  156.78    4.10 
  -4   6   2 1112.29   18.90 
  -3   6   2  214.48    5.30 
  -3   6   2  209.58    5.10 
  -2   6   2  144.59    4.10 
  -2   6   2  150.08    4.30 
   1  -6  -2   68.59    3.10 
  -1   6   2   68.69    3.20 
   0  -6  -2  322.07    7.20 
   0   6   2  322.67    7.60 
  -1  -6  -2   40.30    3.00 
   1   6   2   38.60    3.20 
  -2  -6  -2   45.90    3.30 
   2   6   2   55.49    3.60 
  -3  -6  -2   19.30    2.40 
   3   6   2   22.60    2.80 
  -4  -6  -2   46.00    3.50 
   4   6   2   47.50    4.00 
  -5  -6  -2   91.09    4.50 
   5   6   2   94.19    5.10 
  -6  -6  -2   52.69    4.40 
   6   6   2   50.49    4.60 
  -7  -6  -2   48.70    4.10 
   7   6   2   40.40    4.00 
  -8  -6  -2   -1.00    2.50 
   8   6   2    0.90    3.00 
 -14   7   2   -3.70    3.60 
 -13   7   2    1.70    3.40 
  12  -7  -2    8.10    4.70 
 -12   7   2    1.40    2.90 
 -11   7   2    1.60    2.50 
  10  -7  -2    2.20    3.60 
 -10   7   2    5.90    2.20 
   9  -7  -2   42.90    4.70 
  -9   7   2   35.60    3.10 
   8  -7  -2    5.50    3.10 
  -8   7   2    8.30    1.80 
   7  -7  -2   -3.20    2.60 
  -7   7   2    2.20    1.50 
   6  -7  -2  289.37    8.00 
  -6   7   2  286.97    6.50 
   5  -7  -2    4.30    2.30 
  -5   7   2    2.80    1.40 
  -4   7   2   54.49    3.00 
  -3   7   2   20.10    2.10 
  -3   7   2   21.00    2.20 
  -2   7   2   11.00    1.80 
  -2   7   2   12.40    2.00 
   1  -7  -2  844.22   15.60 
  -1   7   2  859.11   16.00 
   0  -7  -2   48.00    3.40 
   0   7   2   48.90    3.50 
  -1  -7  -2   21.10    2.40 
   1   7   2   20.60    2.60 
  -2  -7  -2   54.89    3.60 
   2   7   2   64.09    4.00 
  -3  -7  -2    1.00    1.80 
   3   7   2   -0.20    2.10 
  -4  -7  -2   10.70    2.30 
   4   7   2   10.90    2.70 
  -5  -7  -2   21.00    2.80 
   5   7   2   20.80    3.30 
  -6  -7  -2    3.50    2.20 
   6   7   2    3.60    2.80 
  -7  -7  -2    1.10    2.60 
   7   7   2    2.30    2.80 
 -14   8   2   -1.50    3.70 
 -13   8   2    2.70    3.30 
  12  -8  -2   -6.30    4.40 
 -12   8   2    0.50    2.80 
  11  -8  -2   36.80    5.50 
 -11   8   2   25.20    3.50 
  10  -8  -2    5.10    4.00 
 -10   8   2   10.10    2.40 
   9  -8  -2   -1.10    3.20 
  -9   8   2    0.80    1.90 
   8  -8  -2  133.39    6.70 
  -8   8   2  156.48    5.10 
   7  -8  -2   10.20    3.30 
  -7   8   2   10.50    1.90 
   6  -8  -2   30.90    3.70 
  -6   8   2   29.30    2.50 
  -5   8   2    5.10    1.90 
  -4   8   2    5.50    1.80 
  -3   8   2   36.30    3.10 
  -3   8   2   37.10    3.20 
  -2   8   2   15.70    2.40 
   1  -8  -2  405.16    8.90 
  -1   8   2  385.56    9.20 
   0  -8  -2   45.00    3.50 
   0   8   2   42.10    3.70 
  -1  -8  -2   18.40    2.60 
   1   8   2   22.60    3.00 
  -2  -8  -2  142.79    5.30 
   2   8   2  147.19    5.90 
  -3  -8  -2   34.10    3.20 
   3   8   2   40.10    3.80 
  -4  -8  -2    0.00    1.90 
   4   8   2    0.70    2.40 
  -5  -8  -2   17.30    2.90 
   5   8   2   14.70    3.40 
  -6  -8  -2   69.39    5.10 
   6   8   2   69.49    6.00 
 -14   9   2    0.40    3.80 
 -13   9   2    0.80    3.10 
 -12   9   2    2.70    2.70 
  11  -9  -2    4.20    4.40 
 -11   9   2   -4.50    2.30 
  10  -9  -2   -0.90    3.90 
 -10   9   2    0.30    2.30 
   9  -9  -2   79.39    6.40 
  -9   9   2  101.69    4.80 
   8  -9  -2   47.90    5.10 
  -8   9   2   57.49    3.90 
   7  -9  -2   46.80    4.60 
  -7   9   2   41.30    3.60 
  -6   9   2  275.97    7.10 
  -5   9   2  116.89    4.70 
  -4   9   2   41.70    3.40 
  -4   9   2   40.30    3.30 
  -3   9   2    3.30    2.00 
  -3   9   2    5.50    2.20 
   2  -9  -2  162.68    5.70 
  -2   9   2  158.08    5.70 
   1  -9  -2  120.19    5.00 
  -1   9   2  114.29    5.10 
   0  -9  -2  119.19    5.00 
   0   9   2  116.39    5.30 
  -1  -9  -2   86.69    4.60 
   1   9   2   95.19    5.00 
  -2  -9  -2  310.97    8.30 
   2   9   2  306.57    9.00 
  -3  -9  -2   24.60    3.00 
   3   9   2   18.30    3.30 
  -4  -9  -2    6.20    2.40 
   4   9   2    8.80    3.10 
  -5  -9  -2    3.90    2.40 
   5   9   2    1.30    3.10 
  -6  -9  -2    6.50    2.70 
  13 -10  -2    4.10    5.30 
 -13  10   2    2.20    3.30 
  12 -10  -2    5.70    4.80 
 -12  10   2   -0.80    3.00 
  11 -10  -2   10.90    4.50 
 -11  10   2   13.00    3.10 
  10 -10  -2   18.10    4.40 
 -10  10   2   22.00    3.20 
   9 -10  -2   -3.60    3.30 
  -9  10   2    2.90    2.20 
   8 -10  -2   20.00    3.80 
  -8  10   2   17.40    2.70 
  -7  10   2   71.59    4.30 
  -6  10   2   80.29    4.40 
  -5  10   2    7.00    2.30 
  -4  10   2   16.60    2.50 
  -4  10   2   18.40    2.80 
  -3  10   2   17.20    2.80 
   2 -10  -2   42.80    3.60 
  -2  10   2   35.90    3.50 
   1 -10  -2   20.00    2.80 
  -1  10   2   15.50    2.90 
   0 -10  -2    8.50    2.40 
   0  10   2    9.00    2.70 
  -1 -10  -2  106.09    5.10 
   1  10   2  112.39    5.80 
  -2 -10  -2   49.90    4.30 
   2  10   2   46.80    4.60 
  -3 -10  -2    3.90    2.40 
   3  10   2    4.90    3.00 
  -4 -10  -2   -1.20    2.40 
   4  10   2    0.20    3.30 
  -5 -10  -2   14.70    3.00 
   5  10   2    9.50    3.80 
  13 -11  -2    5.70    5.30 
 -13  11   2   -0.20    3.60 
  12 -11  -2    9.60    5.30 
 -12  11   2    7.20    3.40 
  11 -11  -2   11.40    4.50 
 -11  11   2    8.40    2.80 
  10 -11  -2    1.50    3.80 
 -10  11   2    2.70    2.70 
   9 -11  -2    4.40    3.60 
  -9  11   2    6.00    2.40 
  -8  11   2   -2.40    2.10 
  -7  11   2   13.90    2.80 
  -6  11   2   -1.20    2.10 
  -5  11   2   86.19    5.00 
  -4  11   2   15.50    2.50 
  -4  11   2   12.00    2.70 
   3 -11  -2   -2.40    2.20 
  -3  11   2    0.90    2.20 
   2 -11  -2   -0.20    2.20 
  -2  11   2   -0.20    2.30 
   1 -11  -2    5.00    2.50 
  -1  11   2    0.90    2.50 
   0 -11  -2   12.10    2.70 
   0  11   2   11.20    3.20 
  -1 -11  -2   20.60    3.00 
   1  11   2   20.70    3.70 
  -2 -11  -2   19.30    3.00 
   2  11   2    8.40    3.40 
  -3 -11  -2    9.60    2.70 
   3  11   2   -1.00    3.20 
  -4 -11  -2    8.30    2.80 
  12 -12  -2    4.00    5.20 
 -12  12   2   -3.90    3.10 
  11 -12  -2    3.10    4.30 
 -11  12   2    6.10    3.10 
  10 -12  -2   16.10    4.50 
 -10  12   2   11.00    3.00 
   9 -12  -2    4.90    3.70 
  -9  12   2    2.20    2.60 
  -8  12   2   32.80    3.90 
  -7  12   2   66.69    5.00 
  -6  12   2   78.09    5.40 
  -5  12   2   -1.20    2.50 
  -4  12   2   19.20    3.00 
   3 -12  -2    5.70    2.70 
  -3  12   2    9.20    2.70 
   2 -12  -2    0.60    2.30 
  -2  12   2   -1.90    2.50 
   1 -12  -2   31.30    3.80 
  -1  12   2   35.80    4.30 
   0 -12  -2   23.80    3.30 
   0  12   2   19.90    3.90 
  -1 -12  -2    4.00    2.40 
   1  12   2    2.60    3.20 
  -2 -12  -2   11.20    2.80 
   2  12   2   16.30    3.90 
  12 -13  -2   -2.20    5.20 
 -12  13   2    6.80    3.50 
  11 -13  -2    0.00    4.70 
 -11  13   2   -1.90    3.00 
  10 -13  -2    5.50    4.40 
 -10  13   2    0.60    3.10 
  -9  13   2   -7.20    2.70 
  -8  13   2   45.20    4.20 
  -7  13   2    1.80    2.90 
  -6  13   2    9.20    3.20 
  -5  13   2   19.50    3.60 
   4 -13  -2    6.00    3.10 
  -4  13   2    4.20    2.70 
   3 -13  -2    6.40    2.90 
  -3  13   2    1.20    2.70 
   2 -13  -2    8.30    3.00 
  -2  13   2    3.60    3.00 
   1 -13  -2    4.50    2.60 
  -1  13   2   -1.40    3.20 
   0 -13  -2    4.20    2.70 
   0  13   2    1.10    3.20 
  -1 -13  -2    5.40    2.70 
   1  13   2   -1.00    3.50 
 -11  14   2   17.80    4.10 
 -10  14   2    9.70    3.60 
  -9  14   2    9.30    3.70 
  -8  14   2   16.10    3.90 
  -7  14   2    5.90    3.70 
  -6  14   2    2.70    3.50 
   4 -14  -2   44.20    4.80 
  -4  14   2   33.30    3.90 
   3 -14  -2    4.90    3.00 
  -3  14   2    5.20    3.10 
   2 -14  -2    1.40    2.90 
  -2  14   2    0.70    3.10 
   1 -14  -2   14.10    3.30 
  -1  14   2   12.10    3.80 
 -10  15   2   -1.60    3.70 
  -9  15   2   -3.90    3.60 
  -8  15   2   98.69    7.40 
  -7  15   2   33.50    4.80 
   5 -15  -2   -5.20    3.10 
   4 -15  -2   -1.90    3.10 
  -4  15   2   -0.90    2.90 
   3 -15  -2   51.79    5.00 
   6 -16  -2    3.30    3.50 
   3 -17   3    2.20    3.60 
   4 -17   3   35.90    5.00 
  -5  17  -3    6.40    4.40 
  -6  17  -3   -4.80    3.90 
  -7  17  -3   -0.30    4.10 
  -8  17  -3   11.60    4.40 
  -1  16  -3    1.70    3.30 
   1 -16   3    4.70    3.40 
  -2  16  -3    3.70    3.00 
   2 -16   3   -2.00    2.90 
   3 -16   3   71.09    6.10 
  -5  16  -3    0.90    3.80 
  -6  16  -3    1.50    3.70 
  -7  16  -3   -4.10    3.40 
  -8  16  -3   46.90    5.00 
  -9  16  -3   19.60    4.20 
 -10  16  -3   30.60    4.70 
   1  15  -3   -2.30    3.50 
  -1 -15   3   -0.50    2.80 
   0  15  -3    9.00    3.60 
   0 -15   3   -1.30    3.00 
  -1  15  -3   -1.80    2.90 
   1 -15   3    4.40    3.00 
  -2  15  -3   19.90    3.50 
   2 -15   3   30.70    4.40 
  -4  15  -3   34.70    4.30 
  -5  15  -3   -0.40    3.20 
  -6  15  -3    3.60    3.20 
  -7  15  -3    4.80    3.20 
  -8  15  -3   48.70    4.70 
  -9  15  -3   -0.40    3.20 
 -10  15  -3   -1.10    3.40 
 -11  15  -3   11.70    3.90 
  -3 -14   3   12.00    3.70 
   2  14  -3    4.40    3.60 
  -2 -14   3    4.40    3.00 
   1  14  -3    4.50    3.30 
  -1 -14   3    8.50    3.00 
   0  14  -3   21.30    3.80 
   0 -14   3   15.80    3.40 
  -1  14  -3   26.20    3.70 
   1 -14   3   16.00    3.30 
  -2  14  -3    7.90    2.60 
   2 -14   3    3.10    2.90 
  -3  14  -3    7.00    3.20 
  -4  14  -3    1.40    2.80 
  -5  14  -3   20.90    3.50 
  -6  14  -3   17.10    3.30 
  -7  14  -3   12.80    3.10 
  -8  14  -3    2.00    2.90 
  -9  14  -3   29.70    3.90 
   9 -14   3   26.60    4.70 
 -10  14  -3    8.00    3.30 
 -11  14  -3    5.50    3.80 
  11 -14   3    7.50    5.40 
 -12  14  -3   18.60    4.30 
  12 -14   3   15.90    5.90 
   4  13  -3   28.50    4.90 
  -4 -13   3   33.60    4.40 
   3  13  -3   94.59    6.80 
  -3 -13   3   99.59    5.90 
   2  13  -3   -0.60    3.00 
  -2 -13   3   -0.60    2.50 
   1  13  -3   21.70    3.60 
  -1 -13   3   21.60    3.40 
   0  13  -3   15.00    3.10 
   0 -13   3   16.20    3.20 
  -1  13  -3   -2.10    2.20 
   1 -13   3    3.20    2.50 
  -2  13  -3    5.60    2.40 
  -3  13  -3   56.39    4.90 
  -4  13  -3   17.50    3.20 
  -5  13  -3   71.49    5.00 
  -6  13  -3   11.50    2.70 
  -7  13  -3    4.80    2.40 
  -8  13  -3   -1.80    2.40 
   8 -13   3    2.80    3.40 
  -9  13  -3   -0.80    2.60 
 -10  13  -3    1.30    3.00 
  10 -13   3    0.10    4.20 
 -11  13  -3  100.39    6.80 
  11 -13   3   95.39    8.30 
 -12  13  -3   22.90    4.50 
  12 -13   3   23.00    6.30 
   5  12  -3   12.90    4.20 
  -5 -12   3   28.00    4.00 
   4  12  -3    8.20    3.90 
  -4 -12   3   17.80    3.30 
   3  12  -3   34.00    4.30 
  -3 -12   3   35.00    3.60 
   2  12  -3   53.99    4.80 
  -2 -12   3   55.49    4.60 
   1  12  -3   22.90    3.60 
  -1 -12   3   20.30    3.10 
   0  12  -3   10.40    2.80 
   0 -12   3   10.70    2.60 
  -1  12  -3    4.00    2.20 
   1 -12   3    4.80    2.50 
  -2  12  -3   36.70    3.50 
  -3  12  -3    4.10    2.20 
  -4  12  -3    5.00    2.20 
  -5  12  -3   93.59    4.80 
  -6  12  -3   20.30    2.80 
  -7  12  -3   12.40    2.50 
  -8  12  -3    4.90    2.40 
   8 -12   3   -1.60    3.20 
  -9  12  -3   11.30    2.80 
   9 -12   3    9.20    4.00 
 -10  12  -3   -5.60    2.80 
  10 -12   3   -5.80    4.00 
 -11  12  -3   48.80    5.00 
  11 -12   3   52.19    6.50 
 -12  12  -3    0.00    3.70 
  12 -12   3    8.90    5.30 
   6  11  -3   15.10    4.30 
  -6 -11   3   21.00    3.50 
   5  11  -3    8.60    3.60 
  -5 -11   3   17.10    3.30 
   4  11  -3   33.30    4.30 
  -4 -11   3   33.60    3.80 
   3  11  -3   20.10    3.50 
  -3 -11   3   13.90    2.70 
   2  11  -3   32.20    3.70 
  -2 -11   3   28.70    3.10 
   1  11  -3   12.60    2.70 
  -1 -11   3   10.80    2.40 
   0  11  -3  211.78    6.50 
   0 -11   3  201.38    6.80 
  -1  11  -3    7.20    2.20 
  -2  11  -3  145.19    5.60 
  -3  11  -3   21.40    2.90 
  -4  11  -3   29.70    2.80 
  -5  11  -3    8.10    2.10 
  -6  11  -3    0.30    1.80 
  -7  11  -3   33.90    3.10 
  -8  11  -3    5.10    2.20 
   8 -11   3    3.70    3.20 
  -9  11  -3   13.50    3.00 
   9 -11   3   13.30    4.10 
 -10  11  -3   48.50    4.40 
  10 -11   3   47.50    5.80 
 -11  11  -3   49.70    4.70 
  11 -11   3   46.70    6.30 
 -12  11  -3    2.90    3.70 
 -13  11  -3    1.90    4.10 
  13 -11   3    6.80    6.20 
   7  10  -3    8.10    4.10 
  -7 -10   3   14.70    3.30 
   6  10  -3    4.40    3.50 
  -6 -10   3    4.90    2.70 
   5  10  -3   22.70    3.80 
  -5 -10   3   25.50    3.50 
   4  10  -3  240.48    8.30 
  -4 -10   3  258.57    7.90 
   3  10  -3    2.10    2.30 
  -3 -10   3   -0.20    1.90 
   2  10  -3   25.70    3.10 
  -2 -10   3   25.10    3.00 
   1  10  -3  446.96   10.30 
  -1 -10   3  428.66   10.30 
   0  10  -3  136.19    5.00 
   0 -10   3  132.49    5.40 
  -1  10  -3   11.50    2.10 
  -1  10  -3   11.50    2.20 
  -2  10  -3   13.00    2.00 
  -2  10  -3   14.80    2.30 
  -3  10  -3   10.50    2.10 
  -4  10  -3   -0.20    1.60 
  -5  10  -3   36.30    2.80 
  -6  10  -3  207.98    6.10 
  -7  10  -3  206.68    6.10 
   7 -10   3  184.38    7.20 
  -8  10  -3   47.00    4.00 
   8 -10   3   56.59    5.30 
  -9  10  -3   31.30    3.50 
   9 -10   3   30.70    4.50 
 -10  10  -3    5.50    2.90 
  10 -10   3    9.00    4.30 
 -11  10  -3   84.49    6.10 
  11 -10   3   68.99    7.00 
 -12  10  -3   31.20    4.70 
  12 -10   3   26.30    6.00 
 -13  10  -3    7.60    4.40 
   8   9  -3    4.70    4.00 
  -8  -9   3    8.90    3.10 
   7   9  -3    6.60    3.80 
  -7  -9   3    9.00    2.90 
   6   9  -3   40.00    4.50 
  -6  -9   3   34.40    3.80 
   5   9  -3   22.00    3.60 
  -5  -9   3   24.50    3.20 
   4   9  -3    8.00    2.60 
  -4  -9   3    8.20    2.30 
   3   9  -3    7.60    2.40 
  -3  -9   3    9.60    2.30 
   2   9  -3  194.88    6.20 
  -2  -9   3  188.58    6.30 
   1   9  -3  318.07    7.80 
  -1  -9   3  302.07    7.90 
   0   9  -3  332.77    7.80 
   0  -9   3  329.77    8.20 
  -1   9  -3  135.69    4.70 
  -1   9  -3  129.39    4.30 
  -2   9  -3   23.90    2.40 
  -3   9  -3   29.50    2.50 
  -4   9  -3    1.10    1.50 
  -5   9  -3   18.40    2.10 
   5  -9   3   18.40    2.80 
  -6   9  -3   15.00    2.10 
   6  -9   3   16.50    3.00 
  -7   9  -3  148.69    5.20 
   7  -9   3  143.49    6.30 
  -8   9  -3   74.29    4.30 
   8  -9   3   71.09    5.50 
  -9   9  -3   13.90    2.70 
   9  -9   3   10.10    3.60 
 -10   9  -3    0.30    2.60 
  10  -9   3    4.40    4.00 
 -11   9  -3   29.20    4.10 
  11  -9   3   26.30    5.50 
 -12   9  -3   34.20    4.50 
  12  -9   3   42.30    6.50 
 -13   9  -3   57.79    5.50 
   8   8  -3   -2.00    3.20 
  -8  -8   3    4.00    2.90 
   7   8  -3   31.80    4.20 
  -7  -8   3   32.40    3.60 
   6   8  -3   -1.30    2.60 
  -6  -8   3    1.60    2.10 
   5   8  -3    9.50    2.80 
  -5  -8   3    5.80    2.20 
   4   8  -3   29.90    3.20 
  -4  -8   3   31.80    3.00 
   3   8  -3   41.60    3.60 
  -3  -8   3   43.90    3.40 
   2   8  -3  155.08    5.20 
  -2  -8   3  143.59    5.30 
   1   8  -3    2.00    1.60 
  -1  -8   3    3.90    1.70 
   0   8  -3    4.20    1.60 
  -1   8  -3   -1.70    1.30 
  -1   8  -3    2.10    1.30 
  -2   8  -3  625.94   11.90 
  -3   8  -3   25.50    2.20 
  -4   8  -3  187.58    5.00 
  -5   8  -3  132.79    4.30 
   5  -8   3  126.49    4.90 
  -6   8  -3   10.30    2.00 
   6  -8   3    8.80    2.70 
  -7   8  -3   38.00    3.00 
   7  -8   3   45.00    4.30 
  -8   8  -3    2.10    2.00 
   8  -8   3    6.80    3.30 
  -9   8  -3   12.60    2.70 
   9  -8   3   14.00    4.00 
 -10   8  -3    6.30    2.90 
  10  -8   3   16.20    4.30 
 -11   8  -3   10.10    3.40 
  11  -8   3   12.60    4.90 
 -12   8  -3   22.20    4.30 
 -13   8  -3   -5.10    3.60 
   9   7  -3   11.30    3.80 
  -9  -7   3   14.50    3.40 
   8   7  -3   44.20    4.70 
  -8  -7   3   43.10    4.30 
   7   7  -3    5.90    2.90 
  -7  -7   3    7.20    2.40 
   6   7  -3    5.60    2.70 
  -6  -7   3    6.00    2.10 
   5   7  -3    7.10    2.30 
  -5  -7   3    5.70    2.00 
   4   7  -3    4.20    2.10 
  -4  -7   3    4.00    2.00 
   3   7  -3    9.30    2.20 
  -3  -7   3    5.80    2.00 
   2   7  -3    7.80    1.80 
  -2  -7   3    6.70    1.80 
   1   7  -3  516.55   10.10 
  -1  -7   3  499.25   10.30 
   0   7  -3   70.39    3.00 
   0   7  -3   76.59    3.20 
  -1   7  -3   11.80    1.70 
  -1   7  -3   21.80    1.90 
  -2   7  -3  798.62   14.20 
  -3   7  -3    1.90    1.10 
  -4   7  -3  138.79    4.00 
   4  -7   3  139.39    4.60 
  -5   7  -3    7.70    1.50 
   5  -7   3    7.70    2.20 
  -6   7  -3   50.09    3.20 
   6  -7   3   48.30    4.00 
  -7   7  -3   34.40    2.80 
   7  -7   3   36.90    4.00 
  -8   7  -3   15.20    2.60 
   8  -7   3   17.80    3.80 
  -9   7  -3    6.20    2.40 
 -10   7  -3   16.70    3.20 
 -11   7  -3   30.00    4.00 
 -12   7  -3   -0.10    3.50 
 -13   7  -3   -2.30    3.70 
  10   6  -3    0.50    3.60 
 -10  -6   3    3.00    2.90 
   9   6  -3   25.60    4.00 
  -9  -6   3   18.50    3.60 
   8   6  -3   14.40    3.40 
  -8  -6   3   20.70    3.30 
   7   6  -3    2.30    2.70 
  -7  -6   3    4.90    2.20 
   6   6  -3   49.00    4.30 
  -6  -6   3   49.20    3.80 
   5   6  -3   -3.40    2.00 
  -5  -6   3   -2.70    1.50 
   4   6  -3    5.70    1.90 
  -4  -6   3    2.80    1.70 
   3   6  -3    0.10    1.50 
  -3  -6   3   -1.10    1.50 
   2   6  -3   28.70    2.40 
   1   6  -3   36.10    2.30 
  -1  -6   3   33.90    2.50 
   0   6  -3  330.07    6.90 
   0   6  -3  349.67    6.90 
  -1   6  -3  427.46    7.90 
  -1   6  -3  424.36    8.20 
  -2   6  -3  207.28    4.70 
  -3   6  -3   89.69    2.90 
   3  -6   3   89.39    3.30 
  -4   6  -3    2.70    1.10 
   4  -6   3    4.80    1.70 
  -5   6  -3   59.69    2.80 
   5  -6   3   60.19    3.70 
  -6   6  -3   15.70    2.00 
   6  -6   3   14.20    2.60 
  -7   6  -3    0.40    1.70 
   7  -6   3   -0.70    2.60 
  -8   6  -3    3.80    1.90 
   8  -6   3    4.60    3.10 
  -9   6  -3   75.99    4.60 
   9  -6   3   85.19    6.00 
 -10   6  -3    3.20    2.60 
 -11   6  -3    6.40    3.20 
 -12   6  -3   21.80    4.10 
 -13   6  -3   -0.80    3.90 
  10   5  -3   -1.60    3.10 
 -10  -5   3   -2.60    2.60 
   9   5  -3   -0.40    2.70 
  -9  -5   3    4.60    2.50 
   8   5  -3    0.00    2.60 
  -8  -5   3   -2.20    2.00 
   7   5  -3   21.00    3.00 
  -7  -5   3   25.10    2.70 
   6   5  -3   -0.90    2.00 
  -6  -5   3    0.70    1.60 
   5   5  -3    3.20    2.00 
  -5  -5   3    2.70    1.60 
   4   5  -3   22.90    2.40 
  -4  -5   3   16.60    1.90 
   3   5  -3  140.49    4.30 
  -3  -5   3  145.59    4.40 
   2   5  -3   82.89    3.10 
  -2  -5   3   92.29    3.30 
   1   5  -3  409.26    7.90 
  -1  -5   3  405.86    8.10 
   0   5  -3  576.54   10.30 
   0   5  -3  575.44   10.20 
  -1   5  -3  572.44   10.20 
  -2   5  -3 1120.69   18.50 
   2  -5   3 1113.09   18.90 
  -3   5  -3   78.69    2.50 
   3  -5   3   82.99    3.10 
  -4   5  -3   14.60    1.40 
   4  -5   3   14.80    2.10 
  -5   5  -3    3.10    1.30 
   5  -5   3    3.30    1.80 
  -6   5  -3   48.60    2.90 
   6  -5   3   47.50    4.00 
  -7   5  -3   -1.20    1.60 
   7  -5   3    3.00    2.70 
  -8   5  -3   17.80    2.60 
  -9   5  -3   -1.20    2.00 
 -10   5  -3   -0.60    2.40 
 -11   5  -3    0.90    2.90 
 -12   5  -3    3.30    3.30 
  11   4  -3   15.40    4.10 
 -11  -4   3   18.70    3.80 
  10   4  -3   15.20    3.30 
 -10  -4   3   17.00    3.20 
   9   4  -3    3.10    2.70 
  -9  -4   3    1.50    2.20 
   8   4  -3    8.10    2.60 
  -8  -4   3    2.40    2.10 
   7   4  -3    3.30    2.20 
  -7  -4   3   -2.10    1.70 
   6   4  -3   56.19    3.90 
  -6  -4   3   58.59    3.40 
   5   4  -3   56.49    3.40 
  -5  -4   3   53.79    3.10 
   4   4  -3   29.30    2.50 
  -4  -4   3   24.50    2.00 
   3   4  -3   19.60    1.80 
  -3  -4   3   18.60    1.70 
   2   4  -3  177.38    4.30 
  -2  -4   3  177.48    4.40 
   1   4  -3   26.20    1.70 
  -1  -4   3   26.40    1.90 
   0   4  -3   81.99    2.30 
   0   4  -3   78.09    2.40 
  -1   4  -3 3282.67   51.69 
  -2   4  -3  116.39    2.90 
  -3   4  -3  279.67    5.70 
   3  -4   3  289.37    6.30 
  -4   4  -3  705.83   12.40 
   4  -4   3  697.63   13.10 
  -5   4  -3   65.09    2.90 
   5  -4   3   72.09    3.70 
  -6   4  -3    2.20    1.30 
   6  -4   3    3.30    2.30 
  -7   4  -3   29.70    2.50 
   7  -4   3   37.30    3.80 
  -8   4  -3    0.50    1.80 
  -9   4  -3   46.50    4.00 
 -10   4  -3   -0.30    2.50 
 -11   4  -3   80.79    6.10 
 -12   4  -3   21.70    4.30 
  11   3  -3   42.80    4.80 
 -11  -3   3   45.30    4.50 
  10   3  -3    4.20    2.90 
 -10  -3   3    7.30    2.70 
   9   3  -3   25.40    3.30 
  -9  -3   3   27.50    3.20 
   8   3  -3   56.29    4.20 
  -8  -3   3   48.40    3.60 
   7   3  -3  117.89    4.90 
  -7  -3   3  109.49    4.50 
   6   3  -3    5.80    1.90 
  -6  -3   3    7.10    1.60 
   5   3  -3    1.90    1.50 
  -5  -3   3    4.60    1.30 
   4   3  -3   18.30    1.80 
  -4  -3   3   16.80    1.60 
   3   3  -3 1148.69   19.50 
  -3  -3   3 1157.48   19.40 
   2   3  -3  127.59    3.30 
  -2  -3   3  130.29    3.30 
   1   3  -3    0.50    0.80 
  -1  -3   3    0.30    0.80 
   0   3  -3   39.60    1.60 
   0   3  -3   39.60    1.50 
  -1   3  -3  226.98    4.30 
  -1   3  -3  226.58    4.80 
  -2   3  -3    8.70    0.90 
  -2   3  -3    8.50    1.30 
  -3   3  -3  992.00   16.50 
  -4   3  -3    3.20    0.90 
   4  -3   3    1.30    1.60 
  -5   3  -3 1183.18   20.20 
  -6   3  -3   30.10    2.50 
  -7   3  -3   19.40    2.30 
  -8   3  -3    0.30    1.90 
  -9   3  -3    4.60    2.40 
 -10   3  -3   41.10    4.00 
 -11   3  -3    8.60    3.30 
 -12   3  -3   16.50    4.10 
 -12  -2   3  193.08    8.50 
 -11  -2   3   46.50    4.50 
  10   2  -3   32.10    3.70 
 -10  -2   3   30.80    3.40 
   9   2  -3    6.50    2.40 
  -9  -2   3    7.10    2.30 
   8   2  -3   93.39    4.50 
  -8  -2   3   90.39    4.30 
   7   2  -3    5.50    1.90 
  -7  -2   3    4.70    1.50 
   6   2  -3    1.60    1.50 
  -6  -2   3    1.70    1.20 
   5   2  -3   33.50    2.40 
  -5  -2   3   31.00    2.10 
   4   2  -3  342.57    7.10 
  -4  -2   3  348.37    6.90 
   3   2  -3    4.70    1.10 
  -3  -2   3    2.00    0.80 
   2   2  -3    8.10    1.10 
  -2  -2   3    5.10    0.90 
   1   2  -3   32.10    1.60 
   0   2  -3   78.09    2.10 
   0   2  -3   75.99    2.30 
  -1   2  -3  106.89    2.30 
  -1   2  -3   98.19    2.80 
  -2   2  -3   40.80    1.60 
  -2   2  -3   41.80    2.00 
  -3   2  -3  158.88    4.10 
  -3   2  -3  163.78    3.70 
  -4   2  -3   97.39    2.90 
  -5   2  -3   44.20    2.30 
  -6   2  -3    7.60    1.50 
  -7   2  -3   12.70    2.00 
  -8   2  -3   13.70    2.30 
  -9   2  -3    4.40    2.30 
 -10   2  -3    9.20    3.10 
 -11   2  -3   -3.80    2.90 
 -12   2  -3   51.79    5.00 
 -12  -1   3  227.38    8.80 
 -11  -1   3   -5.00    2.30 
 -10  -1   3   -3.90    2.10 
  -9  -1   3    7.70    2.20 
   8   1  -3  313.97    7.80 
  -8  -1   3  327.07    8.00 
   7   1  -3   23.10    2.40 
  -7  -1   3   27.10    2.30 
   6   1  -3   10.80    1.70 
  -6  -1   3   11.00    1.60 
   5   1  -3    4.30    1.20 
  -5  -1   3    2.30    1.00 
   4   1  -3   61.39    2.40 
  -4  -1   3   59.79    2.20 
   3   1  -3   28.70    1.70 
   2   1  -3 1395.46   22.60 
   1   1  -3 2685.73   42.60 
   0   1  -3 1735.33   27.80 
   0  -1   3 1714.03   27.40 
  -1   1  -3 2253.67   36.40 
   1  -1   3 2308.17   36.10 
  -2   1  -3 1174.88   19.10 
  -3   1  -3    7.10    0.90 
  -4   1  -3  361.76    7.20 
  -5   1  -3  144.49    4.20 
  -6   1  -3  475.35    9.80 
  -7   1  -3   20.30    2.40 
  -8   1  -3    8.50    2.10 
  -9   1  -3   54.29    4.30 
 -10   1  -3   17.90    3.10 
 -11   1  -3   -0.20    3.00 
 -13   0   3   35.40    4.80 
 -12   0   3    6.90    3.10 
 -11   0   3    1.00    2.30 
 -10   0   3  340.67    9.20 
  -9   0   3  441.56   10.20 
   8   0  -3    1.40    1.90 
  -8   0   3    4.00    1.80 
   7   0  -3    8.90    1.80 
  -7   0   3   10.30    1.70 
   6   0  -3   -1.80    1.10 
  -6   0   3    1.00    1.00 
   5   0  -3   90.69    2.90 
  -5   0   3   89.99    2.80 
   4   0  -3   48.40    2.00 
  -4   0   3   41.50    1.70 
   3   0  -3   65.79    2.30 
   2   0  -3  363.96    7.10 
  -2   0   3  366.36    6.70 
   1   0  -3 5240.48   80.19 
  -1   0   3 4982.40   79.89 
   0   0  -3 4861.11   77.19 
   0   0   3 4982.80   76.99 
   1   0   3  875.71   14.60 
  -2   0  -3  469.55    8.40 
   2   0   3  483.85    8.70 
  -3   0  -3   53.49    2.10 
   3   0   3   58.39    2.30 
  -4   0  -3  214.58    5.00 
   4   0   3  219.68    5.10 
  -5   0  -3   10.50    1.50 
  -6   0  -3    6.20    1.60 
  -7   0  -3   44.50    3.40 
  -8   0  -3    0.40    1.90 
  -9   0  -3    6.50    2.60 
 -10   0  -3    3.60    2.70 
 -11   0  -3   11.20    3.40 
 -13   1   3    8.00    3.80 
 -12   1   3   25.10    4.00 
 -11   1   3    2.50    2.60 
 -10   1   3    1.80    2.20 
  -9   1   3   36.20    3.10 
  -8   1   3   20.30    2.20 
  -7   1   3    2.10    1.20 
  -6   1   3   66.99    2.70 
  -5   1   3  211.28    4.60 
   4  -1  -3  437.36    8.70 
   4  -1  -3  431.66    8.00 
   3  -1  -3  141.49    4.00 
  -3   1   3  143.09    3.50 
   2  -1  -3   -1.10    1.30 
  -2   1   3    0.90    0.80 
   1  -1  -3  459.15    8.40 
  -1   1   3  452.85    8.10 
   0   1   3   50.29    2.10 
  -1  -1  -3    5.80    0.80 
   1   1   3    5.80    1.20 
  -2  -1  -3    4.60    0.90 
   2   1   3    6.30    1.20 
  -3  -1  -3 1615.64   26.70 
   3   1   3 1628.84   27.10 
  -4  -1  -3   38.00    2.30 
   4   1   3   40.60    2.50 
  -5  -1  -3   19.50    1.90 
   5   1   3   21.30    2.10 
  -6  -1  -3   12.20    1.90 
   6   1   3   16.40    2.20 
  -7  -1  -3   61.29    3.80 
  -8  -1  -3   17.90    2.70 
  -9  -1  -3   21.40    3.20 
 -10  -1  -3    2.20    2.70 
 -13   2   3   25.90    4.40 
 -12   2   3    3.00    2.80 
 -11   2   3    0.00    2.30 
 -10   2   3    2.70    2.10 
  -9   2   3  918.51   17.40 
  -8   2   3   22.50    2.40 
  -7   2   3  300.07    6.80 
   6  -2  -3  107.79    4.60 
  -6   2   3  110.09    3.30 
   5  -2  -3   61.59    3.60 
  -5   2   3   69.49    2.30 
   4  -2  -3  110.99    3.80 
   3  -2  -3  177.28    4.60 
   2  -2  -3  200.58    4.80 
  -2   2   3  204.88    4.40 
  -1   2   3  144.79    3.60 
   0   2   3  339.37    6.70 
  -1  -2  -3  638.24   11.10 
   1   2   3  632.54   11.60 
  -2  -2  -3  726.33   12.70 
   2   2   3  724.73   13.20 
  -3  -2  -3  161.18    4.20 
   3   2   3  164.58    4.60 
  -4  -2  -3    8.20    1.50 
   4   2   3   13.00    1.90 
  -5  -2  -3   -0.90    1.20 
   5   2   3   -0.50    1.50 
  -6  -2  -3    4.00    1.70 
   6   2   3    4.70    1.90 
  -7  -2  -3   11.70    2.20 
   7   2   3    9.10    2.10 
  -8  -2  -3    4.00    2.30 
   8   2   3   -0.40    1.90 
  -9  -2  -3   14.20    3.00 
   9   2   3   14.70    2.80 
 -10  -2  -3   12.30    3.40 
 -13   3   3    5.30    3.60 
 -12   3   3    9.10    3.10 
 -11   3   3    0.50    2.30 
 -10   3   3   12.20    2.50 
  -9   3   3  126.69    4.90 
  -8   3   3   93.29    3.80 
   7  -3  -3  184.88    6.30 
  -7   3   3  187.68    4.90 
   6  -3  -3    0.90    2.20 
  -6   3   3    1.80    1.00 
   5  -3  -3   73.89    3.80 
   4  -3  -3  128.89    4.20 
   3  -3  -3   13.90    1.90 
  -3   3   3   12.00    1.30 
  -1   3   3   15.70    1.50 
   0   3   3  160.08    4.30 
  -1  -3  -3  181.58    4.30 
   1   3   3  180.08    4.70 
  -2  -3  -3   93.89    3.00 
   2   3   3   91.59    3.50 
  -3  -3  -3    1.40    1.20 
   3   3   3    5.10    1.60 
  -4  -3  -3  107.09    3.90 
   4   3   3  103.79    4.20 
  -5  -3  -3   46.00    3.10 
   5   3   3   40.80    3.40 
  -6  -3  -3    0.70    1.60 
   6   3   3    4.40    1.90 
  -7  -3  -3    4.70    2.00 
   7   3   3    1.90    1.90 
  -8  -3  -3   17.70    2.80 
   8   3   3   18.90    2.90 
  -9  -3  -3    9.30    3.10 
   9   3   3   11.70    3.00 
 -14   4   3   -6.80    3.30 
 -13   4   3   -1.90    3.10 
 -12   4   3    0.20    2.70 
 -11   4   3    3.60    2.60 
 -10   4   3    7.80    2.30 
  -9   4   3    3.40    1.90 
   8  -4  -3   38.70    4.20 
  -8   4   3   25.80    2.50 
   7  -4  -3    0.50    2.60 
  -7   4   3    0.60    1.30 
   6  -4  -3  145.49    5.20 
  -6   4   3  140.09    3.80 
   5  -4  -3   47.80    3.50 
   4  -4  -3    8.20    2.00 
  -3   4   3   66.59    2.60 
  -2   4   3  123.09    3.60 
  -1   4   3  614.24   11.50 
   0  -4  -3   50.69    2.30 
   0   4   3   51.89    2.80 
  -1  -4  -3   73.09    2.80 
   1   4   3   70.89    3.20 
  -2  -4  -3    0.10    1.10 
   2   4   3    0.70    1.50 
  -3  -4  -3   44.00    2.80 
   3   4   3   51.89    3.40 
  -4  -4  -3   40.40    2.90 
   4   4   3   43.80    3.60 
  -5  -4  -3    1.30    1.60 
   5   4   3    0.80    1.90 
  -6  -4  -3    6.10    2.10 
   6   4   3    6.50    2.10 
  -7  -4  -3    0.30    2.00 
   7   4   3    3.20    2.30 
  -8  -4  -3   31.00    3.50 
   8   4   3   19.20    3.00 
  -9  -4  -3    7.00    3.00 
   9   4   3    0.70    2.70 
 -14   5   3   -2.70    3.60 
 -13   5   3    8.40    3.60 
 -12   5   3    4.10    3.00 
 -11   5   3   38.70    3.80 
  10  -5  -3    9.20    4.10 
 -10   5   3    9.30    2.40 
   9  -5  -3   25.90    4.20 
  -9   5   3   24.00    2.70 
   8  -5  -3   23.40    3.80 
  -8   5   3   16.30    2.10 
   7  -5  -3   43.60    4.10 
  -7   5   3   42.90    2.70 
   6  -5  -3   16.20    2.90 
  -6   5   3   12.50    1.50 
   5  -5  -3   65.69    3.90 
  -5   5   3   60.09    2.50 
   4  -5  -3   10.80    2.20 
  -4   5   3   12.30    1.30 
  -3   5   3   11.00    1.60 
  -2   5   3   88.69    3.40 
  -2   5   3   83.89    2.80 
   1  -5  -3  155.58    4.10 
  -1   5   3  156.38    4.70 
   0  -5  -3    5.40    1.30 
   0   5   3    5.20    1.60 
  -1  -5  -3    1.00    1.30 
   1   5   3    3.40    1.60 
  -2  -5  -3  117.99    4.00 
   2   5   3  113.49    4.60 
  -3  -5  -3   22.90    2.30 
   3   5   3   22.00    2.60 
  -4  -5  -3   70.79    3.70 
   4   5   3   67.99    4.40 
  -5  -5  -3   11.90    2.20 
   5   5   3   15.20    2.70 
  -6  -5  -3   13.30    2.60 
   6   5   3   15.10    2.80 
  -7  -5  -3    0.30    2.20 
   7   5   3   -2.30    2.20 
  -8  -5  -3    2.70    2.60 
   8   5   3    9.20    2.80 
 -14   6   3    7.70    3.70 
 -13   6   3    7.90    3.50 
 -12   6   3   -0.20    2.60 
 -11   6   3   23.00    3.30 
  10  -6  -3   18.00    4.20 
 -10   6   3   14.60    2.60 
   9  -6  -3   48.70    5.00 
  -9   6   3   49.50    3.50 
   8  -6  -3   36.00    4.30 
  -8   6   3   32.70    2.70 
   7  -6  -3   61.59    4.80 
  -7   6   3   61.69    3.10 
   6  -6  -3   -0.50    2.50 
  -6   6   3    1.20    1.30 
   5  -6  -3   43.10    3.90 
  -5   6   3   39.60    2.50 
   4  -6  -3   20.40    2.80 
  -4   6   3   27.40    2.20 
  -3   6   3    0.60    1.40 
  -3   6   3    0.70    1.30 
  -2   6   3   10.80    2.00 
   1  -6  -3  101.79    3.70 
  -1   6   3  101.29    4.10 
   0  -6  -3   -0.70    1.50 
   0   6   3    0.40    1.60 
  -1  -6  -3   15.40    2.10 
   1   6   3   14.80    2.30 
  -2  -6  -3   16.20    2.10 
   2   6   3   12.90    2.40 
  -3  -6  -3   29.80    2.60 
   3   6   3   28.10    3.10 
  -4  -6  -3   53.69    3.70 
   4   6   3   54.59    4.40 
  -5  -6  -3   25.00    2.70 
   5   6   3   15.90    3.10 
  -6  -6  -3   16.80    2.80 
   6   6   3   14.70    3.00 
  -7  -6  -3   14.40    3.10 
   7   6   3   11.90    3.10 
 -14   7   3   -4.80    3.30 
 -13   7   3   19.30    3.90 
  12  -7  -3   12.20    5.00 
 -12   7   3   15.90    3.30 
  11  -7  -3   31.60    5.20 
 -11   7   3   26.90    3.30 
  10  -7  -3   49.99    5.40 
 -10   7   3   50.49    4.10 
   9  -7  -3   20.30    4.00 
  -9   7   3   19.10    2.40 
   8  -7  -3    2.40    3.20 
  -8   7   3   -3.10    1.60 
   7  -7  -3   73.49    5.20 
  -7   7   3   73.89    3.50 
   6  -7  -3   33.20    3.90 
  -6   7   3   28.30    2.30 
  -5   7   3   99.09    3.80 
  -4   7   3    5.10    1.90 
  -4   7   3    5.00    1.60 
  -3   7   3    5.80    1.60 
  -3   7   3    5.90    2.10 
   2  -7  -3   12.80    2.00 
  -2   7   3   10.40    2.20 
   1  -7  -3   50.59    3.30 
  -1   7   3   45.00    3.60 
   0  -7  -3    0.10    1.60 
   0   7   3    2.50    2.00 
  -1  -7  -3   35.80    2.90 
   1   7   3   31.50    3.20 
  -2  -7  -3    5.70    1.90 
   2   7   3    6.80    2.40 
  -3  -7  -3   84.19    4.20 
   3   7   3   85.49    5.00 
  -4  -7  -3   34.20    3.10 
   4   7   3   29.90    3.60 
  -5  -7  -3    6.40    2.10 
   5   7   3    6.40    2.70 
  -6  -7  -3   32.50    3.70 
   6   7   3   26.70    4.00 
  -7  -7  -3   -0.70    2.70 
   7   7   3    0.60    2.90 
 -14   8   3   -2.30    3.30 
 -13   8   3    0.30    3.20 
  12  -8  -3   18.50    5.40 
 -12   8   3   14.90    3.30 
  11  -8  -3   -1.20    4.00 
 -11   8   3    3.90    2.40 
  10  -8  -3   14.20    4.20 
 -10   8   3   13.40    2.60 
   9  -8  -3   65.79    5.80 
  -9   8   3   65.69    4.10 
   8  -8  -3    9.50    3.90 
  -8   8   3   17.80    2.30 
  -7   8   3   43.40    3.40 
  -6   8   3  343.37    7.80 
  -5   8   3   63.99    3.70 
  -4   8   3   48.70    3.60 
  -4   8   3   55.39    3.70 
  -3   8   3   13.90    2.10 
  -3   8   3   13.20    2.40 
   2  -8  -3   61.09    3.90 
  -2   8   3   63.79    4.10 
   1  -8  -3   40.00    3.10 
  -1   8   3   46.20    3.90 
   0  -8  -3    4.40    1.90 
   0   8   3    0.20    2.10 
  -1  -8  -3   26.20    2.70 
   1   8   3   22.40    3.00 
  -2  -8  -3  251.47    7.00 
   2   8   3  253.97    7.80 
  -3  -8  -3   59.99    4.00 
   3   8   3   57.79    4.90 
  -4  -8  -3   -1.10    1.80 
   4   8   3    0.50    2.60 
  -5  -8  -3    2.60    2.20 
   5   8   3   -0.70    2.80 
  -6  -8  -3    7.90    2.80 
   6   8   3    7.30    3.30 
 -14   9   3    0.20    3.20 
 -13   9   3    2.90    3.10 
  12  -9  -3   -2.00    4.60 
 -12   9   3    5.40    2.80 
  11  -9  -3   18.70    4.80 
 -11   9   3   17.50    3.20 
  10  -9  -3    7.20    4.00 
 -10   9   3    5.80    2.70 
   9  -9  -3  241.78    9.00 
  -9   9   3  251.97    7.00 
   8  -9  -3  460.75   12.20 
  -8   9   3  478.65   10.30 
  -7   9   3    1.30    1.90 
  -6   9   3  178.58    5.70 
  -5   9   3   44.90    3.40 
  -4   9   3   76.19    4.30 
  -4   9   3   77.09    4.30 
  -3   9   3   98.79    4.80 
   2  -9  -3   44.10    3.40 
  -2   9   3   45.10    3.80 
   1  -9  -3   16.30    2.60 
  -1   9   3    9.10    2.60 
   0  -9  -3    7.40    2.20 
   0   9   3    8.30    2.60 
  -1  -9  -3    3.40    2.00 
   1   9   3    2.40    2.40 
  -2  -9  -3  249.97    7.30 
   2   9   3  239.08    8.20 
  -3  -9  -3   18.50    2.70 
   3   9   3    9.90    3.20 
  -4  -9  -3    1.40    2.10 
   4   9   3    2.30    3.00 
  -5  -9  -3   18.40    3.10 
   5   9   3   12.70    3.80 
  13 -10  -3    2.50    5.40 
 -13  10   3    0.10    3.30 
  12 -10  -3   -2.30    4.90 
 -12  10   3   -0.40    2.90 
  11 -10  -3   38.50    5.90 
 -11  10   3   39.00    3.90 
  10 -10  -3    2.20    4.20 
 -10  10   3    1.50    2.40 
   9 -10  -3   50.69    5.50 
  -9  10   3   53.69    4.00 
  -8  10   3   -6.20    1.90 
  -7  10   3  182.18    6.20 
  -6  10   3  120.79    5.10 
  -5  10   3   68.49    4.20 
  -5  10   3   68.39    4.50 
  -4  10   3   56.59    4.10 
  -4  10   3   55.99    4.10 
   3 -10  -3    7.70    2.50 
  -3  10   3    7.10    2.60 
   2 -10  -3   24.40    2.90 
  -2  10   3   23.50    3.20 
   1 -10  -3    1.50    2.20 
  -1  10   3    0.60    2.40 
   0 -10  -3   10.30    2.50 
   0  10   3   10.00    2.90 
  -1 -10  -3   31.00    3.20 
   1  10   3   33.90    4.20 
  -2 -10  -3   13.50    2.60 
   2  10   3   11.60    3.50 
  -3 -10  -3    2.50    2.30 
   3  10   3    2.80    3.30 
  -4 -10  -3   16.50    2.90 
   4  10   3    9.90    3.90 
  13 -11  -3    6.60    5.80 
 -13  11   3   10.20    3.70 
  12 -11  -3   18.00    5.70 
 -12  11   3   20.50    3.80 
  11 -11  -3   88.99    7.90 
 -11  11   3   80.29    5.70 
  10 -11  -3   13.40    4.60 
 -10  11   3   12.80    3.00 
   9 -11  -3    5.60    3.90 
  -9  11   3    8.00    2.60 
  -8  11   3    4.50    2.60 
  -7  11   3  329.27    8.70 
  -6  11   3   30.20    3.50 
  -5  11   3   48.00    4.10 
  -4  11   3    0.50    2.50 
   3 -11  -3    0.40    2.30 
  -3  11   3   -1.10    2.30 
   2 -11  -3    8.40    2.50 
  -2  11   3    9.40    2.80 
   1 -11  -3    7.80    2.60 
  -1  11   3    9.70    2.90 
   0 -11  -3    6.60    2.50 
   0  11   3    7.70    3.20 
  -1 -11  -3   13.30    2.60 
   1  11   3    9.00    3.30 
  -2 -11  -3  119.19    5.80 
   2  11   3  113.49    6.90 
  -3 -11  -3   13.10    2.80 
   3  11   3    8.40    3.80 
  13 -12  -3   20.50    6.60 
 -13  12   3   21.40    4.40 
  12 -12  -3   -1.40    5.10 
 -12  12   3    4.80    3.40 
 -11  12   3    1.30    3.00 
 -10  12   3   17.00    3.40 
  -9  12   3    8.90    3.10 
  -8  12   3   37.10    3.90 
  -7  12   3   51.09    4.50 
  -6  12   3   93.09    5.70 
  -5  12   3   17.70    3.50 
   4 -12  -3    0.80    2.50 
  -4  12   3    4.80    2.60 
   3 -12  -3    0.10    2.60 
  -3  12   3    3.80    2.70 
   2 -12  -3   33.70    3.70 
  -2  12   3   29.80    3.90 
   1 -12  -3    4.80    2.40 
  -1  12   3   -0.60    2.80 
   0 -12  -3   29.40    3.50 
   0  12   3   19.90    3.90 
  -1 -12  -3   68.29    4.90 
   1  12   3   52.09    5.30 
  -2 -12  -3   21.90    3.40 
   2  12   3   16.90    4.40 
  12 -13  -3   -2.70    5.40 
 -12  13   3    1.30    3.50 
  11 -13  -3    4.80    4.90 
 -11  13   3    5.70    3.60 
 -10  13   3    0.90    3.40 
  -9  13   3   -3.90    2.90 
  -8  13   3  112.79    6.50 
  -7  13   3   12.30    3.60 
  -6  13   3    6.20    3.40 
   4 -13  -3   37.00    4.20 
  -4  13   3   36.40    4.00 
   3 -13  -3    6.20    2.70 
  -3  13   3    7.00    2.90 
   2 -13  -3    8.60    3.10 
  -2  13   3    0.70    3.20 
   1 -13  -3   -1.50    2.60 
  -1  13   3   -0.90    3.20 
   0 -13  -3    3.90    2.60 
   0  13   3    1.30    3.60 
 -11  14   3   -3.90    3.60 
 -10  14   3   -0.90    3.50 
  -9  14   3   12.60    3.90 
  -8  14   3   -3.10    3.40 
  -7  14   3    8.10    3.80 
  -6  14   3   -5.50    3.30 
   5 -14  -3    2.70    3.10 
   4 -14  -3   54.79    5.00 
  -4  14   3   42.10    4.40 
   3 -14  -3    1.30    2.80 
  -3  14   3   -2.90    3.00 
   2 -14  -3   -1.90    2.60 
  -2  14   3   -2.30    3.20 
  -9  15   3   -3.40    3.80 
  -8  15   3   37.70    5.10 
  -7  15   3   90.49    7.50 
   5 -15  -3   11.20    3.70 
   4 -15  -3   76.79    6.30 
   2 -17   4   20.40    4.60 
   3 -17   4    1.40    3.50 
  -5  17  -4   -2.60    3.90 
  -6  17  -4    1.70    4.10 
  -7  17  -4   10.50    4.40 
  -8  17  -4   -1.00    3.90 
   0  16  -4   21.40    4.30 
   0 -16   4   20.70    4.20 
  -1  16  -4    3.10    3.30 
   1 -16   4    4.60    3.10 
  -2  16  -4    9.40    3.20 
   2 -16   4   15.30    3.80 
   3 -16   4   21.70    4.10 
  -4  16  -4    1.50    3.80 
  -5  16  -4   30.40    4.60 
  -6  16  -4   20.50    4.20 
  -7  16  -4   -5.00    3.30 
  -8  16  -4    0.60    3.50 
  -9  16  -4    1.10    3.80 
 -10  16  -4    0.90    3.60 
  -2 -15   4   17.10    3.80 
   1  15  -4    7.80    3.80 
  -1 -15   4   16.20    3.60 
   0  15  -4   -3.20    2.90 
   0 -15   4   -5.70    2.70 
  -1  15  -4    8.60    3.10 
   1 -15   4   12.10    3.30 
  -2  15  -4    3.50    2.80 
   2 -15   4    3.80    3.00 
  -3  15  -4   15.80    4.00 
  -4  15  -4   13.40    3.40 
  -5  15  -4    1.60    3.20 
  -6  15  -4   -0.20    2.80 
  -7  15  -4   26.90    3.90 
  -8  15  -4   38.10    4.40 
  -9  15  -4   -3.80    3.20 
 -10  15  -4   -4.10    3.40 
 -11  15  -4   24.70    4.40 
   3  14  -4   -0.70    3.50 
  -3 -14   4    6.70    2.90 
   2  14  -4   -0.30    3.50 
  -2 -14   4   -1.60    2.80 
   1  14  -4    0.80    3.30 
  -1 -14   4    1.80    2.80 
   0  14  -4    1.70    2.70 
   0 -14   4   -1.20    2.40 
  -1  14  -4   23.20    3.40 
   1 -14   4   18.90    3.40 
  -3  14  -4    8.80    3.00 
  -4  14  -4    0.80    2.70 
  -5  14  -4   28.50    3.50 
  -6  14  -4    1.30    2.60 
  -7  14  -4    3.60    2.70 
  -8  14  -4    1.70    2.80 
  -9  14  -4    7.10    3.10 
 -10  14  -4    1.80    3.20 
 -11  14  -4   35.60    4.90 
  11 -14   4   39.70    6.40 
   4  13  -4   -0.10    3.60 
  -4 -13   4    6.50    3.00 
   3  13  -4   14.00    3.80 
  -3 -13   4   14.20    3.30 
   2  13  -4    0.30    3.00 
  -2 -13   4    0.20    2.30 
   1  13  -4   16.70    3.50 
  -1 -13   4   22.40    3.40 
   0  13  -4    2.10    2.50 
   0 -13   4   -2.90    2.20 
  -1  13  -4   17.70    2.90 
   1 -13   4   14.10    3.00 
  -2  13  -4    8.30    2.90 
  -3  13  -4    3.30    2.50 
  -4  13  -4  271.67    8.20 
  -5  13  -4    2.10    2.30 
  -6  13  -4    4.30    2.40 
  -7  13  -4   57.09    4.60 
  -8  13  -4   63.29    4.70 
   8 -13   4   62.29    5.70 
  -9  13  -4    4.00    2.80 
   9 -13   4   -3.10    3.60 
 -10  13  -4   20.00    3.70 
  10 -13   4   16.80    5.00 
 -11  13  -4   29.40    4.20 
  11 -13   4   35.30    6.00 
 -12  13  -4    0.20    3.90 
  12 -13   4   -0.30    5.40 
   5  12  -4   15.60    4.30 
  -5 -12   4   31.50    4.30 
   4  12  -4   60.49    5.40 
  -4 -12   4   67.09    5.50 
   3  12  -4   -0.50    2.80 
  -3 -12   4    2.10    2.20 
   2  12  -4   26.30    3.90 
  -2 -12   4   26.50    3.30 
   1  12  -4    1.60    2.40 
  -1 -12   4    4.40    2.30 
   0  12  -4   49.40    4.00 
   0 -12   4   52.29    4.50 
  -1  12  -4   11.70    2.40 
  -2  12  -4   -2.00    2.10 
  -3  12  -4  133.69    5.80 
  -4  12  -4   23.80    3.00 
  -5  12  -4   81.59    4.60 
  -6  12  -4  116.49    5.10 
  -7  12  -4    4.70    2.10 
   7 -12   4    2.20    2.90 
  -8  12  -4   -1.00    2.10 
   8 -12   4    0.40    3.10 
  -9  12  -4    6.50    2.70 
   9 -12   4    9.40    3.90 
 -10  12  -4   -3.50    2.90 
  10 -12   4    6.50    4.30 
 -11  12  -4   -1.10    3.30 
  11 -12   4   -5.60    4.60 
 -12  12  -4   15.60    4.50 
  12 -12   4   10.10    5.70 
   6  11  -4   31.30    4.70 
  -6 -11   4   32.80    3.90 
   5  11  -4    0.00    3.20 
  -5 -11   4    1.10    2.70 
   4  11  -4   37.20    4.40 
  -4 -11   4   34.70    3.70 
   3  11  -4   16.40    3.30 
  -3 -11   4   18.30    3.00 
   2  11  -4    5.30    2.50 
  -2 -11   4    3.40    2.20 
   1  11  -4   44.50    3.90 
  -1 -11   4   44.40    3.80 
   0  11  -4    9.30    2.40 
   0 -11   4   10.20    2.40 
  -1  11  -4   11.00    2.50 
  -1  11  -4    8.80    2.10 
  -2  11  -4  415.16    9.70 
  -3  11  -4    5.50    2.10 
  -4  11  -4   45.50    3.70 
  -5  11  -4    0.10    1.90 
  -6  11  -4   17.80    2.50 
   6 -11   4   22.20    3.40 
  -7  11  -4    1.70    1.90 
   7 -11   4   -0.30    2.80 
  -8  11  -4    1.80    2.20 
   8 -11   4    0.60    3.10 
  -9  11  -4   15.60    3.10 
   9 -11   4   15.00    4.20 
 -10  11  -4   30.80    3.90 
  10 -11   4   32.60    5.10 
 -11  11  -4   93.89    6.50 
  11 -11   4   89.49    8.10 
 -12  11  -4   -1.40    3.70 
   7  10  -4    0.60    3.50 
  -7 -10   4    6.90    2.90 
   6  10  -4    1.60    3.30 
  -6 -10   4    2.30    2.60 
   5  10  -4   15.60    3.60 
  -5 -10   4   12.80    2.90 
   4  10  -4   10.50    3.10 
  -4 -10   4   12.50    2.60 
   3  10  -4  351.26    9.50 
  -3 -10   4  369.06    9.40 
   2  10  -4   79.09    4.50 
  -2 -10   4   72.29    4.60 
   1  10  -4  815.42   15.80 
  -1 -10   4  783.22   15.90 
   0  10  -4   48.00    3.40 
   0 -10   4   43.50    3.50 
  -1  10  -4   88.49    3.90 
  -1  10  -4   91.79    4.40 
  -2  10  -4   57.09    3.90 
  -3  10  -4   13.40    2.10 
  -4  10  -4   72.29    3.90 
  -5  10  -4   12.60    2.00 
  -6  10  -4  398.66    9.10 
   6 -10   4  421.36   10.20 
  -7  10  -4  234.28    6.90 
   7 -10   4  250.27    8.00 
  -8  10  -4   29.60    3.10 
   8 -10   4   23.80    4.00 
  -9  10  -4   10.40    2.70 
   9 -10   4   13.50    4.00 
 -10  10  -4   15.90    3.20 
  10 -10   4   12.60    4.40 
 -11  10  -4    3.10    3.20 
  11 -10   4   -0.50    4.50 
 -12  10  -4   30.00    4.80 
 -13  10  -4   11.60    4.40 
  13 -10   4   12.00    5.90 
   8   9  -4    2.40    3.60 
  -8  -9   4    2.60    2.80 
   7   9  -4    2.60    3.30 
  -7  -9   4    0.20    2.50 
   6   9  -4  108.99    6.40 
  -6  -9   4  109.39    5.70 
   5   9  -4    1.40    2.60 
  -5  -9   4    2.60    2.20 
   4   9  -4    8.30    2.50 
  -4  -9   4    6.30    2.30 
   3   9  -4    1.00    2.20 
  -3  -9   4    0.30    1.90 
   2   9  -4  837.12   16.30 
  -2  -9   4  838.32   16.40 
   1   9  -4   25.10    2.70 
  -1  -9   4   25.60    2.70 
   0   9  -4   40.40    3.10 
  -1   9  -4    0.30    1.40 
  -1   9  -4    1.10    1.60 
  -2   9  -4   33.10    2.70 
  -3   9  -4    4.50    1.70 
  -4   9  -4   12.00    1.80 
  -5   9  -4    1.60    1.50 
   5  -9   4    0.30    2.00 
  -6   9  -4  108.99    4.40 
   6  -9   4   94.89    5.10 
  -7   9  -4   70.39    4.10 
   7  -9   4   67.09    5.00 
  -8   9  -4   29.50    3.00 
   8  -9   4   29.50    4.20 
  -9   9  -4    7.90    2.60 
   9  -9   4   10.60    4.00 
 -10   9  -4   26.20    3.60 
 -11   9  -4   12.20    3.50 
  11  -9   4   11.60    5.00 
 -12   9  -4   15.10    3.80 
 -13   9  -4   18.10    4.30 
   9   8  -4   -2.80    3.60 
  -9  -8   4   -0.30    3.00 
   8   8  -4   53.79    5.20 
  -8  -8   4   71.39    5.60 
   7   8  -4    6.50    3.10 
  -7  -8   4    4.40    2.40 
   6   8  -4   33.20    3.90 
  -6  -8   4   27.60    3.20 
   5   8  -4   10.30    2.80 
  -5  -8   4   17.40    2.60 
   4   8  -4   52.49    4.10 
  -4  -8   4   64.39    4.10 
   3   8  -4   44.10    3.70 
  -3  -8   4   34.00    3.00 
   2   8  -4  190.38    5.70 
  -2  -8   4  182.78    5.80 
   1   8  -4   23.90    2.40 
  -1  -8   4   19.10    2.30 
   0   8  -4   75.49    3.30 
   0   8  -4   72.49    3.50 
  -1   8  -4  220.58    5.30 
  -1   8  -4  229.88    5.90 
  -2   8  -4  760.42   13.90 
  -3   8  -4   18.50    1.90 
  -4   8  -4   88.79    3.50 
   4  -8   4   92.59    4.10 
  -5   8  -4    5.80    1.80 
   5  -8   4    7.20    2.40 
  -6   8  -4    3.50    1.70 
   6  -8   4   11.40    2.70 
  -7   8  -4   64.39    3.80 
   7  -8   4   59.39    4.80 
  -8   8  -4    5.60    2.10 
   8  -8   4    9.30    3.40 
  -9   8  -4    6.00    2.60 
   9  -8   4    6.70    3.70 
 -10   8  -4   14.10    3.30 
  10  -8   4   17.90    4.50 
 -11   8  -4   18.60    3.70 
 -12   8  -4   12.00    3.80 
 -13   8  -4   16.70    4.40 
   9   7  -4    0.40    3.50 
  -9  -7   4    1.80    2.90 
   8   7  -4   10.20    3.20 
  -8  -7   4    8.20    2.60 
   7   7  -4  107.19    6.10 
  -7  -7   4  114.49    5.50 
   6   7  -4   45.90    4.00 
  -6  -7   4   50.19    4.00 
   5   7  -4   44.30    3.90 
  -5  -7   4   40.60    3.30 
   4   7  -4   14.40    2.50 
  -4  -7   4   13.20    2.20 
   3   7  -4   12.70    2.40 
  -3  -7   4    9.70    2.00 
   2   7  -4    2.20    1.60 
  -2  -7   4    2.30    1.50 
   1   7  -4  100.99    3.70 
  -1  -7   4  100.69    3.90 
   0   7  -4    1.10    1.20 
   0   7  -4   -2.00    1.10 
  -1   7  -4 1152.28   19.50 
  -1   7  -4 1155.58   19.70 
  -2   7  -4  514.55    9.80 
  -3   7  -4  109.79    3.50 
   3  -7   4  111.09    3.90 
  -4   7  -4   77.29    3.20 
   4  -7   4   80.69    3.80 
  -5   7  -4  234.38    5.80 
   5  -7   4  244.78    6.70 
  -6   7  -4  511.15   10.50 
   6  -7   4  518.85   11.60 
  -7   7  -4    7.00    2.00 
   7  -7   4    3.30    2.70 
  -8   7  -4   16.00    2.60 
   8  -7   4   29.00    4.20 
  -9   7  -4   50.29    4.00 
   9  -7   4   55.09    5.40 
 -10   7  -4   26.30    3.60 
  10  -7   4   21.20    4.80 
 -11   7  -4   -0.40    3.10 
 -12   7  -4    0.20    3.60 
  10   6  -4    3.60    3.60 
 -10  -6   4    8.60    3.10 
   9   6  -4   13.20    3.50 
  -9  -6   4    7.40    3.00 
   8   6  -4   17.00    3.40 
  -8  -6   4   22.30    3.10 
   7   6  -4   69.59    5.10 
  -7  -6   4   74.89    4.50 
   6   6  -4  140.69    5.70 
  -6  -6   4  142.79    5.30 
   5   6  -4   15.20    2.50 
  -5  -6   4   10.40    2.00 
   4   6  -4   56.09    3.60 
  -4  -6   4   51.19    3.40 
   3   6  -4    0.80    1.50 
  -3  -6   4    2.50    1.50 
   2   6  -4  288.37    6.60 
  -2  -6   4  281.27    6.60 
   1   6  -4    0.70    1.10 
  -1  -6   4    1.70    1.20 
   0   6  -4    0.60    0.90 
   0   6  -4   -0.50    1.00 
  -1   6  -4   22.10    1.80 
  -2   6  -4   68.39    2.50 
  -3   6  -4    4.10    1.10 
   3  -6   4    5.80    1.60 
  -4   6  -4   13.50    1.50 
   4  -6   4   16.00    2.30 
  -5   6  -4  201.88    5.20 
   5  -6   4  207.78    6.10 
  -6   6  -4    2.50    1.60 
   6  -6   4    1.10    2.40 
  -7   6  -4    5.30    2.00 
   7  -6   4    9.80    3.10 
  -8   6  -4   47.80    3.80 
   8  -6   4   54.59    5.10 
  -9   6  -4    1.00    2.10 
 -10   6  -4   22.90    3.40 
 -11   6  -4    2.60    3.10 
 -12   6  -4   -4.90    3.40 
  10   5  -4    9.30    3.40 
 -10  -5   4    3.40    2.70 
   9   5  -4   20.50    3.40 
  -9  -5   4   21.40    3.30 
   8   5  -4   25.20    3.50 
  -8  -5   4   36.70    3.50 
   7   5  -4    9.20    2.60 
  -7  -5   4   14.60    2.30 
   6   5  -4   27.00    2.90 
  -6  -5   4   27.00    2.70 
   5   5  -4    4.90    1.90 
  -5  -5   4    1.70    1.50 
   4   5  -4   82.59    3.60 
  -4  -5   4   72.99    3.40 
   3   5  -4  273.37    6.40 
  -3  -5   4  273.87    6.40 
   2   5  -4  160.48    4.30 
  -2  -5   4  152.78    4.30 
   1   5  -4   58.29    2.40 
  -1  -5   4   60.29    2.50 
   0   5  -4  103.79    2.90 
   0   5  -4  100.69    2.90 
  -1   5  -4    4.50    0.90 
  -2   5  -4   75.49    2.40 
  -2   5  -4   79.59    2.80 
  -3   5  -4  213.78    4.80 
  -4   5  -4  117.59    3.50 
   4  -5   4  121.39    4.40 
  -5   5  -4   46.40    2.70 
   5  -5   4   49.10    3.60 
  -6   5  -4   27.30    2.30 
   6  -5   4   24.40    3.10 
  -7   5  -4  138.29    4.90 
  -8   5  -4    3.20    2.00 
  -9   5  -4   11.50    2.60 
 -10   5  -4    7.30    2.70 
 -11   5  -4    3.40    2.90 
 -12   5  -4   -2.30    3.30 
  11   4  -4   18.40    4.10 
 -11  -4   4   14.70    3.40 
  10   4  -4   -0.80    2.90 
 -10  -4   4    0.90    2.30 
   9   4  -4    8.20    2.90 
  -9  -4   4   10.60    2.40 
   8   4  -4  181.18    6.60 
  -8  -4   4  175.48    6.30 
   7   4  -4   86.59    4.70 
  -7  -4   4   86.09    4.30 
   6   4  -4   41.90    3.50 
  -6  -4   4   46.60    3.20 
   5   4  -4   24.40    2.40 
  -5  -4   4   24.40    2.20 
   4   4  -4  360.36    7.90 
  -4  -4   4  364.16    7.70 
   3   4  -4   38.90    2.40 
  -3  -4   4   32.80    2.20 
   2   4  -4  138.79    3.80 
  -2  -4   4  142.09    3.80 
   1   4  -4  254.17    5.30 
   0   4  -4   80.69    2.40 
   0   4  -4   82.09    2.30 
  -1   4  -4 1185.68   19.50 
  -1   4  -4 1206.18   20.10 
  -2   4  -4  295.17    6.30 
  -2   4  -4  286.37    5.60 
  -3   4  -4  192.38    4.90 
  -3   4  -4  191.88    4.30 
  -4   4  -4  281.37    6.00 
   4  -4   4  288.77    7.00 
  -5   4  -4   29.20    2.30 
   5  -4   4   34.90    3.10 
  -6   4  -4   72.39    3.40 
  -7   4  -4   12.50    2.10 
  -8   4  -4    0.90    1.90 
  -9   4  -4    0.90    2.20 
 -10   4  -4   20.60    3.20 
 -11   4  -4   81.39    6.20 
 -12   4  -4   13.20    3.90 
  11   3  -4   16.00    3.90 
 -11  -3   4   19.90    3.60 
  10   3  -4    1.80    2.80 
 -10  -3   4    1.20    2.40 
   9   3  -4   13.40    3.00 
  -9  -3   4   16.60    2.70 
   8   3  -4   13.40    2.50 
  -8  -3   4   13.30    2.20 
   7   3  -4   73.69    4.10 
  -7  -3   4   73.39    3.80 
   6   3  -4   14.80    2.30 
  -6  -3   4   12.20    1.80 
   5   3  -4  739.13   14.00 
  -5  -3   4  770.72   13.80 
   4   3  -4   36.30    2.40 
  -4  -3   4   37.10    2.10 
   3   3  -4  606.14   10.90 
  -3  -3   4  573.04   10.50 
   2   3  -4  363.26    7.10 
   1   3  -4    2.90    1.00 
   0   3  -4  376.06    6.80 
   0   3  -4  363.36    7.10 
  -1   3  -4  224.08    5.00 
  -2   3  -4  181.78    4.50 
  -2   3  -4  182.38    3.90 
  -3   3  -4    1.40    1.10 
  -3   3  -4    2.60    0.90 
  -4   3  -4   38.90    2.10 
  -5   3  -4  929.91   16.40 
  -6   3  -4  149.69    4.70 
  -7   3  -4   62.69    3.70 
  -8   3  -4   16.10    2.40 
  -9   3  -4   51.49    4.40 
 -10   3  -4  197.48    7.50 
 -11   3  -4   14.50    3.60 
 -12   3  -4   -1.20    3.40 
 -12  -2   4   -4.30    2.80 
 -11  -2   4    2.50    2.80 
  10   2  -4    0.60    2.60 
 -10  -2   4   -2.50    1.90 
   9   2  -4    9.50    2.60 
  -9  -2   4    6.50    2.20 
   8   2  -4  312.47    8.00 
  -8  -2   4  311.27    7.80 
   7   2  -4    3.40    1.90 
  -7  -2   4    2.00    1.40 
   6   2  -4    3.50    1.60 
  -6  -2   4    3.30    1.40 
   5   2  -4   -0.90    1.20 
  -5  -2   4   -0.50    0.90 
   4   2  -4   20.40    1.80 
  -4  -2   4   15.60    1.40 
   3   2  -4   39.70    2.00 
   2   2  -4   68.39    2.40 
   1   2  -4    0.70    0.90 
   1   2  -4   -1.30    1.00 
   0   2  -4   -2.70    1.20 
   0  -2   4    2.70    1.00 
  -1   2  -4   30.60    1.80 
   1  -2   4   34.40    1.60 
  -2   2  -4   31.30    1.90 
  -2   2  -4   32.60    1.50 
  -3   2  -4   11.80    1.10 
  -4   2  -4   16.40    1.40 
  -5   2  -4    2.90    1.10 
  -6   2  -4   38.10    2.70 
  -7   2  -4   39.50    3.20 
  -8   2  -4   48.60    3.80 
  -9   2  -4  107.39    5.50 
 -10   2  -4    4.20    2.80 
 -11   2  -4   -0.70    2.90 
 -12  -1   4    1.10    2.90 
 -11  -1   4   49.70    4.40 
 -10  -1   4   46.20    3.90 
  -9  -1   4  483.35   10.80 
   8   1  -4  521.05   11.10 
  -8  -1   4  539.55   11.10 
   7   1  -4    3.60    1.80 
  -7  -1   4    6.70    1.50 
   6   1  -4    4.60    1.60 
  -6  -1   4    9.00    1.40 
   5   1  -4    2.90    1.20 
  -5  -1   4    3.00    1.00 
   4   1  -4 1169.28   19.80 
   3   1  -4  767.22   13.40 
   2   1  -4 4626.44   72.79 
   2   1  -4 4596.94   72.59 
   1   1  -4 3204.48   50.59 
  -1  -1   4 3151.38   50.29 
   0   1  -4  139.89    3.60 
   0  -1   4  138.39    3.30 
   1  -1   4   14.70    1.30 
  -2   1  -4   38.00    1.50 
   2  -1   4   38.50    1.90 
  -3   1  -4  190.18    4.20 
  -4   1  -4  742.93   13.20 
  -5   1  -4  614.74   11.60 
  -6   1  -4  284.57    7.00 
  -7   1  -4   52.29    3.50 
  -8   1  -4   39.00    3.20 
  -9   1  -4   -1.50    2.00 
 -10   1  -4    7.30    2.90 
 -11   1  -4    1.30    3.30 
 -13   0   4    3.40    3.70 
 -12   0   4    1.20    2.60 
 -11   0   4   23.50    3.20 
 -10   0   4  215.58    7.00 
  -9   0   4   -1.50    1.80 
   8   0  -4   54.49    3.50 
  -8   0   4   56.29    3.40 
   7   0  -4   38.30    2.90 
  -7   0   4   36.30    2.50 
   6   0  -4    9.40    1.50 
  -6   0   4    6.10    1.20 
   5   0  -4  257.37    5.70 
  -5   0   4  241.58    5.20 
   4   0  -4  218.08    4.90 
   3   0  -4   92.49    3.40 
   2   0  -4 2520.05   40.90 
  -2   0   4 2559.94   40.60 
   1   0  -4 1527.45   24.70 
  -1   0   4 1460.55   24.20 
   0   0  -4 4330.47   68.19 
   0   0   4 4294.27   67.89 
   1   0   4  120.19    3.20 
  -2   0  -4    2.60    0.70 
   2   0   4    0.00    1.00 
  -3   0  -4  541.05    9.90 
   3   0   4  551.44   10.30 
  -4   0  -4  245.78    5.60 
   4   0   4  251.47    5.90 
  -5   0  -4  101.89    3.60 
  -6   0  -4   64.79    3.40 
  -7   0  -4  109.69    4.60 
  -8   0  -4    3.40    2.10 
  -9   0  -4    2.40    2.40 
 -10   0  -4    2.30    2.60 
 -13   1   4    8.80    3.20 
 -12   1   4   26.40    3.90 
 -11   1   4   40.10    4.00 
 -10   1   4    1.20    2.00 
  -9   1   4   10.30    2.10 
  -8   1   4   19.10    2.10 
  -7   1   4  100.49    3.40 
   6  -1  -4   46.50    2.50 
  -6   1   4   43.20    2.10 
   5  -1  -4  170.58    4.30 
   5  -1  -4  171.88    5.20 
   4  -1  -4   -0.10    1.60 
  -4   1   4    3.30    1.20 
   3  -1  -4   59.69    2.90 
  -3   1   4   58.59    2.40 
   2  -1  -4  523.75    9.90 
  -2   1   4  518.95    9.40 
   1  -1  -4  291.07    6.10 
  -1   1   4  283.87    5.80 
   0   1   4   57.29    2.40 
   1   1   4  106.29    3.30 
  -2  -1  -4  121.59    3.20 
   2   1   4  122.29    3.70 
  -3  -1  -4   62.99    2.50 
   3   1   4   66.79    2.90 
  -4  -1  -4   37.50    2.30 
   4   1   4   35.90    2.60 
  -5  -1  -4   16.50    1.80 
   5   1   4    8.90    1.80 
  -6  -1  -4    2.40    1.40 
   6   1   4    0.20    1.60 
  -7  -1  -4    0.30    1.70 
   7   1   4   -0.70    1.60 
  -8  -1  -4   10.60    2.40 
   8   1   4    9.10    2.30 
  -9  -1  -4   -0.50    2.50 
 -10  -1  -4   10.30    3.30 
 -13   2   4   12.90    3.50 
 -12   2   4    4.00    2.90 
 -11   2   4   -1.00    2.20 
 -10   2   4    4.90    2.10 
  -9   2   4    1.30    1.60 
  -8   2   4  181.58    5.20 
  -7   2   4   12.30    1.60 
   6  -2  -4  160.68    5.60 
   5  -2  -4  513.05   10.70 
  -5   2   4  530.45    9.80 
   4  -2  -4  482.15    9.70 
  -4   2   4  471.05    8.90 
   3  -2  -4  915.11   16.20 
  -3   2   4  902.11   15.50 
   2  -2  -4  131.59    3.90 
  -2   2   4  135.79    3.60 
  -1   2   4  119.89    3.50 
   0   2   4   40.60    2.30 
   1   2   4  539.35   10.40 
  -2  -2  -4   34.90    1.90 
   2   2   4   31.20    2.40 
  -3  -2  -4  365.06    7.50 
   3   2   4  351.76    8.00 
  -4  -2  -4   26.80    2.10 
   4   2   4   26.10    2.50 
  -5  -2  -4    2.60    1.40 
   5   2   4    2.70    1.70 
  -6  -2  -4   -0.30    1.60 
   6   2   4    1.10    1.70 
  -7  -2  -4   -0.50    1.80 
   7   2   4    5.60    2.00 
  -8  -2  -4   24.80    3.00 
   8   2   4   26.70    3.00 
  -9  -2  -4    1.90    2.50 
   9   2   4    6.60    2.40 
 -13   3   4   14.20    3.60 
 -12   3   4   -2.20    2.50 
 -11   3   4   10.50    2.80 
 -10   3   4   26.80    3.10 
  -9   3   4    1.40    1.70 
  -8   3   4   13.10    2.00 
   7  -3  -4    1.20    2.80 
  -7   3   4   -1.30    1.10 
   6  -3  -4    1.00    2.40 
   5  -3  -4  413.86    9.20 
   4  -3  -4  186.68    5.40 
  -4   3   4  184.28    4.50 
   3  -3  -4  635.14   12.00 
  -3   3   4  627.44   11.30 
  -2   3   4  336.87    7.00 
  -1   3   4   40.90    2.40 
   0   3   4  470.05    9.40 
  -1  -3  -4  274.47    5.80 
   1   3   4  276.47    6.60 
  -2  -3  -4    4.20    1.10 
   2   3   4    6.70    1.60 
  -3  -3  -4    1.30    1.20 
   3   3   4   -0.20    1.60 
  -4  -3  -4   39.60    2.90 
   4   3   4   36.20    3.30 
  -5  -3  -4    1.80    1.60 
   5   3   4    2.30    1.80 
  -6  -3  -4   33.70    2.90 
   6   3   4   31.80    3.10 
  -7  -3  -4   14.70    2.50 
   7   3   4   13.40    2.60 
  -8  -3  -4   18.20    3.00 
   8   3   4   15.20    2.90 
  -9  -3  -4   14.50    3.10 
   9   3   4   12.30    2.90 
 -14   4   4    0.30    3.60 
 -13   4   4   -0.20    3.00 
 -12   4   4    5.40    2.90 
 -11   4   4   -0.70    2.30 
 -10   4   4   44.40    3.70 
  -9   4   4   64.99    3.70 
   8  -4  -4   -1.10    3.10 
  -8   4   4    0.50    1.50 
   7  -4  -4   11.20    3.20 
  -7   4   4   11.30    1.60 
   6  -4  -4   22.00    3.20 
   5  -4  -4  286.27    7.30 
  -5   4   4  275.27    6.00 
   4  -4  -4   28.00    2.90 
  -4   4   4   23.70    2.20 
   3  -4  -4    6.10    1.80 
  -3   4   4    6.40    1.40 
  -2   4   4   80.79    3.30 
  -1   4   4  641.34   12.20 
   0  -4  -4  179.78    4.40 
   0   4   4  177.78    5.20 
  -1  -4  -4   10.40    1.40 
   1   4   4   12.90    2.00 
  -2  -4  -4   10.50    1.50 
   2   4   4   10.30    2.00 
  -3  -4  -4  175.98    5.10 
   3   4   4  180.08    5.80 
  -4  -4  -4    9.30    1.90 
   4   4   4   13.00    2.40 
  -5  -4  -4   10.50    2.10 
   5   4   4    8.80    2.30 
  -6  -4  -4    1.40    1.90 
   6   4   4    0.70    2.20 
  -7  -4  -4    3.30    2.10 
   7   4   4    4.00    2.30 
  -8  -4  -4   16.50    3.00 
   8   4   4   25.20    3.50 
 -14   5   4    0.60    3.40 
 -13   5   4    0.50    3.00 
 -12   5   4   28.90    3.70 
  11  -5  -4   -2.20    4.10 
 -11   5   4   -1.60    2.30 
  10  -5  -4    3.40    4.00 
 -10   5   4    5.90    2.10 
   9  -5  -4   23.40    4.30 
  -9   5   4   20.80    2.40 
   8  -5  -4   18.00    3.90 
  -8   5   4   15.10    2.00 
   7  -5  -4   -3.00    2.80 
  -7   5   4    1.50    1.30 
   6  -5  -4   25.80    3.50 
   5  -5  -4    1.20    2.30 
   4  -5  -4   19.90    2.70 
  -4   5   4   22.70    2.00 
  -3   5   4   21.90    2.20 
  -2   5   4  252.17    6.30 
  -1   5   4   46.30    3.10 
   0  -5  -4   94.89    3.50 
   0   5   4   97.89    4.10 
  -1  -5  -4   -0.30    1.20 
   1   5   4   -0.70    1.50 
  -2  -5  -4  185.78    5.20 
   2   5   4  190.98    6.10 
  -3  -5  -4  902.91   16.70 
   3   5   4  891.11   17.60 
  -4  -5  -4    1.40    1.60 
   4   5   4   -1.30    2.10 
  -5  -5  -4    0.50    1.80 
   5   5   4   -0.10    2.30 
  -6  -5  -4    9.90    2.40 
   6   5   4    7.10    2.60 
  -7  -5  -4   20.40    3.00 
   7   5   4   19.50    3.40 
  -8  -5  -4   11.40    2.90 
   8   5   4    7.10    3.10 
 -14   6   4    9.60    3.90 
 -13   6   4   52.09    4.80 
  12  -6  -4    2.70    4.60 
 -12   6   4    1.20    2.70 
  11  -6  -4   25.30    5.20 
 -11   6   4   26.10    3.20 
  10  -6  -4   68.59    6.40 
   9  -6  -4    8.70    3.80 
  -9   6   4    9.60    2.00 
   8  -6  -4    6.00    3.50 
  -8   6   4    6.20    1.70 
   7  -6  -4   22.40    3.90 
   6  -6  -4    0.90    2.90 
   5  -6  -4  172.68    6.20 
  -4   6   4   23.00    2.30 
  -3   6   4   44.90    3.30 
   2  -6  -4   94.29    3.60 
  -2   6   4  100.19    4.20 
   1  -6  -4   36.50    2.90 
  -1   6   4   36.90    3.30 
   0  -6  -4    1.20    1.50 
   0   6   4    1.80    1.90 
  -1  -6  -4  208.38    5.60 
   1   6   4  204.38    6.50 
  -2  -6  -4  628.14   12.50 
   2   6   4  638.14   13.60 
  -3  -6  -4    6.90    1.90 
   3   6   4    6.30    2.30 
  -4  -6  -4    2.30    1.80 
   4   6   4    3.30    2.40 
  -5  -6  -4   13.70    2.50 
   5   6   4   11.30    3.00 
  -6  -6  -4    5.70    2.30 
   6   6   4    0.20    2.60 
  -7  -6  -4   37.20    3.70 
   7   6   4   29.60    3.90 
 -14   7   4   15.70    4.00 
  13  -7  -4    8.80    5.40 
 -13   7   4    2.20    3.20 
 -12   7   4   13.50    3.10 
 -11   7   4   36.00    3.50 
  10  -7  -4   76.69    6.70 
   9  -7  -4   17.60    4.20 
  -9   7   4   21.50    2.50 
   8  -7  -4   -3.30    3.20 
  -8   7   4    3.90    1.80 
   7  -7  -4   33.60    4.30 
   6  -7  -4   13.40    3.40 
   5  -7  -4   32.90    3.80 
  -4   7   4    3.40    2.00 
  -3   7   4   11.30    2.40 
   2  -7  -4    0.70    1.60 
  -2   7   4    2.10    2.00 
   1  -7  -4   24.10    2.50 
  -1   7   4   26.00    2.90 
   0  -7  -4   16.00    2.20 
   0   7   4   16.20    2.60 
  -1  -7  -4  238.58    6.40 
   1   7   4  235.98    7.30 
  -2  -7  -4   15.00    2.20 
   2   7   4   15.40    2.70 
  -3  -7  -4   42.00    3.60 
   3   7   4   44.70    4.00 
  -4  -7  -4    4.70    2.00 
   4   7   4    5.70    2.90 
  -5  -7  -4   10.80    2.40 
   5   7   4   12.00    3.30 
  -6  -7  -4   33.70    3.60 
   6   7   4   30.10    4.10 
 -14   8   4   -9.70    3.30 
  13  -8  -4   11.70    5.80 
 -13   8   4    6.60    3.20 
  12  -8  -4   19.20    5.40 
 -12   8   4   17.60    3.20 
  11  -8  -4   48.40    6.00 
 -11   8   4   51.99    4.50 
  10  -8  -4   42.10    5.50 
 -10   8   4   55.39    4.20 
   9  -8  -4   63.49    5.90 
  -9   8   4   61.09    4.00 
   8  -8  -4   46.50    5.20 
  -8   8   4   52.19    3.70 
   7  -8  -4   84.59    5.90 
  -6   8   4   52.49    3.60 
  -4   8   4  257.57    7.20 
  -4   8   4  272.57    6.70 
  -3   8   4  262.77    7.40 
   2  -8  -4  179.18    5.60 
  -2   8   4  178.28    6.20 
   1  -8  -4  432.56    9.50 
  -1   8   4  422.86   10.30 
   0  -8  -4   81.79    4.20 
   0   8   4   75.69    4.80 
  -1  -8  -4    4.30    1.80 
   1   8   4   -1.00    2.10 
  -2  -8  -4   27.80    2.80 
   2   8   4   35.20    3.80 
  -3  -8  -4  123.39    5.20 
   3   8   4  110.89    6.10 
  -4  -8  -4    5.70    2.10 
   4   8   4    7.40    3.20 
  -5  -8  -4   31.30    3.40 
   5   8   4   31.90    4.20 
  13  -9  -4    5.10    5.50 
 -13   9   4    0.10    3.10 
  12  -9  -4    8.80    5.10 
 -12   9   4   -0.30    2.90 
  11  -9  -4    0.20    4.20 
 -11   9   4   -0.30    2.50 
  10  -9  -4  129.69    7.80 
 -10   9   4  127.39    5.50 
   9  -9  -4   62.49    6.40 
   8  -9  -4  212.48    8.50 
  -8   9   4  227.18    6.50 
  -5   9   4  117.19    4.90 
  -4   9   4  218.28    6.70 
   3  -9  -4   30.70    3.10 
  -3   9   4   34.90    3.50 
   2  -9  -4   48.60    3.90 
  -2   9   4   48.10    4.10 
   1  -9  -4  292.87    7.60 
  -1   9   4  293.07    8.60 
   0  -9  -4   47.60    3.80 
   0   9   4   46.00    4.20 
  -1  -9  -4   42.70    3.50 
   1   9   4   34.00    3.80 
  -2  -9  -4   25.40    2.90 
   2   9   4   24.40    3.80 
  -3  -9  -4    2.10    2.10 
   3   9   4    3.10    3.00 
  -4  -9  -4    6.20    2.40 
   4   9   4   10.20    3.50 
  13 -10  -4    5.10    5.60 
 -13  10   4    0.10    3.40 
  12 -10  -4   13.30    5.30 
 -12  10   4    6.00    3.20 
  11 -10  -4   19.40    5.40 
 -11  10   4   21.10    3.30 
  10 -10  -4   78.79    7.10 
 -10  10   4   67.09    4.90 
   9 -10  -4   10.70    4.20 
  -9  10   4    9.70    2.70 
  -8  10   4   19.40    2.90 
  -7  10   4   22.90    3.00 
  -6  10   4  160.98    6.00 
  -5  10   4   91.89    4.90 
  -5  10   4   87.59    4.70 
  -4  10   4    7.10    2.60 
   3 -10  -4    0.00    2.20 
  -3  10   4   -0.40    2.40 
   2 -10  -4   57.49    4.30 
  -2  10   4   55.69    4.60 
   1 -10  -4    0.30    1.90 
  -1  10   4   -0.30    2.60 
   0 -10  -4    0.40    2.00 
   0  10   4    3.40    2.80 
  -1 -10  -4   39.10    3.50 
   1  10   4   37.50    4.30 
  -2 -10  -4    7.00    2.30 
   2  10   4    9.70    3.50 
  -3 -10  -4   35.20    3.60 
   3  10   4   30.30    4.80 
 -13  11   4   46.30    4.60 
  12 -11  -4    9.60    5.60 
 -12  11   4    3.80    3.20 
  11 -11  -4   48.20    6.50 
 -11  11   4   47.60    4.30 
  10 -11  -4   76.79    7.20 
 -10  11   4   70.99    5.40 
  -9  11   4   10.30    2.90 
  -8  11   4   27.50    3.50 
  -7  11   4   72.19    5.00 
  -6  11   4  147.59    6.20 
  -5  11   4   -4.50    2.40 
  -5  11   4    1.90    2.50 
   4 -11  -4   -0.30    2.40 
  -4  11   4    1.70    2.60 
   3 -11  -4   23.80    3.10 
  -3  11   4   21.90    3.70 
   2 -11  -4    5.30    2.70 
  -2  11   4    6.00    2.90 
   1 -11  -4    3.40    2.30 
  -1  11   4    9.00    3.00 
   0 -11  -4   12.90    2.50 
   0  11   4   13.50    3.40 
  -1 -11  -4   24.90    3.10 
   1  11   4   25.30    4.30 
  -2 -11  -4   33.80    3.50 
   2  11   4   30.00    4.80 
  12 -12  -4   -2.90    5.20 
 -12  12   4    1.70    3.20 
 -11  12   4   29.30    3.90 
  10 -12  -4   10.70    4.80 
 -10  12   4    7.60    3.30 
  -9  12   4    1.60    2.90 
  -8  12   4   -1.60    2.90 
  -7  12   4  177.08    7.10 
  -6  12   4   -2.30    2.80 
  -5  12   4   -1.10    2.60 
   4 -12  -4   -1.40    2.40 
  -4  12   4   -0.50    2.70 
   3 -12  -4   74.19    5.20 
  -3  12   4   65.89    5.30 
   2 -12  -4    8.70    2.80 
  -2  12   4    7.20    3.20 
   1 -12  -4   34.40    3.70 
  -1  12   4   32.70    4.40 
   0 -12  -4    4.40    2.40 
   0  12   4   -3.60    3.30 
  -1 -12  -4   96.29    5.40 
   1  12   4   96.09    7.00 
 -11  13   4    0.00    3.50 
 -10  13   4    0.00    3.40 
  -9  13   4    9.30    3.70 
  -8  13   4   63.09    5.20 
  -7  13   4    2.40    3.10 
   5 -13  -4   15.60    3.50 
  -5  13   4   16.10    3.20 
   4 -13  -4   49.30    4.60 
  -4  13   4   57.29    5.10 
   3 -13  -4    4.50    2.90 
  -3  13   4    6.10    3.20 
   2 -13  -4   15.40    3.10 
  -2  13   4    8.40    3.40 
   1 -13  -4    7.50    2.70 
  -1  13   4    0.60    3.50 
 -10  14   4  -10.10    3.40 
  -9  14   4   -4.70    3.70 
  -8  14   4    1.40    3.60 
  -7  14   4   56.19    5.30 
   6 -14  -4    0.30    3.10 
   5 -14  -4    9.60    3.50 
  -5  14   4   12.90    3.40 
   4 -14  -4    3.70    3.10 
  -4  14   4    0.00    2.90 
   3 -14  -4    0.80    2.90 
  -3  14   4   -3.80    3.20 
   6 -15  -4    4.30    3.70 
   2 -17   5    3.60    3.40 
   3 -17   5   14.80    4.20 
  -4  17  -5   -2.80    4.10 
  -5  17  -5    0.80    4.00 
  -6  17  -5    7.80    4.20 
  -7  17  -5   -5.40    3.70 
  -8  17  -5   18.20    4.30 
   0  16  -5    6.40    3.60 
   0 -16   5    9.30    3.70 
  -1  16  -5   60.99    5.50 
   1 -16   5   60.69    5.50 
  -2  16  -5   59.99    5.00 
   2 -16   5   55.99    5.60 
  -4  16  -5   30.40    4.60 
  -5  16  -5   -1.80    3.30 
  -6  16  -5    0.20    3.40 
  -7  16  -5    2.70    3.30 
  -8  16  -5    3.50    3.50 
  -9  16  -5   18.20    4.20 
 -10  16  -5    4.80    3.90 
   2  15  -5    9.50    3.80 
  -2 -15   5    9.00    3.50 
   1  15  -5    6.00    3.50 
  -1 -15   5    3.20    3.00 
   0  15  -5    1.00    3.10 
   0 -15   5    5.60    3.00 
  -1  15  -5   35.10    4.20 
   1 -15   5   35.30    4.30 
   2 -15   5    9.40    3.10 
  -3  15  -5   18.80    3.90 
  -4  15  -5    4.00    3.20 
  -5  15  -5    0.70    3.10 
  -6  15  -5    2.70    2.90 
  -7  15  -5    0.80    2.80 
  -8  15  -5   11.20    3.40 
  -9  15  -5    2.20    3.10 
 -10  15  -5    0.90    3.50 
 -11  15  -5   31.80    4.90 
  11 -15   5   31.10    6.30 
   3  14  -5    5.60    3.80 
  -3 -14   5    6.00    2.80 
   2  14  -5    7.60    3.60 
  -2 -14   5    6.40    2.90 
   1  14  -5   12.40    3.60 
  -1 -14   5   13.80    3.30 
   0  14  -5    0.70    2.70 
   0 -14   5    2.70    2.60 
  -1  14  -5    3.90    2.70 
   1 -14   5    5.10    2.90 
  -3  14  -5    6.50    3.00 
  -4  14  -5    3.60    2.90 
  -5  14  -5    1.10    2.60 
  -6  14  -5    2.40    2.60 
  -7  14  -5   58.69    5.10 
  -8  14  -5   11.60    3.00 
  -9  14  -5    5.30    2.90 
   9 -14   5    4.80    4.10 
 -10  14  -5    1.90    3.20 
  10 -14   5    2.80    4.80 
 -11  14  -5   58.49    5.40 
  11 -14   5   62.59    7.60 
   4  13  -5   17.00    4.20 
  -4 -13   5   16.40    3.40 
   3  13  -5   12.10    3.70 
  -3 -13   5    9.90    2.80 
   2  13  -5    8.70    3.40 
  -2 -13   5   16.50    3.00 
   1  13  -5   34.70    4.00 
  -1 -13   5   36.80    3.90 
   0  13  -5    6.20    2.70 
   0 -13   5    3.40    2.40 
  -1  13  -5    4.60    2.20 
   1 -13   5    1.00    2.40 
  -2  13  -5   92.29    5.50 
  -3  13  -5   -3.60    2.30 
  -4  13  -5  115.49    5.60 
  -5  13  -5    5.50    2.50 
  -6  13  -5   20.80    3.00 
  -7  13  -5   22.90    3.10 
  -8  13  -5    1.20    2.40 
  -9  13  -5   10.70    3.10 
 -10  13  -5   10.70    3.30 
  10 -13   5    2.80    4.50 
 -11  13  -5   32.50    4.50 
  11 -13   5   36.70    6.60 
 -12  13  -5   23.10    4.80 
  12 -13   5   29.70    6.70 
   5  12  -5    7.60    3.60 
  -5 -12   5   11.30    3.10 
   4  12  -5    8.20    3.40 
  -4 -12   5   12.00    3.00 
   3  12  -5   12.10    3.40 
  -3 -12   5    8.50    2.60 
   2  12  -5   15.00    3.30 
  -2 -12   5    6.50    2.50 
   1  12  -5   48.00    4.30 
  -1 -12   5   46.10    3.90 
   0  12  -5    4.80    2.40 
   0 -12   5    9.80    2.60 
  -1  12  -5    1.70    1.90 
  -2  12  -5   35.50    3.40 
  -3  12  -5  191.58    6.60 
  -4  12  -5  129.19    5.30 
  -5  12  -5    6.70    2.30 
  -6  12  -5  158.98    5.80 
  -7  12  -5   54.89    4.20 
   7 -12   5   49.00    5.00 
  -8  12  -5    4.20    2.50 
  -9  12  -5   -0.90    2.60 
   9 -12   5    0.30    3.50 
 -10  12  -5   -4.00    3.10 
  10 -12   5    2.90    4.20 
 -11  12  -5    1.40    3.20 
  11 -12   5    4.20    4.70 
 -12  12  -5    0.80    4.00 
  12 -12   5   13.20    6.10 
   6  11  -5   11.70    3.70 
  -6 -11   5   -0.70    2.50 
   5  11  -5   -2.90    2.90 
  -5 -11   5    0.00    2.20 
   4  11  -5    1.50    2.90 
  -4 -11   5    2.90    2.40 
   3  11  -5   63.59    5.00 
  -3 -11   5   70.19    4.80 
   2  11  -5  184.88    6.60 
  -2 -11   5  183.18    6.70 
   1  11  -5  317.77    8.50 
  -1 -11   5  327.57    8.80 
   0  11  -5   16.60    2.60 
   0 -11   5   16.80    2.80 
  -1  11  -5   11.00    2.20 
  -1  11  -5   10.50    2.40 
  -2  11  -5  242.08    7.20 
  -3  11  -5  270.37    7.40 
  -4  11  -5   21.40    2.70 
  -5  11  -5  169.28    5.60 
  -6  11  -5    1.30    1.90 
  -7  11  -5   43.60    3.40 
   7 -11   5   46.80    4.70 
  -8  11  -5    3.40    2.40 
   8 -11   5    0.20    3.20 
  -9  11  -5    4.00    2.60 
   9 -11   5    4.00    3.90 
 -10  11  -5   -0.60    2.80 
  10 -11   5    0.10    4.10 
 -11  11  -5   31.20    4.10 
  11 -11   5   28.20    5.70 
 -12  11  -5   95.29    7.10 
   7  10  -5   -3.10    3.20 
  -7 -10   5    1.10    2.60 
   6  10  -5   16.60    3.60 
  -6 -10   5   13.00    2.90 
   5  10  -5    6.00    3.00 
  -5 -10   5    8.00    2.40 
   4  10  -5    7.50    2.90 
  -4 -10   5    9.60    2.40 
   3  10  -5   15.30    3.00 
  -3 -10   5   17.40    2.70 
   2  10  -5  109.79    5.10 
  -2 -10   5  108.29    5.30 
   1  10  -5  433.96   10.20 
  -1 -10   5  461.05   10.50 
   0  10  -5  154.68    5.10 
  -1  10  -5  115.99    4.60 
  -1  10  -5  108.29    4.10 
  -2  10  -5    1.30    1.70 
  -3  10  -5   54.59    3.50 
  -4  10  -5   52.89    3.50 
  -5  10  -5  309.97    7.50 
   5 -10   5  310.37    8.30 
  -6  10  -5  299.67    7.60 
   6 -10   5  307.27    8.50 
  -7  10  -5  167.18    5.90 
   7 -10   5  180.58    7.00 
  -8  10  -5    9.40    2.70 
   8 -10   5    7.30    3.40 
  -9  10  -5   22.90    3.20 
   9 -10   5   19.50    4.40 
 -10  10  -5    3.80    2.80 
  10 -10   5    2.20    4.00 
 -11  10  -5    3.10    3.50 
  11 -10   5    9.80    4.90 
 -12  10  -5    1.50    3.80 
   8   9  -5   31.40    4.80 
  -8  -9   5   40.70    4.30 
   7   9  -5    1.60    3.20 
  -7  -9   5    7.70    2.70 
   6   9  -5   57.99    5.00 
  -6  -9   5   56.29    4.60 
   5   9  -5   25.80    3.50 
  -5  -9   5   25.50    3.00 
   4   9  -5    2.90    2.40 
  -4  -9   5    7.40    2.10 
   3   9  -5   96.79    4.70 
  -3  -9   5   92.79    4.60 
   2   9  -5   22.30    2.90 
  -2  -9   5   20.40    2.70 
   1   9  -5   17.30    2.40 
  -1  -9   5   13.90    2.20 
   0   9  -5   40.60    2.90 
   0   9  -5   34.30    2.80 
  -1   9  -5    2.80    1.50 
  -1   9  -5    3.40    1.80 
  -2   9  -5   23.10    2.30 
  -3   9  -5  194.98    5.50 
  -4   9  -5   30.00    2.50 
   4  -9   5   31.70    3.10 
  -5   9  -5  106.59    4.10 
   5  -9   5   98.19    4.90 
  -6   9  -5    3.90    1.80 
   6  -9   5    2.30    2.60 
  -7   9  -5   75.39    4.20 
   7  -9   5   75.79    5.10 
  -8   9  -5    1.80    2.00 
   8  -9   5    3.70    3.10 
  -9   9  -5    1.70    2.50 
   9  -9   5   -1.10    3.40 
 -10   9  -5    2.70    2.90 
  10  -9   5    0.70    4.10 
 -11   9  -5    7.40    3.40 
  11  -9   5   13.50    5.10 
 -12   9  -5   -0.90    3.40 
   9   8  -5   -1.50    3.40 
  -9  -8   5    1.40    2.70 
   8   8  -5   16.50    3.90 
  -8  -8   5   12.50    3.00 
   7   8  -5   -4.20    2.70 
  -7  -8   5   -2.10    2.20 
   6   8  -5    6.10    2.80 
  -6  -8   5    5.70    2.20 
   5   8  -5   72.99    4.70 
  -5  -8   5   78.19    4.30 
   4   8  -5    5.90    2.30 
  -4  -8   5    6.30    2.00 
   3   8  -5   12.10    2.40 
  -3  -8   5   16.30    2.40 
   2   8  -5   13.30    2.30 
  -2  -8   5   10.00    2.00 
   1   8  -5   36.30    2.90 
  -1  -8   5   33.50    2.70 
   0   8  -5   51.29    3.00 
   0   8  -5   49.00    2.80 
  -1   8  -5  131.59    4.30 
  -2   8  -5 1731.43   28.90 
  -3   8  -5  127.59    4.00 
  -4   8  -5    6.20    1.50 
  -5   8  -5    4.40    1.70 
   5  -8   5    6.90    2.40 
  -6   8  -5    0.50    1.70 
   6  -8   5    3.00    2.50 
  -7   8  -5   33.40    2.90 
   7  -8   5   35.40    4.20 
  -8   8  -5    3.80    2.20 
   8  -8   5    6.70    3.10 
  -9   8  -5   31.90    3.60 
   9  -8   5   33.20    4.90 
 -10   8  -5    2.90    2.90 
  10  -8   5   -1.00    4.00 
 -11   8  -5   -1.60    3.00 
  11  -8   5    1.20    4.50 
 -12   8  -5    5.20    3.60 
  -9  -7   5  104.69    6.10 
   8   7  -5    3.80    3.10 
  -8  -7   5    1.90    2.30 
   7   7  -5   -0.10    2.70 
  -7  -7   5    4.20    2.00 
   6   7  -5   31.00    3.50 
  -6  -7   5   25.40    2.80 
   5   7  -5   -0.90    2.00 
  -5  -7   5   -1.50    1.50 
   4   7  -5   35.70    3.20 
  -4  -7   5   32.20    2.70 
   3   7  -5    5.10    2.00 
  -3  -7   5    2.90    1.70 
   2   7  -5   35.40    2.80 
  -2  -7   5   23.40    2.30 
   1   7  -5   -1.70    1.20 
  -1  -7   5    0.60    1.30 
   0   7  -5   22.60    1.90 
   0   7  -5   23.50    2.10 
  -1   7  -5  778.12   13.90 
  -2   7  -5  105.79    3.40 
  -3   7  -5    7.10    1.30 
   3  -7   5    8.60    2.00 
  -4   7  -5   43.10    2.60 
   4  -7   5   42.60    3.50 
  -5   7  -5    7.20    1.70 
   5  -7   5    4.10    2.40 
  -6   7  -5   36.90    3.10 
   6  -7   5   37.00    3.80 
  -7   7  -5   -1.30    1.80 
   7  -7   5    1.90    2.80 
  -8   7  -5   25.10    3.00 
   8  -7   5   31.00    4.20 
  -9   7  -5   -3.60    2.30 
 -10   7  -5    7.20    3.00 
 -11   7  -5    3.20    3.30 
 -12   7  -5   -1.10    3.40 
  10   6  -5    7.90    3.80 
 -10  -6   5   11.30    2.80 
   9   6  -5   20.80    3.90 
  -9  -6   5   24.10    3.50 
   8   6  -5   -3.40    2.70 
  -8  -6   5   -0.30    2.00 
   7   6  -5    1.10    2.60 
  -7  -6   5    6.80    2.20 
   6   6  -5   34.70    3.40 
  -6  -6   5   33.70    2.90 
   5   6  -5    3.80    2.10 
  -5  -6   5    2.70    1.70 
   4   6  -5   -1.90    1.60 
  -4  -6   5   -0.40    1.40 
   3   6  -5   64.09    3.30 
  -3  -6   5   68.79    3.30 
   2   6  -5    1.00    1.30 
  -2  -6   5    1.20    1.20 
   1   6  -5    0.60    1.20 
   0   6  -5    2.00    1.10 
   0   6  -5    4.60    1.20 
  -1   6  -5   64.59    2.50 
  -2   6  -5   35.10    2.00 
  -3   6  -5   75.89    2.80 
  -4   6  -5    1.40    1.10 
   4  -6   5    4.70    2.00 
  -5   6  -5  119.49    4.00 
   5  -6   5  118.89    5.00 
  -6   6  -5   13.00    2.00 
   6  -6   5   20.20    3.30 
  -7   6  -5   14.20    2.40 
   7  -6   5   18.40    3.40 
  -8   6  -5    7.20    2.20 
   8  -6   5    2.30    3.30 
  -9   6  -5   16.40    2.90 
 -10   6  -5    9.30    3.00 
 -11   6  -5   -6.10    2.90 
 -12   6  -5    4.90    3.70 
  11   5  -5   80.99    7.20 
 -11  -5   5   79.49    6.10 
  10   5  -5    1.90    3.40 
 -10  -5   5    2.20    2.50 
   9   5  -5    6.30    3.20 
  -9  -5   5    6.00    2.50 
   8   5  -5  197.58    7.30 
  -8  -5   5  206.28    6.80 
   7   5  -5   82.69    4.80 
  -7  -5   5   83.29    4.30 
   6   5  -5   17.20    2.60 
  -6  -5   5   21.40    2.40 
   5   5  -5    0.00    1.70 
  -5  -5   5   -1.00    1.30 
   4   5  -5   60.29    3.30 
  -4  -5   5   57.99    3.00 
   3   5  -5   25.30    2.20 
  -3  -5   5   23.50    2.00 
   2   5  -5    8.50    1.50 
  -2  -5   5    9.50    1.40 
   1   5  -5   30.70    2.10 
   0   5  -5   55.19    2.40 
   0   5  -5   55.29    2.10 
  -1   5  -5   29.40    1.60 
  -2   5  -5   36.30    1.90 
  -2   5  -5   36.00    2.30 
  -3   5  -5  153.58    4.50 
  -3   5  -5  146.39    3.90 
  -4   5  -5   14.10    1.60 
  -5   5  -5   44.10    2.80 
   5  -5   5   43.70    3.80 
  -6   5  -5   46.20    3.10 
   6  -5   5   47.30    4.20 
  -7   5  -5    8.80    2.10 
  -8   5  -5    2.20    2.00 
  -9   5  -5   18.20    2.90 
 -10   5  -5    1.20    2.60 
 -11   5  -5    2.70    3.20 
 -12   5  -5    5.50    3.50 
  11   4  -5    0.20    3.40 
 -11  -4   5    0.50    2.60 
  10   4  -5   -4.50    2.90 
 -10  -4   5   -1.10    2.20 
   9   4  -5    0.40    2.60 
  -9  -4   5    3.40    2.00 
   8   4  -5  131.39    5.90 
  -8  -4   5  131.29    5.50 
   7   4  -5  125.29    5.30 
  -7  -4   5  125.49    4.80 
   6   4  -5   -0.70    1.90 
  -6  -4   5    1.70    1.40 
   5   4  -5   12.30    2.10 
  -5  -4   5   10.30    1.60 
   4   4  -5  827.02   15.20 
  -4  -4   5  835.92   14.80 
   3   4  -5   -0.30    1.20 
  -3  -4   5    0.20    1.00 
   2   4  -5  114.39    3.50 
   1   4  -5  553.14   10.20 
   0   4  -5  110.89    3.10 
  -1   4  -5   17.20    1.30 
  -1   4  -5   20.70    1.90 
  -2   4  -5  128.59    3.20 
  -2   4  -5  127.99    3.90 
  -3   4  -5  240.08    6.00 
  -3   4  -5  234.78    5.10 
  -4   4  -5  184.18    4.60 
  -5   4  -5  236.38    5.70 
   5  -4   5  226.28    6.70 
  -6   4  -5    0.80    1.50 
   6  -4   5    1.00    2.60 
  -7   4  -5  101.99    4.40 
  -8   4  -5   20.60    2.60 
  -9   4  -5   10.40    2.70 
 -10   4  -5   14.20    3.20 
 -11   4  -5    4.10    3.20 
  12   3  -5    6.60    3.70 
 -12  -3   5    4.00    3.20 
  11   3  -5    3.30    3.20 
 -11  -3   5    3.00    2.50 
  10   3  -5    2.50    2.80 
 -10  -3   5    2.90    2.10 
   9   3  -5    1.00    2.50 
  -9  -3   5    1.60    2.00 
   8   3  -5   99.09    4.90 
  -8  -3   5   88.29    4.30 
   7   3  -5   32.50    3.20 
  -7  -3   5   35.40    3.00 
   6   3  -5   14.80    2.20 
  -6  -3   5   11.70    1.80 
   5   3  -5  772.42   14.30 
  -5  -3   5  754.12   13.80 
   4   3  -5   37.30    2.50 
   3   3  -5    2.30    1.10 
   2   3  -5 1211.98   20.40 
   1   3  -5  169.68    4.00 
   1   3  -5  162.08    4.20 
   0   3  -5  265.97    5.90 
   0  -3   5  268.97    5.50 
  -1   3  -5  223.18    5.20 
   1  -3   5  225.08    4.70 
  -2   3  -5  143.09    4.00 
  -3   3  -5   58.79    2.20 
  -3   3  -5   53.79    2.80 
  -4   3  -5   72.69    2.70 
  -5   3  -5   -0.30    1.20 
  -6   3  -5  201.08    5.60 
  -7   3  -5   11.00    2.20 
  -8   3  -5    9.00    2.30 
  -9   3  -5    4.80    2.40 
 -10   3  -5    0.40    2.70 
 -11   3  -5    8.50    3.40 
  12   2  -5    4.50    4.70 
 -12  -2   5    4.10    3.10 
  11   2  -5    2.90    2.90 
 -11  -2   5    1.80    2.40 
  10   2  -5   18.70    3.20 
 -10  -2   5   24.90    3.00 
   9   2  -5  127.79    5.30 
  -9  -2   5  110.09    5.00 
   8   2  -5  240.08    7.00 
  -8  -2   5  248.48    6.60 
   7   2  -5  130.69    4.80 
  -7  -2   5  131.59    4.30 
   6   2  -5   41.80    3.00 
  -6  -2   5   33.10    2.50 
   5   2  -5   -0.80    1.30 
  -5  -2   5    0.00    1.00 
   4   2  -5   19.90    1.80 
   3   2  -5  126.19    3.70 
   2   2  -5   -0.40    1.30 
   2   2  -5    2.40    1.10 
   1   2  -5   22.80    2.00 
  -1  -2   5   26.10    2.00 
   0   2  -5   20.70    1.90 
   0  -2   5   24.50    1.70 
  -1   2  -5   15.40    1.70 
   1  -2   5   13.20    1.40 
  -2   2  -5   67.19    2.80 
   2  -2   5   72.89    2.50 
  -3   2  -5    5.90    1.00 
  -4   2  -5   82.29    2.90 
  -5   2  -5   12.40    1.60 
  -6   2  -5   24.30    2.30 
  -7   2  -5  187.68    5.80 
  -8   2  -5   35.10    3.30 
  -9   2  -5   -2.00    2.20 
 -10   2  -5   17.70    3.30 
 -11   2  -5    8.10    3.30 
 -12  -1   5    5.90    2.70 
  11   1  -5   52.29    4.60 
 -11  -1   5   48.90    4.20 
  10   1  -5  189.88    6.70 
 -10  -1   5  195.78    6.60 
   9   1  -5   90.09    4.90 
  -9  -1   5   96.69    4.40 
   8   1  -5  340.07    8.40 
  -8  -1   5  339.87    7.90 
   7   1  -5  122.99    4.50 
  -7  -1   5  128.19    4.10 
   6   1  -5   52.89    3.00 
  -6  -1   5   53.29    2.50 
   5   1  -5    0.30    1.30 
   4   1  -5   52.69    2.70 
   3   1  -5   48.10    2.70 
   3   1  -5   50.09    2.30 
   2   1  -5 1125.59   19.60 
  -2  -1   5 1159.28   19.30 
   1   1  -5  306.37    6.50 
  -1  -1   5  294.67    6.10 
   0   1  -5   23.90    2.00 
   0  -1   5   25.40    1.80 
  -1   1  -5   34.70    2.10 
   1  -1   5   31.30    1.90 
   2  -1   5   96.09    3.00 
  -3   1  -5  243.98    5.20 
   3  -1   5  238.98    5.50 
  -4   1  -5   63.89    2.70 
  -5   1  -5   75.49    3.30 
  -6   1  -5 1197.98   21.20 
  -7   1  -5   79.49    4.00 
  -8   1  -5   96.29    4.60 
  -9   1  -5    7.20    2.40 
 -10   1  -5   -0.70    2.80 
 -13   0   5    0.70    3.10 
 -12   0   5   21.50    3.60 
 -11   0   5   32.90    3.50 
 -10   0   5    1.30    2.00 
  -9   0   5    8.20    2.00 
   8   0  -5  510.15   10.70 
  -8   0   5  492.95   10.30 
   7   0  -5   -0.70    1.60 
  -7   0   5   -0.60    1.10 
   6   0  -5    8.10    1.70 
   5   0  -5  325.17    7.00 
   4   0  -5  132.79    4.50 
   3   0  -5  376.46    8.00 
  -3   0   5  383.86    7.60 
   2   0  -5  409.96    8.30 
  -2   0   5  403.96    7.80 
   1   0  -5  162.88    4.30 
  -1   0   5  163.48    4.00 
   0   0  -5  806.02   14.40 
   0   0   5  810.02   14.00 
   1   0   5  131.99    3.70 
   2   0   5  201.98    5.00 
  -3   0  -5  329.47    6.60 
   3   0   5  321.77    7.10 
  -4   0  -5   42.70    2.40 
   4   0   5   39.80    2.70 
  -5   0  -5  886.01   15.80 
   5   0   5  846.42   16.00 
  -6   0  -5   -0.20    1.40 
  -7   0  -5   94.99    4.50 
  -8   0  -5   35.40    3.40 
  -9   0  -5    9.90    2.60 
 -10   0  -5    9.50    2.90 
 -13   1   5    0.70    3.10 
 -12   1   5   14.50    3.20 
 -11   1   5   -1.70    2.10 
 -10   1   5   -0.70    2.10 
  -9   1   5   13.30    2.20 
  -8   1   5    7.40    1.70 
   7  -1  -5    4.90    1.70 
  -7   1   5    4.10    1.30 
   6  -1  -5  215.78    6.60 
   5  -1  -5   60.39    3.70 
  -5   1   5   57.99    3.00 
   4  -1  -5  168.08    5.10 
  -4   1   5  172.18    4.50 
   3  -1  -5    2.50    1.60 
  -3   1   5    4.00    1.20 
   2  -1  -5   33.20    2.50 
  -2   1   5   32.20    2.10 
   1  -1  -5 1230.58   21.00 
  -1   1   5 1218.08   20.50 
   0   1   5   40.80    2.30 
   1   1   5    8.10    1.50 
  -2  -1  -5    9.10    1.10 
   2   1   5   11.90    1.70 
  -3  -1  -5   53.79    2.40 
   3   1   5   53.99    2.90 
  -4  -1  -5   11.80    1.50 
   4   1   5   11.90    1.90 
  -5  -1  -5   76.79    3.40 
   5   1   5   72.69    3.70 
  -6  -1  -5    4.40    1.70 
   6   1   5    7.00    1.80 
  -7  -1  -5    2.30    1.80 
  -8  -1  -5   -0.90    2.00 
  -9  -1  -5   95.59    5.70 
 -13   2   5   -2.90    2.80 
 -12   2   5   41.30    4.20 
 -11   2   5   -1.80    2.10 
 -10   2   5   -3.20    1.80 
  -9   2   5    0.90    1.60 
  -8   2   5  291.67    6.80 
   6  -2  -5   84.69    4.70 
  -6   2   5   89.19    3.70 
   5  -2  -5  145.29    5.20 
  -5   2   5  143.09    4.20 
   4  -2  -5  386.86    8.50 
  -4   2   5  365.26    7.50 
   3  -2  -5   69.99    3.40 
  -3   2   5   66.29    2.70 
   2  -2  -5  874.41   15.60 
  -2   2   5  859.21   15.10 
  -1   2   5   31.30    2.30 
   0   2   5   36.50    2.50 
   1   2   5  239.68    6.00 
  -2  -2  -5    4.00    1.00 
   2   2   5    4.90    1.60 
  -3  -2  -5  309.17    6.70 
   3   2   5  305.87    7.50 
  -4  -2  -5    9.50    1.60 
   4   2   5   10.30    2.00 
  -5  -2  -5   10.50    1.90 
   5   2   5   10.40    2.00 
  -6  -2  -5   18.30    2.20 
   6   2   5   15.90    2.40 
  -7  -2  -5   -1.70    1.70 
   7   2   5    3.40    2.10 
  -8  -2  -5   33.10    3.40 
   8   2   5   28.80    3.30 
  -9  -2  -5    6.90    2.80 
   9   2   5    6.50    2.90 
 -13   3   5   -2.20    2.90 
 -12   3   5   -2.50    2.50 
 -11   3   5    1.50    2.20 
 -10   3   5   45.40    3.60 
  -9   3   5   -0.40    1.60 
   7  -3  -5   52.99    4.80 
   6  -3  -5  155.88    5.90 
   5  -3  -5  305.77    7.80 
  -5   3   5  299.17    6.60 
   4  -3  -5  359.96    8.40 
  -4   3   5  368.36    7.50 
   3  -3  -5   49.30    3.20 
  -3   3   5   50.79    2.60 
  -2   3   5    0.40    1.30 
  -1   3   5   45.80    2.80 
   0   3   5  327.47    7.50 
   1   3   5   -0.20    1.50 
  -2  -3  -5  113.09    3.50 
   2   3   5  107.69    4.40 
  -3  -3  -5    6.00    1.40 
   3   3   5    7.50    2.00 
  -4  -3  -5   37.40    2.80 
   4   3   5   41.60    3.40 
  -5  -3  -5   10.70    1.90 
   5   3   5   12.90    2.40 
  -6  -3  -5   18.60    2.40 
   6   3   5   18.70    2.80 
  -7  -3  -5    2.40    2.10 
   7   3   5   -1.90    2.00 
  -8  -3  -5   20.50    3.10 
   8   3   5   18.60    3.10 
 -14   4   5    1.80    3.60 
 -13   4   5   -3.00    2.90 
 -12   4   5    3.20    2.60 
 -11   4   5    3.30    2.30 
 -10   4   5   60.59    4.00 
   9  -4  -5    1.50    3.80 
   8  -4  -5    2.50    3.50 
   7  -4  -5    2.30    3.00 
   6  -4  -5  110.89    5.40 
  -6   4   5  111.59    4.00 
   5  -4  -5   84.59    4.60 
  -5   4   5   93.59    3.50 
   4  -4  -5   25.10    2.90 
  -4   4   5   27.80    2.50 
  -3   4   5    2.40    1.50 
  -2   4   5   87.69    3.60 
  -1   4   5   33.30    2.90 
   0   4   5    4.20    1.70 
  -1  -4  -5   -1.50    1.00 
   1   4   5   -1.70    1.60 
  -2  -4  -5   61.69    3.00 
   2   4   5   68.19    3.90 
  -3  -4  -5  166.28    4.90 
   3   4   5  165.58    5.90 
  -4  -4  -5  122.59    4.70 
   4   4   5  128.99    5.30 
  -5  -4  -5    1.90    1.80 
   5   4   5    3.80    2.20 
  -6  -4  -5   24.40    2.70 
   6   4   5   19.90    3.00 
  -7  -4  -5   18.90    2.80 
   7   4   5   12.00    2.80 
  -8  -4  -5    3.10    2.50 
   8   4   5    1.80    2.70 
 -14   5   5   10.00    3.90 
 -13   5   5    6.60    3.20 
 -12   5   5   22.50    3.40 
 -11   5   5   13.00    2.70 
  10  -5  -5    2.30    4.00 
 -10   5   5   -0.60    1.90 
   9  -5  -5    1.00    3.60 
   8  -5  -5    0.30    3.40 
   7  -5  -5   15.60    3.50 
   6  -5  -5   29.20    3.70 
   5  -5  -5  267.37    7.80 
  -5   5   5  272.07    6.40 
  -4   5   5   62.49    3.40 
  -3   5   5  156.38    5.00 
  -2   5   5    2.80    1.80 
  -1   5   5   68.39    3.70 
   0   5   5   11.70    2.30 
  -1  -5  -5    1.30    1.30 
   1   5   5    3.40    1.90 
  -2  -5  -5   14.60    1.90 
   2   5   5   12.60    2.40 
  -3  -5  -5  356.66    8.30 
   3   5   5  373.16    9.50 
  -4  -5  -5    1.60    1.60 
   4   5   5    0.90    2.20 
  -5  -5  -5   25.20    2.80 
   5   5   5   23.30    3.30 
  -6  -5  -5    2.70    2.00 
   6   5   5    2.70    2.70 
  -7  -5  -5   19.10    3.00 
   7   5   5   17.60    3.40 
 -14   6   5   16.40    3.80 
 -13   6   5   13.20    3.40 
  12  -6  -5    6.60    4.80 
 -12   6   5    2.00    2.60 
  11  -6  -5   13.90    4.70 
 -11   6   5   20.10    2.80 
  10  -6  -5   -2.00    4.00 
   9  -6  -5   23.30    4.40 
   8  -6  -5    0.80    3.60 
   7  -6  -5   17.60    3.70 
   6  -6  -5   38.90    4.30 
   5  -6  -5  373.36    9.60 
  -5   6   5  376.46    8.20 
  -4   6   5   63.49    3.80 
  -3   6   5  303.67    7.60 
  -2   6   5  119.99    4.80 
  -1   6   5  118.59    5.10 
   0   6   5    3.90    2.30 
  -1  -6  -5    0.40    1.30 
   1   6   5    1.10    1.80 
  -2  -6  -5   84.29    3.80 
   2   6   5   81.09    4.90 
  -3  -6  -5   78.49    3.90 
   3   6   5   82.89    5.00 
  -4  -6  -5  106.69    4.70 
   4   6   5  116.59    6.00 
  -5  -6  -5   15.30    2.50 
   5   6   5   11.00    3.20 
  -6  -6  -5   71.89    4.90 
   6   6   5   61.79    5.40 
 -14   7   5    0.60    3.40 
  13  -7  -5    8.30    5.40 
 -13   7   5    6.80    3.30 
  12  -7  -5    1.90    4.80 
 -12   7   5    0.50    2.50 
  11  -7  -5    5.40    4.60 
 -11   7   5    2.30    2.20 
  10  -7  -5  108.49    7.40 
   9  -7  -5   50.59    5.40 
   8  -7  -5   29.40    4.60 
   7  -7  -5   60.39    5.50 
  -5   7   5    5.80    2.20 
  -4   7   5  112.39    4.80 
  -3   7   5   61.39    4.10 
  -2   7   5   13.30    2.80 
   1  -7  -5   11.70    2.00 
  -1   7   5   20.60    2.90 
   0  -7  -5   17.30    2.20 
   0   7   5   18.30    2.80 
  -1  -7  -5   12.20    2.00 
   1   7   5   16.50    2.90 
  -2  -7  -5    0.50    1.60 
   2   7   5   -2.00    2.20 
  -3  -7  -5    4.90    1.80 
   3   7   5    4.00    2.70 
  -4  -7  -5   12.60    2.30 
   4   7   5    5.60    3.00 
  -5  -7  -5    4.40    2.20 
   5   7   5    0.10    3.00 
  14  -8  -5   -1.50    5.80 
  13  -8  -5    6.80    5.40 
 -13   8   5   11.80    3.40 
  12  -8  -5    8.50    5.20 
 -12   8   5   -0.70    2.50 
  11  -8  -5   31.20    5.60 
 -11   8   5   24.50    3.10 
  10  -8  -5   50.99    6.00 
   9  -8  -5   19.30    4.80 
   8  -8  -5   43.60    5.20 
   7  -8  -5   21.50    4.00 
  -5   8   5   47.60    3.70 
  -4   8   5    2.90    2.40 
  -3   8   5  102.99    5.20 
  -2   8   5  809.52   16.40 
   1  -8  -5    5.00    1.90 
  -1   8   5    3.70    2.40 
   0  -8  -5   83.49    4.10 
   0   8   5   75.69    5.10 
  -1  -8  -5    4.40    1.80 
   1   8   5    6.10    2.70 
  -2  -8  -5   16.90    2.30 
   2   8   5   18.20    3.30 
  -3  -8  -5   26.70    2.90 
   3   8   5   24.40    3.80 
  -4  -8  -5    6.00    2.20 
   4   8   5    5.70    3.40 
  -5  -8  -5   30.00    3.40 
   5   8   5   31.10    4.50 
  13  -9  -5    3.90    5.40 
 -13   9   5   -5.10    2.90 
  12  -9  -5    6.60    4.90 
  11  -9  -5   59.89    6.70 
 -11   9   5   44.50    3.80 
  10  -9  -5   50.19    6.20 
   9  -9  -5   36.10    5.10 
   8  -9  -5    3.60    3.80 
  -5   9   5  319.37    8.50 
  -4   9   5   -1.10    2.40 
  -3   9   5   60.89    4.70 
  -2   9   5   -0.70    2.60 
   1  -9  -5  100.39    4.60 
  -1   9   5  100.29    5.80 
   0  -9  -5   53.69    3.80 
   0   9   5   53.39    4.90 
  -1  -9  -5    9.80    2.10 
   1   9   5    7.60    3.00 
  -2  -9  -5   43.60    3.70 
   2   9   5   38.00    4.40 
  -3  -9  -5    1.60    2.00 
   3   9   5   -1.70    3.20 
  -4  -9  -5    6.40    2.40 
   4   9   5    5.50    3.90 
  13 -10  -5    6.10    5.70 
 -13  10   5   -2.70    3.80 
  12 -10  -5    5.10    5.40 
  11 -10  -5    0.00    4.60 
  10 -10  -5   -5.70    4.00 
  -6  10   5    7.90    2.70 
  -5  10   5   15.90    3.00 
  -4  10   5   26.80    3.50 
  -3  10   5    9.10    3.10 
   2 -10  -5    9.20    2.40 
  -2  10   5    9.60    3.20 
   1 -10  -5    0.10    2.00 
  -1  10   5    4.40    2.90 
   0 -10  -5    8.40    2.30 
   0  10   5    8.80    3.30 
  -1 -10  -5    7.10    2.30 
   1  10   5    0.50    3.10 
  -2 -10  -5    4.10    2.10 
   2  10   5    4.90    3.40 
  -3 -10  -5   12.10    2.60 
  13 -11  -5    1.20    5.90 
  12 -11  -5   -3.30    5.00 
 -12  11   5    0.20    3.80 
  11 -11  -5   48.30    6.70 
 -10  11   5   21.80    3.50 
  -6  11   5   52.99    4.20 
  -6  11   5   46.40    4.10 
  -5  11   5    6.80    2.80 
   4 -11  -5    3.60    2.40 
  -4  11   5    7.60    3.00 
   3 -11  -5   10.40    2.60 
  -3  11   5    5.90    3.00 
   2 -11  -5   13.00    2.60 
  -2  11   5    5.10    3.20 
   1 -11  -5    8.80    2.30 
  -1  11   5    1.70    3.00 
   0 -11  -5   30.70    3.20 
   0  11   5   32.60    4.50 
  -1 -11  -5    5.10    2.30 
   1  11   5    0.80    3.40 
  11 -12  -5   15.10    5.60 
  10 -12  -5    8.00    4.60 
 -10  12   5    2.70    3.50 
   5 -12  -5   -2.30    2.60 
  -5  12   5   -2.20    2.80 
   4 -12  -5   -0.70    2.50 
  -4  12   5    2.30    3.00 
   3 -12  -5   70.19    5.40 
  -3  12   5   72.99    5.70 
   2 -12  -5    3.40    2.50 
  -2  12   5    3.30    3.10 
   1 -12  -5    5.20    2.50 
  -1  12   5    6.00    3.40 
   0  12   5    4.00    3.60 
  -6  13   5   -1.50    2.80 
   5 -13  -5   -0.60    2.80 
  -5  13   5    3.60    3.10 
   4 -13  -5   12.80    3.10 
  -4  13   5   13.20    3.60 
   3 -13  -5   22.60    3.30 
  -3  13   5   21.70    4.10 
   2 -13  -5    8.30    2.90 
  -2  13   5    5.80    3.60 
  -5  14   5   11.30    3.50 
   4 -14  -5   -2.30    3.40 
   2 -17   6    3.60    3.60 
  -4  17  -6   -3.40    3.90 
  -5  17  -6   -7.20    3.70 
  -6  17  -6   -0.80    4.00 
  -7  17  -6    4.50    4.00 
  -8  17  -6    0.20    3.80 
   0  16  -6   18.90    3.80 
   0 -16   6    7.70    3.40 
  -1  16  -6    1.10    3.00 
   1 -16   6    0.60    3.10 
   2 -16   6   -1.40    3.20 
  -3  16  -6   10.10    4.00 
  -4  16  -6   -0.80    3.40 
  -5  16  -6   11.60    3.90 
  -6  16  -6   -2.10    3.30 
  -7  16  -6    5.00    3.40 
  -8  16  -6   14.10    4.00 
  -9  16  -6    2.50    3.70 
   2  15  -6    4.70    3.50 
  -2 -15   6    3.40    2.90 
   1  15  -6   50.29    5.10 
  -1 -15   6   48.90    4.90 
   0  15  -6    2.20    2.70 
   0 -15   6    0.60    2.90 
  -1  15  -6    2.90    2.70 
   1 -15   6   -4.30    2.80 
  -2  15  -6   -0.20    2.40 
  -3  15  -6   46.00    4.60 
  -4  15  -6   -1.10    2.90 
  -5  15  -6    3.20    3.00 
  -6  15  -6   16.60    3.60 
  -7  15  -6    2.60    3.00 
  -8  15  -6   -1.40    3.00 
  -9  15  -6   -2.80    3.10 
   9 -15   6    2.60    3.90 
 -10  15  -6    4.70    3.50 
  10 -15   6    3.40    4.90 
   3  14  -6   14.40    3.70 
  -3 -14   6    5.20    2.80 
   2  14  -6    4.10    3.20 
  -2 -14   6   -5.20    2.40 
   1  14  -6   14.20    3.40 
  -1 -14   6    6.20    2.90 
   0  14  -6   50.29    4.50 
   0 -14   6   53.69    4.70 
  -1  14  -6   29.80    3.40 
   1 -14   6   26.90    3.80 
  -2  14  -6    5.90    3.00 
  -3  14  -6   64.09    5.40 
  -4  14  -6    2.70    2.90 
  -5  14  -6   -1.50    2.70 
  -6  14  -6   34.20    3.80 
  -7  14  -6   -2.80    2.60 
  -8  14  -6    3.20    2.70 
   8 -14   6   -2.90    3.20 
  -9  14  -6    3.50    3.00 
   9 -14   6    1.10    3.90 
 -10  14  -6   54.59    4.90 
  10 -14   6   42.20    6.00 
 -11  14  -6    3.60    3.60 
  11 -14   6    9.30    5.40 
   5  13  -6   24.40    4.60 
  -5 -13   6   30.30    4.10 
   4  13  -6   42.10    5.00 
  -4 -13   6   52.89    4.80 
   3  13  -6   10.20    3.40 
  -3 -13   6    8.60    2.70 
   2  13  -6    0.20    2.60 
  -2 -13   6    1.50    2.30 
   1  13  -6  188.88    7.10 
  -1 -13   6  189.88    7.40 
   0  13  -6   27.30    3.30 
   0 -13   6   19.00    3.30 
  -1  13  -6   -0.10    2.00 
  -2  13  -6    7.40    2.70 
  -3  13  -6   48.80    4.10 
  -4  13  -6   12.80    2.80 
  -5  13  -6   67.89    4.70 
  -6  13  -6   69.19    4.90 
  -7  13  -6   18.30    3.00 
  -8  13  -6   16.70    3.00 
   8 -13   6   13.70    4.00 
  -9  13  -6    9.90    3.20 
   9 -13   6   10.50    4.50 
 -10  13  -6   14.70    3.60 
  10 -13   6   13.00    4.80 
 -11  13  -6   16.30    4.00 
  11 -13   6   12.00    5.40 
   6  12  -6   14.30    4.30 
  -6 -12   6   13.50    3.30 
   5  12  -6   14.30    4.00 
  -5 -12   6   20.80    3.50 
   4  12  -6    5.00    3.10 
  -4 -12   6    6.20    2.50 
   3  12  -6   10.40    3.10 
  -3 -12   6   14.80    2.80 
   2  12  -6   18.10    3.20 
  -2 -12   6   13.60    2.90 
   1  12  -6   40.40    3.70 
  -1 -12   6   33.00    3.50 
   0  12  -6   19.90    2.80 
   0 -12   6   19.50    3.10 
  -1  12  -6    3.40    2.40 
  -1  12  -6    1.50    1.90 
  -2  12  -6  200.28    6.70 
  -3  12  -6  114.79    5.20 
  -4  12  -6   -0.20    2.00 
  -5  12  -6    1.00    2.10 
  -6  12  -6    3.90    2.10 
  -7  12  -6   40.50    3.60 
  -8  12  -6   72.89    4.90 
   8 -12   6   64.39    5.90 
  -9  12  -6   19.80    3.40 
   9 -12   6   20.40    4.80 
 -10  12  -6    2.30    3.20 
  10 -12   6    3.10    4.50 
 -11  12  -6   -3.70    3.40 
  11 -12   6   -0.60    4.90 
 -12  12  -6    5.60    4.00 
  12 -12   6    0.40    5.20 
   7  11  -6    8.40    3.90 
  -7 -11   6    4.50    2.70 
   6  11  -6    4.60    3.60 
  -6 -11   6   10.00    2.80 
   5  11  -6    9.50    3.30 
  -5 -11   6    4.00    2.50 
   4  11  -6    2.20    2.70 
  -4 -11   6    3.10    2.10 
   3  11  -6   43.20    4.00 
  -3 -11   6   42.90    3.70 
   2  11  -6   15.10    2.90 
  -2 -11   6   17.50    2.80 
   1  11  -6    2.40    2.30 
  -1 -11   6    1.60    2.00 
   0  11  -6  166.08    5.60 
   0 -11   6  160.28    6.10 
  -1  11  -6  474.55   10.70 
  -1  11  -6  466.95   10.10 
  -2  11  -6  617.74   12.90 
  -3  11  -6   99.49    4.70 
  -4  11  -6    7.80    2.20 
  -5  11  -6   47.80    3.70 
  -6  11  -6   14.10    2.50 
  -7  11  -6  103.09    4.90 
   7 -11   6  108.69    5.90 
  -8  11  -6    5.80    2.70 
   8 -11   6    5.10    3.50 
  -9  11  -6    6.80    2.80 
   9 -11   6   11.20    4.10 
 -10  11  -6   -3.00    2.80 
  10 -11   6    2.80    4.30 
 -11  11  -6    9.20    3.60 
  11 -11   6   10.00    5.20 
 -12  11  -6   -1.70    3.70 
  12 -11   6    8.40    5.20 
   7  10  -6    2.50    3.60 
  -7 -10   6   11.90    2.80 
   6  10  -6    4.50    3.20 
  -6 -10   6    5.10    2.40 
   5  10  -6    3.80    2.80 
  -5 -10   6    6.50    2.30 
   4  10  -6   53.59    4.70 
  -4 -10   6   57.59    4.20 
   3  10  -6    8.90    2.70 
  -3 -10   6    5.90    2.10 
   2  10  -6  283.07    7.90 
  -2 -10   6  277.37    7.80 
   1  10  -6  326.47    8.30 
  -1 -10   6  327.77    8.50 
   0  10  -6  114.49    4.50 
  -1  10  -6   27.60    2.50 
  -1  10  -6   28.20    2.80 
  -2  10  -6    1.80    1.90 
  -3  10  -6  208.78    6.00 
  -4  10  -6   46.00    3.40 
  -5  10  -6    3.00    1.80 
   5 -10   6    1.60    2.40 
  -6  10  -6   83.79    4.30 
   6 -10   6   88.39    5.30 
  -7  10  -6   39.70    3.30 
   7 -10   6   48.70    5.00 
  -8  10  -6   -1.80    2.10 
   8 -10   6    4.50    3.20 
  -9  10  -6   36.20    3.70 
   9 -10   6   36.60    5.20 
 -10  10  -6   46.00    4.30 
  10 -10   6   56.09    6.10 
 -11  10  -6   18.20    3.90 
  11 -10   6   24.30    5.60 
 -12  10  -6   -3.70    3.70 
   8   9  -6    3.50    3.60 
  -8  -9   6   10.60    2.80 
   7   9  -6   62.39    5.80 
  -7  -9   6   59.69    4.70 
   6   9  -6    1.50    2.80 
  -6  -9   6    5.30    2.10 
   5   9  -6   15.00    3.20 
  -5  -9   6   15.70    2.50 
   4   9  -6   -1.80    2.10 
  -4  -9   6    0.20    1.80 
   3   9  -6    0.90    2.10 
  -3  -9   6    1.40    1.90 
   2   9  -6  189.98    6.10 
  -2  -9   6  185.78    6.00 
   1   9  -6    0.40    1.70 
  -1  -9   6    0.30    1.70 
   0   9  -6  231.68    6.30 
   0   9  -6  238.28    6.10 
  -1   9  -6   11.20    2.10 
  -2   9  -6  218.18    5.90 
  -3   9  -6    2.60    1.60 
  -4   9  -6   69.19    3.50 
   4  -9   6   63.79    4.20 
  -5   9  -6    2.90    1.70 
   5  -9   6    3.40    2.50 
  -6   9  -6    0.50    1.70 
   6  -9   6    1.90    2.60 
  -7   9  -6    3.10    2.00 
   7  -9   6    2.90    2.90 
  -8   9  -6    9.00    2.40 
   8  -9   6    9.40    3.40 
  -9   9  -6   -0.40    2.50 
   9  -9   6   -0.10    3.70 
 -10   9  -6    3.20    2.80 
 -11   9  -6   -1.60    3.10 
 -12   9  -6   -2.50    3.50 
   9   8  -6    7.00    3.90 
  -9  -8   6    8.10    3.10 
   8   8  -6   18.50    3.90 
  -8  -8   6   15.90    3.00 
   7   8  -6   48.80    4.60 
  -7  -8   6   51.39    4.30 
   6   8  -6   14.30    3.00 
  -6  -8   6   15.40    2.50 
   5   8  -6   12.90    2.70 
  -5  -8   6   14.40    2.30 
   4   8  -6   17.80    2.90 
  -4  -8   6   16.80    2.40 
   3   8  -6    2.20    1.90 
  -3  -8   6    3.80    1.80 
   2   8  -6  132.59    4.70 
  -2  -8   6  120.99    4.70 
   1   8  -6   89.59    3.80 
  -1  -8   6   92.89    4.00 
   0   8  -6  171.28    4.90 
   0   8  -6  161.88    4.80 
  -1   8  -6  172.18    4.80 
  -2   8  -6   22.40    2.10 
  -3   8  -6   25.20    2.10 
  -4   8  -6    1.70    1.50 
   4  -8   6    3.80    2.30 
  -5   8  -6  147.39    4.80 
   5  -8   6  149.19    5.80 
  -6   8  -6   90.79    4.10 
   6  -8   6   88.09    5.20 
  -7   8  -6    8.50    2.20 
   7  -8   6   10.20    3.10 
  -8   8  -6   61.99    4.40 
   8  -8   6   61.39    5.60 
  -9   8  -6   24.60    3.40 
   9  -8   6   31.50    4.70 
 -10   8  -6    1.90    3.00 
 -11   8  -6   13.30    3.70 
 -12   8  -6   -0.30    3.40 
  10   7  -6   28.70    5.00 
 -10  -7   6   39.10    4.20 
   9   7  -6   40.00    4.90 
  -9  -7   6   49.70    4.30 
   8   7  -6   21.00    3.90 
  -8  -7   6   13.20    2.70 
   7   7  -6   58.79    5.00 
  -7  -7   6   56.69    4.20 
   6   7  -6   50.49    4.30 
  -6  -7   6   53.49    3.80 
   5   7  -6    6.90    2.30 
  -5  -7   6    5.00    1.80 
   4   7  -6    6.10    2.10 
  -4  -7   6    8.00    1.90 
   3   7  -6    8.30    2.10 
  -3  -7   6    4.90    1.80 
   2   7  -6   48.10    3.10 
  -2  -7   6   50.89    3.10 
   1   7  -6   65.69    3.10 
   0   7  -6  423.26    8.60 
   0   7  -6  420.06    8.40 
  -1   7  -6  435.46    8.60 
  -2   7  -6  619.04   11.30 
  -3   7  -6    3.90    1.30 
  -4   7  -6   61.89    3.00 
   4  -7   6   64.09    4.20 
  -5   7  -6  100.19    3.90 
   5  -7   6   98.09    5.00 
  -6   7  -6  178.68    5.50 
   6  -7   6  180.18    6.60 
  -7   7  -6   22.00    2.70 
   7  -7   6   21.90    3.70 
  -8   7  -6    8.70    2.40 
  -9   7  -6   -2.30    2.50 
 -10   7  -6    0.80    2.80 
 -11   7  -6   10.70    3.60 
 -12   7  -6    4.20    3.60 
  10   6  -6   13.90    4.10 
 -10  -6   6   19.50    3.20 
   9   6  -6   -1.20    3.10 
  -9  -6   6   -3.80    2.10 
   8   6  -6    4.70    3.00 
  -8  -6   6    0.30    2.00 
   7   6  -6  293.37    8.70 
  -7  -6   6  295.87    7.90 
   6   6  -6   34.80    3.40 
  -6  -6   6   35.40    2.90 
   5   6  -6    7.60    2.30 
  -5  -6   6    7.60    1.80 
   4   6  -6   59.39    3.60 
  -4  -6   6   52.89    3.20 
   3   6  -6   24.80    2.40 
  -3  -6   6   23.10    2.10 
   2   6  -6    1.80    1.40 
  -2  -6   6    2.30    1.20 
   1   6  -6   37.50    2.40 
   0   6  -6  154.98    4.20 
   0   6  -6  154.38    4.00 
  -1   6  -6   16.20    1.40 
  -2   6  -6   28.10    2.70 
  -2   6  -6   16.40    1.50 
  -3   6  -6  188.58    5.40 
  -3   6  -6  185.28    4.60 
  -4   6  -6    2.20    1.30 
  -5   6  -6    5.90    1.70 
   5  -6   6   11.40    2.80 
  -6   6  -6    2.90    1.80 
   6  -6   6    7.20    2.80 
  -7   6  -6   37.10    3.10 
   7  -6   6   38.90    4.30 
  -8   6  -6    6.90    2.30 
  -9   6  -6   33.00    3.50 
 -10   6  -6   51.29    4.30 
 -11   6  -6    1.70    3.20 
  11   5  -6   14.60    4.30 
 -11  -5   6    6.90    2.90 
  10   5  -6   18.30    4.00 
 -10  -5   6   29.50    3.60 
   9   5  -6   16.30    3.60 
  -9  -5   6    9.60    2.60 
   8   5  -6   53.19    4.80 
  -8  -5   6   45.10    3.60 
   7   5  -6  366.76    9.40 
  -7  -5   6  355.76    8.60 
   6   5  -6   20.70    2.90 
  -6  -5   6   21.70    2.30 
   5   5  -6    8.50    2.10 
  -5  -5   6    9.70    1.70 
   4   5  -6   15.60    2.20 
  -4  -5   6   10.50    1.70 
   3   5  -6    9.20    1.80 
  -3  -5   6   10.00    1.50 
   2   5  -6    4.40    1.40 
   1   5  -6   19.20    1.80 
   0   5  -6   59.09    2.60 
  -1   5  -6   82.89    2.50 
  -1   5  -6   82.79    3.20 
  -2   5  -6    1.20    0.90 
  -2   5  -6    3.00    1.50 
  -3   5  -6   17.60    2.20 
  -3   5  -6   15.00    1.50 
  -4   5  -6   36.70    2.40 
  -4   5  -6   34.70    2.90 
  -5   5  -6   41.40    2.90 
   5  -5   6   42.20    4.20 
  -6   5  -6    6.60    1.90 
   6  -5   6    8.80    3.00 
  -7   5  -6   25.60    2.60 
   7  -5   6   22.90    3.90 
  -8   5  -6   19.30    2.70 
  -9   5  -6    0.60    2.30 
 -10   5  -6    1.70    2.60 
 -11   5  -6   48.30    4.60 
  11   4  -6    5.30    3.60 
 -11  -4   6    9.40    2.90 
  10   4  -6    0.10    2.90 
 -10  -4   6    4.00    2.10 
   9   4  -6   53.19    4.80 
  -9  -4   6   40.80    3.50 
   8   4  -6  157.98    6.10 
  -8  -4   6  141.59    5.50 
   7   4  -6  107.89    5.00 
  -7  -4   6  107.29    4.40 
   6   4  -6    1.50    2.00 
  -6  -4   6    1.50    1.40 
   5   4  -6   30.60    2.70 
  -5  -4   6   23.60    2.10 
   4   4  -6  369.66    8.10 
  -4  -4   6  363.56    7.50 
   3   4  -6  206.08    5.40 
   2   4  -6  682.33   12.60 
   1   4  -6  306.77    6.50 
   0   4  -6    4.20    1.40 
  -1   4  -6  612.44   11.80 
   1  -4   6  625.14   11.10 
  -2   4  -6  763.22   14.20 
  -3   4  -6  311.27    6.40 
  -3   4  -6  313.47    7.50 
  -4   4  -6  430.46    9.60 
  -4   4  -6  447.56    8.70 
  -5   4  -6   70.79    3.20 
  -6   4  -6  335.17    7.80 
  -7   4  -6    8.10    2.10 
  -8   4  -6   37.80    3.30 
  -9   4  -6    1.20    2.30 
 -10   4  -6   17.90    3.20 
 -11   4  -6   81.59    6.20 
  12   3  -6    4.20    3.60 
 -12  -3   6   -3.00    2.80 
  11   3  -6    3.40    3.30 
 -11  -3   6    4.50    2.50 
  10   3  -6   15.00    3.20 
 -10  -3   6   10.40    2.50 
   9   3  -6   13.00    2.90 
  -9  -3   6   10.60    2.20 
   8   3  -6   -0.30    2.20 
  -8  -3   6    0.60    1.60 
   7   3  -6   27.90    2.90 
  -7  -3   6   26.90    2.50 
   6   3  -6   51.09    3.30 
  -6  -3   6   40.60    2.70 
   5   3  -6    1.00    1.70 
   4   3  -6  167.18    4.80 
   3   3  -6  320.57    7.00 
   2   3  -6   96.59    3.30 
   1   3  -6   44.00    2.60 
  -1  -3   6   44.30    2.40 
   0   3  -6 1599.84   27.00 
   0  -3   6 1604.74   26.50 
  -1   3  -6  396.06    8.20 
   1  -3   6  391.66    7.60 
  -2   3  -6  289.77    6.70 
  -3   3  -6   14.60    1.30 
  -3   3  -6   13.70    2.00 
  -4   3  -6  215.68    5.10 
  -4   3  -6  208.58    6.00 
  -5   3  -6   43.30    2.80 
  -6   3  -6   -1.00    1.60 
  -7   3  -6    2.60    1.90 
  -8   3  -6    1.80    2.20 
  -9   3  -6   -2.50    2.20 
 -10   3  -6    4.70    2.80 
 -11   3  -6    1.20    3.00 
 -12  -2   6    2.60    2.90 
  11   2  -6   76.69    5.40 
 -11  -2   6   70.39    5.00 
  10   2  -6   13.40    2.90 
 -10  -2   6    8.80    2.40 
   9   2  -6   45.70    4.10 
  -9  -2   6   41.80    3.40 
   8   2  -6   20.40    2.90 
  -8  -2   6   24.40    2.40 
   7   2  -6    2.40    1.90 
  -7  -2   6    1.80    1.30 
   6   2  -6  240.68    6.40 
   5   2  -6   19.20    2.10 
   4   2  -6   99.79    3.70 
   3   2  -6   75.49    3.30 
   3   2  -6   75.89    3.00 
   2   2  -6  224.98    5.60 
  -2  -2   6  230.58    5.40 
   1   2  -6    5.80    1.60 
  -1  -2   6    7.80    1.40 
   0   2  -6   21.10    2.20 
   0  -2   6   19.60    1.70 
  -1   2  -6    1.60    1.20 
   1  -2   6    3.70    1.20 
  -2   2  -6   58.79    2.80 
   2  -2   6   61.39    2.60 
  -3   2  -6   29.70    1.80 
   3  -2   6   31.10    2.20 
  -4   2  -6  447.26    8.80 
  -5   2  -6  179.28    5.00 
  -6   2  -6    3.40    1.70 
  -7   2  -6  160.88    5.50 
  -8   2  -6    2.90    2.20 
  -9   2  -6    3.40    2.50 
 -10   2  -6    1.90    2.70 
 -12  -1   6   62.09    5.10 
 -11  -1   6    2.60    2.30 
  10   1  -6  214.98    7.30 
 -10  -1   6  234.38    7.00 
   9   1  -6  510.05   11.50 
  -9  -1   6  507.45   10.90 
   8   1  -6    1.70    2.10 
   7   1  -6    0.10    1.80 
   6   1  -6   33.20    3.10 
   5   1  -6  114.29    3.90 
   3   1  -6   34.60    2.70 
  -3  -1   6   30.00    2.50 
   2   1  -6  255.07    6.20 
  -2  -1   6  257.77    5.80 
   1   1  -6  293.67    6.50 
  -1  -1   6  289.87    6.20 
   0   1  -6   91.99    3.50 
   0  -1   6   97.19    3.20 
  -1   1  -6  126.09    4.00 
   1  -1   6  127.49    3.70 
   2  -1   6  223.98    5.30 
   3  -1   6  362.16    7.70 
  -4   1  -6   19.50    1.70 
   4  -1   6   19.90    2.10 
  -5   1  -6   37.40    2.80 
  -6   1  -6  469.25   10.00 
  -7   1  -6   14.20    2.20 
  -8   1  -6   76.39    4.40 
  -9   1  -6   12.30    2.80 
 -10   1  -6   -0.50    2.70 
 -13   0   6   -0.60    2.80 
 -12   0   6   -3.70    2.50 
  11   0  -6   33.10    3.90 
 -11   0   6   34.60    3.50 
  10   0  -6  313.37    8.70 
 -10   0   6  329.27    8.20 
   9   0  -6   54.99    4.00 
  -9   0   6   54.99    3.30 
   8   0  -6   87.89    4.30 
  -8   0   6   92.29    3.70 
   7   0  -6    2.00    1.80 
   6   0  -6    3.70    1.70 
   5   0  -6   21.70    2.90 
  -5   0   6   22.00    2.40 
   4   0  -6  230.88    6.20 
  -4   0   6  234.88    5.90 
   3   0  -6  130.89    4.40 
  -3   0   6  128.59    3.90 
   2   0  -6   41.50    2.70 
  -2   0   6   40.70    2.30 
   1   0  -6  516.35   10.20 
  -1   0   6  511.55    9.80 
   0   0  -6  477.85    9.60 
   0   0   6  488.85    9.40 
   1   0   6  456.85    9.00 
   2   0   6    0.30    1.30 
  -3   0  -6   43.50    2.20 
   3   0   6   44.60    2.90 
  -4   0  -6  240.78    5.70 
   4   0   6  240.88    6.30 
  -5   0  -6  619.74   11.90 
   5   0   6  594.54   12.30 
  -6   0  -6    2.30    1.60 
   6   0   6   -0.40    1.50 
  -7   0  -6    3.20    1.90 
  -8   0  -6   19.20    2.70 
  -9   0  -6   15.30    2.90 
 -13   1   6    5.00    3.10 
 -12   1   6   -0.30    2.50 
 -11   1   6   -4.80    1.90 
 -10   1   6    8.50    2.20 
  -9   1   6    3.50    1.70 
  -7   1   6   20.80    2.80 
   6  -1  -6   -0.60    2.50 
  -6   1   6    4.00    1.90 
   5  -1  -6   32.00    3.30 
  -5   1   6   32.10    2.90 
   4  -1  -6  379.56    8.60 
  -4   1   6  375.36    7.90 
   3  -1  -6  321.87    7.40 
  -3   1   6  309.97    6.80 
   2  -1  -6  226.48    5.90 
  -2   1   6  236.58    5.50 
   1  -1  -6  361.26    7.80 
  -1   1   6  364.46    7.50 
   0   1   6   16.00    1.90 
   1   1   6  268.07    6.40 
   2   1   6   15.10    2.10 
  -3  -1  -6  141.59    3.90 
   3   1   6  139.89    4.80 
  -4  -1  -6  735.13   13.60 
   4   1   6  739.33   14.50 
  -5  -1  -6    0.30    1.30 
   5   1   6    1.10    1.60 
  -6  -1  -6   21.60    2.40 
   6   1   6   25.50    2.70 
  -7  -1  -6   -0.30    1.80 
   7   1   6   -2.70    1.80 
  -8  -1  -6   -0.60    2.20 
   8   1   6    1.20    2.00 
  -9  -1  -6   14.20    3.10 
 -13   2   6   10.20    3.30 
 -12   2   6   14.90    3.00 
 -11   2   6   -4.20    2.00 
  -8   2   6    3.30    2.10 
   7  -2  -6  331.07    9.30 
  -7   2   6  322.37    7.90 
   6  -2  -6   -2.10    2.50 
  -6   2   6    0.80    1.70 
   5  -2  -6    5.30    2.40 
  -5   2   6    4.60    1.70 
   4  -2  -6   75.69    4.00 
  -4   2   6   76.09    3.20 
   3  -2  -6  123.79    4.40 
  -3   2   6  121.49    3.90 
   2  -2  -6  150.98    4.70 
  -2   2   6  154.18    4.40 
  -1   2   6  143.79    4.40 
   0   2   6  800.42   14.80 
   1   2   6   63.19    3.50 
   2   2   6  145.69    5.00 
  -3  -2  -6  413.26    8.50 
   3   2   6  421.26    9.60 
  -4  -2  -6   43.40    2.70 
   4   2   6   38.10    3.40 
  -5  -2  -6    0.10    1.30 
   5   2   6    1.50    1.90 
  -6  -2  -6   13.20    2.20 
   6   2   6   18.00    2.60 
  -7  -2  -6    8.80    2.20 
   7   2   6    6.40    2.40 
  -8  -2  -6   46.80    4.00 
   8   2   6   46.80    4.40 
 -13   3   6    6.80    3.10 
 -12   3   6    9.00    2.70 
 -11   3   6    4.10    2.20 
   9  -3  -6   66.79    6.00 
   8  -3  -6    4.30    3.60 
   7  -3  -6   54.39    5.10 
   6  -3  -6   23.00    3.60 
  -6   3   6   13.10    2.10 
   5  -3  -6    4.10    2.50 
  -5   3   6    5.20    1.80 
   4  -3  -6  116.49    4.90 
  -4   3   6  120.89    4.00 
   3  -3  -6   35.20    3.20 
  -3   3   6   35.70    2.70 
  -2   3   6    1.60    1.50 
  -1   3   6  117.69    4.30 
   0   3   6   14.10    2.20 
   1   3   6   -1.90    1.60 
  -2  -3  -6  136.69    4.00 
   2   3   6  138.29    5.10 
  -3  -3  -6   18.70    1.90 
   3   3   6   22.10    2.70 
  -4  -3  -6    0.60    1.30 
   4   3   6   -0.20    1.90 
  -5  -3  -6    0.30    1.50 
   5   3   6   -1.30    1.80 
  -6  -3  -6   19.70    2.50 
   6   3   6   15.70    2.80 
  -7  -3  -6   50.99    4.20 
   7   3   6   49.00    4.50 
  -8  -3  -6    7.80    2.70 
   8   3   6    9.00    2.90 
 -14   4   6    7.00    3.60 
 -13   4   6   -0.10    2.90 
  11  -4  -6   -0.70    4.20 
  10  -4  -6    2.70    4.00 
   9  -4  -6   65.59    6.20 
   8  -4  -6    2.20    3.40 
   7  -4  -6   -3.00    3.10 
   6  -4  -6    5.80    3.10 
  -6   4   6    7.70    2.10 
   5  -4  -6    0.50    2.50 
  -5   4   6    1.50    1.70 
   4  -4  -6    9.30    2.60 
  -4   4   6    9.90    1.90 
   3  -4  -6    2.60    2.10 
  -3   4   6    3.40    1.80 
  -2   4   6   11.40    2.10 
  -1   4   6    0.50    1.80 
   0   4   6    1.80    1.80 
   1   4   6    3.50    2.10 
  -2  -4  -6    4.60    1.30 
   2   4   6    4.30    1.90 
  -3  -4  -6   69.09    3.40 
   3   4   6   68.39    4.30 
  -4  -4  -6   93.19    4.20 
   4   4   6   95.39    5.00 
  -5  -4  -6   94.99    4.40 
   5   4   6   81.69    5.00 
  -6  -4  -6    1.90    1.90 
   6   4   6    1.60    2.40 
  -7  -4  -6   11.10    2.60 
   7   4   6   10.20    3.00 
 -14   5   6    1.40    3.40 
 -13   5   6    5.10    3.10 
  12  -5  -6    3.60    4.80 
  11  -5  -6   -0.70    4.30 
   9  -5  -6   33.70    4.80 
   8  -5  -6   -0.90    3.40 
   7  -5  -6   13.00    3.80 
   6  -5  -6    6.30    3.10 
  -6   5   6    9.10    2.10 
   5  -5  -6   81.59    5.00 
  -5   5   6   83.99    4.00 
  -4   5   6   82.59    4.00 
  -3   5   6  122.49    4.80 
  -2   5   6   -3.10    1.80 
  -1   5   6   85.59    4.30 
   0   5   6   36.10    3.40 
   1   5   6    0.40    2.00 
  -2  -5  -6   15.00    1.80 
   2   5   6   14.50    2.60 
  -3  -5  -6    0.00    1.40 
   3   5   6    1.50    2.30 
  -4  -5  -6    9.80    2.00 
   4   5   6    8.70    2.70 
  -5  -5  -6   71.39    4.30 
   5   5   6   60.49    4.90 
  -6  -5  -6   31.70    3.30 
   6   5   6   33.30    3.90 
 -13   6   6   21.20    3.40 
  11  -6  -6    8.20    4.80 
  10  -6  -6   33.40    5.20 
   9  -6  -6    7.70    3.80 
   8  -6  -6   10.70    3.80 
   7  -6  -6   77.19    5.90 
  -7   6   6   84.09    4.00 
   6  -6  -6  148.19    6.60 
  -6   6   6  144.79    5.20 
   5  -6  -6  105.19    5.50 
  -5   6   6  104.79    4.50 
  -4   6   6  106.99    4.70 
  -3   6   6   20.10    2.80 
  -2   6   6   16.30    2.60 
  -1   6   6   26.50    3.20 
   0   6   6   14.70    2.80 
  -1  -6  -6    0.30    1.20 
   1   6   6    5.00    2.20 
  -2  -6  -6   12.30    1.90 
   2   6   6   19.00    3.20 
  -3  -6  -6    6.20    1.80 
   3   6   6   11.90    2.90 
  -4  -6  -6   24.90    2.70 
   4   6   6   30.90    3.80 
  -5  -6  -6   92.69    5.00 
   5   6   6   79.29    5.90 
  -6  -6  -6   10.30    2.60 
   6   6   6   -0.10    3.10 
  12  -7  -6   10.30    5.10 
  11  -7  -6   51.99    6.40 
  10  -7  -6   36.20    5.50 
   9  -7  -6   75.89    6.60 
   8  -7  -6   -6.20    3.40 
   7  -7  -6   -1.50    3.20 
  -6   7   6  658.53   13.20 
  -5   7   6   39.50    3.50 
  -4   7   6    4.30    2.40 
  -3   7   6   45.60    4.10 
  -2   7   6   56.89    4.30 
  -1   7   6   27.90    3.40 
   0   7   6    7.10    2.50 
  -1  -7  -6    9.60    1.80 
   1   7   6    6.10    2.70 
  -2  -7  -6   31.90    2.70 
   2   7   6   33.80    3.90 
  -3  -7  -6    5.70    1.90 
   3   7   6    4.30    2.90 
  -4  -7  -6    7.90    2.10 
   4   7   6    3.10    3.20 
  -5  -7  -6   52.29    4.50 
   5   7   6   62.89    5.30 
  13  -8  -6    8.40    5.80 
  12  -8  -6   10.90    5.30 
  11  -8  -6   23.50    5.40 
  10  -8  -6   52.69    6.20 
   9  -8  -6   89.39    7.10 
   8  -8  -6    0.40    3.60 
   7  -8  -6   66.19    5.90 
  -6   8   6   28.80    3.20 
  -5   8   6   35.80    3.50 
  -4   8   6    2.60    2.40 
  -3   8   6    5.10    2.70 
  -2   8   6  715.33   15.20 
  -1   8   6    8.10    2.90 
   0  -8  -6   25.20    2.40 
   0   8   6   24.90    3.50 
  -1  -8  -6    2.60    1.60 
   1   8   6    1.20    2.70 
  -2  -8  -6    8.50    2.10 
   2   8   6    7.90    3.20 
  -3  -8  -6    4.80    2.00 
   3   8   6    6.60    3.40 
  -4  -8  -6   21.90    2.90 
   4   8   6   24.10    4.50 
  13  -9  -6   -2.30    5.40 
  12  -9  -6    3.60    4.90 
  11  -9  -6   18.50    5.40 
  10  -9  -6   22.50    5.20 
   9  -9  -6   77.69    7.00 
   8  -9  -6    0.30    3.60 
  -6   9   6    3.20    2.50 
  -5   9   6    1.60    2.50 
  -4   9   6   60.19    4.70 
  -3   9   6  775.52   16.40 
  -2   9   6   18.60    3.50 
  -1   9   6    1.60    2.80 
   0  -9  -6   14.20    2.20 
   0   9   6   19.80    3.70 
  -1  -9  -6   50.79    3.70 
   1   9   6   50.29    4.80 
  -2  -9  -6    3.80    1.90 
   2   9   6   -1.40    3.10 
  -3  -9  -6    8.20    2.20 
   3   9   6    1.60    3.50 
  13 -10  -6    2.00    5.80 
  12 -10  -6    6.40    5.30 
  11 -10  -6    6.60    5.40 
  10 -10  -6   -1.70    4.40 
  -6  10   6  114.29    5.70 
  -5  10   6   66.59    5.10 
  -4  10   6  214.68    7.70 
  -3  10   6   43.30    4.40 
  -2  10   6   -0.10    2.90 
   1 -10  -6   10.90    2.20 
  -1  10   6    6.60    3.50 
   0 -10  -6   15.80    2.50 
   0  10   6    9.60    3.40 
  -1 -10  -6    1.70    2.00 
   1  10   6   -4.20    3.10 
  -2 -10  -6    6.60    2.20 
   2  10   6    2.90    3.50 
  12 -11  -6   17.30    6.20 
  11 -11  -6    6.20    5.40 
   9 -11  -6    1.20    4.00 
  -7  11   6  171.78    6.70 
  -6  11   6   -0.20    2.70 
  -5  11   6    6.00    3.00 
  -4  11   6    7.70    3.10 
  -3  11   6   21.80    4.00 
   2 -11  -6   11.40    2.50 
  -2  11   6    0.50    3.10 
   1 -11  -6    8.90    2.40 
  -1  11   6    7.20    3.50 
   0 -11  -6    5.80    2.10 
   0  11   6    6.10    3.70 
  11 -12  -6   -0.70    4.90 
  -6  12   6   10.70    3.30 
  -5  12   6   -1.90    2.80 
  -4  12   6    4.40    3.30 
  -3  12   6   14.80    3.80 
  -2  12   6    3.20    3.30 
  -1  12   6   22.80    4.40 
  -6  13   6   -2.70    2.80 
  -5  13   6   13.60    3.80 
  -4  13   6    2.60    3.40 
   1 -17   7    2.80    3.40 
   2 -17   7   34.50    5.00 
  -4  17  -7    1.00    3.90 
  -5  17  -7   10.90    4.30 
  -6  17  -7   41.70    5.20 
  -7  17  -7   20.60    4.30 
  -8  17  -7    1.00    3.80 
   1  16  -7    6.60    3.70 
  -1 -16   7    9.00    3.50 
   0  16  -7   10.50    3.60 
   0 -16   7    8.70    3.50 
  -1  16  -7    4.90    3.00 
   1 -16   7    0.80    3.10 
   2 -16   7   -1.10    3.00 
  -3  16  -7    0.70    3.50 
  -4  16  -7   14.20    4.00 
  -5  16  -7   -0.50    3.40 
  -6  16  -7    1.30    3.20 
  -7  16  -7   -2.80    3.20 
  -8  16  -7   32.60    4.60 
  -9  16  -7   -3.30    3.60 
   2  15  -7   26.50    4.40 
  -2 -15   7   22.00    3.70 
   1  15  -7   -0.50    3.10 
  -1 -15   7    6.30    3.10 
   0  15  -7    2.90    2.80 
   0 -15   7    5.90    3.00 
  -1  15  -7    6.20    2.70 
   1 -15   7   -0.20    2.80 
  -3  15  -7   72.39    6.00 
  -4  15  -7   28.40    4.00 
  -5  15  -7    5.20    3.10 
  -6  15  -7   -3.50    2.80 
  -7  15  -7    0.70    3.00 
  -8  15  -7   -0.10    3.00 
  -9  15  -7    3.80    3.40 
   9 -15   7    4.90    4.30 
 -10  15  -7    1.30    3.50 
  10 -15   7   -1.70    4.50 
   4  14  -7    4.90    3.70 
  -4 -14   7    7.90    3.20 
   3  14  -7    2.30    3.40 
  -3 -14   7    1.30    2.60 
   2  14  -7    0.30    3.10 
  -2 -14   7    2.00    2.50 
   1  14  -7    7.30    3.10 
  -1 -14   7    9.50    2.90 
   0  14  -7   13.10    3.00 
   0 -14   7   13.70    3.30 
  -1  14  -7    3.60    2.40 
   1 -14   7    4.20    2.60 
  -2  14  -7    0.30    2.70 
  -3  14  -7   95.19    5.80 
  -4  14  -7   11.30    3.10 
  -5  14  -7    8.80    2.90 
  -6  14  -7   13.30    3.10 
  -7  14  -7   57.09    4.50 
  -8  14  -7    3.20    2.80 
  -9  14  -7   -9.00    3.00 
 -10  14  -7   33.30    4.50 
  10 -14   7   29.60    5.90 
   5  13  -7   12.60    4.10 
  -5 -13   7   15.50    3.40 
   4  13  -7   10.80    3.80 
  -4 -13   7   20.90    3.50 
   3  13  -7    6.90    3.30 
  -3 -13   7    2.50    2.40 
   2  13  -7   -0.80    2.70 
  -2 -13   7   -0.90    2.40 
   1  13  -7   23.40    3.60 
  -1 -13   7   29.00    3.50 
   0  13  -7   35.70    3.60 
   0 -13   7   21.60    3.40 
  -1  13  -7    0.60    2.10 
  -2  13  -7   13.70    3.00 
  -3  13  -7  208.78    7.20 
  -4  13  -7    3.50    2.40 
  -5  13  -7    6.70    2.50 
  -6  13  -7   -1.20    2.30 
  -7  13  -7    3.90    2.50 
  -8  13  -7   96.39    5.70 
  -9  13  -7  102.89    6.00 
   9 -13   7   89.79    7.20 
 -10  13  -7   -3.00    3.10 
  10 -13   7   -5.80    4.40 
 -11  13  -7    4.10    3.80 
  11 -13   7   13.90    5.60 
   6  12  -7    3.00    3.70 
  -6 -12   7    8.30    2.70 
   5  12  -7    6.10    3.60 
  -5 -12   7    7.70    2.70 
   4  12  -7    3.60    3.00 
  -4 -12   7    2.20    2.20 
   3  12  -7    6.70    3.00 
  -3 -12   7    8.50    2.40 
   2  12  -7    0.10    2.40 
  -2 -12   7   -0.70    2.30 
   1  12  -7   11.10    2.80 
  -1 -12   7    9.50    2.50 
   0  12  -7   15.80    2.70 
   0 -12   7   11.90    2.60 
  -1  12  -7   59.39    4.60 
  -1  12  -7   62.99    3.90 
  -2  12  -7   62.69    4.70 
  -3  12  -7  156.78    5.90 
  -4  12  -7    9.10    2.50 
  -5  12  -7   49.80    4.30 
  -6  12  -7   12.20    2.50 
   6 -12   7   10.60    3.30 
  -7  12  -7   13.30    2.80 
   7 -12   7   19.60    3.70 
  -8  12  -7    3.60    2.50 
   8 -12   7    4.20    3.40 
  -9  12  -7   14.10    3.40 
   9 -12   7   18.90    4.70 
 -10  12  -7   -0.10    3.20 
  10 -12   7   -4.70    4.30 
 -11  12  -7    7.70    3.90 
  11 -12   7   15.40    5.60 
   7  11  -7   -3.90    3.30 
  -7 -11   7    2.70    2.50 
   6  11  -7   30.60    4.40 
  -6 -11   7   32.70    3.60 
   5  11  -7   18.70    3.80 
  -5 -11   7   20.10    3.00 
   4  11  -7    4.30    2.80 
  -4 -11   7    4.40    2.10 
   3  11  -7   96.39    5.30 
  -3 -11   7   97.49    5.00 
   2  11  -7   44.70    4.20 
  -2 -11   7   52.09    4.30 
   1  11  -7    3.20    2.10 
  -1 -11   7    0.30    1.90 
   0  11  -7   80.39    4.20 
  -1  11  -7   12.50    2.30 
  -1  11  -7   11.30    2.50 
  -2  11  -7  306.27    8.10 
  -3  11  -7  598.34   12.40 
  -4  11  -7   87.09    4.50 
  -5  11  -7    3.70    2.10 
  -6  11  -7  288.77    7.70 
  -7  11  -7   18.70    2.90 
   7 -11   7   14.50    3.70 
  -8  11  -7   20.50    3.40 
   8 -11   7   26.70    4.30 
  -9  11  -7   21.50    3.60 
   9 -11   7   21.10    4.70 
 -10  11  -7    1.70    3.00 
  10 -11   7    0.10    4.40 
 -11  11  -7    2.00    3.40 
  11 -11   7   -2.50    4.90 
  -8 -10   7    9.20    2.80 
   7  10  -7   -0.70    3.30 
  -7 -10   7    3.70    2.40 
   6  10  -7   19.50    3.70 
  -6 -10   7   20.60    2.90 
   5  10  -7   15.90    3.40 
  -5 -10   7   17.80    2.80 
   4  10  -7   36.20    3.90 
  -4 -10   7   35.10    3.30 
   3  10  -7  372.16    9.60 
  -3 -10   7  367.76    9.10 
   2  10  -7  175.58    6.10 
  -2 -10   7  172.68    6.00 
   1  10  -7  350.96    8.60 
  -1 -10   7  343.97    8.70 
   0  10  -7   27.80    2.80 
   0  10  -7   24.30    2.70 
  -1  10  -7   35.10    2.80 
  -1  10  -7   31.50    2.90 
  -2  10  -7  251.67    6.70 
  -3  10  -7   42.50    3.20 
  -4  10  -7   30.30    2.70 
  -5  10  -7  223.08    6.30 
   5 -10   7  226.68    7.40 
  -6  10  -7  116.09    4.90 
   6 -10   7  115.29    5.80 
  -7  10  -7  153.08    5.80 
   7 -10   7  155.28    6.90 
  -8  10  -7    8.80    2.70 
   8 -10   7   12.90    3.90 
  -9  10  -7    0.90    2.70 
   9 -10   7    4.90    3.50 
 -10  10  -7    0.80    2.90 
  10 -10   7    4.80    4.20 
 -11  10  -7    4.80    3.60 
   8   9  -7   -0.50    3.50 
  -8  -9   7    5.20    2.30 
   7   9  -7   71.09    6.00 
  -7  -9   7   75.89    5.00 
   6   9  -7   74.29    5.50 
  -6  -9   7   79.89    4.50 
   5   9  -7   37.70    4.00 
  -5  -9   7   27.00    2.90 
   4   9  -7   34.60    3.60 
  -4  -9   7   26.40    2.90 
   3   9  -7  147.59    5.60 
  -3  -9   7  149.69    5.30 
   2   9  -7   44.00    3.80 
  -2  -9   7   50.19    3.60 
   1   9  -7    8.60    2.20 
  -1  -9   7   11.30    2.10 
   0   9  -7    3.90    1.70 
   0   9  -7    1.90    1.80 
  -1   9  -7   86.09    3.60 
  -1   9  -7   92.89    4.00 
  -2   9  -7    2.60    1.60 
  -3   9  -7   46.00    3.10 
  -4   9  -7   45.70    3.20 
   4  -9   7   42.70    4.00 
  -5   9  -7    2.40    1.80 
   5  -9   7    3.70    2.50 
  -6   9  -7   13.00    2.30 
   6  -9   7   15.40    3.20 
  -7   9  -7    9.20    2.30 
   7  -9   7    5.80    3.10 
  -8   9  -7   -2.20    2.20 
   8  -9   7   -2.10    3.10 
  -9   9  -7   -1.20    2.60 
   9  -9   7    0.80    3.60 
 -10   9  -7   26.70    3.80 
  10  -9   7   35.50    5.80 
 -11   9  -7    0.20    3.00 
  11  -9   7   -3.50    4.60 
   9   8  -7    0.80    3.60 
  -9  -8   7    5.10    2.70 
   8   8  -7   27.20    4.40 
  -8  -8   7   36.40    3.60 
   7   8  -7  172.48    7.30 
  -7  -8   7  165.28    6.20 
   6   8  -7  170.18    6.90 
  -6  -8   7  174.88    6.00 
   5   8  -7   -2.30    2.20 
  -5  -8   7   -0.10    1.70 
   4   8  -7   23.70    3.10 
  -4  -8   7   26.00    2.70 
   3   8  -7   46.60    3.70 
  -3  -8   7   44.50    3.30 
   2   8  -7   49.20    3.50 
  -2  -8   7   44.80    3.30 
   1   8  -7   79.59    3.80 
   0   8  -7    6.30    1.70 
   0   8  -7    8.10    1.80 
  -1   8  -7   86.99    3.50 
  -2   8  -7    0.20    1.30 
  -3   8  -7    4.40    1.50 
  -4   8  -7  126.79    4.30 
  -5   8  -7    0.90    1.70 
   5  -8   7    2.30    2.50 
  -6   8  -7    5.20    1.90 
   6  -8   7    2.10    2.70 
  -7   8  -7  113.69    4.90 
   7  -8   7  104.59    6.00 
  -8   8  -7   59.49    4.60 
   8  -8   7   54.39    5.50 
  -9   8  -7  110.39    5.90 
   9  -8   7   87.59    6.80 
 -10   8  -7   47.10    4.30 
 -11   8  -7   33.30    4.20 
  10   7  -7   -4.00    3.60 
 -10  -7   7    4.30    2.40 
   9   7  -7    0.70    3.40 
  -9  -7   7    3.00    2.30 
   8   7  -7    2.80    3.00 
  -8  -7   7    6.40    2.30 
   7   7  -7  126.09    6.20 
  -7  -7   7  120.19    5.20 
   6   7  -7    7.80    2.80 
  -6  -7   7    6.70    1.80 
   5   7  -7    8.10    2.40 
  -5  -7   7   12.10    2.00 
   4   7  -7   49.50    3.70 
  -4  -7   7   55.09    3.40 
   3   7  -7   35.80    3.10 
  -3  -7   7   35.30    2.90 
   2   7  -7    1.60    1.80 
  -2  -7   7    2.60    1.40 
   1   7  -7   26.10    2.40 
   0   7  -7  117.89    3.80 
   0   7  -7  120.69    4.10 
  -1   7  -7   11.70    1.50 
  -1   7  -7    8.70    1.50 
  -2   7  -7   55.09    2.60 
  -2   7  -7   59.09    3.40 
  -3   7  -7   11.50    2.20 
  -3   7  -7   11.20    1.60 
  -4   7  -7    1.80    1.40 
  -5   7  -7   23.00    2.40 
   5  -7   7   26.30    3.70 
  -6   7  -7  199.78    5.80 
   6  -7   7  179.98    7.00 
  -7   7  -7    7.60    2.20 
   7  -7   7   15.10    3.60 
  -8   7  -7   12.30    2.60 
  -9   7  -7   35.30    3.50 
 -10   7  -7   49.40    4.30 
 -11   7  -7    1.20    3.20 
  10   6  -7    1.40    3.50 
 -10  -6   7   -0.80    2.10 
   9   6  -7    2.10    3.20 
  -9  -6   7   -1.90    2.10 
   8   6  -7    3.20    2.90 
  -8  -6   7   -1.00    1.90 
   7   6  -7   99.19    5.50 
  -7  -6   7  105.09    4.70 
   6   6  -7   47.60    4.10 
  -6  -6   7   51.89    3.40 
   5   6  -7   18.60    2.80 
  -5  -6   7   17.10    2.20 
   4   6  -7   -0.60    1.90 
  -4  -6   7   -1.30    1.30 
   3   6  -7    5.10    1.80 
  -3  -6   7    6.00    1.50 
   2   6  -7  245.68    6.30 
   1   6  -7    3.60    1.50 
   0   6  -7  104.59    3.60 
  -1   6  -7   28.70    2.50 
  -2   6  -7   21.00    2.60 
  -3   6  -7    6.80    2.00 
  -3   6  -7    9.60    1.50 
  -4   6  -7    9.70    2.10 
  -4   6  -7    6.20    1.50 
  -5   6  -7  110.29    4.10 
  -6   6  -7   44.70    3.40 
   6  -6   7   47.30    4.50 
  -7   6  -7    2.20    2.00 
   7  -6   7    0.30    3.00 
  -8   6  -7   31.60    3.20 
  -9   6  -7   29.40    3.40 
 -10   6  -7   -3.00    2.70 
 -11   6  -7    0.20    3.20 
  11   5  -7   15.50    4.30 
 -11  -5   7   12.60    3.10 
  10   5  -7   -2.20    3.00 
 -10  -5   7    0.90    2.20 
   9   5  -7    0.60    2.80 
  -9  -5   7    1.90    1.90 
   8   5  -7    7.00    3.10 
  -8  -5   7   12.20    2.40 
   7   5  -7  198.98    6.80 
  -7  -5   7  204.08    6.00 
   6   5  -7    5.40    2.20 
  -6  -5   7    2.30    1.40 
   5   5  -7   18.00    2.60 
  -5  -5   7   20.10    2.00 
   4   5  -7   18.10    2.50 
   3   5  -7  138.89    4.50 
   2   5  -7  155.58    4.70 
   1   5  -7   35.50    2.40 
  -1   5  -7   27.40    2.40 
   1  -5   7   23.50    2.10 
  -2   5  -7    2.10    1.50 
  -3   5  -7    8.70    2.00 
  -3   5  -7    9.90    1.40 
  -4   5  -7    6.30    1.50 
  -4   5  -7    4.90    2.00 
  -5   5  -7   -0.60    1.40 
  -6   5  -7   34.30    2.70 
   6  -5   7   37.20    4.20 
  -7   5  -7   -0.90    1.80 
   7  -5   7    0.20    2.90 
  -8   5  -7    2.10    2.20 
  -9   5  -7   58.69    4.80 
 -10   5  -7   43.90    4.20 
 -11   5  -7    6.90    3.40 
  11   4  -7   12.60    3.60 
 -11  -4   7   10.20    2.70 
  10   4  -7   -1.40    2.90 
 -10  -4   7   -2.60    1.90 
   9   4  -7   10.70    3.10 
  -9  -4   7   21.00    2.70 
   8   4  -7   20.70    3.20 
  -8  -4   7   18.40    2.40 
   7   4  -7   86.39    4.70 
  -7  -4   7   86.69    3.90 
   6   4  -7    3.10    2.20 
  -6  -4   7    5.40    1.40 
   5   4  -7  134.09    4.90 
   4   4  -7    5.00    1.80 
   3   4  -7   83.09    3.50 
   2   4  -7  198.28    5.20 
   1   4  -7    0.30    1.50 
   0   4  -7  249.28    6.30 
   0  -4   7  244.08    5.80 
  -1   4  -7    5.20    1.60 
   1  -4   7    6.70    1.40 
  -2   4  -7   85.69    3.50 
  -3   4  -7   -1.50    1.40 
  -3   4  -7    2.10    1.10 
  -4   4  -7   81.29    3.20 
  -4   4  -7   81.69    4.10 
  -5   4  -7   27.10    3.00 
  -5   4  -7   30.10    2.30 
  -6   4  -7   76.99    3.90 
  -7   4  -7   -1.50    1.80 
  -8   4  -7    3.60    2.10 
  -9   4  -7    0.10    2.30 
 -10   4  -7   67.99    5.50 
  12   3  -7    1.10    3.50 
 -12  -3   7   -2.70    2.60 
  11   3  -7   -2.20    2.90 
 -11  -3   7   -3.40    2.20 
  10   3  -7    1.10    2.70 
 -10  -3   7   -0.80    1.80 
   9   3  -7    4.70    2.50 
  -9  -3   7    0.80    1.60 
   8   3  -7    0.80    2.20 
  -8  -3   7   -1.80    1.40 
   7   3  -7   18.30    2.70 
   6   3  -7    4.60    2.10 
   5   3  -7    2.60    1.70 
   4   3  -7  308.57    7.30 
   3   3  -7   48.50    2.80 
   2   3  -7   94.09    3.70 
   1   3  -7  752.82   14.20 
  -1  -3   7  748.43   13.70 
   0   3  -7    0.40    1.60 
   0  -3   7    2.00    1.30 
  -1   3  -7  131.39    4.30 
   1  -3   7  132.39    3.80 
  -2   3  -7    8.50    1.70 
  -3   3  -7  119.99    4.40 
  -4   3  -7   41.80    2.60 
  -5   3  -7   72.69    3.40 
  -6   3  -7   10.80    2.00 
  -7   3  -7    3.00    1.90 
  -8   3  -7   20.70    2.90 
  -9   3  -7   17.60    3.00 
 -10   3  -7    3.50    2.70 
  12   2  -7    7.70    3.50 
 -12  -2   7    2.40    2.60 
  11   2  -7    6.10    3.10 
 -11  -2   7   -2.60    2.10 
  10   2  -7    5.00    2.70 
 -10  -2   7    5.70    2.20 
   9   2  -7   18.90    3.10 
  -9  -2   7   22.40    2.60 
   8   2  -7  112.89    5.00 
   7   2  -7  309.77    7.90 
   6   2  -7   48.60    3.60 
   5   2  -7   12.20    2.10 
   4   2  -7   81.69    3.50 
   3   2  -7  534.95   10.80 
  -3  -2   7  518.75   10.50 
   2   2  -7  875.11   16.10 
  -2  -2   7  880.11   15.80 
   1   2  -7  395.26    8.70 
  -1  -2   7  415.26    8.30 
   0   2  -7   66.89    3.20 
   0  -2   7   67.39    2.90 
  -1   2  -7   19.10    2.20 
   1  -2   7   15.60    1.80 
  -2   2  -7    9.80    1.90 
   2  -2   7    9.00    1.60 
  -4   2  -7  230.98    5.50 
  -5   2  -7    4.50    1.50 
  -6   2  -7   76.49    3.80 
  -7   2  -7    8.30    2.10 
  -8   2  -7   36.30    3.50 
  -9   2  -7   35.10    3.70 
 -10   2  -7   28.40    4.00 
 -12  -1   7   12.70    3.10 
  11   1  -7   41.70    4.30 
 -11  -1   7   48.90    4.10 
  10   1  -7   32.40    3.90 
 -10  -1   7   37.10    3.20 
   9   1  -7   45.90    4.00 
   8   1  -7  102.99    4.70 
   7   1  -7    5.50    2.20 
   6   1  -7  280.57    7.10 
   4   1  -7  447.36    9.80 
  -4  -1   7  459.85    9.60 
   3   1  -7  289.67    7.10 
  -3  -1   7  293.47    6.90 
   2   1  -7 1273.97   22.60 
  -2  -1   7 1319.97   22.30 
   1   1  -7  469.15    9.70 
  -1  -1   7  466.35    9.30 
   0   1  -7   36.60    2.60 
   0  -1   7   30.70    2.40 
   1  -1   7  229.78    5.60 
  -2   1  -7   40.30    2.70 
   2  -1   7   38.30    2.70 
   3  -1   7  190.58    5.40 
  -4   1  -7  134.99    4.00 
   4  -1   7  132.99    4.60 
  -5   1  -7  111.89    3.90 
   5  -1   7  105.49    4.20 
  -6   1  -7   46.60    3.00 
  -7   1  -7   -0.10    1.60 
  -8   1  -7    8.90    2.50 
  -9   1  -7    5.50    2.70 
 -13   0   7   37.30    4.20 
  12   0  -7    4.60    4.40 
 -12   0   7   -1.40    2.40 
 -11   0   7   11.70    2.60 
  10   0  -7  152.38    6.00 
   9   0  -7   16.90    2.80 
   8   0  -7    7.40    2.20 
  -6   0   7   16.80    2.50 
   5   0  -7   36.00    3.70 
  -5   0   7   38.60    3.30 
   4   0  -7  205.88    6.10 
  -4   0   7  217.98    5.80 
   3   0  -7  164.98    5.20 
  -3   0   7  165.38    4.70 
   2   0  -7  339.37    7.80 
  -2   0   7  338.87    7.40 
   1   0  -7   57.09    3.00 
  -1   0   7   59.79    3.00 
   0   0   7  310.67    7.00 
   1   0   7   43.60    2.80 
   2   0   7   11.60    2.00 
   3   0   7   59.99    3.40 
  -4   0  -7  111.89    3.80 
   4   0   7  111.99    4.50 
  -5   0  -7   41.30    2.90 
   5   0   7   37.60    3.10 
  -6   0  -7    7.30    1.90 
   6   0   7    6.60    2.00 
  -7   0  -7  114.89    4.90 
  -8   0  -7   72.09    4.50 
  -9   0  -7    2.20    2.50 
 -13   1   7    8.20    3.20 
 -12   1   7   -0.70    2.40 
 -11   1   7    5.80    2.30 
  -9   1   7   89.19    4.70 
  -8   1   7   -0.10    2.10 
   7  -1  -7   14.60    3.50 
  -7   1   7   18.80    2.80 
   6  -1  -7    2.90    2.90 
  -6   1   7    9.70    2.30 
   5  -1  -7   30.40    3.40 
  -5   1   7   28.10    2.70 
   4  -1  -7    1.90    2.00 
  -4   1   7    2.00    1.50 
   3  -1  -7   14.30    2.40 
  -3   1   7   12.70    1.90 
   2  -1  -7   12.10    2.20 
  -2   1   7   10.10    1.80 
   1  -1  -7  423.16    9.20 
  -1   1   7  429.16    8.90 
   0   1   7   32.10    2.70 
   1   1   7  394.36    8.80 
   2   1   7  127.89    4.70 
   3   1   7   71.89    4.00 
  -4  -1  -7  259.47    6.30 
   4   1   7  262.67    7.20 
  -5  -1  -7    1.80    1.40 
   5   1   7   -1.50    1.60 
  -6  -1  -7    1.50    1.70 
   6   1   7    3.00    1.80 
  -7  -1  -7   15.80    2.60 
   7   1   7   19.80    2.80 
  -8  -1  -7    1.30    2.30 
  -9   2   7  160.08    5.90 
  -8   2   7   48.20    4.10 
   7  -2  -7   43.60    4.50 
  -7   2   7   43.80    3.80 
   6  -2  -7   37.80    4.10 
  -6   2   7   35.10    3.10 
   5  -2  -7   78.89    4.70 
  -5   2   7   84.69    3.80 
   4  -2  -7  232.48    6.70 
  -4   2   7  226.88    6.00 
   3  -2  -7    0.20    1.90 
  -3   2   7   -0.80    1.50 
   2  -2  -7   65.59    3.60 
  -2   2   7   67.79    3.30 
  -1   2   7   22.40    2.40 
   0   2   7  200.68    5.80 
   1   2   7  438.06    9.80 
   2   2   7   51.79    3.70 
  -3  -2  -7  326.07    7.20 
   3   2   7  335.37    8.50 
  -4  -2  -7   16.40    1.80 
   4   2   7   18.30    2.60 
  -5  -2  -7   22.30    2.30 
   5   2   7   24.50    3.00 
  -6  -2  -7   46.40    3.70 
   6   2   7   43.70    4.00 
  -7  -2  -7    4.00    2.20 
   7   2   7    7.30    2.60 
  -8  -2  -7   61.69    4.90 
   8   2   7   62.69    5.00 
   9  -3  -7   90.99    6.60 
   8  -3  -7   19.60    4.20 
   7  -3  -7    5.80    3.30 
  -7   3   7    0.10    2.00 
   6  -3  -7    0.60    2.90 
  -6   3   7    3.80    2.00 
   5  -3  -7  251.57    7.60 
  -5   3   7  256.97    6.60 
   4  -3  -7   60.49    4.20 
  -4   3   7   59.99    3.50 
   3  -3  -7   22.70    2.90 
  -3   3   7   21.70    2.40 
  -2   3   7  156.48    5.10 
  -1   3   7    0.70    1.90 
   0   3   7   85.69    4.30 
   1   3   7   -0.10    1.80 
   2   3   7    7.20    2.20 
   3   3   7   -0.10    1.80 
  -4  -3  -7   -0.20    1.30 
   4   3   7   -3.20    1.90 
  -5  -3  -7   23.50    2.50 
   5   3   7   22.00    3.20 
  -6  -3  -7   23.00    2.80 
   6   3   7   25.30    3.30 
  -7  -3  -7   50.09    4.30 
   7   3   7   57.89    4.90 
  11  -4  -7    6.30    4.70 
  10  -4  -7   25.70    4.90 
   9  -4  -7   45.90    5.20 
   8  -4  -7   -1.40    3.30 
  -8   4   7   -0.70    2.10 
   7  -4  -7   -1.80    3.10 
  -7   4   7    4.30    2.20 
   6  -4  -7  399.86   10.50 
  -6   4   7  417.56    9.20 
   5  -4  -7  124.39    5.70 
  -5   4   7  113.19    4.60 
  -4   4   7    1.80    1.90 
  -3   4   7    2.40    1.90 
  -2   4   7    0.30    1.90 
  -1   4   7    3.30    2.00 
   0   4   7    4.50    2.10 
   1   4   7   -1.70    2.10 
   2   4   7  129.29    5.60 
  -3  -4  -7    9.70    1.80 
   3   4   7    8.20    2.50 
  -4  -4  -7   54.89    3.50 
   4   4   7   57.89    4.60 
  -5  -4  -7    1.20    1.70 
   5   4   7    0.00    2.10 
  -6  -4  -7    2.20    1.90 
   6   4   7   -6.00    2.30 
  12  -5  -7    7.40    5.30 
  11  -5  -7    2.00    4.80 
  10  -5  -7   51.69    5.90 
   9  -5  -7   20.90    4.60 
   8  -5  -7   11.10    4.00 
  -8   5   7   14.80    2.50 
   7  -5  -7   -1.20    3.30 
  -7   5   7    1.50    2.00 
   6  -5  -7  214.08    7.70 
  -6   5   7  205.68    6.10 
   5  -5  -7   16.30    3.50 
  -5   5   7   18.50    2.70 
  -4   5   7    3.70    2.20 
  -3   5   7    0.10    2.10 
  -2   5   7   11.30    2.50 
  -1   5   7   75.19    4.40 
   0   5   7    0.30    2.00 
   1   5   7   -2.10    2.00 
   2   5   7  257.47    8.10 
  -3  -5  -7  105.19    4.40 
   3   5   7  112.09    5.80 
  -4  -5  -7   25.50    2.80 
   4   5   7   31.20    3.70 
  -5  -5  -7    2.90    1.80 
   5   5   7    4.10    2.60 
  -6  -5  -7   19.60    2.90 
   6   5   7   16.30    3.60 
  12  -6  -7    2.70    5.00 
  11  -6  -7   47.80    6.30 
  10  -6  -7    9.00    4.70 
   9  -6  -7   64.19    6.30 
   8  -6  -7   -0.80    3.60 
   7  -6  -7   26.30    4.20 
  -7   6   7   26.00    3.00 
   6  -6  -7   17.70    3.80 
  -6   6   7   19.40    2.80 
  -5   6   7   -4.20    2.10 
  -4   6   7  127.99    5.30 
  -3   6   7   19.50    3.00 
  -2   6   7   69.69    4.40 
  -1   6   7   22.40    3.10 
   0   6   7   65.19    4.70 
   1   6   7   45.90    4.10 
  -2  -6  -7  103.59    4.20 
   2   6   7  104.89    6.00 
  -3  -6  -7   -0.50    1.60 
   3   6   7    3.90    2.80 
  -4  -6  -7   41.30    3.30 
   4   6   7   47.10    4.70 
  -5  -6  -7    4.70    2.10 
   5   6   7    1.80    3.00 
  13  -7  -7    6.00    5.80 
  11  -7  -7   -4.90    4.50 
  10  -7  -7   51.79    6.20 
   9  -7  -7   15.50    4.60 
   8  -7  -7    9.80    4.00 
   7  -7  -7   10.00    3.60 
   6  -7  -7  400.86   11.10 
  -6   7   7  409.46    9.60 
  -5   7   7   34.20    3.50 
  -4   7   7   -1.30    2.30 
  -3   7   7    4.80    2.60 
  -2   7   7   13.80    2.80 
  -1   7   7    6.60    2.60 
   0   7   7   91.99    5.50 
   1   7   7    3.20    2.80 
  -2  -7  -7   78.89    4.00 
   2   7   7   88.79    6.00 
  -3  -7  -7    2.20    1.80 
   3   7   7   -1.30    2.80 
  -4  -7  -7   11.10    2.50 
   4   7   7   11.30    3.50 
  13  -8  -7    4.60    5.90 
  12  -8  -7   23.50    5.80 
  11  -8  -7   29.60    5.90 
  10  -8  -7  183.58    9.40 
   9  -8  -7   29.20    5.20 
   8  -8  -7    4.30    3.90 
  -6   8   7  110.19    5.40 
  -5   8   7    0.80    2.50 
  -4   8   7   98.59    5.40 
  -3   8   7  260.87    8.20 
  -2   8   7   54.89    4.80 
  -1   8   7   76.19    5.50 
   0   8   7   37.50    4.30 
   1   8   7   20.90    4.00 
  -2  -8  -7   27.40    2.70 
   2   8   7   38.50    4.50 
  -3  -8  -7    4.60    2.00 
   3   8   7    7.20    3.60 
  13  -9  -7    7.70    6.00 
  12  -9  -7   -1.70    5.30 
  11  -9  -7   21.80    5.60 
  10  -9  -7   50.29    6.20 
   9  -9  -7   19.50    5.00 
   8  -9  -7   76.49    6.70 
  -7   9   7   -0.70    2.50 
  -6   9   7   57.79    4.80 
  -5   9   7   -0.90    2.60 
  -4   9   7    7.50    3.10 
  -3   9   7   -1.60    2.80 
  -2   9   7   23.80    3.90 
  -1   9   7  131.39    6.80 
   0   9   7   43.50    4.90 
  -1  -9  -7   14.70    2.50 
   1   9   7   25.70    4.30 
  -2  -9  -7    2.10    2.10 
   2   9   7   -2.50    3.20 
  12 -10  -7   -1.90    5.40 
  11 -10  -7   -0.90    4.90 
  10 -10  -7   20.30    5.50 
  -7  10   7    6.00    2.70 
  -6  10   7   32.00    4.00 
  -5  10   7    7.10    3.10 
  -4  10   7    8.00    3.10 
  -3  10   7   11.20    3.40 
  -2  10   7   16.20    3.80 
  -1  10   7   66.19    6.10 
   0  10   7   22.30    4.20 
   1  10   7    7.10    3.60 
  12 -11  -7    2.60    5.70 
  -7  11   7   16.00    3.50 
  -6  11   7    3.10    3.10 
  -5  11   7    2.30    3.00 
  -4  11   7   -5.20    2.90 
  -3  11   7   -0.70    3.00 
  -2  11   7   27.60    4.50 
  -1  11   7    1.10    3.30 
  -7  12   7   10.10    3.40 
  -6  12   7   -0.90    3.10 
  -5  12   7    5.10    3.40 
  -4  12   7    5.50    3.60 
  -3  12   7   21.50    4.30 
  -6  13   7   -2.10    3.30 
   1 -17   8   10.40    3.90 
   2 -17   8   -5.50    3.10 
  -4  17  -8   23.00    4.50 
  -5  17  -8   39.90    5.20 
  -6  17  -8   -2.50    3.60 
  -7  17  -8    6.10    3.70 
   1  16  -8    6.40    3.70 
  -1 -16   8    2.20    3.30 
   0  16  -8   80.29    6.10 
   0 -16   8   77.89    6.70 
   1 -16   8   19.60    3.80 
  -3  16  -8   90.09    6.70 
  -4  16  -8   33.20    4.40 
  -5  16  -8    2.70    3.40 
  -6  16  -8   -1.80    3.20 
  -7  16  -8   -2.10    3.40 
  -8  16  -8    1.00    3.50 
  -9  16  -8    2.70    3.60 
   2  15  -8   -3.00    3.30 
  -2 -15   8    5.60    2.70 
   1  15  -8    7.80    3.50 
  -1 -15   8    0.40    2.60 
   0  15  -8    6.60    3.20 
   0 -15   8    2.00    2.90 
   1 -15   8    3.70    2.80 
  -2  15  -8   85.79    6.40 
  -3  15  -8  165.48    7.40 
  -4  15  -8   88.19    6.20 
  -5  15  -8   12.60    3.20 
  -6  15  -8   14.10    3.50 
  -7  15  -8    6.60    3.30 
  -8  15  -8    4.30    3.30 
  -9  15  -8   -3.10    3.10 
   4  14  -8   -0.40    3.60 
  -4 -14   8    6.90    2.80 
   3  14  -8    4.70    3.70 
  -3 -14   8    9.80    3.00 
   2  14  -8   23.10    3.90 
  -2 -14   8   28.10    3.80 
   1  14  -8   -1.10    2.70 
  -1 -14   8    1.00    2.40 
   0  14  -8    7.10    2.80 
   0 -14   8    6.90    2.70 
  -1  14  -8   23.40    3.20 
  -2  14  -8   74.09    5.40 
  -3  14  -8   13.30    3.20 
  -4  14  -8   10.00    3.00 
  -5  14  -8    1.80    2.70 
  -6  14  -8    4.40    2.70 
  -7  14  -8   26.80    3.60 
  -8  14  -8   28.30    3.70 
   8 -14   8   20.80    4.50 
  -9  14  -8   18.30    3.90 
   9 -14   8   16.20    4.90 
 -10  14  -8   -0.20    3.40 
  10 -14   8    0.90    4.90 
   5  13  -8   -2.30    3.50 
  -5 -13   8    3.50    2.50 
   4  13  -8    0.00    3.30 
  -4 -13   8    5.90    2.50 
   3  13  -8   27.50    4.10 
  -3 -13   8   26.80    3.50 
   2  13  -8    1.20    2.90 
  -2 -13   8   -0.40    2.40 
   1  13  -8   -0.70    2.50 
  -1 -13   8    1.00    2.20 
   0  13  -8    8.00    2.60 
   0 -13   8    7.40    2.60 
  -1  13  -8   74.79    5.30 
  -1  13  -8   76.99    4.50 
  -2  13  -8   62.89    5.00 
  -3  13  -8   -2.30    2.30 
  -4  13  -8  131.39    5.90 
  -5  13  -8   48.30    4.10 
  -6  13  -8    1.90    2.30 
  -7  13  -8   13.00    2.90 
  -8  13  -8    0.30    2.90 
  -9  13  -8    6.00    3.00 
   9 -13   8   -4.10    4.10 
 -10  13  -8   35.00    4.30 
  10 -13   8   36.30    6.10 
   6  12  -8   83.99    6.80 
  -6 -12   8   84.19    5.40 
   5  12  -8   -0.40    3.40 
  -5 -12   8    4.70    2.40 
   4  12  -8   27.10    4.10 
  -4 -12   8   24.60    3.10 
   3  12  -8    7.00    3.10 
  -3 -12   8    4.20    2.10 
   2  12  -8    0.10    2.60 
  -2 -12   8    0.40    2.10 
   1  12  -8    0.20    2.30 
  -1 -12   8   -3.30    1.80 
   0  12  -8    9.00    2.40 
   0 -12   8    3.80    2.20 
  -1  12  -8    0.60    2.10 
  -2  12  -8    0.40    2.20 
  -3  12  -8    4.50    2.40 
  -4  12  -8   40.50    3.60 
  -5  12  -8    8.40    2.50 
  -6  12  -8    2.00    2.20 
   6 -12   8   -2.30    2.80 
  -7  12  -8   -1.60    2.30 
  -8  12  -8   17.40    3.00 
   8 -12   8   12.50    4.00 
  -9  12  -8    3.70    3.10 
   9 -12   8    5.20    4.10 
 -10  12  -8    0.90    3.20 
  10 -12   8   11.30    4.80 
 -11  12  -8    5.10    3.80 
   7  11  -8    4.40    3.70 
  -7 -11   8    3.70    2.50 
   6  11  -8   13.20    3.70 
  -6 -11   8   12.60    2.70 
   5  11  -8   40.80    4.60 
  -5 -11   8   35.60    3.50 
   4  11  -8    2.30    2.80 
  -4 -11   8   -0.90    2.00 
   3  11  -8   10.80    3.00 
  -3 -11   8   10.40    2.30 
   2  11  -8    4.10    2.50 
  -2 -11   8    7.50    2.10 
   1  11  -8   86.39    4.70 
  -1 -11   8   92.69    4.80 
   0  11  -8    9.50    2.30 
  -1  11  -8    8.10    2.30 
  -2  11  -8  214.68    6.50 
  -3  11  -8   83.49    4.50 
  -4  11  -8   97.09    4.70 
  -5  11  -8  550.84   11.60 
   5 -11   8  538.55   12.70 
  -6  11  -8   17.60    2.70 
   6 -11   8   11.00    3.30 
  -7  11  -8  154.68    6.10 
   7 -11   8  157.58    7.20 
  -8  11  -8    6.80    2.70 
   8 -11   8    9.80    4.00 
  -9  11  -8    9.00    3.20 
   9 -11   8   17.30    4.40 
 -10  11  -8   -2.40    2.90 
  10 -11   8    1.10    4.30 
 -11  11  -8    2.80    3.40 
  11 -11   8    0.50    4.90 
   8  10  -8   -3.60    3.40 
  -8 -10   8    5.90    2.40 
   7  10  -8    1.60    3.30 
  -7 -10   8    7.00    2.30 
   6  10  -8   22.80    4.00 
  -6 -10   8   24.80    3.00 
   5  10  -8   -0.50    2.70 
  -5 -10   8    4.00    2.00 
   4  10  -8   36.20    4.00 
  -4 -10   8   30.50    3.00 
   3  10  -8   47.70    4.50 
  -3 -10   8   67.59    4.00 
   2  10  -8   -2.10    2.10 
  -2 -10   8    2.00    1.70 
   1  10  -8   -2.10    2.00 
  -1 -10   8    0.10    1.70 
   0  10  -8   18.10    2.50 
   0  10  -8   14.40    2.40 
  -1  10  -8  283.17    7.30 
  -2  10  -8  209.48    6.00 
  -3  10  -8   22.80    2.50 
  -4  10  -8  178.38    5.50 
  -5  10  -8   80.29    4.10 
   5 -10   8   73.79    5.10 
  -6  10  -8   93.69    4.70 
   6 -10   8   92.99    5.70 
  -7  10  -8    1.00    2.20 
   7 -10   8    1.90    3.10 
  -8  10  -8    4.30    2.50 
   8 -10   8    5.90    3.60 
  -9  10  -8    7.70    2.80 
   9 -10   8    4.90    4.20 
 -10  10  -8   31.50    4.00 
  10 -10   8   30.50    5.50 
 -11  10  -8   -0.60    3.50 
   8   9  -8   10.40    4.00 
  -8  -9   8   17.70    3.00 
   7   9  -8   25.60    4.30 
  -7  -9   8   29.80    3.30 
   6   9  -8  255.87    8.70 
  -6  -9   8  269.37    7.60 
   5   9  -8   20.90    3.40 
  -5  -9   8   25.50    2.80 
   4   9  -8   34.80    3.80 
  -4  -9   8   30.10    2.90 
   3   9  -8   35.10    3.50 
  -3  -9   8   33.50    2.90 
   2   9  -8   26.20    3.10 
  -2  -9   8   21.60    2.40 
   1   9  -8    3.10    2.00 
  -1  -9   8    4.50    1.70 
   0   9  -8   17.70    2.30 
   0   9  -8   20.40    2.30 
  -1   9  -8   13.60    2.00 
  -2   9  -8    7.20    1.80 
  -3   9  -8    2.20    1.50 
  -4   9  -8   24.50    2.40 
  -5   9  -8    0.10    1.80 
   5  -9   8   -0.20    2.60 
  -6   9  -8   10.10    2.40 
   6  -9   8    5.10    2.90 
  -7   9  -8    1.10    2.20 
   7  -9   8    6.70    3.40 
  -8   9  -8   24.80    3.20 
   8  -9   8   23.70    4.40 
  -9   9  -8    1.70    2.70 
   9  -9   8    9.00    4.40 
 -10   9  -8   13.10    3.30 
  10  -9   8   11.60    4.70 
 -11   9  -8   -1.30    3.20 
   9   8  -8    6.60    3.90 
  -9  -8   8    5.60    2.70 
   8   8  -8    6.70    3.60 
  -8  -8   8   12.00    2.40 
   7   8  -8  112.69    6.50 
  -7  -8   8  122.09    5.40 
   6   8  -8    4.40    2.80 
  -6  -8   8    6.20    2.00 
   5   8  -8    7.00    2.70 
  -5  -8   8    1.50    1.60 
   4   8  -8   69.69    4.50 
  -4  -8   8   72.79    3.80 
   3   8  -8  323.17    8.30 
  -3  -8   8  316.87    7.60 
   2   8  -8    1.10    1.90 
  -2  -8   8    1.40    1.50 
   1   8  -8   10.60    2.10 
   0   8  -8    1.00    1.60 
   0   8  -8    0.90    1.40 
  -1   8  -8   15.70    1.90 
  -2   8  -8   14.90    1.80 
  -3   8  -8   68.39    3.20 
  -3   8  -8   67.59    4.00 
  -4   8  -8    0.30    1.50 
  -5   8  -8   23.30    2.50 
   5  -8   8   25.70    3.70 
  -6   8  -8   46.00    3.50 
   6  -8   8   41.30    4.50 
  -7   8  -8    4.70    2.20 
   7  -8   8    6.30    3.20 
  -8   8  -8    0.90    2.30 
   8  -8   8    4.10    3.50 
  -9   8  -8    4.20    2.70 
 -10   8  -8    5.60    3.00 
 -11   8  -8    2.70    3.20 
  10   7  -8    5.00    3.70 
 -10  -7   8    3.50    2.40 
   9   7  -8    2.90    3.30 
  -9  -7   8    0.50    2.20 
   8   7  -8   44.80    4.70 
  -8  -7   8   47.20    4.10 
   7   7  -8    7.50    3.10 
  -7  -7   8    9.80    2.20 
   6   7  -8    1.00    2.40 
  -6  -7   8    1.00    1.60 
   5   7  -8   58.29    4.20 
  -5  -7   8   55.49    3.40 
   4   7  -8   28.40    3.10 
  -4  -7   8   24.90    2.50 
   3   7  -8   63.49    4.00 
  -3  -7   8   58.39    3.20 
   2   7  -8   -1.60    1.60 
   1   7  -8    8.80    1.90 
   0   7  -8    4.20    1.60 
  -2   7  -8   18.10    1.80 
  -2   7  -8   27.20    3.00 
  -3   7  -8    3.60    2.10 
  -3   7  -8    2.70    1.30 
  -4   7  -8   31.90    3.30 
  -4   7  -8   28.10    2.30 
  -5   7  -8    0.60    1.60 
  -6   7  -8    7.50    2.00 
   6  -7   8    6.90    3.00 
  -7   7  -8  102.89    4.80 
   7  -7   8   83.69    5.80 
  -8   7  -8   -1.20    2.20 
  -9   7  -8   14.30    3.10 
   9  -7   8   18.50    4.60 
 -10   7  -8    9.80    3.20 
 -11   7  -8    0.60    3.10 
  10   6  -8   -0.30    3.70 
 -10  -6   8    6.30    2.40 
   9   6  -8   18.20    3.70 
  -9  -6   8   24.60    3.20 
   8   6  -8   20.10    3.40 
  -8  -6   8   16.40    2.50 
   7   6  -8   -2.70    2.40 
  -7  -6   8    1.00    1.60 
   6   6  -8   29.70    3.40 
  -6  -6   8   35.20    2.80 
   5   6  -8   95.49    4.70 
   4   6  -8    3.20    2.10 
   3   6  -8   -1.70    1.70 
   2   6  -8   49.40    3.30 
   1   6  -8   88.89    3.70 
   0   6  -8   35.50    2.80 
  -1   6  -8   48.70    3.20 
   1  -6   8   53.09    2.90 
  -2   6  -8    7.50    2.10 
  -3   6  -8   30.80    3.30 
  -4   6  -8    3.40    2.10 
  -4   6  -8    3.80    1.50 
  -5   6  -8   70.19    3.60 
  -6   6  -8   -1.30    1.70 
   6  -6   8    2.30    3.00 
  -7   6  -8   21.90    2.80 
  -8   6  -8   -1.30    2.10 
  -9   6  -8    6.20    2.70 
 -10   6  -8   -2.90    2.60 
  11   5  -8    7.60    3.70 
 -11  -5   8    6.70    2.80 
  10   5  -8    3.80    3.30 
 -10  -5   8    3.60    2.20 
   9   5  -8    3.20    3.00 
  -9  -5   8    3.90    2.00 
   8   5  -8    2.10    2.80 
  -8  -5   8    4.20    1.90 
   7   5  -8   90.49    5.10 
   6   5  -8    4.20    2.20 
   5   5  -8   21.40    2.70 
   4   5  -8   27.30    2.80 
   3   5  -8   50.19    3.30 
   2   5  -8    5.20    1.70 
   0   5  -8  104.09    4.20 
   0  -5   8  106.19    4.00 
  -1   5  -8  190.98    5.70 
   1  -5   8  198.88    5.10 
  -2   5  -8   55.39    3.30 
  -3   5  -8   32.60    3.20 
  -4   5  -8   35.60    2.60 
  -4   5  -8   31.90    3.40 
  -5   5  -8    4.30    1.70 
  -5   5  -8    2.50    2.20 
  -6   5  -8    9.90    2.00 
  -7   5  -8    0.20    1.80 
  -8   5  -8   56.19    4.40 
  -9   5  -8   -2.20    2.30 
 -10   5  -8    4.20    2.90 
  11   4  -8    1.50    3.40 
 -11  -4   8    1.20    2.30 
  10   4  -8    2.90    3.00 
 -10  -4   8    2.20    2.20 
   9   4  -8   16.10    3.30 
  -9  -4   8   21.60    2.60 
   8   4  -8   74.89    4.80 
   7   4  -8    7.40    2.40 
   6   4  -8   42.70    3.60 
   5   4  -8  110.69    4.60 
   4   4  -8  149.19    5.10 
   3   4  -8  150.78    4.80 
   1   4  -8  144.39    4.80 
  -1  -4   8  139.39    4.60 
   0   4  -8  285.77    7.30 
   0  -4   8  294.77    6.70 
  -1   4  -8  473.55   10.30 
   1  -4   8  486.15    9.50 
  -2   4  -8   12.20    2.20 
  -3   4  -8  554.64   11.90 
  -4   4  -8  125.59    4.00 
  -4   4  -8  118.79    5.10 
  -5   4  -8   23.30    3.10 
  -5   4  -8   19.40    2.20 
  -6   4  -8    4.30    1.70 
  -7   4  -8   13.90    2.40 
  -8   4  -8   -2.50    2.10 
  -9   4  -8   19.30    3.20 
 -10   4  -8   -0.50    2.80 
  12   3  -8   10.10    3.70 
 -12  -3   8   -2.50    2.60 
  11   3  -8    9.40    3.30 
 -11  -3   8    0.00    2.30 
  10   3  -8    4.60    2.70 
   9   3  -8    1.40    2.60 
   8   3  -8    1.80    2.20 
   7   3  -8   57.19    4.10 
   6   3  -8   56.69    3.90 
   5   3  -8   38.80    3.30 
   4   3  -8   32.30    2.90 
  -3  -3   8   85.29    4.10 
   2   3  -8   63.19    3.50 
  -2  -3   8   61.89    3.40 
   1   3  -8  155.28    5.00 
  -1  -3   8  152.98    4.60 
   0   3  -8  518.75   10.90 
   0  -3   8  502.75   10.00 
  -1   3  -8   27.60    2.60 
   1  -3   8   32.40    2.60 
  -2   3  -8   86.29    3.90 
   2  -3   8   91.29    3.50 
  -5   3  -8  532.05   10.70 
  -6   3  -8   -0.50    1.60 
  -7   3  -8   -0.90    1.80 
  -8   3  -8   -1.20    2.10 
  -9   3  -8   37.90    3.70 
 -10   3  -8   21.70    3.50 
  12   2  -8    6.20    3.60 
 -12  -2   8    9.80    2.70 
  11   2  -8   13.00    3.40 
 -11  -2   8   11.90    2.60 
  10   2  -8    5.60    2.80 
   9   2  -8   28.00    3.40 
   8   2  -8   57.29    4.10 
   7   2  -8  154.58    5.60 
   6   2  -8  149.49    5.20 
  -4  -2   8  279.77    7.20 
   3   2  -8  266.17    6.90 
  -3  -2   8  266.97    6.80 
   2   2  -8   26.90    2.80 
  -2  -2   8   25.70    2.40 
   1   2  -8    9.10    2.10 
  -1  -2   8    9.30    1.70 
   0   2  -8   30.50    2.70 
   0  -2   8   29.50    2.60 
  -1   2  -8   21.30    2.50 
   1  -2   8   22.20    2.20 
  -2   2  -8    2.60    1.70 
   2  -2   8    4.20    1.60 
   3  -2   8   63.89    3.30 
  -4   2  -8   79.19    3.20 
   4  -2   8   73.09    3.60 
  -5   2  -8  193.48    5.40 
  -6   2  -8  182.88    5.60 
  -7   2  -8   69.89    4.20 
  -8   2  -8  134.89    5.80 
  -9   2  -8   37.50    3.70 
  12   1  -8   10.50    3.60 
 -12  -1   8   12.60    3.10 
  11   1  -8   30.00    3.90 
  10   1  -8   13.20    2.90 
   9   1  -8   71.89    4.50 
   8   1  -8    2.10    2.20 
  -6  -1   8  176.48    5.90 
  -5  -1   8  118.39    4.90 
   4   1  -8  523.75   11.40 
  -4  -1   8  549.05   11.20 
   3   1  -8 1633.54   28.60 
  -3  -1   8 1659.53   28.10 
   2   1  -8  885.71   16.80 
  -2  -1   8  901.21   16.20 
   1   1  -8  127.19    4.60 
  -1  -1   8  131.99    4.30 
   0   1  -8   22.00    2.60 
   0  -1   8   24.60    2.40 
  -1   1  -8   15.40    2.30 
   1  -1   8   13.50    2.00 
   2  -1   8    1.40    1.60 
   3  -1   8   85.19    4.00 
  -4   1  -8    3.60    1.30 
   4  -1   8    5.20    1.90 
  -5   1  -8  314.87    7.30 
  -6   1  -8  265.67    6.90 
  -7   1  -8   15.60    2.50 
  -8   1  -8  165.68    6.50 
  -9   1  -8   -3.20    2.30 
  -8   0   8    2.20    2.20 
   7   0  -8   97.59    5.60 
  -7   0   8   91.79    4.80 
   6   0  -8   -2.90    2.80 
  -6   0   8    1.90    2.20 
   5   0  -8  239.08    7.10 
  -5   0   8  229.08    6.60 
   4   0  -8   62.19    4.00 
  -4   0   8   67.09    3.70 
   3   0  -8   43.60    3.40 
  -3   0   8   45.30    3.10 
   2   0  -8    2.30    1.80 
  -2   0   8   -0.50    1.60 
   1   0  -8   10.30    2.20 
  -1   0   8   10.90    2.00 
   0   0  -8    1.40    1.80 
   0   0   8    2.40    1.60 
   1   0   8   -0.10    1.60 
   2   0   8   35.90    3.20 
   3   0   8   19.30    2.60 
   4   0   8   46.60    3.50 
  -5   0  -8    1.30    1.40 
   5   0   8    0.80    1.70 
  -6   0  -8  112.19    4.50 
   6   0   8   99.49    4.80 
  -7   0  -8   89.89    4.40 
   7   0   8   84.99    4.70 
  -8   0  -8    0.40    2.10 
 -10   1   8    2.20    2.40 
  -9   1   8    3.60    2.50 
  -8   1   8   68.59    4.60 
   7  -1  -8    2.30    3.20 
  -7   1   8    0.60    2.20 
   6  -1  -8    1.80    2.90 
  -6   1   8    3.30    2.10 
   5  -1  -8   15.20    3.10 
  -5   1   8    9.60    2.20 
   4  -1  -8    4.30    2.30 
  -4   1   8    4.50    1.90 
   3  -1  -8   20.50    2.90 
  -3   1   8   19.70    2.50 
   2  -1  -8  146.69    5.00 
  -2   1   8  138.19    4.70 
   1  -1  -8  457.45   10.00 
  -1   1   8  471.35    9.80 
   0   1   8  120.59    4.50 
   1   1   8    2.40    1.90 
   2   1   8   19.90    2.70 
   3   1   8    3.90    2.10 
  -4  -1  -8  157.78    4.70 
   4   1   8  161.58    5.80 
  -5  -1  -8    2.60    1.50 
   5   1   8   -0.10    1.80 
  -6  -1  -8    8.00    2.10 
   6   1   8   12.10    2.50 
  -7  -1  -8    4.50    2.10 
   7   1   8    4.90    2.30 
  -8  -1  -8  144.19    6.00 
 -10   2   8    5.70    2.90 
  -9   2   8   25.20    3.50 
  -8   2   8    1.80    2.20 
   7  -2  -8    5.10    3.50 
  -7   2   8    2.80    2.20 
   6  -2  -8    2.20    3.00 
  -6   2   8    1.60    2.00 
   5  -2  -8    5.60    2.70 
  -5   2   8    7.40    2.20 
   4  -2  -8   36.30    3.60 
  -4   2   8   34.60    3.00 
   3  -2  -8   19.50    3.00 
  -3   2   8   20.70    2.50 
   2  -2  -8   32.80    3.20 
  -2   2   8   28.20    2.60 
  -1   2   8   31.20    2.90 
   0   2   8    8.70    2.10 
   1   2   8  145.39    5.50 
   2   2   8  168.38    6.00 
   3   2   8   42.50    3.60 
  -4  -2  -8   -1.00    1.30 
   4   2   8   -2.30    1.70 
  -5  -2  -8    1.40    1.50 
   5   2   8    0.60    2.10 
  -6  -2  -8    1.70    1.80 
   6   2   8    2.60    2.30 
  -7  -2  -8   43.00    3.70 
   7   2   8   56.39    4.90 
   9  -3  -8   29.60    4.90 
  -9   3   8   29.80    3.50 
   8  -3  -8   26.80    4.60 
  -8   3   8   28.90    3.30 
   7  -3  -8   15.20    3.80 
  -7   3   8   11.30    2.60 
   6  -3  -8   10.00    3.30 
  -6   3   8   10.10    2.40 
   5  -3  -8  324.17    8.90 
  -5   3   8  316.57    7.90 
   4  -3  -8   11.60    2.90 
  -4   3   8   10.40    2.30 
   3  -3  -8    3.50    2.20 
  -3   3   8   -1.00    1.70 
  -2   3   8   22.80    2.70 
  -1   3   8   12.10    2.50 
   0   3   8    1.10    2.10 
   1   3   8   64.29    4.20 
   2   3   8   39.70    3.70 
   3   3   8    0.40    2.00 
   4   3   8    2.20    2.20 
  -5  -3  -8    3.10    1.70 
   5   3   8    4.80    2.60 
  -6  -3  -8    7.80    2.10 
   6   3   8    9.30    2.70 
  10  -4  -8   -0.50    4.20 
   9  -4  -8   21.70    4.50 
   8  -4  -8    8.20    3.60 
  -8   4   8    1.50    2.40 
   7  -4  -8   11.50    3.70 
  -7   4   8   12.20    2.60 
   6  -4  -8  270.07    8.60 
  -6   4   8  272.97    7.40 
   5  -4  -8  511.45   12.20 
  -5   4   8  519.55   11.00 
   4  -4  -8   58.19    4.50 
  -4   4   8   58.09    3.90 
  -3   4   8    1.60    2.10 
  -2   4   8   41.70    3.50 
  -1   4   8   87.49    4.70 
   0   4   8    0.80    2.00 
   1   4   8    1.80    2.20 
   2   4   8   21.00    3.20 
   3   4   8    1.10    2.20 
  -4  -4  -8   29.20    2.60 
   4   4   8   29.60    3.90 
  -5  -4  -8    3.70    1.80 
   5   4   8    4.50    2.70 
  -6  -4  -8    0.00    2.00 
   6   4   8    3.60    2.80 
  12  -5  -8   17.60    5.60 
  11  -5  -8    8.70    5.10 
  10  -5  -8    0.30    4.40 
   9  -5  -8    0.00    3.60 
   8  -5  -8    9.00    3.70 
  -8   5   8    3.40    2.40 
   7  -5  -8   30.70    4.40 
  -7   5   8   34.90    3.40 
   6  -5  -8   86.29    5.60 
  -6   5   8   84.79    4.60 
   5  -5  -8    8.50    3.40 
  -5   5   8   13.20    2.70 
  -4   5   8    2.20    2.20 
  -3   5   8   37.20    3.50 
  -2   5   8   65.69    4.40 
  -1   5   8   24.90    3.10 
   0   5   8   40.50    3.80 
   1   5   8   11.50    2.80 
   2   5   8    5.90    2.60 
  -3  -5  -8   -0.40    1.60 
   3   5   8   -1.70    2.40 
  -4  -5  -8    8.20    1.90 
   4   5   8    6.00    2.90 
  -5  -5  -8    7.60    2.20 
   5   5   8    2.90    2.90 
  13  -6  -8    3.00    5.60 
  12  -6  -8    4.80    5.20 
  11  -6  -8   -6.50    4.50 
  10  -6  -8   22.70    5.10 
   9  -6  -8   65.19    6.70 
   8  -6  -8   59.49    6.10 
  -8   6   8   58.19    4.40 
   7  -6  -8    1.70    3.40 
  -7   6   8    2.20    2.40 
   6  -6  -8    6.00    3.40 
  -6   6   8    5.30    2.50 
   5  -6  -8   45.80    4.60 
  -5   6   8   41.10    3.60 
  -4   6   8   29.90    3.30 
  -3   6   8  187.98    6.70 
  -2   6   8   22.60    3.10 
  -1   6   8   12.60    2.80 
   0   6   8   31.20    3.70 
   1   6   8    3.60    2.90 
   2   6   8    2.20    2.70 
   3   6   8   -1.30    2.90 
  -4  -6  -8    3.40    1.90 
   4   6   8    8.60    3.40 
  13  -7  -8    0.30    5.50 
  12  -7  -8    5.40    5.40 
  11  -7  -8   26.40    5.70 
  10  -7  -8   19.80    5.30 
   9  -7  -8   -2.00    3.90 
   8  -7  -8   14.80    4.30 
  -8   7   8   18.20    3.20 
   7  -7  -8    6.00    3.60 
  -7   7   8    4.50    2.50 
  -6   7   8  190.18    6.70 
  -5   7   8    8.90    2.80 
  -4   7   8   21.40    3.30 
  -3   7   8   62.99    4.90 
  -2   7   8  221.18    7.70 
  -1   7   8    9.80    3.00 
   0   7   8  163.38    7.10 
   1   7   8    0.00    2.90 
   2   7   8   25.50    4.30 
   3   7   8    3.00    3.30 
  13  -8  -8    7.10    5.90 
  11  -8  -8   57.29    7.10 
  10  -8  -8   89.19    8.10 
   9  -8  -8   12.80    4.70 
   8  -8  -8    2.00    3.80 
  -8   8   8    2.70    2.50 
  -7   8   8    1.60    2.60 
  -6   8   8    6.80    2.90 
  -5   8   8   45.60    4.30 
  -4   8   8    4.60    2.80 
  -3   8   8  281.37    8.90 
  -2   8   8   53.89    4.90 
  -1   8   8   15.50    3.70 
   0   8   8  234.48    8.70 
   1   8   8   -1.50    3.20 
   2   8   8   -3.60    3.10 
  12  -9  -8    7.80    5.70 
  11  -9  -8   32.40    6.30 
  10  -9  -8   15.30    5.30 
   8  -9  -8    3.00    4.10 
  -8   9   8    3.80    2.60 
  -7   9   8   10.50    3.20 
  -6   9   8    6.80    3.00 
  -5   9   8    4.20    3.00 
  -4   9   8   50.79    4.70 
  -3   9   8   10.70    3.40 
  -2   9   8   -2.90    3.10 
  -1   9   8  116.89    7.00 
   0   9   8   -7.00    3.10 
   1   9   8    1.70    3.50 
  12 -10  -8    9.90    5.70 
  11 -10  -8    5.30    5.20 
  -7  10   8    8.90    3.20 
  -6  10   8   61.29    5.50 
  -5  10   8    1.80    3.20 
  -4  10   8   -1.70    3.10 
  -3  10   8   -1.50    3.20 
  -2  10   8    6.40    3.60 
  -1  10   8    7.00    3.90 
  -7  11   8  112.09    6.80 
  -6  11   8   24.50    4.10 
  -5  11   8    5.90    3.40 
  -4  11   8   -1.10    3.10 
  -3  11   8    3.30    3.60 
  -2  11   8   62.49    6.00 
  -7  12   8    0.10    3.10 
  -6  12   8   -2.80    3.30 
  -5  12   8    2.60    3.40 
   1 -17   9    1.30    3.40 
   2 -17   9    1.40    3.20 
  -3  17  -9    8.00    4.30 
  -4  17  -9    7.50    4.10 
  -5  17  -9   27.50    4.80 
  -6  17  -9   -5.10    3.50 
   1  16  -9    3.70    3.90 
  -1 -16   9   17.00    3.70 
   0  16  -9   14.30    3.80 
   0 -16   9   19.60    3.80 
   1 -16   9   -0.10    3.00 
  -3  16  -9   37.60    4.70 
  -4  16  -9   69.69    5.60 
  -5  16  -9    3.00    3.30 
  -6  16  -9    1.60    3.30 
  -7  16  -9   -6.60    3.20 
  -8  16  -9    4.00    3.60 
   2  15  -9   -1.40    3.40 
  -2 -15   9   -1.20    2.40 
   1  15  -9    7.10    3.40 
  -1 -15   9   11.00    3.10 
   0  15  -9    8.40    3.10 
   0 -15   9   10.50    3.10 
   1 -15   9    0.30    2.70 
  -2  15  -9   45.20    4.60 
  -3  15  -9   37.70    4.30 
  -4  15  -9   85.69    6.20 
  -5  15  -9   -3.90    2.80 
  -6  15  -9    7.90    3.20 
  -7  15  -9   25.00    3.80 
  -8  15  -9    8.50    3.50 
  -9  15  -9   10.20    3.60 
   4  14  -9   -4.90    3.60 
  -4 -14   9    3.30    2.50 
   3  14  -9    8.00    3.80 
  -3 -14   9    9.70    2.90 
   2  14  -9   -1.10    3.10 
  -2 -14   9    1.20    2.40 
   1  14  -9    4.00    2.90 
  -1 -14   9   -4.10    2.20 
   0  14  -9    7.70    2.90 
   0 -14   9   12.20    2.90 
  -2  14  -9   11.50    3.10 
  -3  14  -9   64.19    5.40 
  -4  14  -9   22.30    3.50 
  -5  14  -9    4.60    2.80 
  -6  14  -9   30.90    3.80 
  -7  14  -9    1.10    2.80 
  -8  14  -9    9.40    3.00 
   8 -14   9    5.50    4.00 
  -9  14  -9   13.10    3.70 
   9 -14   9   23.80    5.40 
   5  13  -9   19.20    4.50 
  -5 -13   9   27.30    3.60 
   4  13  -9   63.19    5.70 
  -4 -13   9   66.29    5.10 
   3  13  -9   -2.80    3.10 
  -3 -13   9   -0.30    2.10 
   2  13  -9    3.30    3.10 
  -2 -13   9    1.50    2.30 
   1  13  -9    2.40    2.70 
  -1 -13   9    6.40    2.40 
   0  13  -9    2.80    2.30 
   0 -13   9    4.80    2.30 
  -1  13  -9   46.70    4.20 
  -1  13  -9   59.69    4.40 
  -2  13  -9   81.59    5.20 
  -3  13  -9   45.20    4.00 
  -4  13  -9   -1.10    2.40 
  -5  13  -9   18.70    3.10 
  -6  13  -9    7.00    2.60 
  -7  13  -9   -2.10    2.30 
   7 -13   9   -0.70    3.20 
  -8  13  -9   -0.70    2.80 
   8 -13   9    3.80    3.80 
  -9  13  -9   44.60    4.20 
   9 -13   9   50.69    6.00 
 -10  13  -9    0.80    3.20 
  10 -13   9    3.00    4.70 
   6  12  -9   88.09    7.10 
  -6 -12   9   98.39    5.60 
   5  12  -9    1.10    3.40 
  -5 -12   9    4.00    2.30 
   4  12  -9    6.40    3.40 
  -4 -12   9   11.00    2.60 
   3  12  -9    0.10    2.80 
  -3 -12   9    1.70    2.00 
   2  12  -9   -2.40    2.60 
  -2 -12   9    8.00    2.30 
   1  12  -9    0.80    2.40 
  -1 -12   9   -0.20    1.90 
   0  12  -9    3.20    2.20 
  -1  12  -9   12.10    2.60 
  -1  12  -9   10.70    2.20 
  -2  12  -9   40.60    3.70 
  -3  12  -9   67.39    4.50 
  -4  12  -9   -1.60    2.20 
  -5  12  -9   40.30    3.60 
  -6  12  -9    1.60    2.30 
   6 -12   9   -2.00    2.90 
  -7  12  -9   10.30    2.80 
  -8  12  -9   -4.10    2.40 
   8 -12   9   -2.40    3.50 
  -9  12  -9   19.40    3.60 
   9 -12   9   16.80    4.70 
 -10  12  -9   12.50    3.60 
  10 -12   9    9.90    4.90 
   7  11  -9   11.70    4.20 
  -7 -11   9   13.90    3.10 
   6  11  -9    1.20    3.30 
  -6 -11   9    2.70    2.20 
   5  11  -9    7.90    3.50 
  -5 -11   9    2.30    2.10 
   4  11  -9    6.60    3.10 
  -4 -11   9    9.90    2.40 
   3  11  -9   53.99    4.80 
  -3 -11   9   59.09    4.10 
   2  11  -9   47.00    4.40 
  -2 -11   9   50.59    4.00 
   1  11  -9   15.50    2.70 
  -1 -11   9   13.30    2.40 
   0  11  -9    6.60    2.20 
  -1  11  -9   33.10    3.10 
  -2  11  -9   48.40    3.90 
  -3  11  -9   38.10    3.30 
  -4  11  -9   -0.70    2.00 
  -5  11  -9  400.76    9.40 
  -6  11  -9    2.50    2.20 
   6 -11   9    1.20    3.00 
  -7  11  -9   18.40    3.00 
   7 -11   9   16.60    4.00 
  -8  11  -9   -2.10    2.40 
   8 -11   9    5.70    3.70 
  -9  11  -9    0.70    2.90 
   9 -11   9    3.10    4.20 
 -10  11  -9    5.10    3.10 
  10 -11   9    4.90    4.50 
   8  10  -9    4.30    3.70 
  -8 -10   9    7.30    2.80 
   7  10  -9    2.80    3.30 
  -7 -10   9    6.70    2.40 
   6  10  -9   34.20    4.40 
  -6 -10   9   46.10    3.90 
   5  10  -9   14.40    3.40 
  -5 -10   9   18.50    2.70 
   4  10  -9    3.20    2.80 
  -4 -10   9    5.30    2.00 
   3  10  -9   91.69    5.10 
  -3 -10   9   87.99    4.50 
   2  10  -9   22.20    3.10 
  -2 -10   9   22.20    2.50 
   1  10  -9   31.60    3.30 
  -1 -10   9   22.20    2.60 
   0  10  -9   72.49    4.10 
   0  10  -9   74.79    4.00 
  -1  10  -9    0.30    1.80 
  -2  10  -9   17.30    2.40 
  -3  10  -9    2.30    1.90 
  -4  10  -9  320.17    7.70 
   4 -10   9  305.47    8.90 
  -5  10  -9  103.09    4.50 
   5 -10   9   93.99    5.60 
  -6  10  -9   -3.00    1.90 
   6 -10   9   -2.70    2.80 
  -7  10  -9   64.89    4.70 
   7 -10   9   65.29    5.90 
  -8  10  -9   -1.50    2.30 
   8 -10   9   -0.90    3.40 
  -9  10  -9    0.30    2.60 
   9 -10   9   -3.20    3.80 
 -10  10  -9   10.60    3.20 
  10 -10   9    8.20    4.70 
   8   9  -9   12.40    3.80 
  -8  -9   9   15.80    2.80 
   7   9  -9   83.59    6.00 
  -7  -9   9   90.69    5.00 
   6   9  -9  132.79    6.60 
  -6  -9   9  141.39    5.40 
   5   9  -9    1.40    2.60 
  -5  -9   9    0.90    1.80 
   4   9  -9   17.30    3.20 
  -4  -9   9   22.10    2.60 
   3   9  -9   31.80    3.50 
  -3  -9   9   31.50    2.80 
   2   9  -9   53.99    4.00 
   1   9  -9   24.00    2.90 
  -1  -9   9   22.70    2.30 
   0   9  -9   51.59    3.60 
  -1   9  -9    9.50    2.00 
  -1   9  -9    9.10    2.00 
  -2   9  -9   98.69    4.10 
  -3   9  -9  132.09    4.50 
  -3   9  -9  134.59    5.60 
  -4   9  -9    1.90    1.60 
  -5   9  -9   16.70    2.40 
   5  -9   9   20.50    3.70 
  -6   9  -9   35.00    3.20 
   6  -9   9   33.40    4.30 
  -7   9  -9   38.10    3.40 
   7  -9   9   39.80    4.90 
  -8   9  -9    6.50    2.70 
   8  -9   9    8.50    4.00 
  -9   9  -9   -2.80    2.60 
   9  -9   9   -0.40    3.80 
 -10   9  -9   -0.70    2.90 
  10  -9   9    0.50    4.40 
   9   8  -9   10.40    3.90 
  -9  -8   9   12.70    2.80 
   8   8  -9    9.60    3.40 
  -8  -8   9   11.10    2.50 
   7   8  -9   10.60    3.30 
  -7  -8   9    7.50    2.20 
   6   8  -9    5.80    2.70 
  -6  -8   9    4.40    1.90 
   5   8  -9   45.40    4.20 
  -5  -8   9   44.10    3.30 
   4   8  -9    0.50    2.30 
   3   8  -9   27.10    3.10 
   2   8  -9   10.90    2.50 
   1   8  -9   41.50    3.50 
   0   8  -9  235.18    6.30 
  -2   8  -9  136.59    5.60 
  -3   8  -9   41.80    4.00 
  -4   8  -9    5.70    1.80 
  -4   8  -9    9.50    2.60 
  -5   8  -9    4.60    1.80 
  -6   8  -9    4.40    1.90 
   6  -8   9    2.50    2.80 
  -7   8  -9   23.50    2.90 
   7  -8   9   24.90    4.40 
  -8   8  -9   29.00    3.30 
  -9   8  -9    8.90    3.00 
 -10   8  -9    0.30    2.80 
  10  -8   9    4.90    4.50 
  10   7  -9   10.80    3.80 
 -10  -7   9    7.40    2.50 
   9   7  -9   27.40    4.30 
  -9  -7   9   32.80    3.60 
   8   7  -9   24.00    4.00 
  -8  -7   9   25.00    2.90 
   7   7  -9   24.00    3.80 
   6   7  -9    4.60    2.60 
   5   7  -9   -0.70    2.20 
   4   7  -9   45.90    3.80 
   3   7  -9  142.29    5.40 
   2   7  -9   84.09    4.20 
   1   7  -9    3.20    1.80 
  -1   7  -9   65.29    3.70 
  -2   7  -9   36.20    3.50 
  -3   7  -9   66.49    4.30 
  -4   7  -9   21.80    3.10 
  -4   7  -9   18.00    2.10 
  -5   7  -9   -1.10    1.60 
  -6   7  -9   23.40    2.60 
   6  -7   9   22.60    4.00 
  -7   7  -9   11.00    2.50 
  -8   7  -9    3.90    2.30 
  -9   7  -9   -4.90    2.40 
 -10   7  -9    6.30    3.20 
  10   6  -9   29.30    4.50 
 -10  -6   9   26.90    3.30 
   9   6  -9    4.20    3.00 
  -9  -6   9    0.50    2.10 
   8   6  -9    7.30    2.90 
  -8  -6   9    2.30    1.90 
   7   6  -9    1.30    2.40 
  -7  -6   9    2.60    1.60 
   6   6  -9   64.49    4.40 
   5   6  -9    0.10    2.10 
   4   6  -9    2.10    2.00 
   3   6  -9   24.50    2.90 
   2   6  -9   14.80    2.30 
   0  -6   9   14.50    2.30 
  -1   6  -9   42.00    3.30 
  -2   6  -9    4.90    2.10 
  -3   6  -9    8.50    2.40 
  -4   6  -9   14.10    2.70 
  -4   6  -9   12.20    1.90 
  -5   6  -9  359.16    8.20 
  -5   6  -9  350.26    9.60 
  -6   6  -9    3.60    1.90 
  -7   6  -9   10.90    2.40 
  -8   6  -9   -0.10    2.10 
  -9   6  -9    0.90    2.60 
 -10   6  -9   13.40    3.30 
  11   5  -9    2.40    3.60 
 -11  -5   9    3.20    2.50 
  10   5  -9   10.50    3.60 
 -10  -5   9    4.50    2.20 
   9   5  -9    1.00    2.80 
   8   5  -9   40.70    4.00 
   7   5  -9   41.40    3.80 
   6   5  -9   42.80    3.80 
   5   5  -9   55.09    3.90 
   4   5  -9    3.40    2.00 
   3   5  -9   41.00    3.30 
  -1  -5   9    2.20    1.80 
   0   5  -9   26.90    3.00 
   0  -5   9   25.60    2.60 
  -1   5  -9   34.90    3.10 
   1  -5   9   28.80    2.70 
  -2   5  -9  313.47    8.10 
  -3   5  -9    0.40    1.90 
  -4   5  -9   75.09    4.50 
  -5   5  -9    1.70    2.30 
  -5   5  -9   -1.30    1.60 
  -6   5  -9    3.90    1.90 
  -7   5  -9    7.50    2.20 
  -8   5  -9    3.90    2.40 
  -9   5  -9    4.70    2.70 
 -10   5  -9   -0.20    2.70 
  11   4  -9    5.40    3.50 
 -11  -4   9   -0.30    2.90 
  10   4  -9    2.30    3.00 
 -10  -4   9    0.60    1.90 
   9   4  -9    4.10    2.80 
   8   4  -9   17.00    3.20 
   7   4  -9   55.69    4.40 
   6   4  -9  159.68    5.90 
   5   4  -9    9.30    2.20 
   4   4  -9   79.79    4.10 
   2   4  -9   -2.30    1.90 
  -2  -4   9   -1.20    1.70 
   1   4  -9    1.70    1.90 
  -1  -4   9    2.30    1.60 
   0   4  -9    7.40    2.10 
   0  -4   9    8.60    1.90 
  -1   4  -9  810.32   15.90 
   1  -4   9  823.22   15.10 
  -2   4  -9   81.39    4.10 
   2  -4   9   80.39    3.60 
  -3   4  -9  196.48    6.30 
  -4   4  -9    9.40    2.60 
  -5   4  -9  110.69    4.40 
  -6   4  -9    3.00    1.80 
  -7   4  -9   17.70    2.50 
  -8   4  -9   -0.80    2.20 
  -9   4  -9    1.90    2.50 
  12   3  -9    0.80    3.50 
  11   3  -9    1.80    3.20 
  10   3  -9   -5.90    2.50 
   9   3  -9   14.50    3.20 
   8   3  -9    6.30    2.60 
   7   3  -9   -1.20    2.10 
   6   3  -9   71.09    4.20 
  -4  -3   9   39.10    3.70 
   3   3  -9    4.90    2.20 
  -3  -3   9    2.50    2.10 
   2   3  -9    9.30    2.40 
  -2  -3   9   14.20    2.20 
   1   3  -9   93.79    4.30 
  -1  -3   9  103.99    4.10 
   0   3  -9   89.59    4.30 
   0  -3   9   90.89    3.90 
  -1   3  -9   24.30    2.90 
   1  -3   9   27.40    2.60 
  -2   3  -9    8.50    2.00 
   2  -3   9    5.30    1.70 
  -3   3  -9   33.30    3.40 
   3  -3   9   35.50    2.90 
  -4   3  -9   38.10    3.70 
  -5   3  -9  352.96    8.10 
  -6   3  -9    1.00    1.70 
  -7   3  -9   -3.10    1.80 
  -8   3  -9   28.00    3.30 
  -9   3  -9    9.90    2.90 
  12   2  -9    3.50    3.40 
  11   2  -9   41.60    4.40 
  10   2  -9   21.30    3.50 
   9   2  -9   68.89    4.70 
   8   2  -9   11.10    2.70 
  -5  -2   9   44.30    3.80 
   4   2  -9  122.09    5.10 
  -4  -2   9  124.89    5.10 
   3   2  -9  525.25   11.50 
  -3  -2   9  547.35   11.30 
   2   2  -9   20.00    2.90 
  -2  -2   9   18.50    2.40 
   1   2  -9    1.10    2.00 
  -1  -2   9    1.10    1.70 
   0   2  -9    4.80    2.00 
   0  -2   9    4.50    1.90 
  -1   2  -9    1.90    1.80 
   1  -2   9    2.30    1.60 
  -2   2  -9   12.70    2.30 
   2  -2   9   15.00    2.20 
   3  -2   9   62.49    3.60 
   4  -2   9  880.21   16.70 
  -6   2  -9    9.10    2.10 
  -7   2  -9    5.10    2.10 
  -8   2  -9    8.60    2.70 
  -9   2  -9    3.70    2.80 
  -8  -1   9  307.17    8.50 
  -7  -1   9  125.09    5.50 
   6   1  -9  129.79    5.80 
  -6  -1   9  114.59    5.40 
   5   1  -9   34.10    3.80 
  -5  -1   9   32.10    3.40 
   4   1  -9  159.68    5.90 
  -4  -1   9  175.88    5.70 
   3   1  -9   46.50    3.50 
  -3  -1   9   42.40    3.40 
   2   1  -9   25.10    2.90 
  -2  -1   9   25.80    2.70 
   1   1  -9    4.80    2.10 
  -1  -1   9    0.30    1.80 
   0   1  -9    6.90    2.10 
   0  -1   9    9.40    2.10 
  -1   1  -9   16.90    2.50 
   1  -1   9   16.70    2.50 
   2  -1   9    1.40    1.90 
   3  -1   9  335.97    8.30 
   4  -1   9   76.19    4.20 
   5  -1   9  195.18    6.30 
  -6   1  -9    4.40    1.90 
  -7   1  -9   10.60    2.40 
  -8   1  -9   35.90    3.50 
 -11   0   9   12.00    3.00 
 -10   0   9   10.00    3.00 
  -9   0   9    1.10    2.40 
  -8   0   9  124.49    5.80 
  -7   0   9   27.80    3.40 
   6   0  -9   97.89    5.50 
  -6   0   9   99.39    5.00 
   5   0  -9  115.59    5.40 
  -5   0   9  121.79    5.00 
   4   0  -9   64.59    4.40 
  -4   0   9   65.69    3.80 
   3   0  -9    1.20    2.00 
  -3   0   9   -0.10    1.90 
   2   0  -9    7.30    2.20 
  -2   0   9    7.30    2.00 
   1   0  -9    0.10    1.70 
  -1   0   9    2.90    1.80 
   0   0  -9    5.60    2.00 
   0   0   9    3.50    2.00 
   1   0   9   19.40    2.60 
   2   0   9   39.70    3.50 
   3   0   9  197.38    6.30 
   4   0   9   -2.10    1.70 
  -5   0  -9  120.69    4.30 
   5   0   9  117.39    5.10 
  -6   0  -9    1.70    1.70 
   6   0   9   -0.30    2.00 
  -7   0  -9   -0.80    2.00 
  -8   0  -9   -2.60    2.30 
 -12   1   9   50.89    7.60 
 -10   1   9    2.60    2.60 
  -9   1   9    3.60    2.90 
   8  -1  -9   15.00    4.00 
  -8   1   9   10.50    3.00 
   7  -1  -9   79.19    5.70 
  -7   1   9   80.99    4.90 
   6  -1  -9   47.80    4.70 
  -6   1   9   49.10    4.10 
   5  -1  -9  161.58    6.20 
  -5   1   9  161.78    5.60 
   4  -1  -9   23.20    3.30 
  -4   1   9   22.60    2.80 
   3  -1  -9  152.38    5.70 
  -3   1   9  159.78    5.30 
   2  -1  -9  108.89    4.80 
  -2   1   9  111.19    4.50 
   1  -1  -9    4.60    2.20 
  -1   1   9    1.00    1.80 
   0   1   9   32.40    3.00 
   1   1   9   17.80    2.60 
   2   1   9   18.40    2.80 
   3   1   9   73.49    4.50 
   4   1   9    7.70    2.30 
   5   1   9   -1.20    1.90 
  -6  -1  -9   30.90    2.90 
   6   1   9   38.60    3.90 
  -7  -1  -9    5.70    2.30 
   7   1   9    7.20    2.50 
  10  -2  -9    6.20    4.20 
 -10   2   9    7.80    2.80 
   9  -2  -9   12.20    4.40 
  -9   2   9    9.20    3.00 
  -8   2   9  132.09    5.80 
   7  -2  -9  133.79    6.60 
  -7   2   9  138.09    5.60 
   6  -2  -9   16.80    3.70 
  -6   2   9   20.40    2.90 
   5  -2  -9   68.39    4.80 
  -5   2   9   80.49    4.40 
   4  -2  -9   40.60    4.10 
  -4   2   9   44.20    3.60 
   3  -2  -9   35.60    3.80 
  -3   2   9   38.50    3.20 
   2  -2  -9   26.60    3.20 
  -2   2   9   24.20    2.70 
  -1   2   9   71.19    4.10 
   0   2   9  130.29    5.20 
   1   2   9  102.69    5.00 
   2   2   9   50.89    4.10 
   3   2   9   -2.30    1.90 
   4   2   9    2.60    2.20 
  -5  -2  -9    0.90    1.90 
   5   2   9    5.30    2.60 
  -6  -2  -9   23.10    2.80 
   6   2   9   25.80    3.50 
  10  -3  -9    5.20    4.60 
 -10   3   9   10.60    3.10 
   9  -3  -9   13.90    4.60 
  -9   3   9   20.50    3.40 
   8  -3  -9   16.60    4.20 
  -8   3   9   17.60    3.10 
   7  -3  -9   14.60    3.70 
  -7   3   9   15.90    3.00 
   6  -3  -9    1.90    3.10 
  -6   3   9    7.00    2.40 
   5  -3  -9  534.95   12.60 
  -5   3   9  549.65   11.70 
   4  -3  -9   14.20    3.10 
  -4   3   9    6.30    2.40 
  -3   3   9   29.10    3.10 
  -2   3   9    5.40    2.20 
  -1   3   9    8.70    2.30 
   0   3   9   11.00    2.60 
   1   3   9   -1.70    2.00 
   2   3   9    3.40    2.40 
   3   3   9   37.80    3.90 
   4   3   9   31.90    3.90 
   5   3   9    1.90    2.60 
  -6  -3  -9    4.00    2.30 
   6   3   9    5.00    2.90 
  12  -4  -9    2.70    5.50 
  11  -4  -9    7.40    5.00 
  10  -4  -9   23.70    5.30 
   9  -4  -9    2.50    4.10 
  -9   4   9   -7.50    2.30 
   8  -4  -9   15.00    4.20 
  -8   4   9   16.40    3.00 
   7  -4  -9   22.10    4.20 
  -7   4   9   16.30    2.90 
   6  -4  -9  217.28    7.90 
  -6   4   9  228.18    6.80 
   5  -4  -9   42.20    4.30 
  -5   4   9   33.70    3.30 
  -4   4   9   11.70    2.60 
  -3   4   9    0.70    2.00 
  -2   4   9    3.90    2.10 
  -1   4   9   58.19    4.40 
   0   4   9   20.10    3.00 
   1   4   9    1.00    2.50 
   2   4   9    1.40    2.60 
   3   4   9    8.60    2.90 
   4   4   9    3.20    2.90 
   5   4   9   12.60    3.40 
  11  -5  -9    4.30    5.10 
  10  -5  -9    2.40    4.50 
   9  -5  -9    4.60    4.40 
  -9   5   9   10.90    3.00 
   8  -5  -9    4.90    3.80 
  -8   5   9    7.80    2.70 
   7  -5  -9  212.68    8.30 
  -7   5   9  214.98    6.90 
   6  -5  -9    7.70    3.50 
  -6   5   9    9.00    2.70 
   5  -5  -9  316.27    9.30 
  -5   5   9  320.07    8.50 
  -4   5   9   40.20    3.60 
  -3   5   9   15.10    2.80 
  -2   5   9   14.50    2.90 
  -1   5   9   -1.50    2.10 
   0   5   9   28.00    3.70 
   1   5   9    2.90    2.60 
   2   5   9   22.80    3.80 
   3   5   9   69.59    5.90 
   4   5   9    1.60    3.00 
  13  -6  -9    3.40    5.80 
  12  -6  -9   24.20    6.10 
  11  -6  -9    0.60    4.70 
  10  -6  -9   22.70    5.30 
   9  -6  -9    6.50    4.40 
   8  -6  -9    5.30    4.00 
  -8   6   9    7.10    2.80 
   7  -6  -9    1.50    3.40 
  -7   6   9    0.40    2.60 
  -6   6   9  133.79    5.80 
  -5   6   9   82.89    5.00 
  -4   6   9   67.49    4.80 
  -3   6   9    0.90    2.40 
  -2   6   9    8.80    2.80 
  -1   6   9    0.70    2.50 
   0   6   9   43.10    4.40 
   1   6   9   10.90    3.40 
   2   6   9   -0.40    3.00 
   3   6   9    2.60    3.40 
  13  -7  -9   -2.60    5.70 
  12  -7  -9   11.80    5.80 
  11  -7  -9   -2.50    5.00 
  10  -7  -9    7.40    5.00 
   9  -7  -9   -5.20    4.20 
  -9   7   9    0.80    2.90 
  -8   7   9   11.00    3.10 
  -7   7   9   33.30    3.70 
  -6   7   9   19.90    3.40 
  -5   7   9  111.49    5.70 
  -4   7   9   95.99    5.70 
  -3   7   9  110.69    6.00 
  -2   7   9    9.20    2.90 
  -1   7   9  102.69    6.00 
   0   7   9   15.70    3.50 
   1   7   9   25.30    4.00 
   2   7   9   -0.20    3.50 
  12  -8  -9   65.39    7.70 
  11  -8  -9   10.70    5.50 
  10  -8  -9    8.90    5.20 
   9  -8  -9   -5.20    4.10 
  -8   8   9    6.10    2.80 
  -7   8   9   10.50    3.10 
  -6   8   9   12.60    3.30 
  -5   8   9    2.60    2.90 
  -4   8   9   75.09    5.60 
  -3   8   9  204.48    7.90 
  -2   8   9  369.26   10.70 
  -1   8   9   56.59    5.10 
   0   8   9    2.00    3.20 
   1   8   9   35.20    5.00 
  12  -9  -9   11.00    6.00 
  11  -9  -9   11.50    5.50 
  10  -9  -9    5.60    5.20 
  -9   9   9    2.50    3.50 
  -8   9   9    0.90    2.80 
  -7   9   9   16.40    3.60 
  -6   9   9   24.40    3.90 
  -5   9   9   -1.20    3.00 
  -4   9   9   11.50    3.70 
  -3   9   9   33.30    4.40 
  -2   9   9   66.09    6.10 
  -1   9   9    5.50    3.60 
   0   9   9   18.40    4.30 
  11 -10  -9   43.60    7.20 
  10 -10  -9    7.00    5.30 
  -8  10   9    0.80    3.10 
  -7  10   9   93.69    6.20 
  -6  10   9   16.00    3.90 
  -5  10   9   -2.00    3.30 
  -4  10   9   -0.40    3.20 
  -3  10   9   10.40    3.80 
  -2  10   9   -3.90    3.50 
  -8  11   9   53.19    5.20 
  -7  11   9   13.70    4.10 
  -6  11   9    8.20    3.70 
  -5  11   9   20.10    4.20 
  -4  11   9   15.10    4.10 
   2 -17  10    1.00    3.10 
  -3  17 -10   -3.00    3.70 
  -4  17 -10   10.20    3.90 
  -5  17 -10   -5.60    3.60 
  -1 -16  10   11.90    3.40 
   0  16 -10    4.20    3.20 
   0 -16  10    1.50    2.90 
   1 -16  10    2.50    3.20 
  -3  16 -10    8.10    3.60 
  -4  16 -10   25.00    4.20 
  -5  16 -10    9.70    3.70 
  -6  16 -10    5.90    3.50 
  -7  16 -10    4.20    3.60 
   2  15 -10    3.70    3.60 
  -2 -15  10    0.90    2.50 
   1  15 -10    2.20    3.10 
  -1 -15  10    2.50    2.60 
   0  15 -10   25.50    3.80 
   0 -15  10   29.70    4.10 
   1 -15  10   -0.10    2.50 
  -2  15 -10   17.50    3.70 
  -3  15 -10   14.80    3.70 
  -4  15 -10   22.10    3.70 
  -5  15 -10    0.10    2.90 
  -6  15 -10    2.10    3.30 
  -7  15 -10   32.60    4.30 
  -8  15 -10   33.30    4.20 
   4  14 -10   57.29    5.80 
  -4 -14  10   52.69    4.50 
   3  14 -10   56.39    5.50 
  -3 -14  10   68.79    5.40 
   2  14 -10    4.00    3.30 
  -2 -14  10    2.40    2.50 
   1  14 -10   17.40    3.50 
  -1 -14  10   11.60    2.90 
   0  14 -10    0.10    2.50 
   0 -14  10    2.70    2.30 
  -2  14 -10   26.10    3.60 
  -3  14 -10   13.50    3.30 
  -4  14 -10    3.10    2.70 
  -5  14 -10    6.80    3.00 
  -6  14 -10   37.50    4.10 
  -7  14 -10    6.60    3.00 
  -8  14 -10    0.20    2.90 
   8 -14  10   -2.50    3.90 
  -9  14 -10    7.00    3.60 
   5  13 -10  110.79    7.40 
  -5 -13  10  116.09    6.10 
   4  13 -10   27.70    4.50 
  -4 -13  10   21.60    3.20 
   3  13 -10    2.00    3.20 
  -3 -13  10    3.80    2.30 
   2  13 -10   34.90    4.20 
  -2 -13  10   25.30    3.40 
   1  13 -10    8.40    2.90 
  -1 -13  10   10.90    2.50 
   0  13 -10    1.90    2.20 
   0 -13  10   -4.60    1.80 
  -1  13 -10    3.10    2.50 
  -2  13 -10    2.30    2.40 
  -3  13 -10    1.30    2.30 
  -4  13 -10    0.80    2.40 
  -5  13 -10   16.80    3.00 
  -6  13 -10   13.00    3.00 
   6 -13  10   18.10    3.80 
  -7  13 -10    0.10    2.60 
   7 -13  10    3.70    3.50 
  -8  13 -10   -0.60    2.80 
   8 -13  10   -0.80    3.80 
  -9  13 -10   39.10    4.10 
   9 -13  10   47.40    6.20 
   6  12 -10   89.29    7.00 
  -6 -12  10  109.19    5.70 
   5  12 -10   36.40    4.70 
  -5 -12  10   36.60    3.60 
   4  12 -10    5.20    3.10 
  -4 -12  10   10.60    2.50 
   3  12 -10    1.50    2.70 
  -3 -12  10    2.80    2.10 
   2  12 -10   70.69    5.20 
  -2 -12  10   68.79    4.70 
   1  12 -10   13.60    2.90 
  -1 -12  10   12.50    2.60 
   0  12 -10    2.10    2.20 
  -1  12 -10   30.30    3.30 
  -2  12 -10   10.90    2.70 
  -3  12 -10   -0.40    2.20 
  -4  12 -10   10.50    2.70 
  -5  12 -10   49.90    3.90 
   5 -12  10   50.49    5.00 
  -6  12 -10    1.30    2.30 
  -7  12 -10   -1.80    2.40 
   7 -12  10    1.60    3.50 
  -8  12 -10    5.40    2.80 
   8 -12  10    8.90    4.30 
  -9  12 -10    9.70    3.40 
   9 -12  10    8.20    4.80 
  10 -12  10    4.20    4.70 
   7  11 -10    2.80    3.50 
  -7 -11  10    1.10    2.40 
   6  11 -10    1.90    3.20 
  -6 -11  10    2.30    2.10 
   5  11 -10    6.90    3.20 
  -5 -11  10   10.90    2.30 
   4  11 -10   55.49    5.10 
  -4 -11  10   60.09    4.20 
   3  11 -10  208.38    7.60 
  -3 -11  10  204.38    6.50 
   2  11 -10    1.00    2.40 
  -2 -11  10   -0.40    1.70 
   1  11 -10    7.60    2.60 
  -1 -11  10    1.60    1.90 
   0  11 -10   12.30    2.40 
   0  11 -10   14.30    2.50 
  -1  11 -10   17.70    2.70 
  -2  11 -10   60.29    4.10 
  -3  11 -10   37.90    3.40 
  -4  11 -10  328.87    8.30 
  -5  11 -10   30.00    3.20 
   5 -11  10   35.50    4.40 
  -6  11 -10   18.40    2.90 
   6 -11  10   21.90    4.20 
  -7  11 -10    1.30    2.40 
   7 -11  10    2.40    3.50 
  -8  11 -10   -3.20    2.50 
   8 -11  10   -3.20    3.60 
  -9  11 -10   -6.60    2.70 
   9 -11  10   -0.70    4.30 
 -10  11 -10   -3.50    2.90 
  10 -11  10    1.60    4.40 
  -8 -10  10    9.50    2.60 
   7  10 -10    4.20    3.40 
  -7 -10  10    4.80    2.20 
   6  10 -10   -1.10    2.90 
  -6 -10  10    4.30    1.80 
   5  10 -10   58.19    5.30 
  -5 -10  10   53.39    3.90 
   4  10 -10  211.48    7.80 
   3  10 -10  124.79    5.80 
  -3 -10  10  133.69    5.00 
   2  10 -10   71.09    4.60 
   1  10 -10   10.00    2.50 
   0  10 -10    2.10    2.10 
   0  10 -10    5.00    1.90 
  -2  10 -10    2.80    1.80 
  -3  10 -10   90.49    4.30 
  -4  10 -10   10.60    2.10 
  -5  10 -10    3.00    2.00 
   5 -10  10    6.20    3.20 
   6 -10  10  277.17    9.30 
  -7  10 -10   -0.10    2.30 
   7 -10  10    0.70    3.50 
  -8  10 -10   -2.30    2.40 
   8 -10  10   -1.60    3.60 
  -9  10 -10   11.50    3.10 
 -10  10 -10   10.30    3.40 
   8   9 -10    5.40    3.80 
  -8  -9  10    2.50    2.00 
   7   9 -10   -1.00    3.20 
  -7  -9  10   -0.40    1.80 
   6   9 -10   88.09    5.90 
   5   9 -10    6.60    2.90 
  -5  -9  10    5.50    1.90 
   4   9 -10    3.90    2.40 
   3   9 -10   28.30    3.50 
   2   9 -10   19.70    2.90 
   1   9 -10   66.79    4.30 
   0   9 -10   26.60    2.90 
  -3   9 -10   42.50    4.30 
  -4   9 -10   11.40    3.10 
  -5   9 -10   44.00    3.70 
  -6   9 -10    8.20    2.40 
   6  -9  10    7.10    3.20 
  -7   9 -10    4.70    2.50 
   7  -9  10    9.80    3.90 
  -8   9 -10   30.60    3.40 
   8  -9  10   33.90    5.30 
  -9   9 -10    2.30    2.90 
   9  -9  10    6.50    4.10 
 -10   9 -10   10.90    3.50 
  10  -9  10   11.40    5.20 
   9   8 -10    2.00    3.40 
   8   8 -10    8.10    3.50 
  -8  -8  10   11.00    2.40 
   7   8 -10   -0.30    2.70 
  -7  -8  10   -0.40    1.70 
   6   8 -10   65.49    4.90 
   5   8 -10    1.20    2.40 
   4   8 -10   60.79    4.40 
   3   8 -10   40.40    3.80 
   2   8 -10  229.48    7.00 
   1   8 -10  163.78    5.60 
  -2   8 -10  142.79    6.00 
  -3   8 -10   16.00    3.10 
  -4   8 -10   37.50    3.20 
  -4   8 -10   47.30    4.20 
  -5   8 -10   19.90    2.50 
  -6   8 -10   22.90    2.60 
   6  -8  10   26.60    4.30 
  -7   8 -10   30.40    3.30 
   7  -8  10   36.50    5.10 
  -8   8 -10   19.30    3.00 
   8  -8  10   16.40    4.50 
  -9   8 -10    1.30    2.70 
 -10   8 -10   -3.90    2.90 
  10   7 -10    3.30    3.80 
   9   7 -10   29.70    4.50 
  -9  -7  10   23.90    3.30 
   8   7 -10   -3.40    2.70 
   7   7 -10   16.80    3.40 
   6   7 -10    6.30    2.70 
   5   7 -10   11.80    2.60 
   4   7 -10    9.00    2.40 
   3   7 -10   -0.90    2.00 
   2   7 -10   15.10    2.60 
   0  -7  10   57.99    3.80 
  -1   7 -10  236.68    7.10 
   1  -7  10  240.48    6.50 
  -2   7 -10   92.99    4.80 
  -3   7 -10   25.90    3.50 
  -4   7 -10   41.60    4.10 
  -5   7 -10   41.60    3.50 
  -5   7 -10   45.40    4.50 
  -6   7 -10   87.09    4.50 
  -7   7 -10    2.50    2.20 
  -8   7 -10    0.90    2.30 
  -9   7 -10   -1.70    2.50 
  10   6 -10    7.30    3.50 
   9   6 -10    7.60    3.30 
   8   6 -10    3.20    2.90 
   7   6 -10   11.00    2.90 
   6   6 -10    3.40    2.20 
   5   6 -10   21.40    3.00 
   4   6 -10   20.60    2.90 
   3   6 -10    5.20    2.20 
  -1  -6  10   25.30    2.90 
   0   6 -10   56.99    3.90 
   0  -6  10   55.89    3.60 
  -1   6 -10    2.40    2.10 
   1  -6  10    2.90    1.70 
  -2   6 -10   18.70    2.90 
  -3   6 -10   10.20    2.70 
  -4   6 -10   28.60    3.70 
  -5   6 -10  218.18    7.70 
  -5   6 -10  230.58    6.30 
  -6   6 -10   17.20    2.40 
  -7   6 -10    9.30    2.40 
  -8   6 -10   18.80    2.90 
  -9   6 -10    0.60    2.60 
  11   5 -10   35.80    5.10 
  10   5 -10    4.20    3.40 
   9   5 -10   -0.40    2.90 
   8   5 -10    2.90    2.80 
   7   5 -10   -0.40    2.50 
   6   5 -10  125.39    5.50 
   5   5 -10    1.40    2.10 
   4   5 -10  155.78    5.60 
   2   5 -10  148.49    5.50 
  -2  -5  10  140.39    5.40 
   1   5 -10   -1.80    2.00 
  -1  -5  10    2.40    2.00 
   0   5 -10   34.20    3.40 
   0  -5  10   40.80    3.30 
  -1   5 -10   16.90    2.90 
   1  -5  10   17.20    2.30 
  -2   5 -10  206.48    6.60 
  -3   5 -10   12.30    2.60 
  -4   5 -10  124.19    5.90 
  -5   5 -10    7.90    3.00 
  -6   5 -10    4.70    2.00 
  -7   5 -10   12.80    2.50 
  -8   5 -10    0.00    2.30 
  -9   5 -10  136.39    6.50 
  11   4 -10    5.90    3.50 
  10   4 -10    7.80    3.40 
   9   4 -10   50.29    4.50 
   8   4 -10   62.79    4.80 
   7   4 -10   61.69    4.50 
   6   4 -10   -0.90    2.10 
  -4  -4  10  210.58    6.80 
  -3  -4  10   11.20    2.60 
   2   4 -10   -0.50    2.10 
  -2  -4  10    2.80    2.00 
   1   4 -10   65.79    4.10 
  -1  -4  10   71.09    3.90 
   0   4 -10   16.00    2.80 
   0  -4  10   17.90    2.40 
  -1   4 -10  329.27    8.60 
   1  -4  10  327.17    7.80 
  -2   4 -10   30.20    3.40 
   2  -4  10   31.40    2.80 
  -3   4 -10   83.59    4.60 
  -4   4 -10  276.17    8.40 
  -6   4 -10   31.80    2.80 
  -7   4 -10   14.80    2.60 
  -8   4 -10    7.80    2.60 
  -9   4 -10    9.00    2.90 
  11   3 -10   -0.50    3.10 
  10   3 -10   36.10    4.20 
   9   3 -10    3.40    2.70 
   8   3 -10    6.00    2.60 
  -5  -3  10    4.30    2.40 
  -4  -3  10    2.50    2.10 
   3   3 -10  135.19    5.30 
  -3  -3  10  128.59    5.20 
   2   3 -10   10.10    2.60 
  -2  -3  10   13.30    2.40 
   1   3 -10   46.20    3.70 
  -1  -3  10   60.89    3.80 
   0   3 -10   79.19    4.40 
   0  -3  10   80.79    4.10 
  -1   3 -10   83.29    4.40 
   1  -3  10   86.89    4.00 
  -2   3 -10    9.70    2.30 
   2  -3  10    9.60    2.10 
   4  -3  10   33.30    3.00 
  -7   3 -10   30.20    3.10 
  -8   3 -10   25.30    3.20 
  -8  -2  10    2.50    2.40 
  -7  -2  10    2.60    2.40 
  -6  -2  10   97.69    5.20 
  -5  -2  10   51.99    4.10 
   4   2 -10  176.08    6.10 
  -4  -2  10  170.38    6.00 
   3   2 -10   11.70    2.60 
  -3  -2  10   14.60    2.50 
   2   2 -10   18.10    2.80 
  -2  -2  10   16.50    2.50 
   1   2 -10   26.90    3.30 
  -1  -2  10   24.10    2.90 
   0   2 -10   97.49    4.80 
   0  -2  10   99.79    4.50 
   1  -2  10   -0.60    1.70 
  -2   2 -10    4.50    2.20 
   2  -2  10    6.50    2.10 
   3  -2  10   37.60    3.40 
   4  -2  10    2.40    1.90 
  -7   2 -10   78.89    4.60 
  -8   2 -10    9.30    2.70 
 -12  -1  10   23.10    3.80 
 -11  -1  10   68.39    5.70 
 -10  -1  10   33.00    4.00 
  -9  -1  10    0.20    2.50 
  -8  -1  10    7.20    2.90 
   7   1 -10   -2.80    2.80 
  -7  -1  10   -1.00    2.30 
  -6  -1  10   55.69    4.60 
   5   1 -10  272.57    8.00 
  -5  -1  10  265.47    7.70 
   4   1 -10  526.65   11.90 
  -4  -1  10  537.75   11.70 
   3   1 -10   45.40    3.90 
  -3  -1  10   61.09    3.90 
   2   1 -10  241.68    7.20 
  -2  -1  10  250.57    6.90 
   1   1 -10   27.50    3.50 
  -1  -1  10   27.00    3.00 
   0   1 -10    3.10    2.40 
   0  -1  10   -0.10    1.80 
   1  -1  10   17.90    2.80 
   2  -1  10   77.49    4.20 
   3  -1  10   45.10    3.70 
   4  -1  10   25.70    3.10 
   5  -1  10   28.70    3.20 
  -7   1 -10    5.20    2.20 
 -12   0  10   44.00    4.90 
 -11   0  10    1.30    3.10 
 -10   0  10    5.00    2.90 
  -9   0  10   22.00    3.70 
  -8   0  10    4.10    2.80 
   7   0 -10   -1.60    3.00 
  -7   0  10    1.00    2.30 
   6   0 -10   47.20    4.80 
  -6   0  10   49.90    4.30 
   5   0 -10  610.54   13.40 
  -5   0  10  584.44   12.70 
   4   0 -10  187.08    6.70 
  -4   0  10  194.98    6.30 
   3   0 -10   51.89    4.00 
  -3   0  10   50.79    3.80 
   2   0 -10   -3.20    2.00 
  -2   0  10    0.10    2.00 
  -1   0  10    2.90    2.00 
   0   0  10    7.40    2.40 
   1   0  10   40.80    3.70 
   2   0  10   10.50    2.50 
   3   0  10   13.10    2.60 
   4   0  10    5.30    2.30 
   5   0  10    8.70    2.50 
   6   0  10   -0.60    2.20 
  -7   0 -10   -0.50    2.30 
 -12   1  10    0.50    3.30 
 -11   1  10   22.10    4.00 
 -10   1  10    3.20    2.90 
  -9   1  10   84.59    5.50 
   8  -1 -10   53.09    5.30 
  -8   1  10   53.19    4.80 
   7  -1 -10    1.40    3.10 
  -7   1  10    4.00    2.50 
   6  -1 -10  233.38    7.90 
  -6   1  10  235.78    7.20 
   5  -1 -10  101.69    5.40 
  -5   1  10   95.29    4.90 
   4  -1 -10  115.39    5.50 
  -4   1  10  110.79    5.20 
   3  -1 -10   14.00    3.00 
  -3   1  10    9.80    2.60 
   2  -1 -10  172.68    6.00 
  -2   1  10  171.08    5.80 
   1  -1 -10   -1.20    2.00 
  -1   1  10   -2.00    1.80 
   0   1  10   52.49    3.80 
   1   1  10   97.39    4.90 
   2   1  10    6.40    2.50 
   3   1  10   13.40    2.90 
   4   1  10   65.49    4.80 
   5   1  10    5.20    2.60 
   6   1  10    0.00    2.30 
 -11   2  10   -0.10    2.90 
  10  -2 -10   44.30    5.70 
 -10   2  10   42.80    4.40 
  -9   2  10   68.59    5.40 
   8  -2 -10   21.90    4.50 
  -8   2  10   20.20    3.30 
   7  -2 -10    7.50    3.40 
  -7   2  10    3.60    2.50 
   6  -2 -10    1.90    2.90 
  -6   2  10   -3.30    2.20 
   5  -2 -10   13.60    3.20 
  -5   2  10   11.30    2.60 
   4  -2 -10   54.19    4.50 
  -4   2  10   55.89    4.20 
   3  -2 -10   42.10    3.90 
  -3   2  10   49.00    3.90 
   2  -2 -10    0.60    2.20 
  -2   2  10   -2.60    1.90 
  -1   2  10   24.20    2.90 
   0   2  10   69.79    4.30 
   1   2  10    3.00    2.30 
   2   2  10   -1.20    2.20 
   3   2  10   19.20    3.30 
   4   2  10    0.70    2.30 
   5   2  10   -0.30    2.60 
   6   2  10    1.80    2.60 
 -10   3  10    1.40    2.80 
   9  -3 -10   14.50    4.50 
  -9   3  10   13.80    3.30 
   8  -3 -10   10.60    4.00 
  -8   3  10   13.40    3.20 
   7  -3 -10   14.00    3.80 
  -7   3  10    7.10    2.70 
   6  -3 -10   14.20    3.50 
  -6   3  10   22.40    3.00 
   5  -3 -10  110.69    5.90 
  -5   3  10  120.29    5.20 
   4  -3 -10    5.60    2.70 
  -4   3  10    7.00    2.40 
  -3   3  10   65.49    4.30 
  -2   3  10    4.80    2.30 
  -1   3  10    2.80    2.10 
   0   3  10   12.00    2.90 
   1   3  10   47.80    4.40 
   2   3  10   -0.90    2.50 
   3   3  10    7.00    2.80 
   4   3  10    9.40    3.10 
   5   3  10    3.10    2.70 
  12  -4 -10    2.60    5.30 
  11  -4 -10   11.50    4.90 
 -11   4  10    0.50    2.80 
  10  -4 -10    7.30    4.60 
 -10   4  10    1.60    2.90 
   9  -4 -10   -1.30    3.90 
  -9   4  10   -1.40    2.60 
   8  -4 -10   10.40    4.20 
  -8   4  10   15.60    3.10 
   7  -4 -10   -4.20    3.20 
  -7   4  10   -2.00    2.40 
   6  -4 -10    7.20    3.30 
  -6   4  10    8.90    2.70 
   5  -4 -10   28.40    4.00 
  -5   4  10   29.30    3.20 
   4  -4 -10   26.70    3.80 
  -4   4  10   31.10    3.40 
  -3   4  10    0.60    2.20 
  -2   4  10    5.20    2.30 
  -1   4  10   85.49    5.20 
   0   4  10    1.30    2.50 
   1   4  10   93.19    6.00 
   2   4  10   49.10    4.70 
   3   4  10   24.90    4.10 
   4   4  10   17.50    3.70 
  12  -5 -10    2.90    5.30 
  11  -5 -10    8.40    5.00 
  10  -5 -10    2.60    4.70 
   9  -5 -10   11.20    4.50 
  -9   5  10    7.40    3.00 
   8  -5 -10    9.10    4.00 
  -8   5  10    9.20    2.90 
   7  -5 -10  123.79    7.00 
  -7   5  10  122.29    5.80 
   6  -5 -10    2.40    3.20 
  -6   5  10    3.30    2.60 
   5  -5 -10    0.20    2.90 
  -5   5  10    0.40    2.30 
  -4   5  10    9.10    2.70 
  -3   5  10    8.10    2.70 
  -2   5  10   28.70    3.60 
  -1   5  10    8.00    2.90 
   0   5  10    6.70    3.00 
   1   5  10    8.10    3.20 
   2   5  10  142.69    7.20 
   3   5  10   -4.50    2.90 
  12  -6 -10    5.00    5.70 
  11  -6 -10    7.20    5.30 
  10  -6 -10    2.70    4.70 
   9  -6 -10    5.80    4.30 
  -9   6  10    3.50    2.80 
   8  -6 -10   40.20    5.50 
  -8   6  10   34.50    4.10 
  -7   6  10   55.79    5.20 
  -6   6  10   -1.00    2.50 
  -5   6  10    1.70    2.60 
  -4   6  10    2.40    2.60 
  -3   6  10   11.90    3.20 
  -2   6  10    4.30    2.70 
  -1   6  10    3.20    2.90 
   0   6  10   13.70    3.50 
   1   6  10   23.60    4.10 
   2   6  10   62.49    5.60 
  12  -7 -10   48.90    7.40 
  10  -7 -10   30.80    6.00 
   9  -7 -10    7.90    4.70 
  -9   7  10    3.40    3.10 
   8  -7 -10    6.60    4.20 
  -8   7  10    5.10    3.00 
   7  -7 -10    7.90    3.80 
  -7   7  10    4.50    2.80 
  -6   7  10    0.70    2.80 
  -5   7  10   11.60    3.20 
  -4   7  10    9.80    3.30 
  -3   7  10   -1.60    2.90 
  -2   7  10   15.50    3.60 
  -1   7  10   12.30    3.40 
   0   7  10    1.70    3.30 
   1   7  10   29.60    4.70 
  10  -8 -10   21.90    5.90 
   9  -8 -10    5.70    4.80 
  -9   8  10    7.20    3.30 
  -8   8  10    0.20    3.00 
  -7   8  10    1.90    2.90 
  -6   8  10   -2.80    3.00 
  -5   8  10   43.00    4.50 
  -4   8  10    7.90    3.30 
  -3   8  10    2.00    3.20 
  -2   8  10    4.60    3.20 
  -1   8  10    6.70    3.70 
   0   8  10   22.00    4.40 
  11  -9 -10    9.90    6.20 
  10  -9 -10   -1.80    5.40 
  -9   9  10    1.40    3.10 
  -8   9  10   -0.20    3.40 
  -7   9  10   39.70    4.60 
  -6   9  10    1.10    3.30 
  -5   9  10   15.30    3.70 
  -4   9  10    5.30    3.70 
  -3   9  10    1.00    3.30 
  -2   9  10   -1.80    3.50 
  -8  10  10    3.40    3.50 
  -7  10  10   34.70    4.70 
  -6  10  10    1.30    3.60 
  -5  10  10   25.90    4.70 
  -4  10  10   19.80    4.30 
   0  16 -11    6.30    3.20 
   0 -16  11   -3.80    2.70 
   1 -16  11    2.60    3.00 
  -3  16 -11   -2.80    3.20 
  -4  16 -11    0.40    3.30 
  -5  16 -11    3.00    3.20 
  -6  16 -11   -4.00    3.20 
   2  15 -11    3.40    3.50 
  -2 -15  11    3.30    2.70 
   1  15 -11   12.30    3.40 
  -1 -15  11    1.70    2.60 
   0  15 -11    8.80    3.20 
   0 -15  11    5.40    2.90 
  -2  15 -11   -1.60    3.00 
  -3  15 -11   -3.30    2.80 
  -4  15 -11    6.80    3.30 
  -5  15 -11    0.30    3.20 
  -6  15 -11   12.60    3.60 
  -7  15 -11   11.80    3.70 
   3  14 -11    4.50    3.60 
  -3 -14  11    0.20    2.40 
   2  14 -11   29.40    4.20 
  -2 -14  11   29.60    3.70 
   1  14 -11   28.70    4.00 
  -1 -14  11   22.40    3.40 
   0  14 -11    9.10    3.00 
   0 -14  11    2.00    2.50 
  -2  14 -11    7.10    3.00 
  -3  14 -11    8.20    3.10 
  -4  14 -11    4.60    2.70 
  -5  14 -11   38.30    4.30 
  -6  14 -11   -0.50    2.90 
  -7  14 -11   -1.70    2.90 
   7 -14  11    8.10    3.90 
  -8  14 -11   39.80    4.30 
   8 -14  11   28.00    5.50 
   5  13 -11   65.09    6.10 
  -5 -13  11   78.09    5.20 
   4  13 -11    7.10    3.90 
  -4 -13  11    4.40    2.40 
   3  13 -11    9.40    3.60 
  -3 -13  11   12.40    2.60 
   2  13 -11   97.19    5.80 
  -2 -13  11  104.29    5.70 
   1  13 -11    5.60    2.90 
  -1 -13  11    5.90    2.40 
   0  13 -11    8.90    2.70 
   0 -13  11   -0.60    2.00 
  -1  13 -11   12.40    2.90 
  -2  13 -11    8.10    2.70 
  -3  13 -11   28.90    3.50 
  -4  13 -11   24.40    3.40 
  -5  13 -11   26.40    3.60 
  -6  13 -11   -1.60    2.50 
  -7  13 -11    1.70    2.80 
   7 -13  11    2.30    3.70 
  -8  13 -11   -2.30    3.10 
   8 -13  11    0.00    4.00 
  -9  13 -11    1.00    2.90 
   9 -13  11    1.70    4.50 
   6  12 -11   48.80    5.80 
  -6 -12  11   53.09    4.60 
   5  12 -11   41.80    5.10 
  -5 -12  11   50.79    4.30 
   4  12 -11   13.60    3.60 
  -4 -12  11   14.00    2.60 
   3  12 -11  111.39    6.10 
  -3 -12  11  100.19    5.00 
   2  12 -11   14.70    3.30 
  -2 -12  11   15.10    2.50 
   1  12 -11   35.40    3.90 
  -1 -12  11   33.50    3.30 
   0  12 -11   -1.70    2.20 
  -1  12 -11    7.90    2.50 
  -1  12 -11    9.80    2.60 
  -2  12 -11   -2.90    2.20 
  -3  12 -11   49.80    3.90 
  -4  12 -11   -2.70    2.30 
  -5  12 -11   16.90    2.90 
  -6  12 -11   10.80    2.90 
  -7  12 -11  144.59    6.40 
   7 -12  11  134.39    7.90 
  -8  12 -11   39.10    4.00 
   8 -12  11   44.10    5.80 
  -9  12 -11   -3.10    2.90 
   9 -12  11   -6.90    4.10 
   7  11 -11   13.20    4.10 
  -7 -11  11   19.50    3.10 
   6  11 -11   18.80    3.90 
  -6 -11  11   18.40    2.80 
   5  11 -11   73.79    5.80 
   4  11 -11  130.89    6.60 
  -4 -11  11  135.79    5.40 
   3  11 -11   48.20    4.60 
   2  11 -11   49.80    4.40 
   1  11 -11    6.20    2.70 
  -1 -11  11    4.70    2.00 
   0  11 -11   -1.90    1.90 
  -3  11 -11   42.90    3.70 
  -4  11 -11  339.87    8.60 
  -5  11 -11   57.79    4.30 
   5 -11  11   55.59    5.40 
  -6  11 -11    0.40    2.30 
   6 -11  11   -2.20    3.40 
  -7  11 -11    0.40    2.50 
   7 -11  11   -1.80    3.60 
  -8  11 -11   -2.00    2.70 
   8 -11  11   -0.90    3.90 
  -9  11 -11   14.50    3.40 
   9 -11  11   20.80    5.30 
   7  10 -11    6.80    3.50 
  -7 -10  11    7.30    2.50 
   6  10 -11    5.90    3.20 
   5  10 -11   36.60    4.60 
   4  10 -11   22.70    3.80 
   3  10 -11  131.69    6.10 
   2  10 -11    9.20    2.80 
   1  10 -11   14.50    2.70 
   0  10 -11   32.50    3.20 
   1 -10  11    5.90    2.00 
  -3  10 -11    8.70    3.30 
  -4  10 -11  116.49    4.80 
  -5  10 -11    9.10    2.30 
  -6  10 -11    1.50    2.20 
   6 -10  11   -0.20    3.20 
  -7  10 -11   -2.20    2.40 
   7 -10  11    3.50    3.70 
  -8  10 -11    1.50    2.60 
   8 -10  11   -0.10    4.00 
  -9  10 -11    1.30    2.90 
   9 -10  11   -0.30    4.40 
   8   9 -11   -0.90    3.50 
   7   9 -11   18.70    3.90 
  -7  -9  11   27.10    4.80 
   6   9 -11   14.00    3.60 
   5   9 -11    5.50    3.00 
   4   9 -11    0.30    2.40 
   3   9 -11   64.29    4.80 
   2   9 -11  139.59    5.80 
   1   9 -11   46.60    3.80 
   0  -9  11    1.50    1.80 
   1  -9  11    4.40    2.00 
  -2   9 -11    0.90    2.70 
  -3   9 -11    4.30    2.90 
  -4   9 -11   14.70    3.50 
  -6   9 -11   -5.20    2.00 
   6  -9  11    3.80    3.30 
  -7   9 -11   15.90    2.90 
   7  -9  11   29.00    5.20 
  -8   9 -11   11.20    2.80 
   8  -9  11    6.50    4.20 
  -9   9 -11   -0.90    2.80 
   9   8 -11    2.80    3.50 
   8   8 -11   46.40    5.00 
   7   8 -11   26.50    4.10 
   6   8 -11    0.30    2.60 
   5   8 -11   39.80    4.10 
   4   8 -11    3.60    2.50 
   3   8 -11   18.80    3.00 
   2   8 -11    6.80    2.50 
   0  -8  11  104.59    4.80 
  -1   8 -11   44.40    4.30 
   1  -8  11   37.20    3.30 
  -2   8 -11   72.79    4.90 
  -3   8 -11   65.59    4.90 
  -4   8 -11   19.50    3.60 
  -5   8 -11   71.19    5.50 
  -6   8 -11   -2.00    2.10 
  -7   8 -11   53.59    4.00 
   7  -8  11   50.99    5.80 
  -8   8 -11    5.40    2.80 
   8  -8  11    6.30    4.10 
  -9   8 -11   -0.40    2.80 
   9   7 -11    3.00    3.30 
   8   7 -11   11.00    3.50 
   7   7 -11    5.90    2.90 
   6   7 -11    3.30    2.80 
   5   7 -11   15.30    2.90 
   4   7 -11   14.60    2.80 
   3   7 -11   31.30    3.40 
   1   7 -11   26.20    3.60 
  -1  -7  11   19.60    3.00 
   0  -7  11    5.00    2.20 
  -1   7 -11   20.40    3.10 
   1  -7  11   19.90    2.70 
  -2   7 -11   29.10    3.60 
  -3   7 -11    7.40    2.70 
  -4   7 -11   58.09    4.90 
  -5   7 -11   87.89    5.70 
  -7   7 -11   -2.60    2.20 
  -8   7 -11    1.60    2.60 
  -9   7 -11   22.80    3.50 
  10   6 -11    1.40    3.50 
   9   6 -11    1.00    3.20 
   8   6 -11   11.60    3.40 
   7   6 -11   12.00    3.00 
   6   6 -11    2.60    2.50 
   5   6 -11    1.10    2.20 
  -3  -6  11   43.80    4.00 
  -2  -6  11    3.50    2.20 
   1   6 -11    8.50    2.80 
  -1  -6  11    7.50    2.30 
   0   6 -11   17.10    3.20 
   0  -6  11   18.10    2.60 
  -1   6 -11   -0.10    2.10 
   1  -6  11    0.90    1.60 
  -2   6 -11   22.50    3.40 
   2  -6  11   16.50    2.40 
  -3   6 -11   -2.90    2.20 
  -4   6 -11   18.80    3.50 
  -5   6 -11  121.49    6.30 
  -6   6 -11    4.60    2.10 
  -7   6 -11    1.30    2.20 
  -8   6 -11    0.70    2.40 
  10   5 -11    8.10    3.50 
   9   5 -11   13.20    3.40 
   8   5 -11   15.30    3.30 
   7   5 -11   14.70    3.00 
   6   5 -11   16.60    2.90 
  -4  -5  11   31.30    3.60 
  -3  -5  11   -0.10    2.20 
   2   5 -11  194.28    6.60 
  -2  -5  11  175.28    6.30 
   1   5 -11   -1.90    2.30 
  -1  -5  11    0.10    2.00 
   0   5 -11   -1.00    2.10 
   0  -5  11    0.70    1.90 
  -1   5 -11   34.50    3.90 
   1  -5  11   30.90    3.10 
  -2   5 -11   19.80    3.10 
   2  -5  11   15.80    2.30 
  -3   5 -11   -0.40    2.20 
  -4   5 -11  299.37    9.30 
  -7   5 -11   31.50    3.30 
  -8   5 -11   49.99    4.10 
  11   4 -11   17.70    4.00 
  10   4 -11   14.30    3.60 
   9   4 -11   -2.30    2.70 
   8   4 -11   52.29    4.70 
  -5  -4  11   48.50    4.30 
  -4  -4  11  134.79    5.90 
   3   4 -11   48.50    4.20 
  -3  -4  11   49.99    4.20 
   2   4 -11   11.50    3.00 
  -2  -4  11    7.40    2.50 
   1   4 -11   64.59    4.60 
  -1  -4  11   71.09    4.20 
   0   4 -11   -1.40    2.10 
   0  -4  11    0.60    1.90 
  -1   4 -11   78.09    4.50 
   1  -4  11   73.49    4.10 
  -2   4 -11    5.20    2.40 
   2  -4  11    4.40    1.80 
  -3   4 -11   39.60    4.10 
   3  -4  11   47.50    3.50 
  -8   4 -11    2.40    2.50 
  -8  -3  11    9.30    2.80 
  -7  -3  11   49.60    4.40 
  -6  -3  11   41.20    4.10 
  -5  -3  11   88.69    5.20 
   4   3 -11   93.69    4.90 
  -4  -3  11   82.99    4.90 
   3   3 -11   83.99    5.10 
  -3  -3  11   94.39    4.90 
   2   3 -11   48.10    4.50 
  -2  -3  11   64.89    4.20 
   1   3 -11  194.88    6.70 
  -1  -3  11  206.68    6.40 
   0   3 -11    0.10    2.20 
   0  -3  11    4.40    2.20 
  -1   3 -11   19.60    3.00 
   1  -3  11   18.50    2.60 
  -2   3 -11   73.19    4.50 
   2  -3  11   74.59    4.10 
   3  -3  11   29.80    3.00 
  -7   3 -11    4.10    2.80 
 -11  -2  11   24.80    3.90 
 -10  -2  11    2.10    2.70 
  -9  -2  11    4.30    2.50 
  -8  -2  11   21.50    3.40 
  -7  -2  11   15.50    3.10 
  -6  -2  11  259.27    8.10 
  -5  -2  11    5.80    2.50 
   4   2 -11 1310.97   24.20 
  -4  -2  11 1273.67   23.80 
   3   2 -11  521.55   12.20 
  -3  -2  11  548.55   11.90 
   2   2 -11   -0.50    2.30 
  -2  -2  11   -0.30    2.20 
   1   2 -11   35.40    3.90 
  -1  -2  11   29.90    3.30 
   0   2 -11    0.50    2.20 
   0  -2  11    3.90    2.10 
  -1   2 -11   -0.30    2.10 
   1  -2  11   -0.90    1.80 
  -2   2 -11    0.30    2.10 
   2  -2  11    1.30    2.00 
   3  -2  11   20.10    2.80 
   4  -2  11   14.00    2.70 
 -12  -1  11   63.79    5.90 
 -11  -1  11   28.80    4.30 
 -10  -1  11   -0.70    2.90 
  -9  -1  11   11.00    3.20 
  -8  -1  11    8.50    3.10 
  -7  -1  11   -1.40    2.40 
   6   1 -11   22.50    3.60 
  -6  -1  11   19.70    3.30 
   5   1 -11  330.37    9.10 
  -5  -1  11  310.67    8.70 
   4   1 -11 1083.49   21.10 
  -4  -1  11 1105.59   20.70 
   3   1 -11   18.60    3.10 
  -3  -1  11    8.00    2.80 
   2   1 -11  132.19    5.60 
  -2  -1  11  129.89    5.40 
   1   1 -11    9.90    2.80 
  -1  -1  11   13.90    2.70 
   0   1 -11   15.90    3.10 
   0  -1  11   10.40    2.40 
   1  -1  11   24.20    3.00 
   2  -1  11    3.70    2.10 
   3  -1  11    1.10    2.10 
   4  -1  11   19.10    3.10 
   5  -1  11    8.00    2.60 
   6  -1  11   17.70    3.20 
 -12   0  11   -1.10    3.20 
 -11   0  11   -0.20    3.30 
 -10   0  11   28.90    4.30 
  -9   0  11   20.60    3.60 
  -8   0  11    9.60    3.00 
  -7   0  11    1.70    2.50 
   6   0 -11   11.50    3.40 
  -6   0  11   12.20    2.80 
   5   0 -11  292.17    8.80 
  -5   0  11  297.07    8.30 
   4   0 -11  372.86    9.80 
  -4   0  11  375.36    9.50 
   3   0 -11    7.80    2.70 
  -3   0  11    8.60    2.50 
   2   0 -11   56.89    4.30 
  -2   0  11   62.09    4.20 
  -1   0  11    1.30    1.90 
   0   0  11  231.98    7.00 
   1   0  11   -0.70    2.20 
   2   0  11   -3.10    2.10 
   3   0  11    4.10    2.30 
   4   0  11   -1.20    2.10 
   5   0  11    6.30    2.60 
   6   0  11    7.70    2.80 
 -11   1  11  164.88    7.70 
 -10   1  11    7.20    3.20 
  -9   1  11    6.00    3.10 
  -8   1  11    6.30    3.00 
   7  -1 -11   10.40    3.80 
  -7   1  11   12.20    3.00 
   6  -1 -11   32.20    4.20 
  -6   1  11   27.70    3.50 
   5  -1 -11    0.60    2.60 
  -5   1  11    0.00    2.20 
   4  -1 -11    6.20    2.80 
  -4   1  11    2.80    2.30 
   3  -1 -11    4.60    2.50 
  -3   1  11    6.30    2.40 
   2  -1 -11   69.49    4.60 
  -2   1  11   73.69    4.30 
  -1   1  11  300.37    8.30 
   0   1  11   13.80    2.90 
   1   1  11   19.30    3.20 
   2   1  11   30.20    3.70 
   3   1  11  103.49    5.70 
   4   1  11   48.30    4.60 
   5   1  11    1.90    2.60 
 -12   2  11    2.30    3.60 
 -11   2  11   12.20    3.80 
 -10   2  11    9.90    3.30 
   9  -2 -11   37.80    5.30 
  -9   2  11   44.20    4.50 
   8  -2 -11   15.90    4.20 
  -8   2  11   15.00    3.30 
   7  -2 -11   14.70    3.80 
  -7   2  11   16.10    3.30 
   6  -2 -11    6.40    3.20 
  -6   2  11    2.10    2.50 
   5  -2 -11   96.49    5.40 
  -5   2  11   88.69    5.00 
   4  -2 -11    1.60    2.70 
  -4   2  11    3.90    2.30 
   3  -2 -11   48.70    4.40 
  -3   2  11   56.39    4.10 
  -2   2  11  188.68    6.50 
  -1   2  11    1.30    2.20 
   0   2  11   26.80    3.40 
   1   2  11   25.10    3.50 
   2   2  11   42.30    4.30 
   3   2  11   59.39    5.00 
   4   2  11   -0.70    2.50 
   5   2  11    5.30    3.10 
  12  -3 -11    5.20    5.40 
  11  -3 -11    2.70    5.10 
 -11   3  11    1.20    3.20 
 -10   3  11   27.50    4.10 
   9  -3 -11    1.90    4.20 
  -9   3  11   -0.90    2.80 
   8  -3 -11   30.70    5.00 
  -8   3  11   36.40    4.10 
   7  -3 -11    6.60    3.70 
  -7   3  11    8.30    2.80 
   6  -3 -11    2.30    3.10 
  -6   3  11   -0.50    2.40 
   5  -3 -11   58.39    5.00 
  -5   3  11   70.29    4.60 
   4  -3 -11   39.30    4.30 
  -4   3  11   35.80    3.60 
  -3   3  11   -0.10    2.10 
  -2   3  11   31.50    3.60 
  -1   3  11    1.50    2.30 
   0   3  11   10.20    3.10 
   1   3  11   19.70    3.40 
   2   3  11   34.00    4.20 
   3   3  11    2.30    2.80 
   4   3  11    9.70    3.60 
  12  -4 -11    4.70    5.40 
 -11   4  11   15.30    3.90 
  10  -4 -11    5.80    4.70 
 -10   4  11   -1.10    3.10 
   9  -4 -11   -3.20    4.00 
  -9   4  11    0.30    2.90 
   8  -4 -11    3.60    3.90 
  -8   4  11    1.80    2.90 
   7  -4 -11   17.20    4.30 
  -7   4  11   22.80    3.40 
   6  -4 -11   -0.60    3.10 
  -6   4  11    0.70    2.60 
  -5   4  11    4.50    2.70 
  -4   4  11    0.00    2.30 
  -3   4  11    4.00    2.50 
  -2   4  11   -0.30    2.30 
  -1   4  11   45.50    4.30 
   0   4  11   -0.30    2.70 
   1   4  11   49.20    4.90 
   2   4  11   12.40    3.70 
   3   4  11   -2.50    2.90 
  12  -5 -11   11.40    5.70 
  11  -5 -11    8.30    5.50 
 -11   5  11    8.80    3.80 
  10  -5 -11   49.70    6.40 
 -10   5  11   46.60    4.90 
   9  -5 -11    0.00    4.30 
  -9   5  11    1.50    2.90 
   8  -5 -11    5.50    4.10 
  -8   5  11    1.60    2.80 
   7  -5 -11   40.70    5.10 
  -7   5  11   37.10    4.00 
   6  -5 -11   -0.20    3.20 
  -6   5  11   -2.40    2.60 
   5  -5 -11   11.90    3.40 
  -5   5  11   10.50    3.00 
  -4   5  11    5.90    2.80 
  -3   5  11    4.50    2.60 
  -2   5  11    5.20    2.80 
  -1   5  11   38.60    4.20 
   0   5  11   31.90    4.40 
   1   5  11   22.00    4.00 
   2   5  11    7.60    3.50 
  12  -6 -11    5.20    5.80 
  11  -6 -11   18.50    6.10 
  10  -6 -11   47.50    7.00 
 -10   6  11   48.10    5.10 
   9  -6 -11    2.40    4.50 
  -9   6  11   -1.80    2.90 
  -8   6  11    8.50    3.40 
  -7   6  11    4.30    3.10 
   6  -6 -11    1.20    3.40 
  -6   6  11    0.70    2.70 
  -5   6  11   36.70    4.10 
  -4   6  11    3.30    2.80 
  -3   6  11    3.00    3.00 
  -2   6  11   -4.10    2.50 
  -1   6  11   39.30    4.60 
   0   6  11   10.90    3.50 
   1   6  11    6.40    3.70 
  11  -7 -11   70.49    8.20 
  10  -7 -11   24.80    6.20 
 -10   7  11   16.70    4.10 
   9  -7 -11    8.50    5.00 
  -9   7  11    0.00    3.30 
  -8   7  11   -0.50    3.10 
  -7   7  11    0.10    3.00 
  -6   7  11    8.90    3.20 
  -5   7  11   16.40    3.70 
  -4   7  11   21.80    3.80 
  -3   7  11   26.90    4.20 
  -2   7  11    5.70    3.50 
  -1   7  11   33.50    4.50 
   0   7  11   23.20    4.50 
  10  -8 -11  184.38   10.90 
   9  -8 -11    7.20    4.90 
  -9   8  11   -0.30    3.30 
  -8   8  11    5.20    3.40 
  -7   8  11    9.70    3.40 
  -6   8  11   31.00    4.40 
  -5   8  11    2.20    3.30 
  -4   8  11    4.50    3.30 
  -3   8  11   17.90    4.40 
  -2   8  11    9.80    3.80 
  -9   9  11   13.60    3.90 
  -8   9  11    2.10    3.70 
  -7   9  11   20.60    4.20 
  -6   9  11   18.10    4.20 
  -5   9  11    0.20    3.30 
  -4   9  11   15.00    4.40 
   0 -16  12   -1.80    2.70 
   1 -16  12   -1.20    2.70 
  -3  16 -12    0.20    3.30 
  -4  16 -12    0.80    3.50 
  -5  16 -12    6.50    3.70 
  -2 -15  12   11.70    3.30 
   1  15 -12   87.39    6.50 
  -1 -15  12  100.59    6.10 
   0  15 -12   13.90    3.30 
   0 -15  12    6.80    3.10 
  -2  15 -12   -1.40    3.00 
  -3  15 -12    1.50    3.00 
  -4  15 -12   -3.30    2.90 
  -5  15 -12   17.70    3.70 
  -6  15 -12   -1.00    3.10 
   3  14 -12   25.20    4.50 
  -3 -14  12   26.10    3.60 
   2  14 -12   57.29    5.60 
  -2 -14  12   66.69    5.50 
   1  14 -12    8.70    3.30 
  -1 -14  12   12.20    2.90 
   0  14 -12   63.39    5.50 
   0 -14  12   77.79    5.40 
  -2  14 -12  134.19    6.30 
  -3  14 -12   -1.00    2.70 
  -4  14 -12    1.90    2.80 
  -5  14 -12   -3.70    2.80 
  -6  14 -12    2.70    3.00 
   6 -14  12    5.20    3.60 
  -7  14 -12   24.70    3.80 
   7 -14  12   19.20    4.60 
   4  13 -12    0.00    3.60 
  -4 -13  12    4.50    2.30 
   3  13 -12   51.29    5.30 
  -3 -13  12   67.19    4.60 
   2  13 -12    9.70    3.30 
   1  13 -12   11.50    3.30 
  -1 -13  12    7.50    2.40 
   0  13 -12    5.50    2.70 
   0 -13  12    8.90    2.50 
  -2  13 -12   21.80    3.30 
  -3  13 -12    1.40    2.40 
  -4  13 -12    8.40    2.90 
  -5  13 -12   10.70    3.00 
  -6  13 -12    5.10    2.90 
   6 -13  12   11.90    4.20 
  -7  13 -12    1.50    2.90 
   7 -13  12   -5.50    3.80 
  -8  13 -12    1.10    3.30 
   8 -13  12   -2.60    3.90 
   5  12 -12   57.29    5.60 
   4  12 -12   19.00    4.10 
   3  12 -12   51.69    5.00 
  -3 -12  12   53.09    4.10 
   2  12 -12    4.10    3.10 
   1  12 -12   43.20    4.20 
   0  12 -12    2.90    2.30 
  -3  12 -12   22.60    3.10 
  -4  12 -12   39.70    3.90 
  -5  12 -12   18.00    3.20 
  -6  12 -12   46.50    4.10 
   6 -12  12   50.69    5.80 
  -7  12 -12   21.90    3.60 
   7 -12  12   27.80    5.10 
  -8  12 -12    2.60    2.90 
   8 -12  12    4.80    4.30 
   6  11 -12    1.00    3.60 
   5  11 -12   24.00    4.20 
   4  11 -12    6.50    3.20 
   3  11 -12   14.70    3.50 
   2  11 -12   23.40    3.60 
   1  11 -12    0.70    2.40 
   1 -11  12   -1.10    2.00 
  -3  11 -12  266.07    9.30 
  -4  11 -12  163.78    6.00 
   5 -11  12  341.07   10.60 
  -6  11 -12  114.99    5.80 
   6 -11  12  134.59    7.40 
  -7  11 -12   39.90    3.80 
   7 -11  12   55.59    6.10 
  -8  11 -12   20.20    3.60 
   8 -11  12   26.00    5.70 
   7  10 -12   11.30    3.80 
   6  10 -12    1.50    3.10 
   5  10 -12   16.10    3.70 
   4  10 -12    2.60    3.10 
   3  10 -12   35.70    4.00 
   2  10 -12    3.80    2.60 
   0 -10  12   15.40    2.70 
   1 -10  12   60.49    4.20 
  -2  10 -12   34.30    4.60 
  -3  10 -12   60.39    5.70 
  -4  10 -12  138.19    7.10 
  -6  10 -12  132.09    5.80 
   6 -10  12  130.49    7.30 
  -7  10 -12    0.90    2.70 
   7 -10  12    2.30    4.10 
  -8  10 -12   33.40    3.90 
   8 -10  12   42.40    6.10 
   8   9 -12    7.20    3.70 
   7   9 -12    1.40    3.10 
   6   9 -12    3.00    3.10 
   5   9 -12   36.30    4.50 
   4   9 -12  134.89    6.30 
   3   9 -12   12.70    3.10 
  -1  -9  12   21.50    3.10 
   0  -9  12   30.80    3.40 
   1  -9  12   25.40    3.00 
  -2   9 -12   21.00    4.00 
  -3   9 -12    0.50    2.80 
  -4   9 -12   51.49    5.40 
  -8   9 -12   26.00    3.50 
   8  -9  12   20.60    5.30 
   9   8 -12   11.40    4.10 
   8   8 -12   -0.20    3.40 
   7   8 -12    3.80    3.20 
   6   8 -12    6.70    3.10 
   5   8 -12    2.50    2.60 
   4   8 -12    6.80    2.80 
  -2  -8  12   46.70    4.10 
  -1  -8  12   96.19    5.00 
   0  -8  12   -2.70    1.90 
   1  -8  12    3.00    1.90 
  -2   8 -12    1.50    2.60 
  -3   8 -12    3.90    3.00 
  -4   8 -12   19.10    4.00 
  -5   8 -12    8.30    3.50 
  -7   8 -12    3.90    2.50 
   7  -8  12    0.70    3.80 
  -8   8 -12    1.10    2.80 
   8  -8  12    3.20    4.40 
   9   7 -12   11.70    3.80 
   8   7 -12   14.70    3.70 
   7   7 -12   28.90    3.80 
   6   7 -12   -2.80    2.50 
   5   7 -12    1.30    2.60 
  -3  -7  12   55.09    4.50 
  -2  -7  12   -1.20    2.10 
  -1  -7  12   20.80    3.10 
   0  -7  12    7.00    2.20 
  -1   7 -12    6.30    2.70 
   1  -7  12    5.00    2.00 
  -2   7 -12   -0.30    2.40 
   2  -7  12    1.70    1.80 
  -3   7 -12    9.80    3.30 
  -4   7 -12   55.19    5.40 
  -5   7 -12   88.99    6.20 
  -7   7 -12    2.90    2.60 
   7  -7  12    6.10    4.00 
  10   6 -12    9.30    3.80 
   9   6 -12   15.30    3.80 
   8   6 -12    1.90    3.00 
   7   6 -12   11.20    3.10 
   6   6 -12   93.99    5.30 
  -4  -6  12    6.30    2.60 
  -3  -6  12   16.20    3.10 
  -2  -6  12   33.30    3.70 
   1   6 -12   42.00    4.50 
  -1  -6  12   39.60    3.70 
   0   6 -12   12.30    3.00 
   0  -6  12   16.90    2.80 
  -1   6 -12   14.80    3.10 
   1  -6  12   13.30    2.40 
  -2   6 -12   13.70    3.00 
  -3   6 -12    4.40    2.80 
  -4   6 -12   24.00    4.30 
  -5   6 -12    2.80    3.10 
  10   5 -12   15.20    3.70 
   9   5 -12    8.80    3.10 
  -6  -5  12   71.09    5.10 
  -5  -5  12   -0.50    2.30 
  -4  -5  12    3.70    2.50 
  -3  -5  12  143.79    6.10 
  -2  -5  12   18.50    3.00 
   1   5 -12   11.30    3.20 
  -1  -5  12   12.00    2.70 
   0   5 -12   -1.10    2.30 
   0  -5  12    0.90    1.90 
  -1   5 -12  168.88    6.60 
   1  -5  12  181.48    5.90 
  -2   5 -12    3.00    2.50 
   2  -5  12    2.00    2.00 
  -3   5 -12    2.30    2.50 
  -4   5 -12   13.00    3.70 
  -5   5 -12    0.90    3.20 
  -8  -4  12   35.40    4.10 
  -7  -4  12    2.30    2.50 
  -6  -4  12   73.39    5.20 
  -5  -4  12   -1.00    2.50 
  -4  -4  12  537.05   12.60 
   3   4 -12  283.47    8.50 
  -3  -4  12  253.47    8.00 
   2   4 -12    4.90    2.90 
  -2  -4  12    3.10    2.30 
   1   4 -12   54.79    4.50 
  -1  -4  12   53.89    4.10 
   0   4 -12    0.90    2.10 
   0  -4  12    3.00    2.10 
  -1   4 -12   68.39    4.70 
   1  -4  12   68.69    4.10 
  -2   4 -12    8.70    2.80 
   2  -4  12    7.30    2.20 
 -11  -3  12    3.00    3.00 
 -10  -3  12    2.80    2.80 
  -9  -3  12   -2.00    2.70 
  -8  -3  12    1.40    2.60 
  -7  -3  12    0.80    2.60 
  -6  -3  12    0.20    2.50 
   5   3 -12   26.20    3.70 
  -5  -3  12   16.40    3.10 
   4   3 -12   82.69    5.10 
  -4  -3  12   85.59    5.10 
   3   3 -12   14.20    3.30 
  -3  -3  12   18.90    3.20 
   2   3 -12   33.20    4.10 
  -2  -3  12   29.60    3.50 
   1   3 -12   49.30    4.80 
  -1  -3  12   44.00    3.90 
   0   3 -12   50.69    4.40 
   0  -3  12   52.69    4.00 
  -1   3 -12    2.00    2.40 
   1  -3  12    4.90    2.10 
  -2   3 -12   63.69    4.70 
   2  -3  12   53.19    4.10 
   3  -3  12   26.20    3.00 
   4  -3  12  148.69    6.00 
 -11  -2  12   27.70    4.60 
 -10  -2  12   13.10    3.70 
  -9  -2  12    4.30    3.00 
  -8  -2  12    0.80    2.80 
  -7  -2  12    0.70    2.90 
  -6  -2  12   41.90    4.20 
   5   2 -12  120.99    5.90 
  -5  -2  12  109.99    5.60 
   4   2 -12   68.69    4.70 
  -4  -2  12   77.49    4.80 
   3   2 -12  294.07    8.60 
  -3  -2  12  298.97    8.40 
   2   2 -12  361.76    9.90 
  -2  -2  12  372.46    9.50 
   1   2 -12   88.59    5.10 
  -1  -2  12   91.69    4.80 
   0   2 -12    0.50    2.50 
   0  -2  12    1.20    2.10 
   1  -2  12    5.00    2.40 
   2  -2  12   43.20    4.00 
   3  -2  12  196.78    6.90 
   4  -2  12  153.68    6.20 
   5  -2  12   38.40    3.90 
 -11  -1  12   -3.00    3.10 
 -10  -1  12   -0.40    3.20 
  -9  -1  12    3.80    3.00 
  -8  -1  12    1.30    2.70 
   7   1 -12    6.30    3.60 
  -7  -1  12    4.40    2.80 
   6   1 -12    7.00    3.40 
  -6  -1  12    6.10    2.80 
   5   1 -12   63.99    4.80 
  -5  -1  12   59.19    4.50 
   4   1 -12   55.79    4.40 
  -4  -1  12   50.49    4.30 
   3   1 -12    6.90    2.70 
  -3  -1  12    4.10    2.50 
   2   1 -12  201.28    7.10 
  -2  -1  12  207.68    6.80 
   1   1 -12   80.59    5.00 
  -1  -1  12   79.99    4.70 
   0   1 -12   24.60    3.60 
   0  -1  12   19.40    3.10 
   1  -1  12    1.30    2.20 
   2  -1  12   -1.20    2.10 
   3  -1  12   -2.00    2.30 
   4  -1  12   41.30    4.30 
   5  -1  12    5.60    2.70 
 -12   0  12   -1.50    3.50 
 -11   0  12    5.00    3.40 
 -10   0  12    1.30    2.90 
  -9   0  12    4.60    3.10 
  -8   0  12   45.90    4.60 
   7   0 -12    1.30    3.40 
  -7   0  12    1.40    2.70 
   6   0 -12    1.80    3.20 
  -6   0  12   -1.50    2.30 
   5   0 -12   14.00    3.20 
  -5   0  12    7.90    2.70 
   4   0 -12    1.50    2.60 
  -4   0  12    0.10    2.30 
   3   0 -12    1.10    2.60 
  -3   0  12   -0.60    2.20 
   2   0 -12    0.50    2.40 
  -2   0  12    0.90    2.20 
   1   0 -12   16.60    3.20 
  -1   0  12    4.70    2.30 
   0   0  12   20.30    3.10 
   1   0  12   29.80    3.50 
   2   0  12   -1.20    2.20 
   3   0  12   20.70    3.40 
   4   0  12    1.40    2.50 
   5   0  12   28.00    3.70 
 -12   1  12    0.00    3.60 
 -11   1  12    1.20    3.40 
 -10   1  12   -0.60    3.10 
  -9   1  12   41.60    4.70 
   8  -1 -12    3.20    4.00 
  -8   1  12    2.10    2.90 
   7  -1 -12    8.70    3.60 
  -7   1  12    4.90    2.80 
   6  -1 -12    0.30    3.00 
  -6   1  12    1.80    2.70 
   5  -1 -12    4.10    2.80 
  -5   1  12   -0.20    2.40 
   4  -1 -12   29.80    4.20 
  -4   1  12   32.70    3.60 
   3  -1 -12    5.00    2.70 
  -3   1  12    7.60    2.50 
  -2   1  12   28.30    3.40 
  -1   1  12    0.70    2.30 
   0   1  12   19.20    3.10 
   1   1  12   -2.00    2.40 
   2   1  12    3.20    2.70 
   3   1  12    3.10    2.80 
   4   1  12   87.39    5.90 
 -12   2  12   -3.70    3.20 
  11  -2 -12    5.70    4.80 
 -11   2  12   -0.10    3.40 
 -10   2  12   10.60    3.70 
   9  -2 -12    7.10    4.40 
  -9   2  12   11.80    3.40 
   8  -2 -12    0.50    3.80 
  -8   2  12    4.40    3.00 
   7  -2 -12   -1.90    3.20 
  -7   2  12   -1.30    2.60 
   6  -2 -12   15.50    3.70 
  -6   2  12   15.10    3.20 
   5  -2 -12   -1.40    2.60 
  -5   2  12    1.80    2.50 
   4  -2 -12    3.30    2.80 
  -4   2  12    0.70    2.30 
   3  -2 -12    0.90    2.50 
  -3   2  12    0.90    2.30 
  -2   2  12   -1.20    2.30 
  -1   2  12    4.70    2.60 
   0   2  12   30.90    3.80 
   1   2  12    7.20    3.10 
   2   2  12    3.20    2.90 
   3   2  12   47.80    4.90 
   4   2  12    9.40    3.30 
 -12   3  12    9.60    6.60 
  11  -3 -12    3.30    4.90 
 -11   3  12    5.70    3.50 
  10  -3 -12   26.80    5.50 
 -10   3  12   15.00    4.00 
   9  -3 -12    7.80    4.40 
  -9   3  12    7.60    3.10 
  -8   3  12   13.50    3.40 
   7  -3 -12   26.00    4.50 
  -7   3  12   22.30    3.70 
   6  -3 -12    2.40    3.30 
  -6   3  12    4.70    2.90 
   5  -3 -12    0.10    2.70 
  -5   3  12    0.70    2.40 
   4  -3 -12   47.60    4.90 
  -4   3  12   45.90    4.30 
  -3   3  12    2.20    2.40 
  -2   3  12   -1.30    2.40 
  -1   3  12   -2.10    2.50 
   0   3  12   63.99    5.20 
   1   3  12    3.20    3.10 
   2   3  12   42.00    4.80 
   3   3  12   21.80    4.20 
  12  -4 -12   11.40    5.70 
  11  -4 -12   19.20    6.00 
 -11   4  12   19.10    4.30 
  10  -4 -12   12.70    5.30 
 -10   4  12    6.90    3.30 
   9  -4 -12    6.40    4.70 
  -9   4  12    1.30    3.30 
   8  -4 -12    0.20    3.90 
  -8   4  12    0.50    2.80 
   7  -4 -12   52.99    5.80 
  -7   4  12   46.00    4.50 
   6  -4 -12    4.10    3.20 
  -6   4  12    4.40    2.90 
  -5   4  12    6.80    2.90 
  -4   4  12    8.20    2.90 
  -3   4  12    8.70    2.90 
  -2   4  12   41.70    4.30 
  -1   4  12   12.40    3.20 
   0   4  12   20.40    3.70 
   1   4  12    5.00    3.50 
   2   4  12   13.50    4.00 
 -11   5  12    9.30    3.60 
  10  -5 -12   19.90    5.70 
 -10   5  12   11.90    3.60 
   9  -5 -12    3.00    4.40 
  -9   5  12    5.60    3.20 
   8  -5 -12    4.10    4.50 
  -8   5  12   -1.30    2.80 
   7  -5 -12    3.50    4.00 
  -7   5  12    2.20    2.90 
  -6   5  12   21.40    3.60 
   5  -5 -12   98.39    6.00 
  -5   5  12  102.29    5.80 
  -4   5  12    4.00    2.70 
  -3   5  12   -0.90    2.60 
  -2   5  12    1.90    2.90 
  -1   5  12    7.50    3.30 
   0   5  12    0.00    3.30 
   1   5  12    7.50    3.90 
  11  -6 -12   -4.10    5.40 
  10  -6 -12    6.70    5.60 
 -10   6  12   10.90    3.70 
   9  -6 -12   11.00    5.20 
  -9   6  12    1.20    3.50 
   8  -6 -12    3.90    4.30 
  -8   6  12    1.70    3.30 
   7  -6 -12   19.50    4.40 
  -7   6  12   10.80    3.50 
  -6   6  12    3.20    3.00 
  -5   6  12   36.60    4.20 
  -4   6  12   43.00    4.60 
  -3   6  12    3.50    3.10 
  -2   6  12   12.20    3.40 
  -1   6  12    5.20    3.70 
  10  -7 -12    7.40    5.80 
 -10   7  12    8.30    3.90 
   9  -7 -12    9.70    5.30 
  -9   7  12   13.30    3.90 
   8  -7 -12    3.20    4.40 
  -8   7  12    2.10    3.10 
  -7   7  12   10.10    3.50 
  -6   7  12   78.39    6.00 
  -5   7  12   14.60    3.90 
  -4   7  12  165.78    7.80 
  -3   7  12   95.39    6.70 
  -2   7  12   31.30    4.90 
  -9   8  12   16.20    4.20 
  -8   8  12    3.80    3.50 
  -7   8  12    4.00    3.60 
  -6   8  12    1.80    3.50 
  -5   8  12   45.50    5.40 
  -4   8  12   87.69    6.80 
   1  15 -13    2.90    3.30 
  -1 -15  13   -1.40    3.30 
   0 -15  13    7.50    2.80 
  -2  15 -13    0.30    2.80 
  -3  15 -13   27.20    4.10 
  -4  15 -13   21.30    3.80 
  -5  15 -13   -1.90    3.10 
   3  14 -13   -0.60    3.40 
   2  14 -13   -0.10    3.40 
   1  14 -13    0.40    3.10 
  -4  14 -13    0.70    2.60 
  -5  14 -13    5.50    3.30 
  -6  14 -13    0.30    3.00 
   4  13 -13    3.70    3.70 
   3  13 -13    1.80    3.50 
   2  13 -13   13.00    3.60 
   1  13 -13   13.30    3.40 
  -2  13 -13   25.60    4.00 
  -4  13 -13   -1.40    2.70 
   4 -13  13    6.10    3.30 
  -5  13 -13   -1.30    2.70 
  -6  13 -13   19.10    3.60 
   6 -13  13   20.20    4.90 
  -7  13 -13   26.20    3.80 
   7 -13  13   18.90    5.00 
   5  12 -13   38.70    5.20 
   4  12 -13    2.40    3.50 
   3  12 -13   -0.20    3.10 
   2  12 -13   -4.20    2.60 
   1  12 -13   29.20    3.80 
  -6  12 -13   14.00    3.20 
  -7  12 -13    7.40    3.40 
   7 -12  13   15.00    4.70 
   6  11 -13   77.09    6.90 
   5  11 -13    4.60    3.70 
   4  11 -13   40.20    4.70 
   3  11 -13   16.40    3.60 
   2  11 -13   -1.00    2.50 
   0 -11  13    7.30    2.60 
   6 -11  13   64.09    6.50 
  -7  11 -13  102.89    8.10 
   7 -11  13  127.99    8.20 
   7  10 -13   40.80    5.30 
   6  10 -13    3.80    3.50 
   5  10 -13    3.60    3.30 
   4  10 -13   13.80    3.60 
   3  10 -13    5.10    2.90 
  -1 -10  13    3.30    2.50 
   0 -10  13    5.60    2.40 
  -3  10 -13   -6.20    3.50 
   6 -10  13  114.69    7.40 
   7 -10  13   82.29    7.30 
   8   9 -13    3.70    3.70 
   7   9 -13    4.70    3.40 
   6   9 -13   13.70    3.70 
   5   9 -13   14.00    3.40 
   4   9 -13    1.30    2.80 
  -2  -9  13   30.50    3.60 
  -1  -9  13   25.90    3.70 
   0  -9  13   63.69    4.60 
  -1   9 -13   -1.30    3.00 
   1  -9  13    1.50    1.90 
  -2   9 -13   58.99    5.90 
  -3   9 -13   30.00    4.90 
  -4   9 -13   -0.70    3.50 
  -5   9 -13   62.79    6.40 
   7  -9  13    9.60    4.40 
   8   8 -13    1.00    3.40 
   7   8 -13   44.50    4.80 
   6   8 -13    3.20    3.10 
  -3  -8  13  184.28    7.00 
  -2  -8  13   12.20    2.90 
   1   8 -13   39.90    4.70 
  -1  -8  13   35.40    3.90 
   0  -8  13    4.30    2.20 
  -1   8 -13   71.39    5.20 
   1  -8  13   65.09    4.20 
  -2   8 -13   16.10    3.90 
  -3   8 -13    5.10    3.40 
  -4   8 -13    3.60    3.40 
  -5   8 -13   14.80    4.20 
   9   7 -13    1.80    3.50 
   8   7 -13    1.60    3.20 
   7   7 -13   10.90    3.20 
  -4  -7  13   59.29    4.80 
  -3  -7  13   65.29    5.00 
  -2  -7  13   20.90    3.40 
  -1  -7  13    1.00    2.20 
   0   7 -13   22.30    3.90 
   0  -7  13   10.40    2.50 
  -1   7 -13   30.90    4.20 
   1  -7  13   25.30    3.20 
  -2   7 -13    2.30    2.90 
  -3   7 -13   10.00    3.70 
  -4   7 -13   -0.10    3.10 
  -6  -6  13   25.00    3.70 
  -5  -6  13   20.50    3.40 
  -4  -6  13    0.10    2.60 
   3   6 -13   10.90    3.40 
  -3  -6  13    4.70    2.60 
  -2  -6  13   21.60    3.30 
   1   6 -13   13.20    3.40 
  -1  -6  13    6.80    2.50 
   0   6 -13   46.20    4.60 
   0  -6  13   53.19    4.10 
  -1   6 -13    3.80    2.90 
   1  -6  13    8.30    2.30 
  -2   6 -13   28.20    4.00 
   2  -6  13   26.10    3.10 
  -3   6 -13   59.89    5.70 
  -4   6 -13   25.80    4.70 
  -5   6 -13   -0.70    3.40 
  -9  -5  13    1.90    2.80 
  -8  -5  13   70.69    5.60 
  -7  -5  13   12.50    3.30 
  -6  -5  13    2.90    2.90 
  -5  -5  13    8.70    3.00 
   4   5 -13   14.40    3.50 
  -4  -5  13   12.10    3.10 
   3   5 -13   40.80    4.70 
  -3  -5  13   42.90    4.30 
   2   5 -13    3.80    3.10 
  -2  -5  13    5.00    2.50 
   1   5 -13    7.80    3.00 
  -1  -5  13    5.50    2.50 
   0   5 -13   81.39    5.10 
   0  -5  13   81.59    4.70 
  -1   5 -13   12.60    3.40 
   1  -5  13   12.90    2.60 
  -2   5 -13  133.49    6.50 
   2  -5  13  127.59    5.30 
  -3   5 -13    3.80    3.10 
 -10  -4  13    6.20    3.50 
  -9  -4  13   54.09    5.20 
  -8  -4  13   -0.10    2.70 
  -7  -4  13   46.90    4.80 
  -6  -4  13    0.30    2.70 
  -5  -4  13   14.90    3.10 
   4   4 -13  179.08    7.00 
  -4  -4  13  173.88    6.90 
   3   4 -13  285.47    8.80 
  -3  -4  13  277.47    8.60 
   2   4 -13    4.30    2.70 
  -2  -4  13    6.20    2.60 
   1   4 -13   10.60    3.10 
  -1  -4  13    8.50    2.70 
   0   4 -13   89.89    5.30 
   0  -4  13   80.29    4.80 
   1  -4  13   33.70    3.50 
  -2   4 -13    0.10    2.60 
   2  -4  13    1.10    2.20 
  -3   4 -13   -1.50    2.80 
   3  -4  13    1.60    2.30 
 -10  -3  13    5.60    3.60 
  -9  -3  13    7.70    3.50 
  -8  -3  13   -2.00    2.90 
  -7  -3  13    3.50    3.00 
  -6  -3  13    5.40    2.70 
   5   3 -13   50.89    4.90 
  -5  -3  13   44.10    4.30 
   4   3 -13   37.80    4.40 
  -4  -3  13   36.50    4.00 
   3   3 -13   16.30    3.70 
  -3  -3  13   14.20    3.10 
   2   3 -13   66.69    4.90 
  -2  -3  13   68.09    4.90 
   1   3 -13    7.10    3.00 
  -1  -3  13    3.70    2.50 
   0   3 -13   98.39    5.60 
   0  -3  13   95.59    5.00 
   1  -3  13    5.80    2.50 
  -2   3 -13    8.80    3.30 
   2  -3  13   11.20    2.70 
   3  -3  13   93.89    5.20 
   4  -3  13   40.70    4.00 
 -11  -2  13   13.30    4.30 
 -10  -2  13    5.60    3.50 
  -9  -2  13   14.30    3.90 
  -8  -2  13    2.80    3.10 
  -7  -2  13    2.30    2.70 
   6   2 -13   64.69    5.50 
  -6  -2  13   65.29    5.20 
   5   2 -13   13.80    3.40 
  -5  -2  13   13.10    3.30 
   4   2 -13   12.80    3.30 
  -4  -2  13   11.40    3.10 
   3   2 -13   84.79    5.10 
  -3  -2  13   71.39    5.10 
   2   2 -13    2.10    2.70 
  -2  -2  13    1.40    2.40 
   1   2 -13  102.59    5.90 
  -1  -2  13  115.89    5.50 
   0   2 -13  227.18    8.10 
   0  -2  13  231.98    7.40 
  -1   2 -13   69.59    5.00 
   1  -2  13   64.69    4.60 
  -2   2 -13   54.79    5.10 
   2  -2  13   48.30    4.40 
   3  -2  13   90.19    5.40 
   4  -2  13  204.08    7.50 
 -11  -1  13   27.80    4.70 
 -10  -1  13    1.50    3.30 
  -9  -1  13   -0.60    3.20 
   8   1 -13    9.80    4.00 
  -8  -1  13   10.90    3.50 
  -7  -1  13   12.50    3.50 
   6   1 -13   11.90    3.60 
  -6  -1  13    0.90    2.70 
   5   1 -13    2.00    2.80 
  -5  -1  13    3.60    2.50 
   4   1 -13   78.59    5.20 
  -4  -1  13   80.69    5.20 
   3   1 -13  117.59    5.90 
  -3  -1  13  113.69    5.60 
   2   1 -13  172.88    7.00 
  -2  -1  13  179.78    6.70 
  -1  -1  13   76.59    4.70 
   0   1 -13   22.30    3.70 
   0  -1  13   21.00    3.20 
   1  -1  13    8.30    2.70 
   2  -1  13  110.89    5.80 
   3  -1  13  139.99    6.60 
   4  -1  13   15.80    3.60 
   5  -1  13   -3.10    2.40 
 -11   0  13    1.10    3.60 
 -10   0  13    8.20    3.60 
  -9   0  13   33.60    4.90 
  -8   0  13   55.79    5.30 
   7   0 -13   12.70    4.00 
  -7   0  13    9.60    3.20 
   6   0 -13   20.70    4.00 
  -6   0  13   20.90    3.60 
   5   0 -13    2.50    2.90 
  -5   0  13   -1.50    2.50 
   4   0 -13  111.99    5.80 
  -4   0  13  102.89    5.50 
   3   0 -13   -1.70    2.40 
  -3   0  13   -4.40    2.30 
   2   0 -13   15.80    3.50 
  -2   0  13    9.40    2.70 
  -1   0  13    5.00    2.50 
   0   0  13   53.99    4.50 
   1   0  13    1.40    2.50 
   2   0  13   -1.10    2.50 
   3   0  13    6.50    3.00 
   4   0  13    1.20    2.90 
 -11   1  13   42.70    5.40 
  10  -1 -13    9.50    5.00 
 -10   1  13   12.50    3.80 
  -9   1  13  203.78    8.50 
  -8   1  13    7.50    3.40 
   7  -1 -13   59.49    5.90 
  -7   1  13   49.10    4.90 
   6  -1 -13   23.60    4.30 
  -6   1  13   19.60    3.70 
   5  -1 -13    5.90    3.00 
  -5   1  13    4.00    2.90 
   4  -1 -13    4.80    2.90 
  -4   1  13   -2.00    2.50 
   3  -1 -13   12.80    3.50 
  -3   1  13   14.40    2.90 
  -2   1  13   -2.80    2.30 
  -1   1  13    0.70    2.40 
   0   1  13   19.20    3.40 
   1   1  13   -1.00    2.70 
   2   1  13   15.80    3.40 
   3   1  13   15.50    3.70 
 -11   2  13    5.30    3.80 
  10  -2 -13   64.89    6.80 
 -10   2  13   73.09    6.40 
   9  -2 -13   23.60    5.10 
  -9   2  13   12.10    4.00 
   8  -2 -13   12.10    4.40 
  -8   2  13    2.10    3.20 
   7  -2 -13   -1.00    3.40 
  -7   2  13    1.10    2.80 
   6  -2 -13    0.50    3.20 
  -6   2  13    0.00    2.70 
   5  -2 -13    0.60    3.00 
  -5   2  13   -2.90    2.50 
   4  -2 -13   -1.20    2.70 
  -4   2  13   -0.60    2.30 
  -3   2  13    1.00    2.50 
  -2   2  13    7.20    2.70 
  -1   2  13    0.70    2.50 
   0   2  13   -3.00    2.70 
   1   2  13    7.20    3.10 
   2   2  13   12.10    3.50 
 -11   3  13    0.10    3.40 
  10  -3 -13   12.30    5.10 
 -10   3  13    8.10    3.90 
  -9   3  13   19.20    4.20 
   8  -3 -13   -3.10    3.70 
  -8   3  13   -1.00    3.00 
   7  -3 -13   -1.30    3.70 
  -7   3  13   -0.90    2.80 
   6  -3 -13   -4.10    3.40 
  -6   3  13   -0.20    2.60 
   5  -3 -13   -0.90    3.00 
  -5   3  13   -0.10    2.50 
  -4   3  13    3.90    2.80 
  -3   3  13    8.10    2.80 
  -2   3  13    2.00    2.70 
  -1   3  13   -1.30    2.80 
   0   3  13    9.50    3.30 
   1   3  13    1.90    3.20 
 -11   4  13    1.00    3.70 
  10  -4 -13    8.60    5.30 
 -10   4  13   18.90    4.30 
   9  -4 -13   18.20    5.30 
  -9   4  13   19.90    4.00 
   8  -4 -13   49.00    6.10 
  -8   4  13   36.30    4.60 
   7  -4 -13   35.70    5.40 
  -7   4  13   22.90    3.80 
   6  -4 -13   53.79    5.80 
  -6   4  13   54.49    5.20 
  -5   4  13   15.60    3.60 
  -4   4  13   16.40    3.40 
  -3   4  13    7.80    3.10 
  -2   4  13    0.50    3.10 
  -1   4  13    1.40    3.10 
   0   4  13   30.20    4.30 
  10  -5 -13    9.70    5.70 
 -10   5  13    7.70    3.80 
   9  -5 -13    4.40    5.10 
  -9   5  13   16.10    3.90 
  -8   5  13   39.70    4.80 
  -7   5  13   71.69    6.00 
   6  -5 -13   10.80    3.90 
  -6   5  13    5.20    3.00 
  -5   5  13  104.59    6.30 
  -4   5  13   16.40    3.60 
  -3   5  13   -2.20    2.90 
  -2   5  13   -3.80    2.80 
  -1   5  13    4.50    3.60 
  10  -6 -13   32.80    6.90 
   9  -6 -13   -3.80    5.00 
  -9   6  13   -2.00    3.40 
   8  -6 -13    8.80    4.80 
  -8   6  13    7.70    3.60 
   7  -6 -13   12.40    4.50 
  -7   6  13    9.50    3.60 
  -6   6  13   -3.80    3.00 
  -5   6  13    1.20    2.90 
  -4   6  13   20.50    4.20 
  -3   6  13   20.80    4.00 
  -2   6  13   42.40    5.00 
   8  -7 -13   63.49    6.90 
  -8   7  13   56.29    5.60 
  -7   7  13   17.50    4.00 
  -6   7  13    3.60    3.30 
  -5   7  13  128.79    7.30 
   2  14 -14   -1.00    3.30 
   1  14 -14   13.60    3.50 
   3  13 -14   41.50    5.10 
   2  13 -14   35.00    4.60 
   0 -13  14    4.50    2.60 
   5 -13  14    2.10    4.00 
   6 -13  14   16.10    5.30 
   4  12 -14   69.09    6.10 
   3  12 -14    2.50    3.30 
  -1 -12  14   13.00    3.00 
   0 -12  14    1.70    2.50 
   5 -12  14    3.70    4.10 
   6 -12  14    3.60    4.30 
   5  11 -14  108.69    7.20 
   4  11 -14   43.10    5.00 
  -2 -11  14   16.40    3.40 
  -1 -11  14    6.80    2.60 
   0 -11  14   16.70    3.20 
   6 -11  14   33.50    5.80 
   6  10 -14   -2.40    3.30 
   5  10 -14   59.79    5.50 
  -3 -10  14   12.00    3.10 
  -2 -10  14   23.30    3.70 
  -1 -10  14   -1.90    2.20 
   0 -10  14    5.60    2.50 
  -1  10 -14   -2.10    3.80 
   1 -10  14    2.30    2.20 
  -2  10 -14   14.20    4.50 
  -3  10 -14    7.60    4.30 
  -4  10 -14   14.30    4.50 
   7   9 -14   18.00    4.20 
   6   9 -14   23.10    4.10 
  -4  -9  14   14.20    3.10 
  -3  -9  14   11.00    3.30 
  -2  -9  14   13.00    3.30 
  -1  -9  14    3.00    2.40 
   0   9 -14   -1.70    3.30 
   0  -9  14   -2.20    1.90 
   1  -9  14    2.60    2.20 
  -2   9 -14    4.40    3.70 
  -3   9 -14    0.10    3.70 
  -4   9 -14   -4.50    3.60 
  -5   9 -14   16.40    4.70 
  -5  -8  14   -1.30    2.30 
  -4  -8  14   41.40    4.60 
  -3  -8  14   33.70    4.40 
  -2  -8  14  239.98    8.40 
  -1  -8  14   46.70    4.50 
   0  -8  14   47.80    4.30 
  -1   8 -14    8.40    3.50 
   1  -8  14    3.70    2.30 
  -2   8 -14   20.00    4.50 
  -3   8 -14   18.60    4.60 
  -4   8 -14   -5.50    3.40 
  -5   8 -14   12.90    4.30 
  -7  -7  14    0.80    2.80 
  -6  -7  14   -0.10    2.70 
  -5  -7  14    3.70    2.80 
  -4  -7  14   99.39    6.00 
  -3  -7  14  128.09    6.40 
   2   7 -14    6.50    3.30 
  -2  -7  14    5.50    2.70 
   1   7 -14    0.30    3.20 
  -1  -7  14   -0.20    2.20 
   0   7 -14   20.90    4.10 
   0  -7  14   11.10    2.60 
  -1   7 -14   55.09    5.70 
   1  -7  14   45.20    4.10 
  -2   7 -14   -3.00    2.90 
  -3   7 -14    1.60    3.70 
  -4   7 -14    4.40    3.90 
  -5   7 -14   -3.90    3.60 
  -9  -6  14   10.00    3.60 
  -8  -6  14   38.30    4.70 
  -7  -6  14    3.80    2.80 
  -6  -6  14    6.60    3.00 
  -5  -6  14   24.30    3.90 
  -4  -6  14   11.70    3.10 
  -3  -6  14    2.60    2.50 
   2   6 -14    3.50    3.30 
  -2  -6  14    2.00    2.50 
   1   6 -14   30.20    4.50 
  -1  -6  14   20.10    3.40 
   0   6 -14   67.99    5.30 
   0  -6  14   57.79    4.50 
  -1   6 -14    5.00    3.10 
   1  -6  14    2.70    2.30 
  -2   6 -14    2.30    3.10 
   2  -6  14    6.20    2.30 
  -3   6 -14    7.30    3.70 
  -4   6 -14    8.80    4.00 
  -9  -5  14   15.20    3.80 
  -8  -5  14    8.50    3.30 
  -7  -5  14   12.10    3.60 
  -6  -5  14   35.90    4.30 
  -5  -5  14    2.90    2.60 
  -4  -5  14   10.20    3.20 
   3   5 -14   63.39    5.40 
  -3  -5  14   60.89    5.20 
   2   5 -14    5.10    3.10 
  -2  -5  14    2.40    2.60 
   1   5 -14  264.87    8.90 
  -1  -5  14  266.37    8.30 
   0   5 -14   68.89    5.30 
   0  -5  14   70.19    4.80 
  -1   5 -14   51.99    5.20 
   1  -5  14   39.30    3.70 
  -2   5 -14    3.70    3.20 
   2  -5  14    0.70    2.30 
   3  -5  14   19.50    3.20 
 -10  -4  14    8.40    3.60 
  -9  -4  14   50.79    5.60 
  -8  -4  14    4.00    3.40 
  -7  -4  14    2.40    3.20 
  -6  -4  14    2.40    2.80 
  -5  -4  14    4.00    2.90 
  -4  -4  14   27.80    3.90 
   3   4 -14   48.20    4.90 
  -3  -4  14   35.70    4.20 
   2   4 -14   24.90    4.10 
  -2  -4  14   19.90    3.30 
   1   4 -14   18.30    3.90 
  -1  -4  14   14.90    3.20 
   0   4 -14   -0.90    2.60 
   0  -4  14    3.00    2.50 
  -1   4 -14   26.80    4.20 
   1  -4  14   22.00    3.20 
  -2   4 -14   57.39    5.60 
   2  -4  14   62.79    4.70 
  -3   4 -14    5.50    3.70 
 -10  -3  14   -5.00    3.30 
  -9  -3  14    5.40    3.60 
  -8  -3  14   32.60    4.60 
  -7  -3  14   -2.90    2.80 
   6   3 -14   13.90    3.70 
  -6  -3  14   13.90    3.50 
   5   3 -14   60.99    5.50 
  -5  -3  14   59.89    5.10 
   4   3 -14   -0.50    3.00 
  -4  -3  14   -3.20    2.40 
   3   3 -14   77.69    5.50 
  -3  -3  14   80.59    5.40 
   2   3 -14   49.20    5.10 
  -2  -3  14   46.50    4.50 
   1   3 -14   21.10    4.00 
  -1  -3  14   21.80    3.30 
   0   3 -14   22.40    4.10 
   0  -3  14   20.80    3.40 
  -1   3 -14    1.80    3.30 
   1  -3  14    8.10    2.80 
   2  -3  14    9.80    2.90 
   3  -3  14    6.30    2.80 
 -10  -2  14    3.30    3.70 
  -9  -2  14   -0.20    3.20 
  -8  -2  14    3.30    3.30 
   7   2 -14    5.50    3.80 
  -7  -2  14    4.50    3.10 
  -6  -2  14    1.60    2.80 
   5   2 -14   62.69    5.50 
  -5  -2  14   63.19    5.30 
   4   2 -14  154.38    7.00 
  -4  -2  14  169.38    6.90 
   3   2 -14   31.00    4.40 
  -3  -2  14   28.10    3.90 
   2   2 -14   31.20    4.30 
  -2  -2  14   22.80    3.60 
   1   2 -14   41.20    4.90 
  -1  -2  14   34.90    3.90 
   0   2 -14   84.69    5.80 
   0  -2  14   83.69    5.30 
   1  -2  14    1.40    2.40 
   2  -2  14   60.89    4.90 
   3  -2  14   13.20    3.30 
   4  -2  14   56.89    5.00 
 -10  -1  14   11.30    4.10 
  -9  -1  14    4.40    3.60 
   8   1 -14    1.50    4.10 
  -8  -1  14   -3.70    3.10 
   7   1 -14   19.00    4.30 
  -7  -1  14   13.50    3.50 
   6   1 -14   14.50    4.10 
  -6  -1  14   14.90    3.30 
   5   1 -14   32.50    4.60 
  -5  -1  14   29.90    4.00 
   4   1 -14   10.40    3.40 
  -4  -1  14    5.10    2.80 
   3   1 -14    8.00    3.40 
  -3  -1  14    6.70    2.90 
   2   1 -14   16.90    3.70 
  -2  -1  14   19.10    3.40 
  -1  -1  14   45.30    4.40 
   0   1 -14   11.00    3.50 
   0  -1  14   15.60    3.20 
   1  -1  14   18.90    3.40 
   2  -1  14   10.00    3.20 
   3  -1  14   10.20    3.30 
 -10   0  14   -0.40    3.40 
   9   0 -14    7.20    4.70 
  -9   0  14    2.80    3.40 
   8   0 -14    0.10    4.30 
  -8   0  14   -0.70    3.30 
   7   0 -14    9.50    4.00 
  -7   0  14    1.10    3.10 
   6   0 -14   33.30    4.70 
  -6   0  14   41.90    4.60 
   5   0 -14    1.50    3.10 
  -5   0  14   -1.60    2.50 
   4   0 -14   19.60    3.80 
  -4   0  14   21.90    3.50 
   3   0 -14   -0.60    2.90 
  -3   0  14    1.90    2.50 
   2   0 -14  121.99    6.60 
  -2   0  14  117.59    6.10 
  -1   0  14    9.80    3.10 
   0   0  14   38.90    4.10 
   1   0  14   51.19    5.00 
   2   0  14    2.10    3.00 
   3   0  14   -1.30    3.10 
  10  -1 -14   19.30    5.50 
 -10   1  14   17.30    4.10 
   9  -1 -14    7.60    4.80 
  -9   1  14    0.60    3.50 
   8  -1 -14   10.00    4.60 
  -8   1  14    3.50    3.30 
   7  -1 -14   62.69    6.10 
  -7   1  14   58.19    5.60 
   6  -1 -14    2.40    3.50 
  -6   1  14    1.00    2.80 
   5  -1 -14   13.10    3.80 
  -5   1  14    5.40    2.80 
   4  -1 -14   43.70    5.20 
  -4   1  14   31.10    4.00 
   3  -1 -14   38.40    4.60 
  -3   1  14   30.00    3.90 
  -2   1  14   48.40    4.60 
  -1   1  14    6.70    3.00 
   0   1  14   12.20    3.30 
   1   1  14    2.70    2.90 
   2   1  14   21.40    3.90 
 -10   2  14    1.60    3.50 
   9  -2 -14    6.50    4.90 
  -9   2  14    4.00    3.70 
   8  -2 -14   49.00    6.10 
  -8   2  14   29.40    4.50 
   7  -2 -14   17.00    4.60 
  -7   2  14   19.20    3.90 
   6  -2 -14   17.10    4.20 
  -6   2  14    8.00    3.10 
   5  -2 -14    3.20    3.30 
  -5   2  14    2.90    2.70 
   4  -2 -14   35.20    4.80 
  -4   2  14   31.80    4.10 
  -3   2  14   -3.30    2.50 
  -2   2  14    7.70    3.20 
  -1   2  14    3.70    3.00 
   0   2  14   -1.40    3.00 
   1   2  14    1.30    3.00 
  10  -3 -14    7.40    5.20 
 -10   3  14    1.80    3.70 
   9  -3 -14    4.80    4.90 
  -9   3  14    1.40    3.80 
   8  -3 -14    4.60    4.40 
  -8   3  14    9.70    3.50 
   7  -3 -14   -4.60    3.90 
  -7   3  14    1.40    3.00 
   6  -3 -14    8.00    3.90 
  -6   3  14    2.50    3.00 
  -5   3  14   26.60    4.10 
  -4   3  14    0.70    2.80 
  -3   3  14    6.50    3.00 
  -2   3  14    9.40    3.30 
  -1   3  14    7.20    3.40 
   0   3  14   33.40    4.70 
  10  -4 -14    4.30    5.20 
 -10   4  14    4.70    3.60 
   9  -4 -14   10.20    5.40 
  -9   4  14    7.20    3.70 
   8  -4 -14    2.90    4.70 
  -8   4  14    4.40    3.50 
   7  -4 -14    3.40    4.40 
  -7   4  14    1.90    3.30 
   6  -4 -14   57.59    6.10 
  -6   4  14   47.10    5.10 
  -5   4  14   16.00    3.60 
  -4   4  14   10.70    3.50 
  -3   4  14   11.20    3.50 
  -2   4  14   34.70    4.60 
  -1   4  14   14.80    4.20 
  -9   5  14    1.00    3.70 
   8  -5 -14    3.30    4.80 
  -8   5  14   -1.30    3.50 
   7  -5 -14    8.10    4.70 
  -7   5  14   11.00    3.60 
  -6   5  14   12.10    3.70 
  -5   5  14    3.90    3.30 
  -4   5  14   10.50    3.50 
  -3   5  14   27.40    4.50 
  -1 -14  15   19.00    3.70 
  -1 -13  15   24.10    4.00 
   0 -13  15   10.70    3.30 
  -2 -12  15    9.00    3.00 
  -1 -12  15   20.30    3.90 
   0 -12  15   -2.00    2.40 
  -3  12 -15   95.99    8.00 
  -3 -11  15   11.70    3.20 
  -2 -11  15   62.49    5.50 
  -1 -11  15   -0.20    2.40 
   0 -11  15    0.50    2.50 
  -4 -10  15   13.00    3.40 
  -3 -10  15   17.70    3.60 
  -2 -10  15   -0.50    2.50 
  -1 -10  15    6.40    2.90 
   0 -10  15    0.70    2.40 
  -1  10 -15    1.60    4.10 
   1 -10  15    0.60    2.40 
  -2  10 -15   66.09    7.10 
  -3  10 -15    1.10    4.40 
  -4  10 -15    3.00    4.50 
  -6  -9  15   30.00    4.20 
  -5  -9  15   14.60    3.60 
  -4  -9  15    5.80    3.00 
  -3  -9  15    4.90    2.90 
  -2  -9  15   71.89    5.40 
  -1  -9  15    4.60    2.60 
   0   9 -15   31.50    5.10 
   0  -9  15   27.20    3.70 
   1  -9  15    5.60    2.40 
  -2   9 -15   31.40    5.60 
  -3   9 -15   28.40    5.40 
  -4   9 -15    0.20    4.40 
  -5   9 -15   57.09    7.00 
  -7  -8  15    2.80    3.00 
  -6  -8  15    9.30    3.40 
  -5  -8  15    0.00    2.80 
  -4  -8  15    9.20    3.30 
  -3  -8  15  120.79    6.50 
  -2  -8  15   54.39    5.10 
   1   8 -15   34.60    5.10 
  -1  -8  15   28.50    3.90 
   0  -8  15    3.40    2.30 
  -1   8 -15   -0.90    3.60 
   1  -8  15    2.00    2.30 
  -2   8 -15   15.20    4.70 
  -3   8 -15    9.90    4.50 
  -4   8 -15   38.70    5.70 
  -5   8 -15   29.30    5.60 
  -8  -7  15    4.70    3.40 
  -7  -7  15    1.10    2.90 
  -6  -7  15    1.70    3.00 
  -5  -7  15   10.30    3.50 
  -4  -7  15   23.20    3.90 
  -3  -7  15   66.59    5.50 
   2   7 -15    7.00    3.70 
  -2  -7  15    3.40    2.80 
  -1  -7  15    9.00    2.90 
   0   7 -15   18.70    4.30 
   0  -7  15   11.30    3.10 
  -1   7 -15   55.69    6.00 
   1  -7  15   36.10    3.90 
  -2   7 -15   34.90    5.30 
   2  -7  15   21.80    3.20 
  -3   7 -15   -0.20    4.00 
  -8  -6  15    9.90    3.80 
  -7  -6  15    5.20    3.30 
  -6  -6  15    2.90    2.90 
  -5  -6  15   12.70    3.40 
  -4  -6  15    7.50    3.10 
   3   6 -15   -0.40    3.30 
  -3  -6  15   -1.20    2.60 
   2   6 -15    1.50    3.50 
  -2  -6  15   -0.20    2.40 
   1   6 -15    6.30    3.40 
  -1  -6  15    1.10    2.50 
   0   6 -15   15.90    4.10 
   0  -6  15   14.50    3.10 
  -1   6 -15    9.90    3.80 
   1  -6  15    2.70    2.40 
  -2   6 -15   11.10    4.20 
   2  -6  15    9.00    2.70 
  -3   6 -15   -0.30    3.90 
  -9  -5  15   11.50    3.90 
  -8  -5  15    4.10    3.70 
  -7  -5  15   -2.20    3.00 
  -6  -5  15   51.49    5.00 
  -5  -5  15    6.80    3.00 
   4   5 -15   11.90    3.80 
  -4  -5  15    2.70    3.00 
  -3  -5  15    2.60    2.70 
   2   5 -15   20.40    4.30 
  -2  -5  15   17.00    3.50 
   1   5 -15   26.70    4.40 
  -1  -5  15   24.40    3.70 
   0   5 -15    3.40    3.40 
   0  -5  15    1.60    2.20 
  -1   5 -15   49.60    5.50 
   1  -5  15   39.50    4.10 
  -2   5 -15    2.30    3.40 
   2  -5  15    1.30    2.40 
  -3   5 -15   79.59    7.40 
  -9  -4  15    0.00    3.60 
  -8  -4  15    6.80    3.40 
  -7  -4  15   31.10    4.70 
   6   4 -15    1.20    3.60 
  -6  -4  15   -0.10    3.20 
  -5  -4  15    3.00    2.90 
   4   4 -15   -2.20    3.20 
  -4  -4  15   -0.80    2.70 
   3   4 -15   60.19    5.50 
  -3  -4  15   71.29    5.50 
   2   4 -15   -0.70    3.10 
  -2  -4  15    3.60    2.70 
   1   4 -15    1.10    3.00 
  -1  -4  15   -2.00    2.50 
   0   4 -15   15.00    3.80 
   0  -4  15    9.00    2.70 
  -1   4 -15   65.99    6.00 
   1  -4  15   68.29    5.20 
  -2   4 -15   -0.20    3.40 
   2  -4  15    2.40    2.60 
   3  -4  15    6.00    2.80 
  -9  -3  15   -2.60    3.30 
  -8  -3  15    9.30    3.80 
  -7  -3  15   28.00    4.60 
   6   3 -15   59.89    6.10 
  -6  -3  15   55.79    5.50 
   5   3 -15  158.08    7.60 
  -5  -3  15  157.98    7.30 
   4   3 -15   30.20    4.60 
  -4  -3  15   24.60    4.00 
   3   3 -15    3.30    3.20 
  -3  -3  15    1.90    2.90 
   2   3 -15    4.60    3.40 
  -2  -3  15   -2.40    2.50 
   1   3 -15   56.69    5.60 
  -1  -3  15   36.10    4.20 
   0   3 -15   65.79    5.80 
   0  -3  15   59.09    4.90 
  -1   3 -15   30.00    4.70 
   1  -3  15   21.60    3.50 
  -2   3 -15   87.19    6.60 
   2  -3  15   88.49    5.70 
   3  -3  15   -0.20    2.80 
  -9  -2  15    3.20    3.70 
  -8  -2  15    4.90    3.60 
   7   2 -15   42.00    5.20 
  -7  -2  15   28.50    4.30 
   6   2 -15  190.98    8.30 
  -6  -2  15  168.98    7.80 
   5   2 -15  125.69    7.00 
  -5  -2  15  102.89    6.50 
   4   2 -15  144.09    7.30 
  -4  -2  15  149.79    7.00 
   3   2 -15   32.70    4.80 
  -3  -2  15   24.40    3.90 
   2   2 -15   15.10    3.90 
  -2  -2  15   13.00    3.30 
  -1  -2  15   70.19    5.10 
   0  -2  15    0.20    2.50 
   1  -2  15   34.40    4.30 
   2  -2  15   23.30    4.00 
   3  -2  15   31.40    4.40 
 -10  -1  15    4.30    3.90 
   9   1 -15   12.60    4.90 
  -9  -1  15   15.70    4.10 
   8   1 -15    6.70    4.40 
  -8  -1  15    7.80    3.80 
   7   1 -15   13.00    4.50 
  -7  -1  15    8.90    3.70 
   6   1 -15   50.79    5.60 
  -6  -1  15   50.79    5.30 
   5   1 -15   12.70    4.10 
  -5  -1  15    4.20    3.20 
   4   1 -15   27.60    4.50 
  -4  -1  15   17.20    3.70 
   3   1 -15    0.20    3.20 
  -3  -1  15    1.10    2.70 
   2   1 -15   30.90    4.70 
  -2  -1  15   18.50    3.30 
  -1  -1  15    1.20    2.60 
   0  -1  15   45.30    4.60 
   1  -1  15  115.29    6.30 
   2  -1  15   -0.20    2.90 
 -10   0  15   24.20    4.70 
   9   0 -15   14.20    5.20 
  -9   0  15   14.60    4.10 
  -8   0  15    0.60    3.40 
   7   0 -15   84.29    6.90 
  -7   0  15   84.29    6.40 
   6   0 -15   11.20    4.10 
  -6   0  15    7.60    3.40 
   5   0 -15    4.80    3.60 
  -5   0  15   -1.30    2.80 
   4   0 -15   32.70    4.80 
  -4   0  15   26.10    4.00 
   3   0 -15   16.00    4.20 
  -3   0  15   12.70    3.30 
  -2   0  15   42.50    4.60 
  -1   0  15   27.90    4.00 
   0   0  15   16.80    3.80 
   1   0  15    4.60    3.40 
  -9   1  15    7.20    4.00 
   8  -1 -15   28.20    5.20 
  -8   1  15   16.90    4.20 
   7  -1 -15    7.00    4.20 
  -7   1  15    4.00    3.40 
   6  -1 -15   30.30    4.90 
  -6   1  15   20.70    3.90 
   5  -1 -15    1.60    3.70 
  -5   1  15    1.60    2.90 
  -4   1  15    2.80    2.90 
   3  -1 -15   10.90    3.90 
  -3   1  15    6.10    3.20 
   2  -1 -15   15.10    3.90 
  -2   1  15   21.30    3.80 
  -1   1  15   11.40    3.20 
   0   1  15   -4.60    3.00 
   9  -2 -15   10.30    5.30 
  -9   2  15   11.80    4.20 
   8  -2 -15   13.80    4.90 
  -8   2  15    9.80    3.90 
   7  -2 -15    0.70    4.00 
  -7   2  15   -2.10    3.00 
   6  -2 -15    7.30    4.10 
  -6   2  15    5.80    3.30 
   5  -2 -15   22.20    4.60 
  -5   2  15    9.10    3.40 
   4  -2 -15    6.40    3.80 
  -4   2  15    1.00    2.90 
  -3   2  15   -3.00    2.60 
  -2   2  15   38.00    4.50 
  -1   2  15   34.70    4.80 
  -9   3  15   28.40    4.70 
   8  -3 -15    6.70    4.70 
  -8   3  15    7.70    3.60 
   7  -3 -15    8.30    4.30 
  -7   3  15    7.20    3.60 
  -6   3  15    3.90    3.20 
  -5   3  15   26.60    4.30 
  -4   3  15   18.50    3.90 
  -3   3  15    4.40    3.20 
  -2   3  15    0.10    3.30 
   7  -4 -15    3.60    4.20 
  -7   4  15   -5.30    3.30 
   6  -4 -15    3.60    4.10 
  -6   4  15   -0.90    3.20 
  -5   4  15    4.70    3.20 
  -4   4  15    5.10    3.30 
  -1 -13  16   -2.70    2.70 
   0 -13  16    2.90    2.90 
  -3 -12  16   34.00    4.50 
  -2 -12  16   23.80    4.10 
  -1 -12  16    9.00    3.50 
   0 -12  16   43.60    4.80 
  -3  12 -16   62.49    7.40 
  -4 -11  16   40.90    4.80 
  -3 -11  16   32.90    4.70 
  -2 -11  16   37.00    5.00 
  -1 -11  16   10.70    3.40 
   0 -11  16   -1.20    2.50 
  -5 -10  16    3.70    3.10 
  -4 -10  16   -4.60    2.60 
  -3 -10  16    5.40    3.00 
  -2 -10  16    2.60    2.70 
  -1 -10  16    9.00    3.20 
   0 -10  16   -1.60    2.30 
  -1  10 -16    2.40    4.60 
  -2  10 -16    8.10    4.90 
  -3  10 -16    0.70    4.60 
  -4  10 -16   -1.90    4.70 
  -6  -9  16   14.90    3.60 
  -5  -9  16   -0.50    2.90 
  -4  -9  16    2.50    3.10 
  -3  -9  16    3.40    2.70 
  -2  -9  16   20.00    3.70 
  -1  -9  16   -2.50    2.50 
   0   9 -16   61.39    6.40 
   0  -9  16   41.40    4.40 
  -1   9 -16   11.90    4.70 
  -2   9 -16   23.10    5.50 
  -3   9 -16   39.50    6.50 
  -4   9 -16   10.80    5.40 
  -6  -8  16    3.90    3.20 
  -5  -8  16    9.50    3.70 
  -4  -8  16    0.80    2.60 
  -3  -8  16   67.09    5.70 
  -2  -8  16   35.40    4.40 
   1   8 -16    2.70    3.90 
  -1  -8  16   -0.20    2.50 
   0   8 -16    7.40    4.30 
   0  -8  16    8.20    2.90 
   1  -8  16    7.10    2.80 
  -2   8 -16   -1.30    3.90 
  -3   8 -16   46.50    6.70 
  -4   8 -16   -2.60    4.40 
  -7  -7  16    7.50    3.70 
  -6  -7  16    3.90    3.30 
  -5  -7  16    7.20    3.30 
  -4  -7  16   -4.20    2.50 
  -3  -7  16    7.90    3.20 
   2   7 -16   11.60    4.20 
  -2  -7  16    4.20    2.80 
  -1  -7  16    5.70    2.90 
   0   7 -16   10.40    4.10 
   0  -7  16   13.40    3.40 
  -1   7 -16    9.00    4.30 
   1  -7  16    6.30    2.60 
  -2   7 -16   -2.70    3.90 
   2  -7  16   -1.70    2.30 
  -3   7 -16    7.50    4.70 
  -4   7 -16   -0.20    4.30 
  -7  -6  16    9.20    3.70 
  -6  -6  16   -1.40    2.90 
  -5  -6  16   14.80    3.60 
  -4  -6  16   26.50    4.20 
   3   6 -16    2.10    3.80 
  -3  -6  16    2.10    2.60 
   2   6 -16    0.60    3.70 
  -2  -6  16   -1.40    2.80 
   1   6 -16   49.80    5.80 
  -1  -6  16   33.80    4.40 
   0   6 -16    3.60    3.70 
   0  -6  16    2.70    2.60 
  -1   6 -16   10.10    4.20 
   1  -6  16    4.00    2.70 
  -2   6 -16    0.80    4.10 
   2  -6  16    2.20    2.80 
  -3   6 -16    1.50    4.50 
  -8  -5  16   70.89    6.50 
  -7  -5  16   17.70    4.20 
  -6  -5  16   35.60    4.70 
  -5  -5  16   -2.20    2.80 
   4   5 -16    2.20    3.60 
  -4  -5  16    4.70    3.00 
   3   5 -16   -7.10    3.50 
  -3  -5  16   -6.60    2.60 
   2   5 -16    9.10    4.00 
  -2  -5  16    6.40    3.10 
   1   5 -16   15.40    4.20 
  -1  -5  16    7.40    3.00 
   0   5 -16   14.50    4.30 
   0  -5  16    8.20    2.80 
  -1   5 -16   69.09    6.70 
   1  -5  16   62.89    5.20 
  -2   5 -16   -3.70    3.70 
   2  -5  16   -0.40    2.70 
   3  -5  16   -0.70    3.10 
  -8  -4  16    9.70    4.10 
  -7  -4  16   20.00    4.40 
  -6  -4  16   30.60    4.70 
  -5  -4  16    4.60    3.30 
   4   4 -16   16.60    4.70 
  -4  -4  16   17.20    3.90 
   3   4 -16   -0.10    3.60 
  -3  -4  16    1.10    2.90 
   2   4 -16   -1.70    3.30 
  -2  -4  16   -0.90    2.60 
   1   4 -16   30.70    5.00 
  -1  -4  16   15.90    3.40 
   0   4 -16    8.30    3.90 
   0  -4  16    0.60    2.40 
  -1   4 -16   17.70    4.60 
   1  -4  16   10.10    3.10 
  -2   4 -16    5.80    3.90 
   2  -4  16    2.60    2.80 
  -8  -3  16    8.50    4.10 
  -7  -3  16   19.20    4.40 
   6   3 -16    9.20    4.10 
  -6  -3  16   10.20    3.80 
   5   3 -16    5.70    4.00 
  -5  -3  16    1.50    3.30 
   4   3 -16    1.80    3.60 
  -4  -3  16    3.30    3.10 
   3   3 -16    2.60    3.60 
  -3  -3  16    2.50    3.00 
   2   3 -16    5.00    3.90 
  -2  -3  16   10.90    3.20 
   1   3 -16    4.60    3.60 
  -1  -3  16   -0.50    2.50 
   0   3 -16   16.60    4.20 
   0  -3  16   12.20    3.30 
  -1   3 -16   32.50    5.30 
   1  -3  16   19.70    3.80 
   2  -3  16  366.36   10.90 
   8   2 -16    6.60    4.60 
  -8  -2  16   14.80    4.40 
   7   2 -16   12.80    4.70 
  -7  -2  16    5.90    3.60 
   6   2 -16   50.49    6.10 
  -6  -2  16   40.70    5.10 
   5   2 -16   96.49    6.90 
  -5  -2  16   85.69    6.50 
   4   2 -16    5.60    3.90 
  -4  -2  16    1.80    3.10 
   3   2 -16   11.70    4.30 
  -3  -2  16   12.10    3.40 
   2   2 -16    7.60    3.90 
  -2  -2  16   -0.10    2.80 
   1   2 -16   28.40    5.00 
  -1  -2  16   19.00    3.80 
   0  -2  16    6.00    2.90 
  -1   2 -16  155.78    8.20 
   1  -2  16  157.68    7.40 
   8   1 -16    3.30    4.40 
  -8  -1  16    4.40    3.70 
  -7  -1  16    6.00    3.70 
   6   1 -16   -1.70    3.70 
  -6  -1  16    2.00    3.30 
   5   1 -16    3.50    3.90 
  -5  -1  16   -2.30    3.20 
   4   1 -16   68.59    6.50 
  -4  -1  16   68.89    5.80 
   3   1 -16   32.10    5.10 
  -3  -1  16   24.60    4.10 
   2   1 -16    1.70    3.80 
  -2  -1  16    1.40    3.00 
  -1  -1  16   20.00    3.70 
   0   1 -16   47.50    5.50 
   0  -1  16   35.10    4.70 
  -8   0  16   41.20    5.40 
   7   0 -16   10.30    4.40 
  -7   0  16    8.70    3.60 
   6   0 -16    5.70    4.20 
  -6   0  16    4.50    3.30 
   5   0 -16  175.78    8.50 
  -5   0  16  149.39    7.50 
   4   0 -16   38.60    5.60 
  -4   0  16   25.30    4.10 
  -3   0  16    8.00    3.50 
  -2   0  16    5.80    3.40 
  -1   0  16   11.00    3.60 
   8  -1 -16   11.00    4.90 
  -8   1  16   -0.80    3.50 
   7  -1 -16    8.80    4.70 
  -7   1  16    5.90    3.30 
   6  -1 -16   74.79    7.00 
  -6   1  16   66.39    6.10 
   5  -1 -16   65.19    6.60 
  -5   1  16   61.59    5.70 
   4  -1 -16   12.10    4.50 
  -4   1  16    7.20    3.60 
   3  -1 -16    6.40    3.80 
  -3   1  16    0.40    3.00 
  -2   1  16    9.50    3.60 
   7  -2 -16   13.90    4.70 
  -7   2  16    5.10    3.60 
   6  -2 -16   31.20    5.60 
  -6   2  16   28.70    4.60 
  -5   2  16    0.80    3.30 
   4  -2 -16    5.90    4.20 
  -4   2  16    6.20    3.20 
  -2 -11  17  137.39    7.30 
  -1 -11  17   -2.50    2.90 
   0 -11  17   -2.50    2.50 
  -3 -10  17   45.50    5.30 
  -2 -10  17    2.40    3.20 
  -1 -10  17    3.90    2.90 
   0 -10  17   19.90    3.80 
  -1  10 -17   14.90    5.60 
  -2  10 -17    8.50    5.20 
  -4  -9  17   51.99    5.40 
  -3  -9  17   27.00    4.40 
  -2  -9  17    4.40    3.30 
  -1  -9  17    2.70    2.70 
   0   9 -17   26.80    5.70 
   0  -9  17   15.80    3.60 
  -1   9 -17    4.40    4.60 
  -5  -8  17    8.80    3.50 
  -4  -8  17   18.40    4.10 
  -3  -8  17    1.90    2.70 
  -2  -8  17   37.10    4.70 
   1   8 -17    7.60    4.30 
  -1  -8  17   -0.30    2.80 
   0   8 -17    1.30    4.20 
   0  -8  17    3.40    2.80 
  -1   8 -17   23.20    5.70 
   1  -8  17   12.90    3.30 
  -2   8 -17   25.20    5.80 
  -6  -7  17    4.80    3.40 
  -5  -7  17   -3.40    2.70 
  -4  -7  17   16.70    3.90 
  -3  -7  17   -2.40    2.70 
   2   7 -17    5.20    4.00 
  -2  -7  17   -2.40    2.60 
   1   7 -17   12.20    4.50 
  -1  -7  17    3.60    3.00 
   0   7 -17    2.40    4.20 
   0  -7  17   -1.00    2.60 
  -1   7 -17    8.00    4.60 
   1  -7  17   -1.80    2.40 
  -2   7 -17   13.40    5.30 
  -6  -6  17   12.70    4.00 
  -5  -6  17    7.10    3.40 
  -4  -6  17    9.40    3.40 
   3   6 -17    8.80    4.30 
  -3  -6  17    7.60    3.30 
   2   6 -17    5.90    4.30 
  -2  -6  17    5.70    3.20 
  -1  -6  17    3.40    3.10 
   0   6 -17   70.59    7.00 
   0  -6  17   49.60    5.10 
  -1   6 -17    4.60    4.30 
   1  -6  17    7.00    3.10 
  -7  -5  17    1.00    3.60 
   6   5 -17    4.90    3.90 
  -6  -5  17    0.30    3.30 
  -5  -5  17   31.90    4.60 
   4   5 -17   29.90    5.50 
  -4  -5  17   24.90    4.40 
   3   5 -17    1.40    4.20 
  -3  -5  17    1.70    3.10 
   2   5 -17    6.40    4.20 
  -2  -5  17   10.40    3.40 
   1   5 -17   26.70    5.00 
  -1  -5  17   19.80    3.70 
   0   5 -17    6.30    4.30 
   0  -5  17    9.70    3.30 
  -1   5 -17    5.00    4.20 
   1  -5  17    4.30    3.00 
  -7  -4  17   -1.10    3.60 
  -6  -4  17    0.30    3.50 
  -5  -4  17    4.00    3.50 
   4   4 -17   33.00    5.50 
  -4  -4  17   12.50    3.90 
   3   4 -17   18.20    4.90 
  -3  -4  17    9.60    3.60 
   2   4 -17   14.40    4.70 
  -2  -4  17    7.80    3.30 
   1   4 -17    9.20    4.30 
  -1  -4  17    6.80    3.00 
   0   4 -17    6.70    4.20 
   0  -4  17    1.70    3.20 
  -1   4 -17    4.30    4.30 
  -7  -3  17   -1.20    3.40 
   6   3 -17   14.60    4.90 
  -6  -3  17    0.80    3.70 
  -5  -3  17    4.70    3.60 
   4   3 -17   19.50    4.80 
  -4  -3  17   12.30    3.80 
   3   3 -17   -1.30    3.90 
  -3  -3  17    3.60    3.10 
   2   3 -17   11.20    4.60 
  -2  -3  17    6.50    3.20 
  -1  -3  17    2.30    3.00 
   0   3 -17   81.89    7.30 
   0  -3  17   81.79    6.10 
  -7  -2  17    3.30    3.60 
   6   2 -17    6.40    4.30 
  -6  -2  17   -2.90    3.30 
  -5  -2  17   40.10    5.00 
   4   2 -17    7.50    4.20 
  -4  -2  17    1.80    3.20 
   3   2 -17    4.50    4.30 
  -3  -2  17    1.10    3.10 
   2   2 -17    1.10    4.00 
  -2  -2  17    1.50    3.10 
  -1  -2  17   40.60    4.80 
   7   1 -17   -1.00    4.40 
   6   1 -17    3.00    4.30 
  -6  -1  17   -0.60    3.30 
   5   1 -17   14.00    4.80 
  -5  -1  17   13.60    3.70 
   4   1 -17    0.00    4.00 
  -4  -1  17    1.00    3.30 
   3   1 -17    2.80    4.30 
  -3  -1  17    4.70    3.50 
   2   1 -17   22.50    5.10 
  -2  -1  17   15.20    3.90 
   5   0 -17    1.40    4.10 
  -5   0  17    3.90    3.40 
   4   0 -17   -1.10    4.10 
  -4   0  17   -1.20    3.10 
   2   8 -18    0.20    4.60 
  -2  -8  18    0.90    3.20 
   3   7 -18    4.60    4.50 
  -3  -7  18    3.60    3.50 
   2   7 -18    0.90    4.20 
  -2  -7  18    0.10    3.10 
   1   7 -18   10.30    4.80 
  -1  -7  18    5.00    3.40 
   4   6 -18    5.20    4.90 
  -4  -6  18    0.60    3.40 
   3   6 -18    6.50    4.50 
  -3  -6  18    0.50    3.20 
   2   6 -18   58.29    6.80 
  -2  -6  18   42.20    5.10 
   1   6 -18   12.50    5.00 
   4   5 -18    2.80    4.40 
  -4  -5  18   -2.00    3.40 
   3   5 -18   -0.40    4.30 
  -3  -5  18    1.20    3.30 
   2   5 -18   17.40    5.20 
  -2  -5  18   14.60    3.90 
   4   4 -18   34.20    6.00 
   3   4 -18   42.70    6.30 
  -3  -4  18   23.80    4.40 
   0   0   0    0.00    0.00 
  
_computing_structure_solution     'SHELXT 2014/5 (Sheldrick, 2014)' 
; 
_shelx_hkl_checksum   82203 
  
