# Supplementary material for: Visualization and quantitation of electronic communication pathways in a series of redox-active pillar[6]arene-based macrocycles
Source: Commun Chem. 2020 Aug 13;3:117. doi: 10.1038/s42004-020-00363-4 (PMC9814560; doi:10.1038/s42004-020-00363-4)
Supplement: Supplementary file 5 — Supplementary Data 3 [file 42004_2020_363_MOESM5_ESM.cif]

 
data_Collect_0m 
  
_audit_creation_method            'SHELXL-2014/7' 
_shelx_SHELXL_version_number      '2014/7' 
_chemical_name_systematic         ? 
_chemical_name_common             ? 
_chemical_melting_point           ? 
_chemical_formula_moiety          ? 
_chemical_formula_sum 
 'C55.50 H55.50 Cl4.50 O12' 
_chemical_formula_weight          1074.02 
  
loop_ 
 _atom_type_symbol 
 _atom_type_description 
 _atom_type_scat_dispersion_real 
 _atom_type_scat_dispersion_imag 
 _atom_type_scat_source 
 'C'  'C'   0.0033   0.0016 
 'International Tables Vol C Tables 4.2.6.8 and 6.1.1.4' 
 'H'  'H'   0.0000   0.0000 
 'International Tables Vol C Tables 4.2.6.8 and 6.1.1.4' 
 'O'  'O'   0.0106   0.0060 
 'International Tables Vol C Tables 4.2.6.8 and 6.1.1.4' 
 'Cl'  'Cl'   0.1484   0.1585 
 'International Tables Vol C Tables 4.2.6.8 and 6.1.1.4' 
  
_space_group_crystal_system       trigonal 
_space_group_IT_number            161 
_space_group_name_H-M_alt         'R 3 c :H' 
_space_group_name_Hall            'R 3 -2"c' 
  
_shelx_space_group_comment 
; 
The symmetry employed for this shelxl refinement is uniquely defined 
by the following loop, which should always be used as a source of 
symmetry information in preference to the above space-group names. 
They are only intended as comments. 
; 
  
loop_ 
 _space_group_symop_operation_xyz 
 'x, y, z' 
 '-y, x-y, z' 
 '-x+y, -x, z' 
 '-y, -x, z+1/2' 
 '-x+y, y, z+1/2' 
 'x, x-y, z+1/2' 
 'x+2/3, y+1/3, z+1/3' 
 '-y+2/3, x-y+1/3, z+1/3' 
 '-x+y+2/3, -x+1/3, z+1/3' 
 '-y+2/3, -x+1/3, z+5/6' 
 '-x+y+2/3, y+1/3, z+5/6' 
 'x+2/3, x-y+1/3, z+5/6' 
 'x+1/3, y+2/3, z+2/3' 
 '-y+1/3, x-y+2/3, z+2/3' 
 '-x+y+1/3, -x+2/3, z+2/3' 
 '-y+1/3, -x+2/3, z+7/6' 
 '-x+y+1/3, y+2/3, z+7/6' 
 'x+1/3, x-y+2/3, z+7/6' 
  
_cell_length_a                    13.6522(5) 
_cell_length_b                    13.6522(5) 
_cell_length_c                    53.130(2) 
_cell_angle_alpha                 90 
_cell_angle_beta                  90 
_cell_angle_gamma                 120 
_cell_volume                      8575.8(7) 
_cell_formula_units_Z             6 
_cell_measurement_temperature     294 
_cell_measurement_reflns_used     9903 
_cell_measurement_theta_min       2.31 
_cell_measurement_theta_max       30.24 
  
_exptl_crystal_description        Block 
_exptl_crystal_colour             Red 
_exptl_crystal_density_meas       ? 
_exptl_crystal_density_method     ? 
_exptl_crystal_density_diffrn     1.248 
_exptl_crystal_F_000              3366 
_exptl_transmission_factor_min    ? 
_exptl_transmission_factor_max    ? 
_exptl_crystal_size_max           0.480 
_exptl_crystal_size_mid           0.400 
_exptl_crystal_size_min           0.080 
_exptl_absorpt_coefficient_mu     0.288 
_shelx_estimated_absorpt_T_min    0.874 
_shelx_estimated_absorpt_T_max    0.977 
_exptl_absorpt_correction_type    Multi-scan 
_exptl_absorpt_correction_T_min   0.6811 
_exptl_absorpt_correction_T_max   0.7461 
_exptl_absorpt_process_details    '(SADABS 2014/5 Bruker)' 
_exptl_absorpt_special_details    ? 
_diffrn_ambient_temperature       294 
_diffrn_radiation_wavelength      0.71073 
_diffrn_radiation_type            MoK\a 
_diffrn_source                    ? 
_diffrn_measurement_device_type   'Bruker SMART APEX2 CCD diffractometer' 
_diffrn_measurement_method        'omega scans' 
_diffrn_detector_area_resol_mean  ? 
_diffrn_reflns_number             27952 
_diffrn_reflns_av_unetI/netI      0.0145 
_diffrn_reflns_av_R_equivalents   0.0217 
_diffrn_reflns_limit_h_min        -18 
_diffrn_reflns_limit_h_max        18 
_diffrn_reflns_limit_k_min        -17 
_diffrn_reflns_limit_k_max        18 
_diffrn_reflns_limit_l_min        -70 
_diffrn_reflns_limit_l_max        69 
_diffrn_reflns_theta_min          1.885 
_diffrn_reflns_theta_max          27.994 
_diffrn_reflns_theta_full         25.242 
_diffrn_measured_fraction_theta_max   1.000 
_diffrn_measured_fraction_theta_full  1.000 
_diffrn_reflns_Laue_measured_fraction_max    1.000 
_diffrn_reflns_Laue_measured_fraction_full   1.000 
_diffrn_reflns_point_group_measured_fraction_max   0.999 
_diffrn_reflns_point_group_measured_fraction_full  0.999 
_reflns_number_total              4603 
_reflns_number_gt                 4195 
_reflns_threshold_expression      'I > 2\s(I)' 
_reflns_Friedel_coverage          0.994 
_reflns_Friedel_fraction_max      0.997 
_reflns_Friedel_fraction_full     0.999 
  
_reflns_special_details 
; 
 Reflections were merged by SHELXL according to the crystal 
 class for the calculation of statistics and refinement. 
  
 _reflns_Friedel_fraction is defined as the number of unique 
 Friedel pairs measured divided by the number that would be 
 possible theoretically, ignoring centric projections and 
 systematic absences. 
; 
  
_computing_data_collection        'APEX2 v2.2-0 (Bruker, 2007)' 
_computing_cell_refinement        'SAINT+  V8.34A (Bruker, 2015)' 
_computing_data_reduction         'SAINT+  V8.34A (Bruker, 2015)' 
_computing_structure_solution     'SHELXS/SHELXTL V6.14 (Bruker, 2015)' 
_computing_structure_refinement 'SHELXL-2014/7 (Sheldrick, 2014)' 
_computing_molecular_graphics     'XSHELL v6.3.1 (Bruker, 2004)' 
_computing_publication_material   'XCIF v2014/2 (Bruker, 2014)' 
_refine_special_details           ? 
_refine_ls_structure_factor_coef  Fsqd 
_refine_ls_matrix_type            full 
_refine_ls_weighting_scheme       calc 
_refine_ls_weighting_details 
'w=1/[\s^2^(Fo^2^)+(0.1146P)^2^+0.6680P] where P=(Fo^2^+2Fc^2^)/3' 
_atom_sites_solution_primary      ? 
_atom_sites_solution_secondary    ? 
_atom_sites_solution_hydrogens    geom 
_refine_ls_hydrogen_treatment     constr 
_refine_ls_extinction_method      none 
_refine_ls_extinction_coef        . 
_refine_ls_abs_structure_details 
; 
 Flack x determined using 1910 quotients [(I+)-(I-)]/[(I+)+(I-)] 
 (Parsons, Flack and Wagner, Acta Cryst. B69 (2013) 249-259). 
; 
_refine_ls_abs_structure_Flack    0.043(11) 
_chemical_absolute_configuration  ? 
_refine_ls_number_reflns          4603 
_refine_ls_number_parameters      237 
_refine_ls_number_restraints      1 
_refine_ls_R_factor_all           0.0580 
_refine_ls_R_factor_gt            0.0543 
_refine_ls_wR_factor_ref          0.1624 
_refine_ls_wR_factor_gt           0.1571 
_refine_ls_goodness_of_fit_ref    1.164 
_refine_ls_restrained_S_all       1.163 
_refine_ls_shift/su_max           0.001 
_refine_ls_shift/su_mean          0.000 
  
loop_ 
 _atom_site_label 
 _atom_site_type_symbol 
 _atom_site_fract_x 
 _atom_site_fract_y 
 _atom_site_fract_z 
 _atom_site_U_iso_or_equiv 
 _atom_site_adp_type 
 _atom_site_occupancy 
 _atom_site_site_symmetry_order 
 _atom_site_calc_flag 
 _atom_site_refinement_flags_posn 
 _atom_site_refinement_flags_adp 
 _atom_site_refinement_flags_occupancy 
 _atom_site_disorder_assembly 
 _atom_site_disorder_group 
O1 O -0.0711(2) 0.2967(4) 0.89032(5) 0.0777(9) Uani 1 1 d . . . . . 
O2 O 0.1422(3) 0.4500(4) 0.80433(7) 0.0960(13) Uani 1 1 d . . . . . 
O3 O 0.3469(2) 0.4395(3) 0.89102(6) 0.0641(7) Uani 1 1 d . . . . . 
O4 O 0.4290(3) 0.2675(3) 0.80464(5) 0.0664(7) Uani 1 1 d . . . . . 
C1 C -0.0231(2) 0.3359(3) 0.87041(6) 0.0465(6) Uani 1 1 d . . . . . 
C2 C -0.0871(2) 0.3275(2) 0.84712(6) 0.0389(6) Uani 1 1 d . . . . . 
C3 C -0.0301(3) 0.3652(3) 0.82580(6) 0.0507(7) Uani 1 1 d . . . . . 
H3 H -0.0702 0.3580 0.8111 0.061 Uiso 1 1 calc R U . . . 
C4 C 0.0939(3) 0.4182(3) 0.82429(6) 0.0507(7) Uani 1 1 d . . . . . 
C5 C 0.1589(2) 0.4349(2) 0.84775(5) 0.0389(6) Uani 1 1 d . . . . . 
C6 C 0.1023(2) 0.3962(3) 0.86909(6) 0.0511(7) Uani 1 1 d . . . . . 
H6 H 0.1428 0.4073 0.8839 0.061 Uiso 1 1 calc R U . . . 
C7 C 0.2865(2) 0.4973(2) 0.84602(7) 0.0479(7) Uani 1 1 d . . . . . 
H7A H 0.3175 0.5509 0.8598 0.058 Uiso 1 1 calc R U . . . 
H7B H 0.3093 0.5398 0.8304 0.058 Uiso 1 1 calc R U . . . 
C8 C 0.3365(2) 0.4199(2) 0.84694(7) 0.0437(6) Uani 1 1 d . . . . . 
C9 C 0.3661(2) 0.3935(2) 0.87000(7) 0.0466(6) Uani 1 1 d . . . . . 
C10 C 0.4150(2) 0.3245(2) 0.87055(7) 0.0469(6) Uani 1 1 d . . . . . 
H10 H 0.4351 0.3069 0.8859 0.056 Uiso 1 1 calc R U . . . 
C11 C 0.4337(2) 0.2823(2) 0.84863(6) 0.0425(6) Uani 1 1 d . . . . . 
C12 C 0.4049(3) 0.3095(3) 0.82558(6) 0.0472(7) Uani 1 1 d . . . . . 
C13 C 0.3548(2) 0.3775(3) 0.82509(6) 0.0457(6) Uani 1 1 d . . . . . 
H13 H 0.3336 0.3942 0.8098 0.055 Uiso 1 1 calc R U . . . 
C14 C 0.4005(4) 0.4394(5) 0.91383(8) 0.0737(11) Uani 1 1 d . . . . . 
H14A H 0.4811 0.4712 0.9112 0.088 Uiso 1 1 calc R U . . . 
H14B H 0.3695 0.3628 0.9201 0.088 Uiso 1 1 calc R U . . . 
C15 C 0.3794(8) 0.5099(7) 0.93240(13) 0.112(2) Uani 1 1 d . . . . . 
H15A H 0.4023 0.5827 0.9252 0.167 Uiso 1 1 calc R U . . . 
H15B H 0.4220 0.5191 0.9475 0.167 Uiso 1 1 calc R U . . . 
H15C H 0.3002 0.4728 0.9364 0.167 Uiso 1 1 calc R U . . . 
C16 C 0.4211(5) 0.3078(5) 0.78060(9) 0.0770(11) Uani 1 1 d . . . . . 
H16A H 0.4649 0.3898 0.7802 0.092 Uiso 1 1 calc R U . . . 
H16B H 0.3430 0.2845 0.7768 0.092 Uiso 1 1 calc R U . . . 
C17 C 0.4662(6) 0.2592(7) 0.76166(11) 0.0968(17) Uani 1 1 d . . . . . 
H17A H 0.5409 0.2763 0.7665 0.145 Uiso 1 1 calc R U . . . 
H17B H 0.4692 0.2914 0.7454 0.145 Uiso 1 1 calc R U . . . 
H17C H 0.4175 0.1786 0.7609 0.145 Uiso 1 1 calc R U . . . 
C18 C 0.4928(2) 0.2128(2) 0.84944(7) 0.0475(7) Uani 1 1 d . . . . . 
H18A H 0.5477 0.2375 0.8359 0.057 Uiso 1 1 calc R U . . . 
H18B H 0.5338 0.2281 0.8652 0.057 Uiso 1 1 calc R U . . . 
C19 C 0.6667 0.3333 0.93822(8) 0.0451(10) Uani 1 3 d S T P . . 
H19 H 0.6667 0.3333 0.9567 0.054 Uiso 1 3 calc R U P . . 
C20 C 0.0000 0.0000 0.8672(10) 0.29(8) Uani 0.25 3 d S T P . . 
H20 H 0.0000 0.0000 0.8857 0.345 Uiso 0.25 3 calc R U P . . 
C21 C 0.0000 0.0000 0.8200(6) 0.20(4) Uani 0.25 3 d S T P . . 
H21 H 0.0000 0.0000 0.8016 0.238 Uiso 0.25 3 calc R U P . . 
Cl1 Cl 0.77544(9) 0.31113(10) 0.92725(2) 0.0756(4) Uani 1 1 d . . . . . 
Cl2 Cl 0.1214(11) 0.1009(12) 0.8570(4) 0.162(5) Uani 0.25 1 d . . P . . 
Cl3 Cl 0.1191(14) 0.0944(19) 0.8369(5) 0.214(9) Uani 0.25 1 d . . P . . 
  
loop_ 
 _atom_site_aniso_label 
 _atom_site_aniso_U_11 
 _atom_site_aniso_U_22 
 _atom_site_aniso_U_33 
 _atom_site_aniso_U_23 
 _atom_site_aniso_U_13 
 _atom_site_aniso_U_12 
O1 0.0491(13) 0.116(3) 0.0601(14) 0.0115(15) 0.0111(11) 0.0357(16) 
O2 0.0611(18) 0.129(3) 0.0632(16) 0.0259(18) 0.0138(13) 0.0209(19) 
O3 0.0613(14) 0.0730(17) 0.0772(16) -0.0152(13) -0.0127(12) 0.0479(14) 
O4 0.0832(19) 0.0617(15) 0.0745(16) 0.0097(12) 0.0115(13) 0.0514(15) 
C1 0.0326(12) 0.0528(15) 0.0545(14) -0.0034(12) 0.0014(11) 0.0216(12) 
C2 0.0271(11) 0.0236(10) 0.0652(15) -0.0048(10) -0.0049(10) 0.0119(8) 
C3 0.0391(15) 0.0466(15) 0.0583(16) 0.0039(12) -0.0083(12) 0.0153(12) 
C4 0.0401(14) 0.0450(15) 0.0580(17) 0.0063(12) 0.0014(12) 0.0147(12) 
C5 0.0269(11) 0.0277(11) 0.0642(16) 0.0016(10) -0.0006(10) 0.0153(9) 
C6 0.0320(13) 0.0625(18) 0.0574(16) 0.0034(13) -0.0052(11) 0.0226(13) 
C7 0.0270(11) 0.0307(12) 0.087(2) 0.0088(12) 0.0030(12) 0.0148(10) 
C8 0.0247(10) 0.0266(11) 0.0793(19) 0.0066(11) 0.0010(11) 0.0126(9) 
C9 0.0291(11) 0.0361(12) 0.0763(18) -0.0028(12) -0.0045(11) 0.0175(10) 
C10 0.0331(12) 0.0360(12) 0.0727(18) 0.0040(12) -0.0047(12) 0.0182(11) 
C11 0.0252(11) 0.0254(10) 0.0767(19) 0.0063(11) 0.0005(11) 0.0125(9) 
C12 0.0380(13) 0.0351(13) 0.0702(18) 0.0082(12) 0.0051(12) 0.0196(11) 
C13 0.0348(12) 0.0371(13) 0.0674(17) 0.0111(11) 0.0013(11) 0.0196(11) 
C14 0.075(3) 0.084(3) 0.076(2) -0.006(2) -0.0082(19) 0.050(2) 
C15 0.150(7) 0.127(6) 0.090(3) -0.035(4) -0.023(4) 0.093(5) 
C16 0.083(3) 0.086(3) 0.077(3) 0.003(2) 0.000(2) 0.054(3) 
C17 0.105(4) 0.118(5) 0.082(3) -0.008(3) 0.003(3) 0.066(4) 
C18 0.0279(12) 0.0275(11) 0.088(2) 0.0061(12) -0.0008(12) 0.0148(10) 
C19 0.0495(15) 0.0495(15) 0.036(2) 0.000 0.000 0.0247(8) 
C20 0.41(13) 0.41(13) 0.04(2) 0.000 0.000 0.20(6) 
C21 0.29(6) 0.29(6) 0.024(14) 0.000 0.000 0.14(3) 
Cl1 0.0590(5) 0.0706(7) 0.1024(7) -0.0102(5) 0.0094(5) 0.0364(5) 
Cl2 0.096(6) 0.121(8) 0.217(14) -0.017(9) -0.009(8) 0.016(5) 
Cl3 0.110(8) 0.188(16) 0.235(19) 0.036(15) 0.032(11) -0.007(8) 
  
_geom_special_details 
; 
 All esds (except the esd in the dihedral angle between two l.s. planes) 
 are estimated using the full covariance matrix.  The cell esds are taken 
 into account individually in the estimation of esds in distances, angles 
 and torsion angles; correlations between esds in cell parameters are only 
 used when they are defined by crystal symmetry.  An approximate (isotropic) 
 treatment of cell esds is used for estimating esds involving l.s. planes. 
; 
  
loop_ 
 _geom_bond_atom_site_label_1 
 _geom_bond_atom_site_label_2 
 _geom_bond_distance 
 _geom_bond_site_symmetry_2 
 _geom_bond_publ_flag 
O1 C1 1.218(4) . ? 
O2 C4 1.209(5) . ? 
O3 C9 1.370(4) . ? 
O3 C14 1.416(5) . ? 
O4 C12 1.365(4) . ? 
O4 C16 1.416(6) . ? 
C1 C6 1.484(4) . ? 
C1 C2 1.486(4) . ? 
C2 C3 1.324(5) . ? 
C2 C18 1.506(4) 2 ? 
C3 C4 1.474(4) . ? 
C4 C5 1.480(4) . ? 
C5 C6 1.324(4) . ? 
C5 C7 1.512(3) . ? 
C7 C8 1.517(4) . ? 
C8 C13 1.375(5) . ? 
C8 C9 1.394(5) . ? 
C9 C10 1.401(4) . ? 
C10 C11 1.379(5) . ? 
C11 C12 1.393(4) . ? 
C11 C18 1.522(3) . ? 
C12 C13 1.403(4) . ? 
C14 C15 1.503(8) . ? 
C16 C17 1.497(8) . ? 
C18 C2 1.506(4) 3 ? 
C19 Cl1 1.7570(17) . ? 
C19 Cl1 1.7570(18) 3_665 ? 
C19 Cl1 1.7570(17) 2_655 ? 
C20 Cl2 1.63(2) 3 ? 
C20 Cl2 1.63(2) . ? 
C20 Cl2 1.63(2) 2 ? 
C20 Cl3 2.19(4) 3 ? 
C20 Cl3 2.19(4) 2 ? 
C21 Cl3 1.74(3) . ? 
C21 Cl3 1.74(3) 3 ? 
C21 Cl3 1.74(3) 2 ? 
Cl2 Cl3 1.07(2) . ? 
  
loop_ 
 _geom_angle_atom_site_label_1 
 _geom_angle_atom_site_label_2 
 _geom_angle_atom_site_label_3 
 _geom_angle 
 _geom_angle_site_symmetry_1 
 _geom_angle_site_symmetry_3 
 _geom_angle_publ_flag 
C9 O3 C14 118.6(3) . . ? 
C12 O4 C16 119.4(3) . . ? 
O1 C1 C6 120.2(3) . . ? 
O1 C1 C2 121.5(3) . . ? 
C6 C1 C2 118.3(3) . . ? 
C3 C2 C1 118.3(2) . . ? 
C3 C2 C18 124.0(3) . 2 ? 
C1 C2 C18 117.7(3) . 2 ? 
C2 C3 C4 123.0(3) . . ? 
O2 C4 C3 120.7(3) . . ? 
O2 C4 C5 120.4(3) . . ? 
C3 C4 C5 118.9(3) . . ? 
C6 C5 C4 118.3(3) . . ? 
C6 C5 C7 123.7(3) . . ? 
C4 C5 C7 117.9(3) . . ? 
C5 C6 C1 122.9(3) . . ? 
C5 C7 C8 113.5(2) . . ? 
C13 C8 C9 119.7(2) . . ? 
C13 C8 C7 120.4(3) . . ? 
C9 C8 C7 119.9(3) . . ? 
O3 C9 C8 116.8(3) . . ? 
O3 C9 C10 123.8(3) . . ? 
C8 C9 C10 119.4(3) . . ? 
C11 C10 C9 120.9(3) . . ? 
C10 C11 C12 119.7(2) . . ? 
C10 C11 C18 120.2(3) . . ? 
C12 C11 C18 120.0(3) . . ? 
O4 C12 C11 116.4(3) . . ? 
O4 C12 C13 124.3(3) . . ? 
C11 C12 C13 119.3(3) . . ? 
C8 C13 C12 121.0(3) . . ? 
O3 C14 C15 107.2(4) . . ? 
O4 C16 C17 107.8(4) . . ? 
C2 C18 C11 114.4(2) 3 . ? 
Cl1 C19 Cl1 109.57(14) . 3_665 ? 
Cl1 C19 Cl1 109.57(14) . 2_655 ? 
Cl1 C19 Cl1 109.56(14) 3_665 2_655 ? 
Cl2 C20 Cl2 109.4(19) 3 . ? 
Cl2 C20 Cl2 109.4(19) 3 2 ? 
Cl2 C20 Cl2 109.4(19) . 2 ? 
Cl2 C20 Cl3 27.8(10) 3 3 ? 
Cl2 C20 Cl3 95(2) . 3 ? 
Cl2 C20 Cl3 93(2) 2 3 ? 
Cl2 C20 Cl3 95(2) 3 2 ? 
Cl2 C20 Cl3 93(2) . 2 ? 
Cl2 C20 Cl3 27.8(10) 2 2 ? 
Cl3 C20 Cl3 72.0(19) 3 2 ? 
Cl3 C21 Cl3 95.7(16) . 3 ? 
Cl3 C21 Cl3 95.7(16) . 2 ? 
Cl3 C21 Cl3 95.7(16) 3 2 ? 
Cl3 Cl2 C20 107(2) . . ? 
Cl2 Cl3 C21 123.7(15) . . ? 
  
_refine_diff_density_max    0.860 
_refine_diff_density_min   -0.218 
_refine_diff_density_rms    0.089 
  
_shelx_res_file 
; 
  
    Collect_0m.res created by SHELXL-2014/7 
  
TITL Collect_0m in R3c 
CELL 0.71073  13.6522  13.6522  53.1297  90.0000  90.0000 120.0000 
ZERR   6.00   0.0005   0.0005   0.0020   0.0000   0.0000   0.0000 
LATT -3 
SYMM -Y, X-Y, Z 
SYMM -X+Y, -X, Z 
SYMM -Y, -X, 0.5+Z 
SYMM -X+Y, Y, 0.5+Z 
SYMM X, X-Y, 0.5+Z 
SFAC C  H  O  Cl 
UNIT 333  333  72  27 
OMIT -3 56 
L.S. 10 
ACTA 
BOND 
FMAP 2 
PLAN 20 
SIZE 0.08 0.40 0.48 
FREE Cl3  C20 
TEMP 0.000 
WGHT    0.114600    0.668000 
FVAR       0.05885 
MOLE 1 
O1    3   -0.071075    0.296704    0.890319    11.00000    0.04911    0.11639 = 
         0.06013    0.01146    0.01107    0.03573 
O2    3    0.142211    0.450024    0.804328    11.00000    0.06106    0.12851 = 
         0.06317    0.02593    0.01376    0.02088 
O3    3    0.346881    0.439524    0.891021    11.00000    0.06128    0.07299 = 
         0.07717   -0.01516   -0.01268    0.04789 
O4    3    0.429048    0.267509    0.804641    11.00000    0.08316    0.06168 = 
         0.07453    0.00967    0.01151    0.05140 
C1    1   -0.023056    0.335866    0.870409    11.00000    0.03263    0.05276 = 
         0.05447   -0.00344    0.00135    0.02162 
C2    1   -0.087071    0.327541    0.847117    11.00000    0.02707    0.02361 = 
         0.06517   -0.00478   -0.00491    0.01194 
C3    1   -0.030110    0.365236    0.825801    11.00000    0.03914    0.04657 = 
         0.05832    0.00388   -0.00827    0.01530 
AFIX  43 
H3    2   -0.070191    0.357968    0.811101    11.00000   -1.20000 
AFIX   0 
C4    1    0.093912    0.418194    0.824293    11.00000    0.04011    0.04503 = 
         0.05803    0.00626    0.00140    0.01470 
C5    1    0.158878    0.434878    0.847750    11.00000    0.02691    0.02768 = 
         0.06419    0.00163   -0.00061    0.01525 
C6    1    0.102270    0.396172    0.869090    11.00000    0.03199    0.06253 = 
         0.05737    0.00336   -0.00521    0.02262 
AFIX  43 
H6    2    0.142845    0.407274    0.883899    11.00000   -1.20000 
AFIX   0 
C7    1    0.286517    0.497268    0.846018    11.00000    0.02704    0.03070 = 
         0.08656    0.00882    0.00301    0.01484 
AFIX  23 
H7A   2    0.317453    0.550902    0.859793    11.00000   -1.20000 
H7B   2    0.309296    0.539843    0.830416    11.00000   -1.20000 
AFIX   0 
C8    1    0.336463    0.419937    0.846936    11.00000    0.02474    0.02658 = 
         0.07933    0.00659    0.00102    0.01259 
C9    1    0.366123    0.393457    0.870000    11.00000    0.02909    0.03606 = 
         0.07632   -0.00277   -0.00449    0.01747 
C10   1    0.415026    0.324473    0.870554    11.00000    0.03311    0.03597 = 
         0.07266    0.00396   -0.00467    0.01816 
AFIX  43 
H10   2    0.435149    0.306913    0.885915    11.00000   -1.20000 
AFIX   0 
C11   1    0.433729    0.282255    0.848631    11.00000    0.02521    0.02540 = 
         0.07668    0.00630    0.00050    0.01250 
C12   1    0.404868    0.309452    0.825576    11.00000    0.03800    0.03514 = 
         0.07015    0.00817    0.00510    0.01956 
C13   1    0.354757    0.377506    0.825088    11.00000    0.03484    0.03705 = 
         0.06740    0.01106    0.00132    0.01958 
AFIX  43 
H13   2    0.333588    0.394174    0.809753    11.00000   -1.20000 
AFIX   0 
C14   1    0.400483    0.439417    0.913828    11.00000    0.07474    0.08441 = 
         0.07573   -0.00552   -0.00815    0.05008 
AFIX  23 
H14A  2    0.481063    0.471220    0.911177    11.00000   -1.20000 
H14B  2    0.369489    0.362770    0.920061    11.00000   -1.20000 
AFIX   0 
C15   1    0.379362    0.509860    0.932398    11.00000    0.15045    0.12689 = 
         0.08951   -0.03527   -0.02255    0.09329 
AFIX 137 
H15A  2    0.402344    0.582698    0.925198    11.00000   -1.50000 
H15B  2    0.422015    0.519101    0.947456    11.00000   -1.50000 
H15C  2    0.300235    0.472778    0.936401    11.00000   -1.50000 
AFIX   0 
C16   1    0.421142    0.307819    0.780597    11.00000    0.08284    0.08649 = 
         0.07662    0.00333    0.00035    0.05359 
AFIX  23 
H16A  2    0.464948    0.389778    0.780213    11.00000   -1.20000 
H16B  2    0.342974    0.284521    0.776818    11.00000   -1.20000 
AFIX   0 
C17   1    0.466234    0.259184    0.761656    11.00000    0.10468    0.11750 = 
         0.08175   -0.00776    0.00265    0.06579 
AFIX 137 
H17A  2    0.540887    0.276310    0.766510    11.00000   -1.50000 
H17B  2    0.469204    0.291407    0.745419    11.00000   -1.50000 
H17C  2    0.417526    0.178647    0.760895    11.00000   -1.50000 
AFIX   0 
C18   1    0.492787    0.212794    0.849444    11.00000    0.02793    0.02752 = 
         0.08826    0.00611   -0.00082    0.01484 
AFIX  23 
H18A  2    0.547696    0.237543    0.835896    11.00000   -1.20000 
H18B  2    0.533849    0.228066    0.865192    11.00000   -1.20000 
AFIX   0 
C19   1    0.666667    0.333333    0.938219    10.33333    0.04948    0.04948 = 
         0.03627    0.00000    0.00000    0.02474 
AFIX  13 
H19   2    0.666664    0.333334    0.956664    10.33333   -1.20000 
AFIX   0 
C20   1    0.000000    0.000000    0.867226    10.08333    0.40886    0.40886 = 
         0.04362    0.00000    0.00000    0.20443 
AFIX  13 
H20   2    0.000001    0.000000    0.885671    10.08333   -1.20000 
AFIX   0 
C21   1    0.000000    0.000000    0.820037    10.08333    0.28585    0.28585 = 
         0.02363    0.00000    0.00000    0.14292 
AFIX  13 
H21   2   -0.000005   -0.000004    0.801592    10.08333   -1.20000 
AFIX   0 
CL1   4    0.775441    0.311133    0.927249    11.00000    0.05905    0.07060 = 
         0.10236   -0.01019    0.00944    0.03643 
CL2   4    0.121396    0.100865    0.856973    10.25000    0.09585    0.12089 = 
         0.21725   -0.01701   -0.00906    0.01601 
CL3   4    0.119102    0.094443    0.836944    10.25000    0.11021    0.18758 = 
         0.23498    0.03569    0.03238   -0.00677 
HKLF 4 
  
REM  Collect_0m in R3c 
REM R1 =  0.0543 for    4195 Fo > 4sig(Fo)  and  0.0580 for all    4603 data 
REM    237 parameters refined using      1 restraints 
  
END 
  
WGHT      0.1153      0.6309 
  
REM Highest difference peak  0.860,  deepest hole -0.218,  1-sigma level  0.089 
Q1    1   0.0000  0.0000  0.8468  10.33333  0.05    0.86 
Q2    1  -0.0641 -0.0752  0.8614  11.00000  0.05    0.57 
Q3    1   0.0496  0.0847  0.8273  11.00000  0.05    0.51 
Q4    1   0.1022  0.0314  0.8483  11.00000  0.05    0.48 
Q5    1   0.0717  0.1166  0.8497  11.00000  0.05    0.48 
Q6    1   0.0789  0.0175  0.8274  11.00000  0.05    0.47 
Q7    1   0.4405  0.2354  0.8068  11.00000  0.05    0.27 
Q8    1   0.3333  0.6667  0.8840  10.33333  0.05    0.25 
Q9    1   0.3748  0.2345  0.8031  11.00000  0.05    0.24 
Q10   1   0.4324  0.2968  0.8131  11.00000  0.05    0.24 
Q11   1   0.4170  0.2911  0.8368  11.00000  0.05    0.24 
Q12   1   0.4455  0.2809  0.7970  11.00000  0.05    0.23 
Q13   1   0.1363  0.3900  0.8056  11.00000  0.05    0.22 
Q14   1   0.3726  0.3398  0.8260  11.00000  0.05    0.22 
Q15   1   0.7443  0.3219  0.9180  11.00000  0.05    0.21 
Q16   1   0.3940  0.3595  0.8706  11.00000  0.05    0.21 
Q17   1   0.4643  0.2454  0.8470  11.00000  0.05    0.21 
Q18   1   0.3333  0.6667  0.8989  10.33333  0.05    0.20 
Q19   1   0.7396  0.2748  0.9385  11.00000  0.05    0.20 
Q20   1  -0.1473  0.3027  0.8494  11.00000  0.05    0.20 
; 
_shelx_res_checksum   21879 
  
_shelx_hkl_file 
; 
   1  -2   0   72.37    1.52 
  -2   1   0   72.71    1.51 
  -2   1   0   73.14    1.51 
   2  -1   0   73.29    1.51 
  -1  -1   0   71.75    1.53 
  -1  -1   0   74.02    1.51 
  -1   2   0   71.34    1.52 
  -1   2   0   71.51    1.51 
   0  -3   0  550.70   12.19 
  -3   3   0  613.26   12.25 
  -3   3   0  581.90   12.12 
   3   0   0  609.99   12.19 
  -3   0   0  601.62   12.23 
   0   3   0  603.51   12.21 
   3  -3   0  601.70   12.24 
  -3   0   0  608.83   12.22 
   0   3   0  600.48   12.23 
  -4   2   0  936.39   19.12 
   2   2   0  979.60   19.12 
  -4   2   0  997.30   19.13 
   2  -4   0  921.97   19.09 
   4  -2   0  798.95   19.49 
  -2  -2   0  846.50   19.05 
  -2   4   0  950.77   19.12 
  -2   4   0 1000.00   19.06 
  -2  -2   0  978.02   19.09 
   4  -5   0   55.78    1.16 
  -5   1   0   55.95    1.16 
   1   4   0   53.13    1.15 
  -5   1   0   54.66    1.15 
  -1  -4   0   54.98    1.15 
  -1  -4   0   55.07    1.15 
  -4   5   0   55.17    1.13 
   5  -1   0   54.69    1.14 
  -4   5   0   53.82    1.16 
  -5   4   0   55.03    1.12 
   4   1   0   53.39    1.15 
  -5   4   0   54.23    1.16 
   1  -5   0   54.33    1.15 
  -1   5   0   55.71    1.15 
   5  -4   0   53.05    1.16 
  -1   5   0   56.41    1.15 
  -4  -1   0   55.29    1.15 
  -4  -1   0   56.13    1.15 
   3  -6   0   68.32    1.42 
  -6   3   0   65.96    1.43 
  -6   3   0   68.61    1.43 
   3   3   0   67.51    1.43 
   6  -3   0   69.33    1.39 
  -3  -3   0   67.65    1.42 
  -3  -3   0   67.62    1.42 
  -3   6   0   67.74    1.41 
  -3   6   0   68.01    1.43 
   0  -6   0   47.47    1.01 
  -6   6   0   48.44    0.98 
   0  -6   0   47.54    1.02 
   6   0   0   47.77    1.01 
  -6   6   0   48.29    1.03 
   0   6   0   46.73    1.02 
  -6   0   0   47.86    1.01 
  -6   0   0   45.79    1.02 
   6  -6   0   47.38    1.03 
   5  -7   0   38.99    0.86 
  -7   2   0   39.53    0.86 
  -7   2   0   39.38    0.87 
   2   5   0   39.29    0.86 
  -5   7   0   39.94    0.83 
  -5   7   0   39.08    0.87 
  -2  -5   0   39.70    0.85 
  -2  -5   0   39.25    0.85 
   7  -2   0   39.03    0.83 
   5   2   0   38.79    0.86 
   2  -7   0   39.27    0.85 
  -7   5   0   39.37    0.86 
   7  -5   0   38.30    0.87 
  -2   7   0   39.19    0.86 
  -5  -2   0   39.63    0.85 
   7  -5   0   39.91    0.81 
  -2   7   0   39.43    0.85 
  -5  -2   0   40.08    0.86 
   1   7   0   42.21    0.95 
  -8   1   0   42.92    0.96 
   7  -8   0   43.19    0.96 
  -8   1   0   44.77    0.95 
   8  -1   0   42.11    0.93 
  -1  -7   0   42.63    0.93 
  -7   8   0   43.20    0.96 
  -7   8   0   43.34    0.90 
  -1  -7   0   44.46    0.95 
  -8   4   0  142.27    2.95 
   4  -8   0  141.85    2.95 
   4   4   0  140.04    2.95 
  -4  -4   0  145.25    2.94 
  -4  -4   0  142.01    2.94 
  -4   8   0  142.77    2.93 
   8  -4   0  142.51    2.91 
  -4   8   0  144.03    2.96 
   8  -4   0  142.26    2.97 
   1  -8   0   42.73    0.93 
   7   1   0   42.91    0.94 
   1  -8   0   42.99    0.95 
  -8   7   0   43.79    0.96 
  -8   7   0   43.68    0.89 
  -1   8   0   42.86    0.95 
  -7  -1   0   42.98    0.95 
  -7  -1   0   42.71    0.93 
   8  -7   0   42.49    0.96 
  -9   3   0    2.33    0.12 
  -9   3   0    2.45    0.13 
   6  -9   0    2.40    0.14 
   3   6   0    2.50    0.14 
  -6   9   0    2.59    0.10 
   9  -3   0    2.52    0.10 
  -3  -6   0    2.70    0.14 
  -3  -6   0    2.54    0.12 
  -6   9   0    2.67    0.14 
   6   3   0    2.68    0.13 
  -9   6   0    2.37    0.12 
   3  -9   0    2.66    0.13 
  -6  -3   0    2.62    0.12 
  -3   9   0    2.22    0.12 
   9  -6   0    2.45    0.14 
  -3   9   0    2.39    0.12 
  -6  -3   0    2.66    0.12 
   9  -6   0    2.34    0.07 
  -9   9   0   17.43    0.46 
   0  -9   0   17.89    0.44 
   9   0   0   17.76    0.43 
   0  -9   0   18.49    0.46 
   9  -9   0   17.27    0.47 
   0   9   0   17.98    0.46 
  -9   0   0   17.89    0.46 
  -9   0   0   17.60    0.44 
 -10   2   0   15.15    0.39 
   2   8   0   15.49    0.41 
 -10   2   0   14.61    0.41 
   8 -10   0   15.56    0.41 
  -2  -8   0   14.92    0.38 
  10  -2   0   15.13    0.37 
  -8  10   0   15.52    0.35 
  -2  -8   0   15.03    0.40 
  -8  10   0   14.67    0.41 
   5 -10   0   14.75    0.39 
   5   5   0   14.43    0.39 
 -10   5   0   14.86    0.39 
  -5  -5   0   14.71    0.38 
  -5  -5   0   14.61    0.38 
  -5  10   0   15.24    0.40 
  -5  10   0   14.52    0.36 
  10  -5   0   14.67    0.41 
  10  -5   0   14.52    0.33 
 -10   8   0   15.21    0.41 
   2 -10   0   15.24    0.39 
   8   2   0   14.42    0.39 
  -8  -2   0   15.15    0.40 
  -2  10   0   16.07    0.40 
  10  -8   0   15.01    0.42 
  -8  -2   0   14.77    0.38 
  10 -11   0    4.56    0.21 
   1  10   0    4.46    0.20 
 -11   1   0    4.42    0.20 
 -11   1   0    4.77    0.19 
 -10  11   0    4.84    0.21 
  -1 -10   0    4.72    0.21 
  -1 -10   0    4.68    0.18 
  11  -1   0    4.55    0.17 
   4   7   0    0.96    0.10 
 -11   4   0    1.39    0.11 
   7 -11   0    1.26    0.12 
  -7  11   0    1.54    0.12 
  -4  -7   0    1.43    0.11 
  -7  11   0    1.30    0.09 
  11  -4   0    1.20    0.08 
  -4  -7   0    1.29    0.13 
   7   4   0    1.23    0.11 
   4 -11   0    1.36    0.12 
 -11   7   0    1.45    0.13 
  11  -7   0    1.15    0.13 
  -4  11   0    1.21    0.10 
  -4  11   0    1.39    0.11 
  -7  -4   0    1.28    0.11 
  -7  -4   0    1.20    0.10 
   1 -11   0    4.65    0.18 
  10   1   0    4.32    0.18 
   1 -11   0    4.56    0.21 
 -11  10   0    4.51    0.20 
  -1  11   0    4.50    0.20 
 -10  -1   0    4.55    0.17 
 -10  -1   0    4.44    0.19 
  11 -10   0    4.62    0.22 
   9 -12   0    3.51    0.19 
 -12   3   0    3.30    0.18 
   3   9   0    3.44    0.18 
 -12   3   0    3.36    0.17 
  -3  -9   0    3.70    0.16 
  -9  12   0    3.47    0.18 
  -3  -9   0    3.61    0.19 
   6 -12   0   23.39    0.58 
   6   6   0   23.16    0.58 
 -12   6   0   23.31    0.58 
  -6  12   0   22.48    0.55 
  12  -6   0   22.58    0.60 
  -6  12   0   23.34    0.59 
  -6  -6   0   23.87    0.57 
  -6  -6   0   23.16    0.57 
 -12   9   0    3.52    0.18 
   3 -12   0    3.44    0.17 
   9   3   0    3.52    0.17 
  -9  -3   0    3.28    0.15 
  -3  12   0    3.55    0.17 
  -9  -3   0    3.46    0.17 
  12  -9   0    3.33    0.20 
 -12  12   0    8.02    0.30 
   0 -12   0    7.89    0.29 
  12   0   0    8.02    0.27 
 -12   0   0    8.34    0.30 
  12 -12   0    8.91    0.32 
 -12   0   0    8.40    0.27 
   0  12   0    8.81    0.31 
   2  11   0    0.28    0.09 
 -13   2   0    0.36    0.10 
  11 -13   0    0.25    0.10 
 -13   2   0    0.36    0.09 
 -11  13   0    0.34    0.10 
  -2 -11   0    0.24    0.11 
 -13   5   0    4.27    0.20 
   8 -13   0    4.02    0.21 
   5   8   0    3.78    0.20 
  -8  13   0    4.23    0.20 
  -5  -8   0    4.42    0.21 
  -5  -8   0    4.16    0.18 
  13  -5   0    4.12    0.22 
   8   5   0    3.97    0.19 
 -13   8   0    4.12    0.19 
   5 -13   0    4.23    0.19 
  -5  13   0    3.95    0.17 
  -5  13   0    3.72    0.19 
  -8  -5   0    3.89    0.17 
  -8  -5   0    3.98    0.19 
  13  -8   0    3.66    0.20 
  11   2   0    0.34    0.09 
   2 -13   0    0.19    0.11 
 -13  11   0    0.33    0.10 
 -11  -2   0    0.27    0.07 
 -11  -2   0    0.30    0.09 
  13 -11   0    0.36    0.12 
  -2  13   0    0.37    0.10 
  13 -14   0    1.38    0.16 
   1  13   0    1.47    0.16 
 -14   1   0    1.63    0.17 
 -13  14   0    1.75    0.17 
   4  10   0    0.46    0.10 
  10 -14   0    0.56    0.12 
 -14   4   0    0.69    0.11 
 -10  14   0    0.51    0.10 
  14  -4   0    0.53    0.13 
   7 -14   0    1.16    0.13 
 -14   7   0    1.37    0.14 
   7   7   0    1.42    0.14 
  -7  14   0    1.52    0.12 
  -7  -7   0    1.49    0.12 
  -7  14   0    1.42    0.15 
  14  -7   0    1.32    0.16 
   4 -14   0    0.35    0.12 
  10   4   0    0.38    0.10 
 -14  10   0    0.58    0.11 
  -4  14   0    0.52    0.10 
 -10  -4   0    0.51    0.10 
  14 -10   0    0.42    0.13 
   1 -14   0    1.46    0.16 
  13   1   0    1.56    0.14 
 -14  13   0    1.56    0.17 
  -1  14   0    1.60    0.16 
  14 -13   0    1.55    0.17 
 -13  -1   0    1.69    0.17 
 -15   3   0    1.00    0.13 
   3  12   0    0.97    0.14 
  12 -15   0    0.72    0.14 
  15  -3   0    0.84    0.15 
 -12  15   0    0.93    0.13 
   6   9   0    1.41    0.15 
   9 -15   0    1.37    0.15 
 -15   6   0    1.43    0.15 
  -9  15   0    1.43    0.16 
  15  -6   0    1.68    0.18 
 -15   9   0    1.62    0.16 
   9   6   0    1.60    0.15 
  -9  -6   0    1.63    0.14 
  -6  15   0    1.51    0.15 
  -6  15   0    1.32    0.13 
  15  -9   0    1.33    0.17 
 -15  12   0    1.01    0.15 
   3 -15   0    0.99    0.15 
  12   3   0    0.93    0.12 
  -3  15   0    1.03    0.13 
  15 -12   0    0.86    0.16 
 -12  -3   0    1.04    0.14 
 -15  15   0    3.65    0.23 
   0  15   0    3.92    0.24 
 -15   0   0    3.56    0.24 
  15 -15   0    3.98    0.27 
  14 -16   0    0.60    0.15 
   2  14   0    0.38    0.12 
 -14  16   0    0.62    0.15 
  16  -2   0    0.36    0.14 
   5  11   0    2.80    0.21 
  11 -16   0    2.47    0.21 
 -16   5   0    2.71    0.18 
  16  -5   0    2.75    0.23 
 -11  16   0    2.55    0.20 
   8   8   0    6.89    0.29 
 -16   8   0    6.91    0.29 
  16  -8   0    6.46    0.30 
  -8  16   0    6.75    0.30 
  11   5   0    3.05    0.20 
   5 -16   0    2.83    0.23 
 -16  11   0    2.73    0.21 
 -11  -5   0    2.70    0.18 
  -5  16   0    2.54    0.18 
  16 -11   0    2.52    0.23 
 -16  14   0    0.48    0.14 
 -14  -2   0    0.70    0.14 
  -2  16   0    0.40    0.12 
  16 -14   0    0.58    0.16 
  16 -17   0    6.52    0.36 
   1  16   0    6.58    0.33 
 -16  17   0    6.10    0.34 
  17  -1   0    6.71    0.35 
   4  13   0    3.37    0.25 
  13 -17   0    3.45    0.26 
 -13  17   0    3.22    0.24 
  17  -4   0    3.99    0.28 
 -17   7   0    0.53    0.13 
   7  10   0    0.28    0.13 
  17  -7   0    0.55    0.15 
 -10  17   0    0.48    0.13 
  10   7   0    0.63    0.13 
 -17  10   0    0.46    0.13 
  17 -10   0    0.28    0.15 
  -7  17   0    0.58    0.12 
 -17  13   0    3.20    0.24 
  13   4   0    3.79    0.22 
   4 -17   0    2.71    0.24 
 -13  -4   0    3.31    0.22 
  17 -13   0    3.76    0.28 
  -4  17   0    3.16    0.21 
 -17  16   0    6.09    0.34 
  -1  17   0    7.17    0.34 
  17 -16   0    6.15    0.36 
 -16  -1   0    7.62    0.34 
  15 -18   0    3.27    0.28 
   3  15   0    3.20    0.26 
 -15  18   0    3.15    0.27 
  18  -3   0    3.00    0.26 
   6  12   0    0.25    0.13 
 -18   6   0    0.47    0.13 
 -12  18   0    0.33    0.14 
  18  -6   0    0.33    0.16 
   9   9   0    0.08    0.12 
 -18   9   0   -0.04    0.11 
  -9  18   0    0.04    0.10 
  18  -9   0   -0.16    0.12 
 -18  12   0    0.21    0.12 
  12   6   0    0.54    0.13 
   6 -18   0    0.38    0.15 
  18 -12   0    0.33    0.17 
 -18  15   0    3.23    0.26 
  -3  18   0    2.87    0.24 
 -15  -3   0    3.42    0.25 
  18 -15   0    2.91    0.27 
 -19   8   0    0.47    0.14 
   8  11   0    0.39    0.14 
 -11  19   0    0.53    0.15 
  19  -8   0    0.09    0.15 
 -19  11   0    0.57    0.14 
   8 -19   0    0.68    0.18 
  11   8   0    0.57    0.14 
  19 -11   0    0.34    0.17 
   0   1  -1    0.00    0.01 
   1  -1  -1    0.01    0.01 
  -1   0  -1    0.01    0.01 
  -1   0  -1    0.02    0.01 
   1   0   1    0.02    0.01 
   0  -1   1    0.05    0.01 
  -1   1   1    0.00    0.01 
  -1   3  -1  258.51    5.33 
  -2  -1  -1  266.24    5.37 
   3  -2  -1  265.42    5.36 
  -1   3  -1  259.29    5.35 
  -2  -1  -1  250.64    5.34 
   2   1   1  258.06    5.37 
   1  -3   1  257.25    5.35 
  -3   2   1  261.04    5.33 
  -2   2  -1   -0.11    0.01 
   0  -2  -1   -0.13    0.02 
   2   0  -1   -0.07    0.01 
  -2   2  -1   -0.14    0.02 
  -2   0   1   -0.15    0.01 
   0   2   1   -0.14    0.01 
   0   2   1   -0.12    0.01 
  -2   0   1   -0.10    0.02 
   2  -2   1   -0.12    0.02 
  -3  -2  -1   12.62    0.28 
   5  -3  -1   12.44    0.30 
  -3  -2  -1   12.31    0.29 
  -2   5  -1   12.20    0.28 
   5  -3  -1   12.56    0.26 
  -2   5  -1   12.34    0.29 
   3   2   1   11.09    0.29 
   2  -5   1   11.55    0.28 
  -5   3   1   11.27    0.29 
  -3   1  -1  263.05    5.34 
   1   2  -1  254.39    5.34 
  -3   1  -1  263.24    5.37 
   2  -3  -1  250.88    5.32 
   3  -1   1  264.09    5.31 
  -1  -2   1  265.22    5.32 
  -2   3   1  258.24    5.35 
  -1  -2   1  254.23    5.34 
  -2   3   1  260.57    5.31 
   4  -1  -1  167.10    3.42 
  -3   4  -1  167.68    3.41 
  -1  -3  -1  165.83    3.46 
  -3   4  -1  171.11    3.39 
  -1  -3  -1  166.49    3.43 
  -4   1   1  164.26    3.41 
   1   3   1  162.15    3.41 
   3  -4   1  168.51    3.45 
  -4   1   1  169.61    3.43 
  -3   7  -1   75.85    1.60 
  -4  -3  -1   76.34    1.61 
   7  -4  -1   77.05    1.57 
  -3   7  -1   76.95    1.61 
  -4  -3  -1   76.34    1.60 
   7  -4  -1   77.36    1.62 
   3  -7   1   76.21    1.60 
  -7   4   1   76.98    1.62 
   4   3   1   76.48    1.61 
   4  -4  -1    0.09    0.04 
   0   4  -1   -0.06    0.03 
  -4   0  -1    0.02    0.03 
  -4   0  -1    0.13    0.04 
  -4   4   1    0.01    0.03 
   0  -4   1    0.09    0.04 
   0  -4   1    0.11    0.03 
   4   0   1    0.04    0.03 
  -4   4   1    0.04    0.02 
  -4   3  -1  168.54    3.43 
   3   1  -1  170.93    3.43 
  -4   3  -1  170.58    3.43 
   1  -4  -1  160.34    3.46 
  -3  -1   1  169.89    3.43 
  -3  -1   1  170.23    3.43 
  -1   4   1  168.66    3.43 
   4  -3   1  166.06    3.43 
  -1   4   1  166.87    3.48 
  -2  -4  -1  485.48   10.43 
  -4   6  -1  497.98   10.50 
  -4   6  -1  523.29   10.40 
   6  -2  -1  515.78   10.36 
  -2  -4  -1  511.36   10.47 
   4  -6   1  506.04   10.51 
  -6   2   1  512.98   10.45 
  -6   2   1  497.40   10.41 
   2   4   1  516.28   10.50 
   9  -5  -1    6.10    0.15 
  -5  -4  -1    6.20    0.19 
  -5  -4  -1    6.12    0.19 
  -4   9  -1    6.36    0.19 
  -4   9  -1    6.09    0.20 
   9  -5  -1    6.44    0.22 
   5   4   1    5.44    0.20 
  -9   5   1    5.70    0.20 
   4  -9   1    5.76    0.19 
  -5  -1  -1   94.45    1.95 
  -1   6  -1   93.24    1.95 
  -1   6  -1   93.16    1.94 
   6  -5  -1   92.42    1.96 
  -5  -1  -1   94.78    1.94 
   5   1   1   92.46    1.94 
   1  -6   1   92.91    1.94 
  -6   5   1   94.18    1.96 
  -6   5   1   94.53    1.90 
   2   3  -1   12.58    0.29 
  -5   2  -1   11.99    0.29 
   3  -5  -1   12.98    0.29 
  -5   2  -1   12.05    0.28 
  -2  -3   1   11.60    0.28 
  -3   5   1   11.19    0.28 
   5  -2   1   11.30    0.26 
  -3   5   1   11.48    0.27 
  -2  -3   1   11.50    0.27 
   0  -5  -1    0.07    0.04 
   0  -5  -1    0.03    0.04 
  -5   5  -1    0.03    0.04 
  -5   5  -1    0.02    0.02 
   5   0  -1    0.04    0.03 
  -5   0   1    0.04    0.04 
  -5   0   1    0.03    0.03 
   0   5   1   -0.04    0.03 
   5  -5   1   -0.03    0.04 
  -3  -5  -1  154.78    3.20 
  -5   8  -1  156.04    3.19 
  -5   8  -1  157.18    3.22 
   8  -3  -1  156.01    3.17 
  -3  -5  -1  155.14    3.20 
   3   5   1  156.77    3.22 
  -8   3   1  155.92    3.21 
  -8   3   1  154.95    3.22 
   5  -8   1  152.09    3.21 
  -6  -5  -1    6.71    0.22 
  11  -6  -1    6.89    0.26 
  -5  11  -1    6.58    0.21 
  -6  -5  -1    7.00    0.23 
  -5  11  -1    6.71    0.24 
   6   5   1    6.27    0.23 
 -11   6   1    6.10    0.23 
   5 -11   1    6.50    0.23 
   8  -6  -1   39.59    0.89 
  -6  -2  -1   40.19    0.88 
  -6  -2  -1   39.68    0.86 
  -2   8  -1   39.76    0.87 
  -2   8  -1   39.21    0.88 
   2  -8   1   39.70    0.87 
  -8   6   1   41.10    0.89 
   6   2   1   39.98    0.88 
   1   5  -1   90.84    1.95 
  -6   1  -1   94.62    1.94 
   5  -6  -1   91.69    1.95 
  -6   1  -1   94.38    1.95 
   6  -1   1   93.23    1.93 
  -5   6   1   95.81    1.92 
  -1  -5   1   94.28    1.94 
  -5   6   1   94.00    1.96 
  -1  -5   1   93.44    1.93 
  -6   4  -1  499.77   10.40 
   2  -6  -1  497.42   10.46 
   4   2  -1  493.44   10.34 
  -2   6   1  510.81   10.41 
  -4  -2   1  520.51   10.44 
   6  -4   1  517.31   10.32 
  -2   6   1  516.57   10.37 
  -4  -2   1  498.91   10.41 
   6  -4   1  503.55   10.50 
   7  -1  -1   17.03    0.39 
  -6   7  -1   16.67    0.41 
  -1  -6  -1   16.75    0.40 
  -6   7  -1   17.41    0.37 
  -1  -6  -1   16.79    0.40 
  -7   1   1   16.72    0.40 
  -7   1   1   17.02    0.41 
   6  -7   1   16.95    0.41 
   1   6   1   16.48    0.41 
  -6  10  -1    4.43    0.18 
  10  -4  -1    4.11    0.13 
  -6  10  -1    4.12    0.14 
  10  -4  -1    4.27    0.20 
  -4  -6  -1    4.03    0.16 
  -4  -6  -1    4.04    0.18 
   4   6   1    4.37    0.18 
   6 -10   1    4.74    0.18 
 -10   4   1    4.53    0.17 
  -6  13  -1    4.09    0.20 
  -7  -6  -1    4.12    0.18 
  -6  13  -1    3.69    0.16 
  -7  -6  -1    4.49    0.19 
  13  -7  -1    3.82    0.22 
   7   6   1    4.00    0.20 
   6 -13   1    3.97    0.19 
 -13   7   1    3.89    0.19 
  -3  10  -1    1.19    0.10 
  -7  -3  -1    1.07    0.09 
  -7  -3  -1    1.15    0.10 
  -3  10  -1    0.89    0.09 
  10  -7  -1    1.19    0.12 
   7   3   1    1.15    0.10 
   3 -10   1    1.26    0.11 
 -10   7   1    1.28    0.11 
   7  -7  -1   -0.03    0.05 
  -7   0  -1    0.02    0.05 
   0   7  -1   -0.02    0.04 
  -7   0  -1    0.05    0.04 
  -7   7   1    0.00    0.05 
   0  -7   1    0.06    0.06 
   7   0   1   -0.04    0.04 
  -7   7   1   -0.01    0.02 
   0  -7   1    0.01    0.04 
  -7   3  -1   76.59    1.61 
   3   4  -1   75.77    1.61 
   4  -7  -1   77.86    1.61 
  -7   3  -1   76.65    1.62 
  -4   7   1   76.08    1.61 
  -3  -4   1   76.84    1.60 
  -3  -4   1   75.94    1.60 
  -4   7   1   76.16    1.59 
   7  -3   1   76.26    1.57 
  -7   6  -1   16.62    0.36 
  -7   6  -1   16.65    0.41 
   6   1  -1   16.88    0.40 
   1  -7  -1   17.58    0.40 
  -6  -1   1   16.86    0.40 
  -6  -1   1   16.53    0.40 
  -1   7   1   16.41    0.40 
  -1   7   1   16.87    0.40 
   7  -6   1   16.75    0.42 
  -2  -7  -1   19.62    0.47 
  -7   9  -1   18.76    0.48 
  -7   9  -1   19.71    0.43 
   9  -2  -1   18.82    0.44 
  -2  -7  -1   19.46    0.46 
   7  -9   1   18.91    0.48 
   2   7   1   19.11    0.48 
  -9   2   1   18.75    0.48 
  -9   2   1   18.88    0.46 
  -5  -7  -1    6.77    0.24 
  12  -5  -1    6.84    0.27 
  -7  12  -1    7.19    0.26 
  -5  -7  -1    6.79    0.23 
  -7  12  -1    6.69    0.21 
   5   7   1    7.04    0.26 
 -12   5   1    6.85    0.24 
   7 -12   1    7.00    0.26 
  -8  -7  -1    0.86    0.12 
  15  -8  -1    0.93    0.14 
  -7  15  -1    0.88    0.13 
   8   7   1    0.71    0.12 
 -15   8   1    0.85    0.13 
   7 -15   1    0.76    0.12 
  -4  12  -1    6.30    0.23 
  -8  -4  -1    5.98    0.21 
  -4  12  -1    6.66    0.22 
  12  -8  -1    6.31    0.25 
  -8  -4  -1    6.19    0.23 
 -12   8   1    6.63    0.25 
   8   4   1    6.40    0.24 
   4 -12   1    5.94    0.22 
   9  -8  -1    1.46    0.13 
  -1   9  -1    1.28    0.11 
  -8  -1  -1    1.36    0.09 
  -8  -1  -1    1.13    0.10 
   1  -9   1    1.33    0.11 
   1  -9   1    1.23    0.11 
   8   1   1    1.15    0.09 
  -9   8   1    1.18    0.11 
  -8   2  -1   38.84    0.87 
   2   6  -1   38.70    0.89 
  -8   2  -1   39.68    0.89 
   6  -8  -1   40.71    0.89 
  -6   8   1   39.73    0.89 
  -2  -6   1   41.12    0.87 
   8  -2   1   39.36    0.85 
  -2  -6   1   40.90    0.88 
  -6   8   1   41.09    0.85 
  -8   5  -1  153.13    3.20 
   3  -8  -1  153.92    3.19 
   5   3  -1  153.20    3.20 
  -3   8   1  157.27    3.20 
  -3   8   1  153.38    3.18 
   8  -5   1  155.26    3.21 
   8  -5   1  157.76    3.15 
  -5  -3   1  153.01    3.19 
  -5  -3   1  154.98    3.19 
  -8   8  -1   -0.01    0.02 
   0  -8  -1   -0.01    0.06 
   8   0  -1   -0.07    0.04 
   0  -8  -1   -0.02    0.05 
  -8   8  -1   -0.08    0.05 
   0   8   1    0.02    0.05 
   8  -8   1    0.08    0.06 
  -8   0   1    0.02    0.05 
  -8   0   1    0.00    0.04 
  11  -3  -1   13.60    0.34 
  -3  -8  -1   13.96    0.38 
  -8  11  -1   13.97    0.34 
  -8  11  -1   15.28    0.41 
  -3  -8  -1   13.74    0.36 
 -11   3   1   14.53    0.40 
   8 -11   1   12.93    0.39 
 -11   3   1   14.17    0.38 
   3   8   1   13.29    0.39 
  -6  -8  -1    2.00    0.14 
  14  -6  -1    1.51    0.17 
  -8  14  -1    1.81    0.16 
   8 -14   1    1.78    0.16 
   6   8   1    2.10    0.18 
 -14   6   1    1.63    0.15 
  -8  17  -1    0.10    0.10 
  17  -9  -1    0.13    0.13 
   9   8   1    0.22    0.11 
 -17   9   1   -0.19    0.09 
  14  -9  -1   -0.09    0.10 
  -9  -5  -1   -0.03    0.07 
  -5  14  -1    0.07    0.08 
  -5  14  -1    0.08    0.07 
   5 -14   1    0.13    0.09 
 -14   9   1   -0.12    0.08 
   9   5   1   -0.03    0.08 
  -9  -2  -1   15.34    0.43 
  -2  11  -1   15.97    0.43 
  -9  -2  -1   15.34    0.40 
  11  -9  -1   16.26    0.45 
   9   2   1   15.54    0.42 
   2 -11   1   16.01    0.41 
 -11   9   1   15.54    0.43 
   2 -11   1   16.48    0.44 
  -9   1  -1    1.41    0.11 
   1   8  -1    1.31    0.11 
  -9   1  -1    1.25    0.09 
   8  -9  -1    1.22    0.12 
  -1  -8   1    1.16    0.11 
  -8   9   1    1.20    0.11 
  -1  -8   1    1.19    0.10 
   9  -1   1    1.21    0.09 
  -8   9   1    1.28    0.06 
  -9   4  -1    5.82    0.20 
   4   5  -1    6.18    0.20 
  -9   4  -1    6.10    0.20 
   5  -9  -1    6.08    0.21 
   9  -4   1    5.57    0.15 
  -4  -5   1    5.66    0.18 
  -4  -5   1    5.99    0.20 
  -5   9   1    6.19    0.20 
  -5   9   1    5.86    0.17 
   2  -9  -1   19.20    0.46 
  -9   7  -1   17.87    0.47 
   7   2  -1   18.79    0.46 
  -2   9   1   19.24    0.47 
   9  -7   1   19.24    0.49 
  -7  -2   1   19.17    0.47 
  -2   9   1   19.04    0.47 
   9  -7   1   19.18    0.40 
  -7  -2   1   19.33    0.46 
  10  -1  -1    4.08    0.16 
  -9  10  -1    4.35    0.19 
  -1  -9  -1    4.02    0.16 
  -1  -9  -1    4.37    0.20 
 -10   1   1    4.38    0.19 
   9 -10   1    4.00    0.19 
 -10   1   1    4.25    0.17 
   1   9   1    4.50    0.19 
  13  -4  -1    0.11    0.09 
  -9  13  -1    0.14    0.08 
  -4  -9  -1    0.22    0.07 
  -4  -9  -1    0.19    0.10 
   4   9   1    0.17    0.09 
 -13   4   1    0.23    0.08 
   9 -13   1    0.11    0.08 
  -9  16  -1    0.16    0.11 
  16  -7  -1   -0.05    0.12 
   9 -16   1    0.17    0.13 
   7   9   1    0.13    0.11 
 -16   7   1    0.03    0.10 
  -9  19  -1   -0.03    0.11 
  19 -10  -1   -0.05    0.15 
 -19  10   1    0.07    0.11 
  10   9   1   -0.02    0.11 
 -10  -6  -1    5.38    0.25 
  16 -10  -1    5.11    0.29 
  -6  16  -1    4.59    0.22 
 -16  10   1    5.37    0.26 
  10   6   1    5.45    0.27 
  13 -10  -1    1.49    0.16 
  -3  13  -1    1.21    0.12 
 -10  -3  -1    1.56    0.17 
 -10  -3  -1    1.40    0.13 
 -13  10   1    1.24    0.13 
   3 -13   1    1.44    0.12 
   3 -13   1    1.74    0.16 
  10   3   1    1.55    0.13 
   0  10  -1    0.13    0.07 
 -10   0  -1   -0.02    0.05 
 -10   0  -1   -0.04    0.06 
  10 -10  -1   -0.05    0.08 
  10   0   1   -0.04    0.05 
   0 -10   1    0.00    0.09 
 -10  10   1   -0.07    0.06 
   0 -10   1    0.08    0.06 
 -10   3  -1    1.05    0.10 
   3   7  -1    1.04    0.10 
 -10   3  -1    1.11    0.11 
   7 -10  -1    1.13    0.12 
  -3  -7   1    1.22    0.11 
  -3  -7   1    1.34    0.10 
  10  -3   1    1.20    0.08 
  -7  10   1    1.27    0.11 
  -7  10   1    1.24    0.07 
   6   4  -1    4.06    0.17 
   4 -10  -1    4.25    0.18 
 -10   6  -1    4.19    0.17 
  -6  -4   1    4.26    0.16 
  -6  -4   1    4.32    0.17 
  -4  10   1    4.32    0.17 
  -4  10   1    4.04    0.16 
  10  -6   1    3.98    0.18 
   1 -10  -1    3.83    0.16 
   9   1  -1    4.06    0.16 
 -10   9  -1    3.93    0.18 
   1 -10  -1    4.08    0.19 
  10  -9   1    4.16    0.20 
  -9  -1   1    4.20    0.18 
  -9  -1   1    4.32    0.16 
  -1  10   1    4.02    0.18 
 -10  12  -1    0.47    0.09 
  12  -2  -1    0.69    0.08 
  -2 -10  -1    0.79    0.09 
  -2 -10  -1    0.48    0.10 
  10 -12   1    0.70    0.11 
 -12   2   1    0.63    0.09 
   2  10   1    0.52    0.10 
 -12   2   1    0.52    0.10 
 -10  15  -1    2.62    0.20 
  15  -5  -1    2.56    0.22 
 -15   5   1    2.66    0.18 
   5  10   1    2.67    0.20 
  10 -15   1    2.45    0.19 
 -10  18  -1    0.30    0.12 
  18  -8  -1    0.18    0.15 
   8  10   1    0.25    0.13 
 -18   8   1    0.62    0.14 
  18 -11  -1    2.56    0.25 
 -18  11   1    2.67    0.22 
  11   7   1    2.49    0.21 
   7 -18   1    2.39    0.24 
  -4  15  -1    2.03    0.16 
 -11  -4  -1    2.03    0.17 
  15 -11  -1    2.85    0.23 
  11   4   1    2.09    0.17 
 -15  11   1    2.10    0.19 
   4 -15   1    2.10    0.19 
 -11  -1  -1    1.99    0.13 
  12 -11  -1    2.39    0.18 
  -1  12  -1    1.91    0.15 
 -11  -1  -1    2.17    0.15 
  11   1   1    2.16    0.14 
   1 -12   1    2.24    0.18 
   1 -12   1    2.28    0.15 
 -12  11   1    2.18    0.15 
 -11   2  -1   15.36    0.41 
   2   9  -1   15.65    0.43 
 -11   2  -1   16.11    0.44 
   9 -11  -1   15.30    0.43 
  -2  -9   1   16.13    0.43 
  11  -2   1   15.56    0.39 
  -2  -9   1   15.70    0.40 
  -9  11   1   15.58    0.44 
   5   6  -1    6.75    0.24 
   6 -11  -1    7.13    0.24 
 -11   5  -1    6.93    0.24 
  -6  11   1    6.52    0.20 
  -5  -6   1    7.00    0.24 
  11  -5   1    7.15    0.26 
  -6  11   1    6.28    0.23 
  -5  -6   1    6.50    0.22 
   3 -11  -1   13.48    0.37 
   8   3  -1   13.51    0.37 
 -11   8  -1   13.87    0.39 
  -3  11   1   13.54    0.37 
  -3  11   1   13.52    0.37 
  -8  -3   1   13.42    0.37 
  11  -8   1   13.46    0.40 
  -8  -3   1   12.95    0.35 
 -11  11  -1   -0.02    0.06 
   0 -11  -1    0.08    0.09 
   0 -11  -1   -0.03    0.06 
  11   0  -1    0.03    0.06 
 -11   0   1   -0.05    0.07 
   0  11   1    0.06    0.07 
  11 -11   1    0.02    0.09 
 -11   0   1    0.03    0.06 
  14  -3  -1    0.22    0.12 
 -11  14  -1    0.12    0.10 
   3  11   1    0.10    0.09 
  11 -14   1    0.06    0.11 
 -14   3   1    0.10    0.08 
  17  -6  -1    0.39    0.14 
 -11  17  -1    0.22    0.12 
   6  11   1    0.19    0.12 
 -17   6   1    0.62    0.12 
  -5  17  -1    0.07    0.10 
 -12  -5  -1    0.06    0.10 
  17 -12  -1    0.18    0.15 
 -17  12   1    0.12    0.10 
  12   5   1   -0.03    0.09 
   5 -17   1   -0.08    0.13 
  14 -12  -1    0.33    0.13 
  -2  14  -1    0.44    0.11 
 -12  -2  -1    0.53    0.11 
   2 -14   1    0.48    0.13 
 -14  12   1    0.38    0.10 
  12   2   1    0.35    0.09 
 -12   1  -1    1.98    0.16 
  11 -12  -1    2.02    0.17 
   1  11  -1    1.86    0.16 
 -12   1  -1    1.95    0.14 
  12  -1   1    2.11    0.13 
 -11  12   1    2.28    0.17 
  -1 -11   1    2.19    0.15 
  -1 -11   1    1.97    0.16 
 -12   4  -1    6.04    0.23 
   4   8  -1    6.00    0.24 
   8 -12  -1    6.44    0.25 
  -4  -8   1    6.30    0.24 
  -4  -8   1    6.76    0.22 
  -8  12   1    6.62    0.25 
   5 -12  -1    6.81    0.25 
   7   5  -1    7.23    0.25 
 -12   7  -1    6.41    0.25 
  -7  -5   1    6.93    0.23 
  12  -7   1    7.37    0.28 
  -5  12   1    6.81    0.25 
  -7  -5   1    6.50    0.23 
  -5  12   1    6.82    0.22 
  10   2  -1    0.63    0.09 
 -12  10  -1    0.49    0.09 
   2 -12  -1    0.65    0.09 
   2 -12  -1    0.68    0.11 
 -10  -2   1    0.77    0.09 
  -2  12   1    0.55    0.09 
  12 -10   1    0.81    0.13 
 -10  -2   1    0.64    0.10 
  -1 -12  -1    0.90    0.14 
 -12  13  -1    0.87    0.13 
 -13   1   1    0.97    0.13 
  12 -13   1    0.83    0.14 
 -13   1   1    0.96    0.12 
   1  12   1    0.81    0.13 
  16  -4  -1    1.30    0.18 
 -12  16  -1    1.32    0.16 
  12 -16   1    1.33    0.17 
   4  12   1    1.67    0.18 
 -16   4   1    1.44    0.15 
  19  -7  -1    0.05    0.15 
 -12  19  -1    0.15    0.13 
   7  12   1   -0.26    0.11 
 -19   7   1   -0.02    0.12 
  19 -13  -1    0.46    0.19 
 -19  13   1    0.62    0.15 
  13   6   1    0.66    0.15 
   6 -19   1    0.35    0.17 
  16 -13  -1    0.10    0.13 
 -13  -3  -1    0.33    0.11 
  -3  16  -1   -0.02    0.09 
  13   3   1    0.40    0.11 
 -16  13   1    0.15    0.10 
   3 -16   1    0.24    0.14 
 -13   0  -1    0.15    0.10 
  13 -13  -1    0.08    0.11 
   0  13  -1    0.17    0.10 
   0 -13   1   -0.01    0.10 
 -13  13   1    0.06    0.09 
  13   0   1   -0.12    0.06 
 -13   3  -1    1.40    0.13 
  10 -13  -1    1.36    0.15 
 -13   3  -1    1.47    0.15 
   3  10  -1    1.50    0.15 
  -3 -10   1    1.45    0.15 
 -10  13   1    1.84    0.16 
  -3 -10   1    1.59    0.16 
   7 -13  -1    3.63    0.19 
   6   7  -1    3.97    0.20 
 -13   6  -1    3.94    0.19 
  -7  13   1    3.93    0.16 
  -7  13   1    4.33    0.20 
  13  -6   1    4.15    0.22 
  -6  -7   1    3.91    0.19 
  -6  -7   1    4.11    0.18 
   9   4  -1    0.16    0.07 
   4 -13  -1    0.21    0.08 
 -13   9  -1    0.15    0.07 
  -4  13   1    0.10    0.07 
  -9  -4   1    0.15    0.07 
  13  -9   1    0.12    0.10 
  -4  13   1    0.21    0.07 
  -9  -4   1    0.27    0.07 
 -13  12  -1    1.10    0.14 
   1 -13  -1    1.17    0.14 
  12   1  -1    1.03    0.11 
 -12  -1   1    1.09    0.13 
  13 -12   1    1.06    0.15 
 -12  -1   1    1.30    0.12 
  -1  13   1    1.11    0.13 
  15  -2  -1    0.12    0.12 
 -13  15  -1    0.04    0.11 
 -15   2   1    0.12    0.09 
  13 -15   1   -0.03    0.11 
   2  13   1   -0.01    0.10 
  18  -5  -1    0.38    0.15 
 -13  18  -1   -0.02    0.12 
   5  13   1    0.30    0.13 
  -4  18  -1   -0.16    0.11 
  18 -14  -1   -0.04    0.15 
 -14  -4  -1    0.11    0.12 
 -18  14   1    0.30    0.14 
  14   4   1    0.00    0.11 
 -14  -1  -1    0.13    0.10 
  15 -14  -1    0.08    0.12 
  -1  15  -1    0.13    0.10 
 -15  14   1    0.09    0.11 
 -14   2  -1    0.46    0.09 
  12 -14  -1    0.15    0.11 
   2  12  -1    0.32    0.10 
 -14   2  -1    0.28    0.11 
 -12  14   1    0.40    0.11 
   5   9  -1    0.02    0.09 
 -14   5  -1    0.06    0.08 
   9 -14  -1    0.11    0.09 
  14  -5   1   -0.04    0.09 
  -5  -9   1    0.06    0.08 
  -9  14   1    0.06    0.08 
   8   6  -1    1.83    0.16 
 -14   8  -1    1.71    0.14 
   6 -14  -1    1.73    0.15 
  -6  14   1    1.84    0.13 
  -6  14   1    2.03    0.15 
  -8  -6   1    2.01    0.14 
  14  -8   1    1.78    0.17 
 -14  11  -1    0.14    0.09 
   3 -14  -1    0.22    0.11 
  11   3  -1    0.07    0.08 
 -11  -3   1    0.16    0.09 
  -3  14   1    0.25    0.09 
  14 -11   1   -0.06    0.10 
 -14  14  -1   -0.03    0.10 
 -14   0   1    0.11    0.09 
  14 -14   1   -0.06    0.11 
   0  14   1    0.02    0.09 
 -14  17  -1    0.69    0.16 
  17  -3  -1    0.67    0.17 
  14 -17   1    0.74    0.17 
   3  14   1    0.80    0.15 
  17 -15  -1    1.25    0.21 
 -15  -2  -1    1.41    0.18 
  -2  17  -1    1.44    0.18 
 -17  15   1    1.68    0.20 
   1  14  -1    0.02    0.10 
 -15   1  -1    0.02    0.09 
  14 -15  -1    0.06    0.12 
 -14  15   1    0.00    0.10 
  11 -15  -1    2.22    0.20 
 -15   4  -1    2.47    0.17 
   4  11  -1    2.25    0.19 
  15  -4   1    2.12    0.20 
 -11  15   1    2.34    0.19 
   7   8  -1    1.04    0.14 
 -15   7  -1    0.80    0.13 
   8 -15  -1    0.91    0.13 
  -8  15   1    0.69    0.12 
  15  -7   1    0.85    0.15 
 -15  10  -1    2.57    0.19 
  10   5  -1    2.68    0.18 
  15 -10   1    2.43    0.21 
  -5  15   1    2.66    0.17 
 -10  -5   1    2.32    0.18 
   2 -15  -1   -0.04    0.12 
  13   2  -1    0.03    0.08 
 -15  13  -1   -0.06    0.09 
  15 -13   1    0.12    0.12 
  -2  15   1    0.03    0.09 
 -13  -2   1   -0.03    0.09 
 -15  16  -1    0.36    0.14 
  16  -1  -1    0.48    0.16 
   1  15   1    0.44    0.13 
  15 -16   1    0.40    0.16 
  16 -16  -1   -0.02    0.14 
 -16   0  -1    0.13    0.12 
   0  16  -1   -0.12    0.11 
 -16  16   1    0.06    0.14 
   3  13  -1    0.21    0.11 
  13 -16  -1    0.17    0.13 
 -13  16   1    0.19    0.12 
  16  -3   1    0.16    0.13 
 -16   6  -1    5.14    0.24 
  10 -16  -1    4.82    0.25 
   6  10  -1    5.14    0.27 
  16  -6   1    5.69    0.29 
 -10  16   1    4.71    0.26 
 -16   9  -1    0.12    0.10 
   9   7  -1    0.25    0.10 
  16  -9   1    0.19    0.13 
  -7  16   1    0.13    0.09 
  12   4  -1    1.26    0.14 
 -16  12  -1    1.36    0.17 
   4 -16  -1    1.35    0.17 
  16 -12   1    1.27    0.18 
  -4  16   1    1.60    0.15 
 -12  -4   1    1.39    0.15 
 -16  15  -1    0.34    0.14 
  -1  16   1    0.37    0.13 
 -15  -1   1    0.15    0.12 
  16 -15   1    0.19    0.14 
  15 -17  -1    1.47    0.21 
   2  15  -1    1.75    0.20 
 -15  17   1    1.90    0.21 
  17  -2   1    1.41    0.21 
   5  12  -1   -0.26    0.10 
  12 -17  -1    0.20    0.13 
 -17   5  -1   -0.03    0.08 
 -12  17   1    0.04    0.11 
  17  -5   1    0.03    0.12 
   8   9  -1    0.02    0.10 
 -17   8  -1    0.07    0.10 
  -9  17   1    0.13    0.10 
  17  -8   1    0.01    0.12 
   6 -17  -1    0.44    0.15 
  11   6  -1    0.29    0.11 
 -17  11  -1    0.60    0.14 
  17 -11   1    0.30    0.15 
 -17  14  -1    0.97    0.17 
 -14  -3   1    0.90    0.15 
  17 -14   1    0.93    0.18 
  -3  17   1    0.79    0.14 
   4  14  -1    0.25    0.14 
  14 -18  -1    0.15    0.16 
 -14  18   1    0.17    0.14 
  18  -4   1    0.04    0.15 
   7  11  -1    2.00    0.20 
 -18   7  -1    2.05    0.19 
 -11  18   1    2.31    0.22 
  18  -7   1    2.41    0.24 
  10   8  -1    0.30    0.13 
 -18  10  -1    0.18    0.12 
  18 -10   1    0.24    0.15 
  -8  18   1    0.53    0.13 
 -18  13  -1    0.15    0.12 
   5 -18  -1    0.00    0.15 
  13   5  -1    0.15    0.11 
  18 -13   1    0.09    0.15 
   6  13  -1    0.61    0.16 
 -13  19   1    0.94    0.17 
  19  -6   1    0.73    0.18 
   9  10  -1    0.01    0.12 
 -19   9  -1   -0.05    0.11 
  19  -9   1    0.19    0.15 
 -10  19   1    0.06    0.11 
   7 -19  -1    0.04    0.15 
 -19  12  -1   -0.01    0.12 
  12   7  -1    0.02    0.11 
  19 -12   1    0.04    0.16 
   1   0  -2  224.62    4.53 
  -1   1  -2  221.01    4.54 
  -1   1  -2  218.91    4.53 
  -1   1  -2  222.00    4.53 
   0  -1  -2  208.98    4.54 
   0   1   2  232.59    4.54 
   0   1   2  221.98    4.54 
  -1   0   2  220.82    4.53 
  -1   0   2  218.66    4.56 
  -2   0  -2    3.57    0.10 
   0   2  -2    3.74    0.10 
  -2   0  -2    3.62    0.11 
   2  -2  -2    3.45    0.11 
   2   0   2    3.56    0.10 
  -2   2   2    3.69    0.11 
   0  -2   2    3.71    0.11 
   0  -2   2    3.65    0.10 
   3  -1  -2  436.45    8.73 
  -1  -2  -2  427.45    8.76 
  -1  -2  -2  423.96    8.79 
  -2   3  -2  437.92    8.76 
  -2   3  -2  437.95    8.79 
  -3   1   2  408.21    8.79 
   2  -3   2  429.93    8.79 
  -3   1   2  422.53    8.81 
   1   2   2  429.97    8.82 
  -3  -1  -2  224.15    4.73 
   4  -3  -2  220.09    4.66 
  -1   4  -2  230.23    4.74 
  -1   4  -2  233.82    4.69 
  -3  -1  -2  230.71    4.69 
  -4   3   2  227.29    5.92 
   1  -4   2  224.32    4.67 
   3   1   2  232.07    4.67 
   1  -3  -2  404.63    8.67 
  -3   2  -2  420.61    8.62 
   2   1  -2  431.18    8.67 
  -3   2  -2  424.23    8.71 
  -3   2  -2  431.78    8.69 
  -2  -1   2  423.93    8.66 
  -1   3   2  428.04    8.68 
  -1   3   2  432.88    8.66 
  -2  -1   2  408.70    8.70 
   5  -2  -2  150.09    3.01 
  -2  -3  -2  145.23    3.04 
  -3   5  -2  148.32    3.04 
  -3   5  -2  151.58    3.02 
  -2  -3  -2  151.71    3.03 
  -5   2   2  147.98    3.04 
  -5   2   2  146.20    3.04 
   3  -5   2  148.79    3.03 
   2   3   2  142.20    3.04 
  -4  -2  -2   69.41    1.42 
  -4  -2  -2   68.32    1.43 
  -2   6  -2   68.31    1.43 
  -2   6  -2   67.06    1.43 
   6  -4  -2   67.16    1.39 
   6  -4  -2   66.62    1.44 
   2  -6   2   69.35    1.42 
   4   2   2   68.04    1.43 
  -6   4   2   69.30    1.44 
  -4   1  -2  236.48    4.73 
  -4   1  -2  224.98    4.72 
   1   3  -2  233.04    4.70 
   3  -4  -2  228.90    4.80 
  -3   4   2  231.61    4.75 
  -1  -3   2  232.85    4.79 
   4  -1   2  226.96    4.74 
  -3   4   2  233.75    4.71 
  -1  -3   2  227.95    4.73 
   4   0  -2  126.54    2.64 
  -4   4  -2  126.34    2.66 
  -4   4  -2  128.49    2.64 
   0  -4  -2  126.19    2.65 
   0   4   2  132.12    2.65 
  -4   0   2  131.18    2.66 
   0   4   2  132.00    2.66 
  -4   0   2  131.83    2.65 
   4  -4   2  129.72    2.66 
   7  -3  -2   96.47    1.96 
  -4   7  -2   96.39    2.01 
  -3  -4  -2   94.95    1.99 
  -4   7  -2   95.59    1.98 
  -3  -4  -2   94.97    1.99 
  -7   3   2   96.01    2.00 
   4  -7   2   96.33    2.00 
   3   4   2   96.22    2.00 
   8  -5  -2   36.81    0.75 
  -5  -3  -2   37.05    0.80 
  -3   8  -2   36.70    0.82 
   8  -5  -2   35.58    0.82 
  -5  -3  -2   36.75    0.81 
  -3   8  -2   36.07    0.80 
   3  -8   2   37.09    0.80 
   5   3   2   36.69    0.81 
  -8   5   2   37.13    0.82 
   5  -5  -2  139.67    2.83 
  -5   0  -2  133.74    2.83 
   0   5  -2  133.72    2.82 
  -5   0  -2  141.04    2.82 
   5   0   2  137.32    2.82 
   0  -5   2  138.42    2.83 
   0  -5   2  138.44    2.81 
  -5   5   2  136.77    2.83 
  -5   5   2  136.40    2.79 
  -5   3  -2  149.00    3.03 
   2  -5  -2  147.25    3.02 
  -5   3  -2  145.95    3.03 
   3   2  -2  147.92    3.02 
  -2   5   2  147.42    3.01 
  -2   5   2  147.10    3.02 
  -3  -2   2  148.05    3.02 
  -3  -2   2  145.90    3.02 
   5  -3   2  148.87    3.00 
  -5   6  -2   14.78    0.36 
  -1  -5  -2   14.37    0.34 
  -5   6  -2   14.56    0.32 
   6  -1  -2   14.52    0.33 
  -1  -5  -2   14.93    0.34 
   1   5   2   14.11    0.35 
  -6   1   2   14.29    0.35 
  -6   1   2   15.50    0.35 
   5  -6   2   13.41    0.35 
  -4  -5  -2    9.97    0.28 
   9  -4  -2    9.97    0.24 
  -5   9  -2   10.45    0.26 
  -4  -5  -2   10.06    0.28 
  -5   9  -2   10.44    0.29 
   9  -4  -2   10.72    0.31 
  -9   4   2   10.17    0.29 
   5  -9   2   10.14    0.28 
   4   5   2   10.22    0.29 
  -6  -4  -2    0.90    0.09 
  -4  10  -2    1.05    0.09 
  -4  10  -2    1.01    0.09 
  10  -6  -2    0.85    0.11 
  -6  -4  -2    1.04    0.09 
   4 -10   2    1.16    0.10 
 -10   6   2    0.95    0.10 
   6   4   2    1.07    0.10 
  -1   7  -2   25.76    0.57 
  -6  -1  -2   25.19    0.57 
  -6  -1  -2   25.21    0.55 
   7  -6  -2   24.22    0.58 
  -7   6   2   24.32    0.58 
   1  -7   2   24.60    0.55 
   6   1   2   24.59    0.56 
   2   4  -2   68.79    1.46 
  -6   2  -2   68.69    1.45 
   4  -6  -2   69.10    1.46 
  -6   2  -2   68.59    1.46 
   6  -2   2   68.79    1.43 
  -4   6   2   69.00    1.46 
  -2  -4   2   69.95    1.44 
  -2  -4   2   70.82    1.45 
  -4   6   2   70.18    1.43 
  -6   5  -2   14.34    0.35 
   1  -6  -2   14.32    0.34 
  -6   5  -2   14.61    0.31 
   5   1  -2   14.18    0.34 
   6  -5   2   14.04    0.35 
  -5  -1   2   14.02    0.34 
  -5  -1   2   14.27    0.34 
  -1   6   2   14.96    0.35 
  -1   6   2   14.12    0.34 
   8  -2  -2    0.56    0.05 
  -6   8  -2    0.72    0.08 
  -6   8  -2    0.61    0.05 
  -2  -6  -2    0.63    0.07 
  -2  -6  -2    0.59    0.07 
  -8   2   2    0.57    0.07 
   2   6   2    0.68    0.07 
   6  -8   2    0.63    0.08 
  -8   2   2    0.63    0.07 
  -6  11  -2   28.47    0.66 
  -5  -6  -2   28.62    0.67 
  -5  -6  -2   29.44    0.68 
  -6  11  -2   29.26    0.70 
  11  -5  -2   28.92    0.71 
   6 -11   2   28.88    0.69 
   5   6   2   29.60    0.70 
 -11   5   2   28.80    0.69 
  -7  -5  -2    2.26    0.14 
  -5  12  -2    2.41    0.14 
  -5  12  -2    2.42    0.14 
  12  -7  -2    2.86    0.19 
  -7  -5  -2    2.50    0.13 
   5 -12   2    2.52    0.15 
   7   5   2    2.39    0.15 
 -12   7   2    2.74    0.16 
  -7  -2  -2   10.91    0.28 
  -7  -2  -2   10.60    0.30 
  -2   9  -2   10.44    0.30 
   9  -7  -2   10.61    0.32 
  -2   9  -2   10.92    0.30 
  -9   7   2   11.03    0.31 
   7   2   2   10.17    0.29 
   2  -9   2   10.75    0.29 
  -7   1  -2   25.63    0.58 
  -7   1  -2   24.96    0.56 
   1   6  -2   25.23    0.58 
   6  -7  -2   24.92    0.58 
  -6   7   2   24.67    0.58 
  -1  -6   2   24.74    0.55 
  -1  -6   2   24.51    0.57 
   7  -1   2   24.07    0.55 
  -6   7   2   25.14    0.53 
   3  -7  -2   95.23    2.00 
  -7   4  -2   97.65    2.01 
   4   3  -2   93.45    2.00 
  -3   7   2   95.66    2.01 
  -4  -3   2   96.44    2.00 
  -3   7   2   96.72    1.99 
  -4  -3   2   94.73    1.99 
   7  -4   2   98.55    1.97 
  -7   7  -2    2.90    0.13 
   0  -7  -2    2.99    0.13 
   0  -7  -2    3.00    0.12 
   7   0  -2    2.75    0.11 
  -7   7  -2    3.02    0.09 
  -7   0   2    3.12    0.12 
  -7   0   2    3.13    0.13 
   7  -7   2    2.72    0.13 
   0   7   2    2.94    0.13 
  -3  -7  -2    3.64    0.16 
  -7  10  -2    3.36    0.12 
  -3  -7  -2    3.42    0.15 
  -7  10  -2    3.38    0.16 
  10  -3  -2    3.50    0.12 
   3   7   2    3.03    0.15 
 -10   3   2    3.20    0.16 
 -10   3   2    3.25    0.15 
   7 -10   2    3.31    0.17 
  -7  13  -2    0.52    0.09 
  -7  13  -2    0.67    0.08 
  -6  -7  -2    0.66    0.09 
  13  -6  -2    0.62    0.11 
   6   7   2    0.51    0.09 
 -13   6   2    0.48    0.09 
   7 -13   2    0.58    0.10 
  -8  -6  -2    7.86    0.28 
  14  -8  -2    7.85    0.32 
  -6  14  -2    7.85    0.29 
  -6  14  -2    7.66    0.26 
 -14   8   2    8.07    0.30 
   8   6   2    8.38    0.30 
   6 -14   2    7.85    0.28 
  -8  -3  -2    5.36    0.20 
  11  -8  -2    5.47    0.23 
  -8  -3  -2    5.08    0.18 
  -3  11  -2    5.56    0.20 
  -3  11  -2    5.20    0.20 
   8   3   2    5.43    0.21 
 -11   8   2    5.19    0.21 
   3 -11   2    5.60    0.20 
   8  -8  -2   34.30    0.80 
  -8   0  -2   34.71    0.79 
   0   8  -2   33.34    0.78 
  -8   0  -2   35.57    0.77 
  -8   8   2   34.53    0.72 
   0  -8   2   34.92    0.76 
   0  -8   2   35.26    0.79 
   8   0   2   34.32    0.77 
  -8   8   2   33.76    0.79 
   3   5  -2   37.63    0.83 
  -8   3  -2   36.08    0.83 
   5  -8  -2   37.31    0.83 
  -8   3  -2   37.53    0.82 
  -5   8   2   37.27    0.79 
  -5   8   2   36.76    0.83 
  -3  -5   2   37.30    0.80 
   8  -3   2   36.84    0.79 
  -3  -5   2   36.70    0.82 
  -8   6  -2    0.60    0.08 
   6   2  -2    0.47    0.06 
   2  -8  -2    0.67    0.07 
  -6  -2   2    0.60    0.07 
  -2   8   2    0.79    0.07 
   8  -6   2    0.60    0.04 
   8  -6   2    0.95    0.09 
  -2   8   2    0.65    0.07 
  -6  -2   2    0.70    0.07 
  -8   9  -2   15.66    0.35 
  -1  -8  -2   16.23    0.40 
   9  -1  -2   15.39    0.38 
  -8   9  -2   16.07    0.42 
  -1  -8  -2   15.62    0.39 
  -9   1   2   15.49    0.40 
  -9   1   2   15.48    0.41 
   8  -9   2   15.91    0.42 
   1   8   2   15.77    0.41 
  -4  -8  -2    3.18    0.16 
  -4  -8  -2    3.49    0.18 
  12  -4  -2    3.61    0.20 
  -8  12  -2    3.65    0.18 
   8 -12   2    3.64    0.19 
   4   8   2    3.70    0.19 
 -12   4   2    3.35    0.17 
  -8  15  -2    4.28    0.23 
  -7  -8  -2    4.22    0.20 
  15  -7  -2    4.40    0.26 
 -15   7   2    4.19    0.22 
   7   8   2    4.51    0.24 
   8 -15   2    4.24    0.22 
  -7  16  -2    0.43    0.11 
  -9  -7  -2    0.64    0.11 
  16  -9  -2    0.54    0.14 
 -16   9   2    0.57    0.12 
   9   7   2    0.55    0.13 
  13  -9  -2    0.13    0.09 
  -9  -4  -2    0.34    0.09 
  -4  13  -2    0.22    0.07 
 -13   9   2    0.33    0.09 
   9   4   2    0.29    0.08 
   4 -13   2    0.41    0.09 
  -1  10  -2    0.19    0.07 
  -9  -1  -2    0.10    0.06 
  10  -9  -2    0.13    0.08 
  -9  -1  -2    0.12    0.05 
   9   1   2    0.08    0.06 
 -10   9   2    0.15    0.06 
   1 -10   2    0.13    0.09 
   1 -10   2    0.20    0.06 
  -9   2  -2   10.44    0.31 
  -9   2  -2   10.53    0.29 
   7  -9  -2   11.17    0.31 
   2   7  -2   10.60    0.31 
  -2  -7   2   10.90    0.28 
  -2  -7   2   11.02    0.31 
  -7   9   2   10.74    0.31 
   9  -2   2   10.37    0.27 
  -7   9   2   10.66    0.26 
   4  -9  -2   10.26    0.29 
  -9   5  -2   10.15    0.28 
   5   4  -2   10.01    0.29 
  -4   9   2    9.99    0.28 
  -5  -4   2   10.03    0.27 
   9  -5   2   10.06    0.23 
  -4   9   2   10.35    0.27 
   9  -5   2    9.74    0.30 
  -5  -4   2   10.25    0.28 
   1  -9  -2   15.52    0.39 
  -9   8  -2   14.85    0.41 
   1  -9  -2   15.73    0.41 
   8   1  -2   15.66    0.39 
  -8  -1   2   15.85    0.40 
  -1   9   2   15.43    0.40 
  -8  -1   2   15.27    0.39 
   9  -8   2   15.42    0.41 
  -2  -9  -2    1.76    0.15 
  11  -2  -2    1.61    0.10 
  -9  11  -2    1.97    0.14 
  -2  -9  -2    1.80    0.12 
   2   9   2    1.49    0.13 
 -11   2   2    1.66    0.14 
   9 -11   2    1.77    0.14 
 -11   2   2    1.71    0.12 
  -9  14  -2    2.98    0.19 
  -5  -9  -2    3.22    0.17 
  14  -5  -2    3.44    0.22 
   9 -14   2    3.35    0.19 
   5   9   2    3.25    0.20 
 -14   5   2    3.31    0.18 
  17  -8  -2    0.13    0.14 
  -9  17  -2    0.31    0.11 
   8   9   2    0.16    0.11 
 -17   8   2    0.04    0.11 
  18 -10  -2    0.48    0.17 
 -18  10   2    0.52    0.14 
  10   8   2    0.45    0.13 
  -5  15  -2    0.48    0.10 
  15 -10  -2    0.41    0.13 
 -10  -5  -2    0.55    0.11 
 -15  10   2    0.57    0.12 
  10   5   2    0.69    0.12 
   5 -15   2    0.69    0.14 
 -10  -2  -2    0.83    0.09 
  -2  12  -2    0.89    0.11 
 -10  -2  -2    0.79    0.11 
  12 -10  -2    0.70    0.12 
   2 -12   2    0.69    0.12 
   2 -12   2    0.94    0.10 
  10   2   2    1.05    0.10 
 -12  10   2    0.83    0.11 
 -10   1  -2    0.14    0.07 
   9 -10  -2    0.21    0.09 
   1   9  -2    0.07    0.07 
 -10   1  -2    0.11    0.06 
  -1  -9   2    0.22    0.09 
  -9  10   2    0.22    0.08 
  -1  -9   2    0.15    0.06 
  10  -1   2    0.24    0.06 
   6 -10  -2    1.20    0.11 
   4   6  -2    0.95    0.09 
 -10   4  -2    1.10    0.10 
 -10   4  -2    0.99    0.10 
  -4  -6   2    1.04    0.09 
  -6  10   2    1.17    0.11 
  -4  -6   2    1.12    0.11 
  -6  10   2    1.09    0.08 
  10  -4   2    1.13    0.07 
   7   3  -2    3.38    0.15 
   3 -10  -2    3.34    0.16 
 -10   7  -2    3.38    0.16 
  -7  -3   2    3.36    0.15 
  10  -7   2    3.20    0.17 
  -3  10   2    3.15    0.14 
  -3  10   2    3.20    0.15 
  -7  -3   2    2.97    0.14 
 -10  10  -2    1.20    0.12 
   0 -10  -2    1.20    0.12 
   0 -10  -2    1.07    0.10 
  10   0  -2    1.20    0.09 
 -10   0   2    1.11    0.11 
   0  10   2    1.20    0.11 
  10 -10   2    1.03    0.12 
 -10   0   2    1.06    0.10 
 -10  13  -2    2.70    0.18 
  13  -3  -2    2.20    0.19 
  -3 -10  -2    2.44    0.14 
  -3 -10  -2    2.23    0.17 
   3  10   2    2.50    0.17 
 -13   3   2    2.28    0.15 
  10 -13   2    2.36    0.17 
 -10  16  -2    0.08    0.10 
  16  -6  -2    0.34    0.13 
 -16   6   2    0.12    0.10 
  10 -16   2    0.21    0.11 
   6  10   2    0.17    0.11 
 -10  19  -2    0.43    0.13 
  19  -9  -2    0.58    0.17 
 -19   9   2    0.31    0.13 
   9  10   2    0.43    0.14 
 -11  -6  -2    0.11    0.10 
  17 -11  -2   -0.08    0.13 
  11   6   2    0.12    0.10 
   6 -17   2    0.28    0.14 
 -17  11   2    0.02    0.11 
 -11  -3  -2   -0.06    0.08 
  14 -11  -2   -0.06    0.11 
  -3  14  -2   -0.01    0.08 
  11   3   2    0.04    0.08 
 -14  11   2   -0.02    0.08 
   3 -14   2   -0.11    0.10 
   0  11  -2    0.86    0.11 
 -11   0  -2    1.10    0.10 
  11 -11  -2    0.78    0.12 
 -11   0  -2    0.78    0.11 
  11   0   2    0.77    0.09 
   0 -11   2    0.83    0.12 
 -11  11   2    1.15    0.12 
   0 -11   2    0.91    0.09 
   3   8  -2    5.20    0.21 
   8 -11  -2    5.24    0.22 
 -11   3  -2    5.47    0.20 
 -11   3  -2    5.50    0.22 
  -3  -8   2    5.15    0.18 
  -3  -8   2    5.46    0.22 
  11  -3   2    5.01    0.17 
  -8  11   2    5.41    0.22 
 -11   6  -2   29.11    0.68 
   6   5  -2   28.02    0.68 
   5 -11  -2   28.77    0.68 
  11  -6   2   28.82    0.70 
  -6  -5   2   28.65    0.67 
  -5  11   2   28.72    0.66 
  -6  -5   2   28.56    0.66 
  -5  11   2   28.29    0.68 
   9   2  -2    1.91    0.12 
   2 -11  -2    1.78    0.13 
 -11   9  -2    1.84    0.14 
   2 -11  -2    2.03    0.15 
  -9  -2   2    1.53    0.12 
  -2  11   2    1.75    0.13 
  11  -9   2    1.63    0.14 
  -9  -2   2    1.76    0.12 
  12  -1  -2    4.15    0.17 
 -11  12  -2    4.07    0.21 
  -1 -11  -2    4.11    0.20 
  -1 -11  -2    4.33    0.18 
   1  11   2    3.93    0.19 
 -12   1   2    3.95    0.18 
  11 -12   2    3.76    0.21 
 -12   1   2    3.94    0.20 
  15  -4  -2    0.79    0.14 
 -11  15  -2    1.04    0.15 
  11 -15   2    0.96    0.14 
 -15   4   2    1.17    0.13 
   4  11   2    0.77    0.13 
 -11  18  -2    0.76    0.15 
  18  -7  -2    0.67    0.16 
   7  11   2    0.79    0.15 
 -18   7   2    0.64    0.14 
  19 -12  -2    1.47    0.22 
 -19  12   2    1.06    0.18 
  12   7   2    1.23    0.17 
   7 -19   2    1.26    0.21 
 -12  -4  -2    1.42    0.16 
  -4  16  -2    1.23    0.14 
  16 -12  -2    1.15    0.18 
   4 -16   2    1.33    0.18 
  12   4   2    1.53    0.16 
 -16  12   2    1.46    0.17 
  13 -12  -2    2.29    0.18 
  -1  13  -2    2.69    0.18 
 -12  -1  -2    2.57    0.18 
   1 -13   2    2.32    0.19 
 -13  12   2    2.23    0.18 
  12   1   2    2.28    0.16 
  10 -12  -2    0.62    0.11 
   2  10  -2    1.16    0.13 
 -12   2  -2    0.68    0.10 
 -12   2  -2    0.84    0.10 
  -2 -10   2    0.77    0.12 
  -2 -10   2    1.09    0.10 
 -10  12   2    0.77    0.11 
  12  -2   2    1.04    0.09 
 -12   5  -2    2.51    0.15 
   5   7  -2    2.84    0.17 
   7 -12  -2    2.34    0.16 
  -5  -7   2    2.71    0.14 
  -7  12   2    2.50    0.15 
  -7  12   2    2.43    0.12 
  -5  -7   2    2.56    0.17 
  12  -5   2    2.51    0.18 
   8   4  -2    3.69    0.17 
   4 -12  -2    3.81    0.18 
 -12   8  -2    3.22    0.17 
  -4  12   2    3.37    0.16 
  12  -8   2    3.45    0.20 
  -8  -4   2    3.23    0.16 
  -4  12   2    3.36    0.16 
  -8  -4   2    3.43    0.17 
   1 -12  -2    4.23    0.18 
  11   1  -2    4.02    0.18 
 -12  11  -2    4.12    0.21 
   1 -12  -2    4.10    0.20 
 -11  -1   2    4.33    0.19 
  -1  12   2    4.44    0.21 
  12 -11   2    4.14    0.22 
 -11  -1   2    4.29    0.20 
 -12  14  -2    0.24    0.10 
  12 -14   2    0.04    0.11 
 -14   2   2    0.20    0.09 
   2  12   2    0.10    0.10 
 -12  17  -2    2.30    0.20 
  17  -5  -2    2.67    0.23 
   5  12   2    2.93    0.23 
 -17   5   2    2.89    0.20 
  12 -17   2    2.54    0.22 
  18 -13  -2    0.52    0.18 
  -5  18  -2    0.12    0.17 
   5 -18   2    0.06    0.15 
  13   5   2    0.50    0.13 
 -18  13   2    0.24    0.13 
  15 -13  -2    0.25    0.13 
  -2  15  -2    0.29    0.11 
 -13  -2  -2    0.35    0.11 
   2 -15   2    0.32    0.13 
  13   2   2    0.31    0.10 
 -15  13   2    0.38    0.12 
  12 -13  -2    2.00    0.19 
 -13   1  -2    2.24    0.14 
   1  12  -2    2.69    0.19 
 -13   1  -2    2.20    0.18 
  -1 -12   2    2.37    0.18 
  13  -1   2    2.47    0.22 
 -12  13   2    2.13    0.18 
   4   9  -2    0.31    0.09 
 -13   4  -2    0.28    0.08 
   9 -13  -2    0.26    0.10 
  -4  -9   2    0.36    0.11 
  -9  13   2    0.29    0.09 
  -4  -9   2    0.45    0.08 
 -13   7  -2    0.63    0.10 
   6 -13  -2    0.56    0.10 
   7   6  -2    0.93    0.12 
  -6  13   2    0.60    0.10 
  -7  -6   2    0.70    0.09 
  13  -7   2    0.57    0.12 
  -7  -6   2    0.73    0.10 
  -6  13   2    0.55    0.08 
  10   3  -2    2.71    0.16 
   3 -13  -2    2.16    0.15 
   3 -13  -2    2.41    0.18 
 -13  10  -2    2.54    0.17 
 -10  -3   2    2.50    0.16 
  13 -10   2    2.66    0.19 
 -10  -3   2    2.37    0.14 
  -3  13   2    2.70    0.16 
   0 -13  -2    1.87    0.17 
  13   0  -2    2.51    0.23 
 -13  13  -2    2.10    0.19 
  13 -13   2    2.39    0.20 
   0  13   2    2.48    0.17 
 -13   0   2    2.11    0.15 
 -13   0   2    2.11    0.18 
 -13  16  -2    0.49    0.13 
  16  -3  -2    0.47    0.14 
 -16   3   2    0.29    0.11 
  13 -16   2    0.38    0.14 
   3  13   2    0.57    0.13 
 -13  19  -2    1.35    0.20 
  19  -6  -2    1.20    0.21 
   6  13   2    1.27    0.18 
  17 -14  -2    2.96    0.26 
 -14  -3  -2    3.60    0.24 
  -3  17  -2    3.75    0.24 
 -17  14   2    3.38    0.25 
  14   3   2    3.34    0.23 
 -14   0  -2    6.85    0.29 
   0  14  -2    6.10    0.28 
  14 -14  -2    5.57    0.30 
   0 -14   2    6.06    0.28 
 -14  14   2    6.51    0.30 
 -14   3  -2    0.16    0.10 
 -14   3  -2   -0.07    0.07 
  11 -14  -2    0.17    0.10 
   3  11  -2   -0.08    0.09 
  -3 -11   2    0.08    0.11 
 -11  14   2    0.22    0.10 
   8 -14  -2    7.81    0.30 
   6   8  -2    8.18    0.30 
 -14   6  -2    7.74    0.29 
  -6  -8   2    7.99    0.26 
  14  -6   2    7.56    0.31 
  -6  -8   2    8.82    0.41 
  -8  14   2    8.32    0.30 
   5 -14  -2    3.17    0.19 
 -14   9  -2    3.15    0.19 
   9   5  -2    3.17    0.19 
  -5  14   2    2.96    0.18 
  -9  -5   2    3.34    0.18 
  -5  14   2    2.90    0.17 
  14  -9   2    3.09    0.20 
 -14  12  -2    0.01    0.09 
  12   2  -2    0.07    0.08 
   2 -14  -2    0.29    0.12 
 -12  -2   2    0.05    0.09 
  -2  14   2    0.14    0.09 
  14 -12   2    0.06    0.11 
 -14  15  -2    0.75    0.13 
  14 -15   2    0.65    0.14 
   1  14   2    0.63    0.13 
  18  -4  -2    6.36    0.35 
 -14  18  -2    6.93    0.34 
   4  14   2    6.09    0.33 
 -15  -1  -2    0.66    0.14 
  -1  16  -2    0.75    0.15 
  16 -15  -2    1.02    0.18 
 -16  15   2    0.80    0.16 
   2  13  -2    0.41    0.11 
 -15   2  -2    0.42    0.12 
  13 -15  -2    0.28    0.13 
 -13  15   2    0.34    0.11 
  10 -15  -2    0.64    0.13 
   5  10  -2    0.47    0.11 
 -15   5  -2    0.52    0.10 
  15  -5   2    0.64    0.14 
 -10  15   2    0.40    0.10 
 -15   8  -2    4.43    0.22 
   8   7  -2    4.58    0.23 
   7 -15  -2    4.42    0.23 
  15  -8   2    3.94    0.24 
  -8  -7   2    4.55    0.21 
  -7  15   2    4.51    0.23 
  11   4  -2    1.16    0.13 
 -15  11  -2    0.83    0.13 
   4 -15  -2    1.12    0.16 
 -11  -4   2    0.88    0.12 
  15 -11   2    1.33    0.16 
  -4  15   2    0.83    0.12 
 -15  14  -2    0.77    0.13 
  15 -14   2    0.65    0.15 
  -1  15   2    0.57    0.12 
 -14  -1   2    0.78    0.14 
  17  -2  -2    1.35    0.20 
 -15  17  -2    0.96    0.17 
   2  15   2    0.88    0.16 
  15 -17   2    0.97    0.19 
 -16   1  -2    0.75    0.15 
   1  15  -2    0.64    0.14 
  15 -16  -2    0.81    0.18 
 -15  16   2    0.68    0.15 
  12 -16  -2    1.27    0.17 
 -16   4  -2    1.52    0.15 
   4  12  -2    1.43    0.16 
  16  -4   2    1.45    0.18 
 -12  16   2    1.25    0.17 
 -16   7  -2    0.68    0.12 
   9 -16  -2    0.54    0.13 
   7   9  -2    0.47    0.13 
  16  -7   2    0.83    0.15 
  -9  16   2    0.26    0.11 
  10   6  -2    0.06    0.09 
 -16  10  -2    0.03    0.10 
 -10  -6   2    0.14    0.09 
  -6  16   2   -0.02    0.08 
  16 -10   2    0.17    0.13 
   3 -16  -2    0.38    0.14 
 -16  13  -2    0.43    0.12 
  13   3  -2    0.44    0.11 
  -3  16   2    0.50    0.12 
 -13  -3   2    0.29    0.11 
  16 -13   2    0.59    0.15 
 -16  16  -2   10.52    0.42 
  16   0  -2   10.61    0.43 
   0  16   2   11.12    0.41 
  16 -16   2    9.50    0.42 
   3  14  -2    3.46    0.25 
  14 -17  -2    3.09    0.26 
  17  -3   2    3.41    0.29 
 -14  17   2    3.55    0.26 
   6  11  -2    0.12    0.11 
 -17   6  -2    0.06    0.09 
  11 -17  -2    0.07    0.12 
  17  -6   2    0.11    0.14 
 -11  17   2    0.12    0.10 
   9   8  -2    0.29    0.12 
 -17   9  -2    0.17    0.11 
  17  -9   2    0.39    0.14 
  -8  17   2    0.19    0.10 
   5 -17  -2    2.56    0.23 
  12   5  -2    3.08    0.21 
 -17  12  -2    2.77    0.22 
  -5  17   2    2.60    0.20 
  17 -12   2    2.54    0.23 
 -17  15  -2    1.25    0.18 
  -2  17   2    1.20    0.17 
 -15  -2   2    1.42    0.18 
  17 -15   2    0.85    0.18 
  13 -18  -2    0.28    0.15 
   5  13  -2    0.41    0.14 
 -13  18   2    0.35    0.14 
  18  -5   2    0.38    0.16 
   8  10  -2    0.63    0.14 
 -18   8  -2    0.64    0.13 
  18  -8   2    0.66    0.16 
 -10  18   2    0.71    0.15 
 -18  11  -2    0.73    0.15 
  11   7  -2    0.81    0.15 
   7 -18  -2    0.78    0.17 
  18 -11   2    0.87    0.18 
 -18  14  -2    6.49    0.33 
  18 -14   2    6.48    0.36 
  -4  18   2    6.26    0.30 
   7  12  -2    1.06    0.18 
 -12  19   2    1.33    0.19 
  19  -7   2    1.38    0.21 
 -19  10  -2    0.30    0.13 
  10   9  -2    0.78    0.15 
  -9  19   2    0.32    0.13 
  19 -10   2    0.32    0.16 
 -19  13  -2    1.35    0.19 
  13   6  -2    1.21    0.17 
  19 -13   2    1.06    0.20 
   0   0  -3   -1.20    0.00 
  -1   2  -3    5.34    0.13 
   2  -1  -3    5.38    0.13 
  -1  -1  -3    5.48    0.12 
  -1   2  -3    5.57    0.13 
  -1  -1  -3    5.49    0.13 
   1  -2   3    5.62    0.13 
  -2   1   3    5.70    0.14 
  -2   1  -3    5.42    0.13 
  -2   1  -3    5.54    0.13 
   1   1  -3    5.49    0.13 
  -2   1  -3    5.56    0.13 
  -1  -1   3    5.57    0.13 
  -1   2   3    5.56    0.13 
  -1  -1   3    5.57    0.14 
  -1   2   3    5.69    0.13 
  -2   4  -3   22.83    0.51 
   4  -2  -3   23.57    0.49 
  -2  -2  -3   22.84    0.50 
  -2   4  -3   23.18    0.50 
   4  -2  -3   23.84    0.52 
  -2  -2  -3   22.99    0.51 
   2  -4   3   24.35    0.51 
   2   2   3   23.65    0.51 
  -4   2   3   23.87    0.51 
   3  -3  -3   -0.02    0.03 
  -3   0  -3   -0.06    0.02 
  -3   0  -3   -0.02    0.03 
   0   3  -3   -0.08    0.02 
  -3   3   3   -0.07    0.01 
   0  -3   3   -0.02    0.02 
   0  -3   3   -0.02    0.04 
   3   0   3   -0.05    0.02 
  -3   3   3   -0.05    0.02 
   3   0  -3    0.14    0.02 
   0  -3  -3    0.03    0.03 
   3  -3   3   -0.04    0.03 
  -3   0   3    0.00    0.03 
   0   3   3   -0.04    0.02 
   0   3   3    0.03    0.02 
  -3   0   3    0.05    0.02 
   6  -3  -3  113.89    2.27 
   6  -3  -3  110.52    2.22 
  -3   6  -3  109.05    2.25 
  -3  -3  -3  110.81    2.26 
  -3  -3  -3  110.26    2.25 
  -3   6  -3  107.82    2.26 
  -6   3   3  106.81    2.26 
   3   3   3  106.58    2.26 
   3  -6   3  106.86    2.25 
  -4  -1  -3   30.92    0.68 
  -4  -1  -3   31.85    0.66 
  -1   5  -3   30.90    0.67 
   5  -4  -3   30.94    0.68 
  -1   5  -3   29.75    0.67 
   4   1   3   30.30    0.67 
  -5   4   3   31.66    0.68 
   1  -5   3   31.79    0.66 
   2   2  -3   22.50    0.52 
  -4   2  -3   23.50    0.52 
   2  -4  -3   23.64    0.52 
  -4   2  -3   23.56    0.53 
   4  -2   3   24.44    0.51 
  -2  -2   3   24.04    0.51 
  -2   4   3   24.59    0.51 
  -2  -2   3   24.68    0.52 
  -2   4   3   24.43    0.52 
  -4   5  -3  296.32    6.37 
  -1  -4  -3  314.81    6.36 
  -4   5  -3  315.51    6.34 
   5  -1  -3  311.68    6.33 
  -1  -4  -3  310.79    6.41 
  -5   1   3  304.10    6.41 
   1   4   3  301.79    6.37 
  -5   1   3  313.41    6.38 
   4  -5   3  312.16    6.38 
  -4  -4  -3   14.17    0.34 
   8  -4  -3   14.28    0.37 
   8  -4  -3   14.12    0.30 
  -4   8  -3   14.09    0.36 
  -4   8  -3   13.75    0.34 
  -4  -4  -3   13.67    0.35 
  -8   4   3   13.84    0.36 
   4   4   3   13.35    0.35 
   4  -8   3   14.19    0.35 
  -2   7  -3   85.19    1.79 
  -2   7  -3   84.93    1.80 
  -5  -2  -3   85.86    1.78 
   7  -5  -3   84.28    1.81 
  -5  -2  -3   87.03    1.80 
   2  -7   3   85.20    1.78 
   5   2   3   86.68    1.80 
  -7   5   3   86.42    1.80 
  -5   1  -3   31.67    0.68 
   4  -5  -3   30.38    0.69 
   1   4  -3   31.12    0.69 
  -5   1  -3   30.10    0.69 
  -4   5   3   31.83    0.69 
   5  -1   3   31.59    0.67 
  -1  -4   3   32.57    0.69 
  -4   5   3   32.00    0.66 
  -1  -4   3   32.62    0.67 
  -5   4  -3  304.11    6.25 
  -5   4  -3  306.35    6.24 
   1  -5  -3  291.94    6.32 
   4   1  -3  307.62    6.27 
  -4  -1   3  309.70    6.32 
  -1   5   3  305.40    6.21 
  -1   5   3  313.52    6.31 
  -4  -1   3  308.50    6.31 
   5  -4   3  299.74    6.22 
  -5   7  -3   35.87    0.80 
  -2  -5  -3   37.29    0.79 
  -5   7  -3   36.44    0.77 
   7  -2  -3   36.13    0.76 
  -2  -5  -3   36.26    0.78 
   5  -7   3   36.02    0.79 
  -7   2   3   34.82    0.80 
  -7   2   3   35.96    0.79 
   2   5   3   35.46    0.80 
  10  -5  -3    7.83    0.27 
  10  -5  -3    8.51    0.22 
  -5  10  -3    8.05    0.23 
  -5  -5  -3    7.46    0.24 
  -5  10  -3    7.72    0.25 
  -5  -5  -3    7.58    0.24 
 -10   5   3    7.57    0.25 
   5 -10   3    7.61    0.24 
   5   5   3    7.65    0.25 
  -3   9  -3   33.20    0.76 
  -3   9  -3   33.65    0.75 
  -6  -3  -3   33.84    0.76 
  -6  -3  -3   33.75    0.73 
   9  -6  -3   34.20    0.78 
   6   3   3   33.43    0.76 
   3  -9   3   32.67    0.74 
  -9   6   3   32.81    0.77 
  -6   0  -3   -0.02    0.03 
   6  -6  -3    0.04    0.05 
   0   6  -3   -0.05    0.03 
  -6   0  -3    0.02    0.03 
   0  -6   3    0.00    0.03 
   0  -6   3   -0.01    0.05 
   6   0   3   -0.01    0.03 
  -6   6   3   -0.02    0.01 
  -6   6   3    0.01    0.04 
   3   3  -3  108.76    2.26 
  -6   3  -3  108.51    2.26 
  -6   3  -3  109.24    2.27 
   3  -6  -3  108.42    2.26 
  -3   6   3  109.68    2.25 
  -3  -3   3  107.48    2.26 
   6  -3   3  111.03    2.23 
  -3  -3   3  109.61    2.25 
  -3   6   3  110.47    2.26 
   6   0  -3   -0.01    0.03 
  -6   6  -3   -0.01    0.02 
   0  -6  -3   -0.03    0.04 
   0  -6  -3   -0.06    0.04 
  -6   6  -3    0.03    0.04 
   0   6   3    0.03    0.04 
  -6   0   3    0.00    0.04 
  -6   0   3    0.01    0.04 
   6  -6   3   -0.02    0.04 
  -6   9  -3   84.69    1.79 
   9  -3  -3   84.71    1.74 
  -6   9  -3   82.93    1.75 
  -3  -6  -3   83.91    1.76 
  -3  -6  -3   84.39    1.77 
   6  -9   3   83.36    1.78 
  -9   3   3   82.89    1.78 
   3   6   3   84.68    1.79 
  -6  -6  -3    3.11    0.16 
  -6  -6  -3    3.05    0.15 
  -6  12  -3    3.09    0.17 
  -6  12  -3    3.02    0.14 
  12  -6  -3    2.93    0.18 
 -12   6   3    2.85    0.17 
   6 -12   3    2.93    0.17 
   6   6   3    2.90    0.16 
  -4  11  -3   10.42    0.30 
  -7  -4  -3   10.54    0.29 
  -7  -4  -3   10.17    0.31 
  11  -7  -3   10.73    0.34 
  -4  11  -3   10.95    0.32 
   7   4   3   10.52    0.32 
   4 -11   3   11.09    0.31 
 -11   7   3   10.68    0.32 
  -1   8  -3   12.34    0.33 
  -7  -1  -3   13.64    0.34 
   8  -7  -3   12.24    0.35 
  -7  -1  -3   12.33    0.31 
  -8   7   3   12.85    0.34 
   1  -8   3   12.70    0.34 
   1  -8   3   13.01    0.32 
   7   1   3   12.76    0.33 
   2   5  -3   85.15    1.81 
   5  -7  -3   87.43    1.81 
  -7   2  -3   84.04    1.81 
  -7   2  -3   87.47    1.80 
  -2  -5   3   86.49    1.80 
  -5   7   3   86.15    1.77 
  -5   7   3   87.26    1.81 
  -2  -5   3   85.67    1.78 
   7  -2   3   84.83    1.78 
   5   2  -3   36.29    0.79 
   2  -7  -3   35.83    0.79 
  -7   5  -3   36.38    0.80 
  -5  -2   3   35.93    0.79 
  -2   7   3   35.68    0.78 
  -5  -2   3   36.27    0.79 
  -2   7   3   35.85    0.79 
   7  -5   3   36.54    0.75 
   7  -5   3   35.60    0.80 
  -1  -7  -3    3.73    0.15 
  -7   8  -3    3.88    0.11 
  -7   8  -3    3.26    0.15 
   8  -1  -3    3.71    0.13 
  -1  -7  -3    3.66    0.14 
   1   7   3    3.63    0.15 
  -8   1   3    3.67    0.15 
   7  -8   3    3.59    0.15 
  -8   1   3    3.69    0.14 
  11  -4  -3    9.24    0.31 
  -7  11  -3    9.34    0.25 
  -7  11  -3    9.32    0.30 
  -4  -7  -3    8.97    0.28 
  -4  -7  -3    9.48    0.28 
   4   7   3    9.55    0.30 
 -11   4   3   10.01    0.29 
   7 -11   3    9.54    0.29 
  14  -7  -3    3.14    0.21 
  -7  14  -3    3.29    0.19 
  -7  -7  -3    3.21    0.17 
  -7  14  -3    3.19    0.16 
   7   7   3    3.36    0.20 
 -14   7   3    2.86    0.18 
   7 -14   3    3.35    0.19 
  -5  13  -3    0.03    0.06 
  -8  -5  -3   -0.03    0.06 
  -5  13  -3   -0.03    0.07 
  13  -8  -3   -0.05    0.08 
 -13   8   3    0.11    0.07 
   8   5   3    0.03    0.07 
   5 -13   3    0.00    0.07 
  -8  -2  -3    3.63    0.17 
  10  -8  -3    3.72    0.19 
  -2  10  -3    3.71    0.16 
  -8  -2  -3    3.69    0.14 
   8   2   3    3.64    0.16 
   2 -10   3    3.88    0.19 
   2 -10   3    3.91    0.16 
 -10   8   3    4.04    0.18 
   1   7  -3   12.31    0.34 
   7  -8  -3   12.34    0.34 
  -8   1  -3   12.36    0.32 
  -8   1  -3   12.75    0.34 
  -7   8   3   13.00    0.28 
  -7   8   3   12.44    0.34 
  -1  -7   3   12.91    0.34 
  -1  -7   3   12.96    0.31 
   8  -1   3   13.21    0.32 
   4  -8  -3   14.16    0.36 
  -8   4  -3   14.29    0.36 
  -8   4  -3   14.15    0.35 
   4   4  -3   13.36    0.36 
  -4   8   3   14.01    0.33 
  -4  -4   3   14.29    0.36 
  -4   8   3   13.82    0.35 
  -4  -4   3   13.88    0.34 
   8  -4   3   14.16    0.32 
   1  -8  -3    3.74    0.15 
  -8   7  -3    3.46    0.15 
  -8   7  -3    3.62    0.10 
   7   1  -3    3.67    0.14 
  -7  -1   3    3.75    0.15 
  -7  -1   3    3.61    0.14 
  -1   8   3    3.78    0.15 
   8  -7   3    3.79    0.16 
  -1   8   3    3.52    0.14 
  -2  -8  -3    5.91    0.20 
  10  -2  -3    5.89    0.18 
  -8  10  -3    5.47    0.21 
  -8  10  -3    5.97    0.17 
  -2  -8  -3    5.79    0.21 
   8 -10   3    5.85    0.22 
   2   8   3    5.95    0.22 
 -10   2   3    5.82    0.20 
 -10   2   3    5.61    0.22 
  13  -5  -3    1.68    0.17 
  -8  13  -3    1.75    0.15 
  -5  -8  -3    1.67    0.13 
 -13   5   3    1.69    0.14 
   5   8   3    1.85    0.16 
   8 -13   3    1.68    0.14 
  16  -8  -3    0.20    0.12 
  -8  -8  -3    0.32    0.10 
  -8  16  -3    0.27    0.11 
   8   8   3    0.15    0.10 
 -16   8   3    0.25    0.11 
  -6  15  -3    2.80    0.17 
  -6  15  -3    2.50    0.18 
  15  -9  -3    2.92    0.22 
  -9  -6  -3    2.80    0.17 
 -15   9   3    2.73    0.19 
   9   6   3    2.90    0.19 
  -9  -3  -3    0.88    0.11 
  -9  -3  -3    0.84    0.09 
  -3  12  -3    0.85    0.10 
  12  -9  -3    0.67    0.12 
   3 -12   3    0.65    0.12 
   9   3   3    0.83    0.10 
   3 -12   3    0.84    0.09 
 -12   9   3    0.81    0.11 
   9  -9  -3   -0.04    0.08 
  -9   0  -3   -0.01    0.05 
   0   9  -3    0.18    0.07 
  -9   0  -3   -0.01    0.05 
  -9   9   3    0.06    0.07 
   0  -9   3    0.03    0.05 
   9   0   3    0.03    0.05 
   0  -9   3    0.00    0.08 
  -9   3  -3   34.61    0.75 
   3   6  -3   33.74    0.76 
  -9   3  -3   33.04    0.76 
   6  -9  -3   33.41    0.76 
  -6   9   3   32.85    0.76 
  -3  -6   3   32.78    0.73 
  -6   9   3   32.91    0.72 
   9  -3   3   32.09    0.72 
  -3  -6   3   33.05    0.75 
  -9   6  -3   82.24    1.76 
   6   3  -3   83.45    1.76 
   3  -9  -3   82.64    1.76 
  -6  -3   3   82.97    1.75 
   9  -6   3   83.53    1.70 
  -3   9   3   80.77    1.76 
  -6  -3   3   82.68    1.75 
   9  -6   3   84.73    1.78 
  -3   9   3   83.42    1.75 
   9   0  -3   -0.02    0.05 
   0  -9  -3   -0.04    0.07 
   0  -9  -3    0.01    0.06 
  -9   9  -3    0.00    0.06 
  -9   0   3    0.05    0.06 
   0   9   3    0.09    0.06 
  -9   0   3    0.07    0.05 
   9  -9   3    0.01    0.07 
  -3  -9  -3    0.33    0.10 
  -3  -9  -3    0.50    0.08 
  12  -3  -3    0.43    0.11 
  -9  12  -3    0.62    0.11 
 -12   3   3    0.39    0.08 
   9 -12   3    0.65    0.11 
   3   9   3    0.43    0.09 
  -9  15  -3    4.81    0.25 
  15  -6  -3    4.64    0.26 
  -6  -9  -3    5.20    0.22 
   9 -15   3    5.38    0.24 
   6   9   3    5.28    0.26 
 -15   6   3    5.11    0.25 
  -9  18  -3    0.93    0.15 
  18  -9  -3    0.76    0.17 
 -18   9   3    0.87    0.15 
   9   9   3    0.86    0.15 
 -10  -7  -3    0.97    0.21 
  17 -10  -3    1.40    0.20 
 -17  10   3    1.16    0.15 
  10   7   3    0.94    0.15 
  14 -10  -3    0.64    0.14 
 -10  -4  -3    0.49    0.10 
  -4  14  -3    0.56    0.10 
  10   4   3    0.64    0.11 
 -14  10   3    0.51    0.11 
   4 -14   3    0.64    0.14 
 -10  -1  -3   11.74    0.35 
  11 -10  -3   11.76    0.37 
  -1  11  -3   11.78    0.34 
 -10  -1  -3   11.64    0.32 
   1 -11   3   11.78    0.36 
   1 -11   3   12.16    0.32 
  10   1   3   11.65    0.33 
 -11  10   3   11.26    0.36 
 -10   2  -3    3.64    0.15 
   8 -10  -3    3.69    0.19 
   2   8  -3    3.91    0.18 
 -10   2  -3    3.60    0.18 
  -2  -8   3    3.92    0.14 
  10  -2   3    3.79    0.14 
  -2  -8   3    4.12    0.18 
  -8  10   3    3.52    0.17 
   5   5  -3    8.04    0.25 
 -10   5  -3    7.69    0.24 
   5 -10  -3    7.63    0.25 
  -5  10   3    7.77    0.22 
  10  -5   3    7.78    0.27 
  -5  -5   3    7.93    0.23 
  -5  10   3    7.71    0.25 
  -5  -5   3    7.72    0.25 
  10  -5   3    8.00    0.20 
   8   2  -3    5.73    0.20 
 -10   8  -3    5.89    0.22 
   2 -10  -3    5.71    0.21 
  10  -8   3    6.13    0.23 
  -2  10   3    6.06    0.21 
  -8  -2   3    5.69    0.21 
  -8  -2   3    5.71    0.20 
  -2  10   3    5.87    0.20 
 -10  11  -3    4.16    0.20 
  11  -1  -3    3.79    0.16 
  -1 -10  -3    4.29    0.20 
  -1 -10  -3    4.07    0.17 
  10 -11   3    4.13    0.20 
 -11   1   3    4.44    0.18 
 -11   1   3    4.38    0.20 
   1  10   3    4.36    0.20 
  -4 -10  -3    1.53    0.13 
 -10  14  -3    1.47    0.15 
  14  -4  -3    1.72    0.17 
   4  10   3    1.34    0.15 
  10 -14   3    1.18    0.14 
 -14   4   3    1.45    0.14 
  17  -7  -3    0.23    0.13 
 -10  17  -3   -0.02    0.10 
 -17   7   3   -0.01    0.10 
   7  10   3    0.10    0.10 
  19 -11  -3    0.95    0.19 
   8 -19   3    0.94    0.20 
  11   8   3    0.71    0.15 
 -19  11   3    0.77    0.15 
  16 -11  -3    0.13    0.13 
 -11  -5  -3    0.02    0.09 
  -5  16  -3    0.10    0.09 
 -16  11   3    0.17    0.11 
  11   5   3    0.24    0.10 
   5 -16   3    0.19    0.13 
  -2  13  -3    4.77    0.22 
 -11  -2  -3    4.35    0.21 
  13 -11  -3    4.61    0.25 
 -13  11   3    4.63    0.22 
   2 -13   3    4.60    0.23 
  11   2   3    4.50    0.20 
 -11   1  -3   12.08    0.36 
   1  10  -3   12.02    0.36 
 -11   1  -3   12.04    0.33 
  10 -11  -3   12.19    0.37 
  11  -1   3   12.13    0.33 
  -1 -10   3   11.42    0.32 
  -1 -10   3   12.07    0.36 
 -10  11   3   11.40    0.36 
   4   7  -3   11.05    0.33 
   7 -11  -3   10.08    0.32 
 -11   4  -3   10.61    0.31 
 -11   4  -3   11.02    0.33 
  -7  11   3   10.70    0.33 
  11  -4   3   10.61    0.27 
  -4  -7   3   10.92    0.32 
  -4  -7   3   11.27    0.30 
  -7  11   3   11.07    0.28 
   7   4  -3    9.17    0.29 
   4 -11  -3    8.87    0.29 
 -11   7  -3    9.14    0.29 
  -4  11   3    9.92    0.28 
  -7  -4   3    9.64    0.28 
  11  -7   3   10.08    0.32 
  -4  11   3    9.56    0.29 
  -7  -4   3    9.55    0.28 
 -11  10  -3    3.98    0.19 
   1 -11  -3    4.10    0.20 
  10   1  -3    4.18    0.17 
   1 -11  -3    4.14    0.18 
  -1  11   3    4.20    0.19 
 -10  -1   3    4.31    0.18 
 -10  -1   3    4.09    0.18 
  11 -10   3    4.07    0.21 
  -2 -11  -3    0.72    0.18 
  -2 -11  -3    0.63    0.09 
 -11  13  -3    0.68    0.12 
  11 -13   3    0.68    0.12 
 -13   2   3    0.87    0.11 
 -13   2   3    0.59    0.11 
   2  11   3    0.73    0.12 
  16  -5  -3    0.79    0.15 
 -11  16  -3    0.44    0.12 
   5  11   3    0.70    0.13 
 -16   5   3    0.50    0.11 
  11 -16   3    0.79    0.14 
 -11  19  -3    1.53    0.19 
  19  -8  -3    1.21    0.20 
   8  11   3    1.23    0.19 
 -19   8   3    1.42    0.18 
  18 -12  -3    0.10    0.15 
 -18  12   3    0.11    0.12 
   6 -18   3    0.20    0.15 
  12   6   3    0.10    0.10 
  15 -12  -3    0.65    0.15 
  -3  15  -3    0.83    0.13 
 -12  -3  -3    0.92    0.14 
   3 -15   3    0.74    0.15 
  12   3   3    0.68    0.11 
 -15  12   3    0.75    0.13 
 -12   0  -3    0.03    0.08 
 -12   0  -3   -0.03    0.06 
   0  12  -3   -0.01    0.07 
  12 -12  -3    0.09    0.10 
 -12  12   3    0.00    0.09 
  12   0   3    0.03    0.07 
   0 -12   3    0.12    0.10 
 -12   3  -3    0.87    0.10 
 -12   3  -3    0.78    0.11 
   3   9  -3    1.00    0.12 
   9 -12  -3    0.66    0.11 
  12  -3   3    0.71    0.07 
  -3  -9   3    0.54    0.11 
  -9  12   3    0.71    0.10 
  -3  -9   3    0.84    0.09 
 -12   6  -3    3.06    0.16 
   6   6  -3    2.86    0.17 
   6 -12  -3    3.02    0.18 
  -6  -6   3    2.90    0.14 
  -6  12   3    2.99    0.13 
  -6  12   3    3.25    0.17 
  -6  -6   3    2.94    0.18 
  12  -6   3    3.01    0.19 
   9   3  -3    0.41    0.08 
 -12   9  -3    0.37    0.08 
   3 -12  -3    0.54    0.09 
  -9  -3   3    0.43    0.08 
  -3  12   3    0.42    0.08 
  12  -9   3    0.40    0.10 
  -9  -3   3    0.48    0.08 
  -3  12   3    0.30    0.08 
   0 -12  -3    0.00    0.07 
  12   0  -3   -0.08    0.07 
 -12  12  -3    0.05    0.09 
   0 -12  -3    0.00    0.09 
  12 -12   3    0.09    0.09 
 -12   0   3    0.03    0.07 
   0  12   3   -0.01    0.08 
 -12   0   3   -0.07    0.08 
 -12  15  -3    0.29    0.11 
  15  -3  -3    0.17    0.12 
  12 -15   3    0.09    0.11 
 -15   3   3    0.41    0.10 
   3  12   3    0.40    0.12 
  18  -6  -3    0.21    0.15 
 -12  18  -3    0.16    0.12 
   6  12   3    0.27    0.12 
 -18   6   3    0.20    0.11 
  -4  17  -3    0.47    0.12 
  17 -13  -3    0.49    0.17 
 -13  -4  -3    0.69    0.14 
  13   4   3    0.77    0.13 
 -17  13   3    0.59    0.14 
   4 -17   3    0.37    0.16 
  14 -13  -3    0.13    0.11 
  -1  14  -3    0.07    0.10 
 -13  -1  -3    0.14    0.09 
  13   1   3    0.03    0.08 
   1 -14   3    0.11    0.11 
 -14  13   3   -0.15    0.09 
 -13   2  -3    4.59    0.19 
 -13   2  -3    4.72    0.23 
   2  11  -3    4.96    0.23 
  11 -13  -3    4.67    0.24 
 -11  13   3    4.71    0.23 
  -2 -11   3    4.63    0.23 
 -13   5  -3    0.02    0.07 
   8 -13  -3    0.12    0.09 
   5   8  -3    0.05    0.08 
  -5  -8   3    0.18    0.07 
  13  -5   3    0.00    0.10 
  -5  -8   3    0.17    0.10 
  -8  13   3    0.09    0.08 
   5 -13  -3    1.81    0.15 
   8   5  -3    1.62    0.14 
 -13   8  -3    1.70    0.15 
  -5  13   3    1.75    0.12 
  13  -8   3    1.30    0.14 
  -8  -5   3    1.96    0.14 
  -5  13   3    1.77    0.14 
  -8  -5   3    1.71    0.13 
   2 -13  -3    0.66    0.10 
 -13  11  -3    0.74    0.12 
  11   2  -3    0.75    0.10 
   2 -13  -3    0.62    0.12 
 -11  -2   3    0.83    0.11 
 -11  -2   3    0.78    0.10 
  13 -11   3    0.67    0.13 
  -2  13   3    0.69    0.11 
 -13  14  -3    0.12    0.10 
 -14   1   3    0.32    0.09 
 -14   1   3    0.37    0.11 
  13 -14   3    0.13    0.11 
   1  13   3    0.27    0.11 
  17  -4  -3    0.19    0.14 
 -13  17  -3    0.04    0.12 
   4  13   3    0.13    0.12 
  13 -17   3   -0.03    0.11 
 -17   4   3   -0.04    0.09 
  16 -14  -3    0.59    0.15 
  -2  16  -3    0.45    0.12 
 -14  -2  -3    0.68    0.14 
 -16  14   3    0.38    0.13 
   2 -16   3    0.55    0.15 
  13 -14  -3    0.06    0.11 
   1  13  -3   -0.04    0.10 
 -14   1  -3    0.16    0.11 
  -1 -13   3    0.15    0.12 
 -13  14   3    0.11    0.09 
   4  10  -3    0.65    0.12 
  10 -14  -3    0.76    0.13 
 -14   4  -3    0.47    0.10 
 -10  14   3    0.42    0.10 
  -4 -10   3    0.59    0.13 
   7 -14  -3    3.53    0.21 
 -14   7  -3    3.33    0.19 
   7   7  -3    3.62    0.20 
  -7  14   3    3.30    0.19 
  -7  -7   3    3.29    0.17 
  -7  -7   3    3.53    0.19 
  14  -7   3    3.46    0.22 
  10   4  -3    1.30    0.13 
 -14  10  -3    1.55    0.16 
   4 -14  -3    1.31    0.13 
 -10  -4   3    1.38    0.13 
  -4  14   3    1.22    0.13 
  14 -10   3    1.08    0.15 
  13   1  -3    0.42    0.09 
   1 -14  -3    0.30    0.12 
 -14  13  -3    0.42    0.12 
 -13  -1   3    0.38    0.10 
  14 -13   3    0.34    0.13 
  -1  14   3    0.24    0.11 
 -14  16  -3    0.93    0.16 
  16  -2  -3    0.61    0.15 
  14 -16   3    0.39    0.14 
   2  14   3    0.57    0.13 
 -15  -3  -3    0.20    0.14 
  18 -15  -3    0.07    0.16 
  -3  18  -3    0.10    0.13 
 -18  15   3    0.16    0.14 
 -15   0  -3    0.09    0.11 
   0  15  -3   -0.05    0.10 
  15 -15  -3   -0.11    0.12 
 -15  15   3   -0.09    0.10 
   3  12  -3    0.77    0.13 
 -15   3  -3    0.74    0.11 
  12 -15  -3    0.49    0.13 
 -15   3  -3    0.82    0.14 
 -12  15   3    0.73    0.13 
 -15   6  -3    2.69    0.18 
   9 -15  -3    2.62    0.20 
   6   9  -3    2.76    0.20 
  -9  15   3    2.86    0.20 
  15  -6   3    2.95    0.22 
   9   6  -3    4.92    0.24 
   6 -15  -3    5.22    0.24 
 -15   9  -3    4.64    0.24 
  15  -9   3    5.03    0.27 
  -6  15   3    4.95    0.23 
  -9  -6   3    4.94    0.22 
  -6  15   3    4.96    0.21 
  12   3  -3    0.17    0.09 
 -15  12  -3    0.16    0.10 
   3 -15  -3    0.25    0.12 
 -12  -3   3    0.35    0.11 
  15 -12   3    0.20    0.13 
  -3  15   3    0.39    0.11 
 -15  15  -3    0.14    0.12 
  15 -15   3    0.09    0.12 
   0  15   3   -0.18    0.10 
  18  -3  -3    0.79    0.19 
 -15  18  -3    0.54    0.16 
  15 -18   3    1.04    0.28 
   3  15   3    1.27    0.19 
  17 -16  -3    0.85    0.19 
 -16  -1  -3    1.49    0.19 
  -1  17  -3    1.08    0.18 
 -17  16   3    1.36    0.20 
  14 -16  -3    0.32    0.14 
   2  14  -3    0.51    0.13 
 -14  16   3    0.44    0.14 
  11 -16  -3    0.04    0.11 
   5  11  -3    0.31    0.12 
 -16   5  -3    0.12    0.09 
 -11  16   3    0.17    0.09 
  16  -5   3    0.16    0.13 
   8   8  -3    0.32    0.12 
   8 -16  -3    0.40    0.12 
 -16   8  -3    0.22    0.10 
  16  -8   3    0.22    0.13 
  -8  16   3    0.31    0.10 
 -16  11  -3    0.65    0.13 
  11   5  -3    0.66    0.13 
   5 -16  -3    0.65    0.14 
  16 -11   3    0.41    0.15 
  -5  16   3    0.77    0.12 
 -11  -5   3    0.62    0.11 
 -16  14  -3    0.50    0.12 
  -2  16   3    0.40    0.12 
 -14  -2   3    0.59    0.13 
  16 -14   3    0.58    0.15 
  17  -1  -3    1.21    0.20 
 -16  17  -3    1.19    0.20 
   1  16   3    1.17    0.18 
  16 -17   3    1.38    0.21 
   1  16  -3    0.85    0.17 
  16 -17  -3    0.83    0.20 
 -16  17   3    1.20    0.19 
  13 -17  -3    0.12    0.14 
   4  13  -3    0.46    0.14 
  17  -4   3    0.72    0.17 
 -13  17   3    0.45    0.14 
   7  10  -3    0.91    0.14 
  10 -17  -3    1.06    0.16 
 -17   7  -3    0.89    0.14 
  17  -7   3    0.77    0.16 
 -10  17   3    0.85    0.14 
 -17  10  -3    0.10    0.11 
  10   7  -3   -0.09    0.09 
  -7  17   3   -0.01    0.09 
  17 -10   3    0.03    0.13 
 -17  13  -3   -0.05    0.11 
  13   4  -3    0.01    0.09 
  17 -13   3   -0.01    0.13 
 -13  -4   3   -0.08    0.10 
  -4  17   3   -0.01    0.09 
  16   1  -3    1.20    0.20 
 -17  16  -3    1.18    0.20 
  -1  17   3    1.25    0.18 
  17 -16   3    1.01    0.19 
  15 -18  -3    0.34    0.17 
   3  15  -3    0.28    0.14 
 -15  18   3    0.14    0.15 
  18  -3   3    0.18    0.16 
   6  12  -3    0.09    0.12 
  18  -6   3    0.02    0.13 
 -12  18   3    0.04    0.11 
 -18   9  -3    1.36    0.17 
   9   9  -3    0.83    0.14 
  -9  18   3    0.89    0.15 
  18  -9   3    0.62    0.16 
 -18  12  -3    0.20    0.12 
   6 -18  -3    0.11    0.14 
  12   6  -3    0.26    0.12 
  18 -12   3    0.14    0.15 
 -18  15  -3    0.83    0.17 
  -3  18   3    1.14    0.17 
  18 -15   3    0.73    0.18 
   8  11  -3    1.14    0.18 
 -19   8  -3    0.88    0.16 
 -11  19   3    0.76    0.15 
  19  -8   3    0.89    0.18 
  11   8  -3    1.29    0.18 
   8 -19  -3    1.37    0.20 
 -19  11  -3    1.46    0.18 
  19 -11   3    1.73    0.23 
   0   1  -4   27.22    0.57 
   1  -1  -4   28.14    0.57 
   1  -1  -4   27.39    0.57 
  -1   0  -4   26.85    0.57 
   0  -1   4   26.89    0.57 
  -1   1   4   27.69    0.57 
   1   0   4   27.50    0.57 
  -1   3  -4  912.43   17.75 
   3  -2  -4  881.14   17.79 
  -2  -1  -4  903.03   17.78 
   2   1   4  909.75   17.76 
  -3   2   4  907.34   17.80 
   1  -3   4  702.31   18.21 
  -2   2  -4  498.97   10.17 
   2   0  -4  501.35   10.16 
  -2   2  -4  499.84   10.19 
   0  -2  -4  467.81   11.61 
  -2   0   4  515.40   10.17 
   0   2   4  501.01   10.20 
  -2   0   4  491.31   10.21 
   0   2   4  502.24   10.14 
  -3  -2  -4   26.73    0.56 
  -2   5  -4   26.37    0.58 
  -2   5  -4   25.90    0.56 
   5  -3  -4   26.40    0.58 
  -3  -2  -4   26.91    0.57 
   3   2   4   24.61    0.57 
   2  -5   4   25.44    0.56 
  -3   1  -4  886.92   17.70 
   1   2  -4  917.63   17.70 
   2  -3  -4  876.83   17.71 
  -1  -2   4  832.40   17.68 
   3  -1   4  897.50   17.64 
  -2   3   4  929.19   17.60 
  -1  -2   4  716.49   18.12 
  -1  -3  -4  212.55    4.27 
  -1  -3  -4  201.59    4.30 
  -3   4  -4  199.19    4.23 
   4  -1  -4  212.07    4.23 
  -3   4  -4  213.14    4.23 
  -4   1   4  211.21    4.23 
  -4   1   4  204.81    4.24 
   3  -4   4  206.35    4.24 
   1   3   4  203.69    4.24 
  -4  -3  -4   84.61    1.78 
  -3   7  -4   85.90    1.79 
   7  -4  -4   87.69    1.82 
  -4  -3  -4   86.65    1.80 
   7  -4  -4   86.09    1.75 
  -3   7  -4   86.58    1.81 
   4   3   4   85.81    1.81 
  -7   4   4   86.37    1.81 
   3  -7   4   85.73    1.79 
  -4   0  -4  342.25    6.80 
  -4   0  -4  331.64    6.86 
   4  -4  -4  321.43    6.84 
   0   4  -4  322.39    6.77 
   4   0   4  329.06    6.78 
   0  -4   4  327.78    6.84 
  -4   4   4  330.63    6.88 
   0  -4   4  329.21    6.77 
  -4   4   4  337.11    6.71 
  -4   3  -4  206.73    4.24 
   3   1  -4  206.44    4.22 
  -4   3  -4  211.04    4.21 
   1  -4  -4  203.54    4.23 
  -4   3  -4  204.23    4.24 
  -3  -1   4  205.73    4.26 
  -3  -1   4  206.84    4.23 
  -1   4   4  206.45    4.23 
  -1   4   4  206.89    4.24 
  -4   6  -4   28.01    0.61 
  -2  -4  -4   28.49    0.61 
  -2  -4  -4   28.12    0.63 
  -4   6  -4   27.70    0.63 
   6  -2  -4   27.93    0.60 
  -6   2   4   28.52    0.63 
   2   4   4   27.81    0.63 
   4  -6   4   29.75    0.63 
  -6   2   4   29.29    0.63 
  -5  -4  -4    2.47    0.11 
   9  -5  -4    2.49    0.14 
  -4   9  -4    2.36    0.12 
  -4   9  -4    2.27    0.11 
   9  -5  -4    2.46    0.07 
  -5  -4  -4    2.35    0.12 
   4  -9   4    2.47    0.12 
  -9   5   4    2.51    0.13 
   5   4   4    2.41    0.13 
  -5  -1  -4   39.97    0.87 
  -1   6  -4   40.47    0.87 
  -5  -1  -4   41.31    0.85 
   6  -5  -4   40.72    0.88 
  -6   5   4   39.03    0.87 
   5   1   4   39.93    0.86 
   1  -6   4   39.52    0.85 
  -5   2  -4   25.82    0.57 
   2   3  -4   26.79    0.57 
  -5   2  -4   26.80    0.56 
   3  -5  -4   25.89    0.57 
  -2  -3   4   25.31    0.55 
  -3   5   4   25.10    0.56 
  -2  -3   4   24.93    0.57 
   5  -2   4   25.96    0.55 
  -3   5   4   25.09    0.55 
  -5   5  -4  120.63    2.44 
  -5   5  -4  118.65    2.47 
   0  -5  -4  120.76    2.46 
   5   0  -4  119.39    2.45 
  -5   0   4  119.85    2.47 
   0   5   4  120.26    2.45 
  -5   0   4  118.72    2.46 
   5  -5   4  118.72    2.47 
   0   5   4  118.34    2.47 
   8  -3  -4   20.93    0.46 
  -5   8  -4   21.19    0.48 
  -3  -5  -4   20.96    0.49 
  -3  -5  -4   20.94    0.48 
   8  -3  -4   21.13    0.51 
  -5   8  -4   21.16    0.51 
   5  -8   4   21.09    0.50 
   3   5   4   20.95    0.51 
  -8   3   4   21.80    0.50 
  11  -6  -4   13.85    0.40 
  -6  -5  -4   13.74    0.35 
  -6  -5  -4   13.46    0.37 
  -5  11  -4   13.56    0.38 
  -5  11  -4   13.51    0.36 
 -11   6   4   13.45    0.38 
   6   5   4   14.07    0.39 
   5 -11   4   13.67    0.37 
   8  -6  -4    0.44    0.07 
  -6  -2  -4    0.49    0.06 
  -2   8  -4    0.54    0.07 
  -2   8  -4    0.43    0.06 
  -6  -2  -4    0.41    0.05 
   2  -8   4    0.48    0.06 
  -8   6   4    0.44    0.06 
   6   2   4    0.56    0.07 
   5  -6  -4   40.75    0.88 
  -6   1  -4   41.37    0.87 
  -6   1  -4   40.66    0.88 
   1   5  -4   39.81    0.88 
  -1  -5   4   40.63    0.86 
  -5   6   4   40.96    0.88 
   6  -1   4   39.15    0.86 
  -1  -5   4   39.83    0.88 
  -5   6   4   41.18    0.84 
  -6   4  -4   28.20    0.64 
   4   2  -4   27.35    0.63 
  -6   4  -4   28.60    0.64 
   2  -6  -4   27.90    0.64 
  -2   6   4   29.48    0.63 
   6  -4   4   29.34    0.60 
  -2   6   4   28.59    0.62 
  -4  -2   4   28.90    0.63 
  -4  -2   4   29.23    0.64 
   7  -1  -4   11.18    0.27 
  -6   7  -4   11.62    0.27 
  -6   7  -4   11.22    0.30 
  -1  -6  -4   11.30    0.29 
  -1  -6  -4   11.69    0.29 
  -7   1   4   11.72    0.30 
  -7   1   4   11.23    0.30 
   1   6   4   11.85    0.30 
   6  -7   4   11.57    0.30 
  -4  -6  -4    8.87    0.26 
  10  -4  -4    8.82    0.21 
  -6  10  -4    8.87    0.28 
  -4  -6  -4    8.76    0.26 
  10  -4  -4    8.91    0.29 
  -6  10  -4    8.92    0.24 
 -10   4   4    8.39    0.27 
   6 -10   4    8.68    0.26 
   4   6   4    8.60    0.27 
  -7  -6  -4    0.18    0.07 
  13  -7  -4    0.16    0.09 
  -6  13  -4    0.08    0.06 
  -6  13  -4    0.17    0.08 
   7   6   4    0.17    0.08 
 -13   7   4    0.18    0.07 
   6 -13   4    0.06    0.08 
  -7  -3  -4    4.06    0.17 
  -7  -3  -4    3.89    0.14 
  -3  10  -4    4.13    0.17 
  -3  10  -4    3.83    0.16 
  10  -7  -4    4.02    0.19 
 -10   7   4    4.00    0.17 
   3 -10   4    3.93    0.16 
   7   3   4    3.92    0.17 
   7  -7  -4  120.67    2.49 
  -7   0  -4  120.27    2.45 
  -7   0  -4  118.81    2.48 
   0   7  -4  117.90    2.47 
   0  -7   4  118.38    2.47 
   0  -7   4  119.66    2.45 
  -7   7   4  119.78    2.48 
   7   0   4  117.03    2.46 
  -7   7   4  115.44    2.41 
   4  -7  -4   87.45    1.82 
   3   4  -4   87.02    1.82 
  -7   3  -4   86.89    1.81 
  -7   3  -4   86.41    1.83 
  -3  -4   4   87.48    1.80 
   7  -3   4   87.17    1.79 
  -3  -4   4   85.26    1.81 
  -4   7   4   85.70    1.79 
  -4   7   4   87.20    1.82 
   1  -7  -4   11.23    0.30 
   6   1  -4   11.49    0.29 
  -7   6  -4   11.37    0.26 
  -7   6  -4   11.35    0.30 
   7  -6   4   11.71    0.31 
  -1   7   4   11.84    0.30 
  -1   7   4   11.13    0.29 
  -6  -1   4   11.29    0.29 
  -6  -1   4   11.55    0.29 
  -7   9  -4   12.54    0.30 
  -7   9  -4   12.43    0.35 
  -2  -7  -4   12.22    0.32 
   9  -2  -4   11.88    0.30 
  -2  -7  -4   12.55    0.32 
   2   7   4   12.36    0.34 
  -9   2   4   12.68    0.33 
  -9   2   4   12.25    0.34 
   7  -9   4   11.91    0.33 
  12  -5  -4    6.18    0.26 
  -7  12  -4    6.36    0.25 
  -5  -7  -4    6.41    0.23 
  -7  12  -4    5.99    0.20 
  -5  -7  -4    6.21    0.22 
   5   7   4    6.56    0.25 
   7 -12   4    6.20    0.24 
 -12   5   4    6.36    0.24 
  -8  -7  -4    0.88    0.12 
  -7  15  -4    0.68    0.12 
  -7  15  -4    0.60    0.11 
  15  -8  -4    0.81    0.15 
   8   7   4    0.82    0.12 
 -15   8   4    0.85    0.13 
  -8  -4  -4   11.06    0.34 
  -4  12  -4   11.13    0.33 
  -8  -4  -4   11.42    0.31 
  -4  12  -4   11.68    0.35 
  12  -8  -4   11.76    0.37 
   4 -12   4   11.38    0.32 
 -12   8   4   11.35    0.35 
   8   4   4   11.57    0.34 
  -8  -1  -4    5.98    0.22 
  -8  -1  -4    6.23    0.19 
   9  -8  -4    6.65    0.24 
  -1   9  -4    6.40    0.22 
   1  -9   4    6.35    0.19 
   1  -9   4    6.73    0.23 
  -9   8   4    6.67    0.23 
   8   1   4    6.46    0.21 
   2   6  -4    0.42    0.06 
   6  -8  -4    0.41    0.07 
  -8   2  -4    0.50    0.06 
  -8   2  -4    0.46    0.07 
  -6   8   4    0.50    0.07 
  -6   8   4    0.58    0.04 
  -2  -6   4    0.39    0.08 
   8  -2   4    0.58    0.05 
  -2  -6   4    0.45    0.05 
   3  -8  -4   20.89    0.50 
  -8   5  -4   21.03    0.50 
   5   3  -4   21.28    0.50 
   8  -5   4   20.80    0.45 
  -5  -3   4   21.04    0.48 
   8  -5   4   20.51    0.51 
  -3   8   4   20.69    0.48 
  -3   8   4   20.84    0.49 
  -5  -3   4   21.45    0.50 
  -8   8  -4    7.35    0.19 
   0  -8  -4    7.64    0.23 
   8   0  -4    7.21    0.21 
   0  -8  -4    7.41    0.23 
  -8   8  -4    7.14    0.24 
  -8   0   4    7.60    0.23 
   0   8   4    7.75    0.23 
   8  -8   4    7.62    0.24 
  -8   0   4    7.62    0.23 
  11  -3  -4    1.94    0.09 
  -3  -8  -4    1.91    0.14 
  11  -3  -4    1.42    0.14 
  -8  11  -4    1.65    0.09 
  -3  -8  -4    1.70    0.12 
  -8  11  -4    1.61    0.13 
 -11   3   4    1.74    0.12 
   8 -11   4    1.88    0.15 
   3   8   4    1.63    0.14 
  14  -6  -4    3.00    0.20 
  -8  14  -4    2.93    0.18 
  -6  -8  -4    2.85    0.16 
   6   8   4    2.47    0.19 
   8 -14   4    2.98    0.18 
 -14   6   4    2.72    0.18 
  17  -9  -4    0.81    0.16 
  -8  17  -4    0.57    0.13 
 -17   9   4    0.47    0.13 
   9   8   4    0.60    0.13 
  14  -9  -4    0.84    0.13 
  -5  14  -4    1.21    0.12 
  -9  -5  -4    1.14    0.13 
  -5  14  -4    1.30    0.14 
   9   5   4    1.23    0.14 
 -14   9   4    1.11    0.13 
  -9  -2  -4    0.24    0.06 
  11  -9  -4    0.13    0.08 
  -9  -2  -4    0.17    0.07 
  -2  11  -4    0.17    0.07 
   2 -11   4    0.18    0.09 
   2 -11   4    0.37    0.07 
 -11   9   4    0.19    0.08 
   9   2   4    0.21    0.07 
   8  -9  -4    6.69    0.24 
  -9   1  -4    6.19    0.22 
   1   8  -4    6.21    0.22 
  -9   1  -4    6.26    0.20 
  -1  -8   4    6.55    0.23 
   9  -1   4    6.39    0.20 
  -1  -8   4    6.66    0.19 
  -8   9   4    6.04    0.22 
  -8   9   4    6.61    0.19 
   4   5  -4    2.30    0.12 
   5  -9  -4    2.37    0.14 
  -9   4  -4    2.47    0.13 
  -9   4  -4    2.35    0.12 
  -4  -5   4    2.28    0.11 
  -5   9   4    2.36    0.12 
  -4  -5   4    2.35    0.14 
   9  -4   4    2.46    0.09 
  -5   9   4    2.34    0.10 
   2  -9  -4   11.69    0.33 
   7   2  -4   12.51    0.33 
  -9   7  -4   12.45    0.34 
   9  -7   4   12.47    0.28 
  -2   9   4   12.12    0.32 
  -7  -2   4   12.65    0.33 
   9  -7   4   11.63    0.34 
  -7  -2   4   12.01    0.32 
  -2   9   4   12.67    0.33 
  10  -1  -4    8.68    0.24 
  -1  -9  -4    8.01    0.25 
  -9  10  -4    8.66    0.28 
  -1  -9  -4    8.28    0.26 
   9 -10   4    8.15    0.27 
   1   9   4    8.41    0.27 
 -10   1   4    8.18    0.27 
 -10   1   4    8.09    0.26 
  -9  13  -4    3.21    0.19 
  13  -4  -4    2.95    0.20 
  -4  -9  -4    3.24    0.16 
 -13   4   4    3.22    0.17 
   9 -13   4    3.32    0.19 
   4   9   4    3.36    0.19 
  -9  16  -4    1.00    0.15 
  16  -7  -4    1.03    0.17 
 -16   7   4    1.19    0.15 
   7   9   4    0.95    0.15 
  19 -10  -4    0.29    0.16 
 -19  10   4    0.30    0.14 
  10   9   4    0.21    0.13 
  16 -10  -4    1.08    0.18 
 -10  -6  -4    0.89    0.13 
  -6  16  -4    1.01    0.12 
  10   6   4    0.85    0.14 
 -16  10   4    1.00    0.14 
   6 -16   4    1.05    0.17 
  13 -10  -4    0.07    0.10 
 -10  -3  -4    0.18    0.08 
  -3  13  -4    0.07    0.07 
   3 -13   4    0.08    0.10 
 -13  10   4    0.28    0.09 
  10   3   4    0.10    0.07 
 -10   0  -4   32.38    0.77 
 -10   0  -4   31.56    0.73 
   0  10  -4   32.72    0.76 
  10 -10  -4   32.88    0.78 
  10   0   4   31.10    0.74 
   0 -10   4   31.96    0.76 
 -10  10   4   32.75    0.78 
   0 -10   4   31.86    0.72 
 -10   3  -4    3.89    0.16 
   3   7  -4    4.27    0.18 
   7 -10  -4    4.01    0.18 
 -10   3  -4    3.80    0.18 
  -7  10   4    3.96    0.13 
  10  -3   4    4.10    0.14 
  -3  -7   4    3.96    0.19 
  -7  10   4    3.76    0.17 
  -3  -7   4    4.02    0.15 
 -10   6  -4    8.95    0.27 
   6   4  -4    8.83    0.27 
   4 -10  -4    9.00    0.27 
  10  -6   4    9.17    0.29 
  -4  10   4    8.81    0.26 
  10  -6   4    8.58    0.21 
  -6  -4   4    8.59    0.27 
  -6  -4   4    8.49    0.25 
  -4  10   4    8.57    0.25 
   1 -10  -4    8.16    0.26 
   1 -10  -4    8.27    0.26 
   9   1  -4    7.81    0.24 
 -10   9  -4    8.34    0.27 
  -9  -1   4    7.85    0.26 
  -1  10   4    8.08    0.26 
  10  -9   4    8.47    0.28 
  -9  -1   4    8.16    0.25 
  -2 -10  -4    4.59    0.20 
 -10  12  -4    4.37    0.21 
  -2 -10  -4    4.26    0.18 
 -12   2   4    4.29    0.20 
   2  10   4    4.19    0.20 
  10 -12   4    3.85    0.21 
 -12   2   4    4.12    0.19 
 -10  15  -4    1.55    0.16 
  15  -5  -4    1.84    0.19 
 -15   5   4    1.40    0.15 
  10 -15   4    1.36    0.15 
   5  10   4    1.45    0.16 
 -10  18  -4    0.06    0.11 
  18  -8  -4    0.34    0.15 
   8  10   4    0.42    0.14 
 -18   8   4    0.06    0.11 
  18 -11  -4    1.30    0.20 
 -18  11   4    1.24    0.17 
   7 -18   4    1.43    0.20 
  11   7   4    1.04    0.16 
  -4  15  -4    1.02    0.12 
 -11  -4  -4    0.94    0.13 
  15 -11  -4    0.87    0.15 
   4 -15   4    1.11    0.16 
  11   4   4    0.90    0.13 
 -15  11   4    0.85    0.13 
 -11  -1  -4    1.28    0.13 
  12 -11  -4    1.00    0.14 
  -1  12  -4    1.17    0.13 
 -11  -1  -4    1.17    0.10 
  11   1   4    1.17    0.11 
 -12  11   4    0.93    0.12 
   1 -12   4    0.96    0.13 
   2   9  -4    0.05    0.07 
 -11   2  -4    0.07    0.06 
 -11   2  -4    0.22    0.07 
   9 -11  -4    0.13    0.09 
  11  -2   4    0.24    0.06 
  -2  -9   4    0.17    0.09 
  -2  -9   4    0.25    0.06 
  -9  11   4    0.26    0.08 
 -11   5  -4   13.67    0.37 
   6 -11  -4   13.67    0.39 
   5   6  -4   13.53    0.38 
  -6  11   4   13.25    0.38 
  11  -5   4   14.11    0.33 
  -6  11   4   13.87    0.35 
  -5  -6   4   13.88    0.36 
  -5  -6   4   14.17    0.39 
   3 -11  -4    1.63    0.13 
   8   3  -4    1.53    0.12 
 -11   8  -4    1.77    0.13 
  -8  -3   4    1.51    0.11 
  -3  11   4    1.68    0.12 
  -3  11   4    1.54    0.11 
  -8  -3   4    1.49    0.12 
  11  -8   4    1.69    0.14 
  11   0  -4    1.38    0.11 
 -11  11  -4    1.42    0.14 
   0 -11  -4    1.50    0.12 
   0 -11  -4    1.52    0.14 
   0  11   4    1.73    0.14 
 -11   0   4    1.50    0.12 
  11 -11   4    1.67    0.15 
 -11   0   4    1.40    0.13 
  -3 -11  -4    0.21    0.10 
 -11  14  -4    0.43    0.11 
  14  -3  -4    0.17    0.11 
 -14   3   4    0.37    0.10 
   3  11   4    0.45    0.11 
  11 -14   4    0.20    0.11 
 -11  17  -4    0.91    0.15 
  17  -6  -4    0.84    0.16 
 -17   6   4    0.74    0.13 
   6  11   4    0.88    0.15 
 -12  -5  -4    0.55    0.13 
  -5  17  -4    0.25    0.10 
  17 -12  -4    0.37    0.16 
 -17  12   4    0.42    0.13 
   5 -17   4    0.26    0.15 
  12   5   4    0.33    0.11 
  -2  14  -4    2.57    0.18 
  14 -12  -4    3.01    0.21 
 -12  -2  -4    3.03    0.19 
   2 -14   4    2.56    0.22 
 -14  12   4    3.17    0.21 
  12   2   4    2.53    0.17 
  11 -12  -4    1.20    0.14 
 -12   1  -4    0.97    0.12 
 -12   1  -4    1.04    0.11 
   1  11  -4    1.10    0.13 
  -1 -11   4    1.13    0.14 
  12  -1   4    1.05    0.10 
 -11  12   4    1.20    0.14 
   4   8  -4   11.46    0.35 
 -12   4  -4   11.22    0.36 
   8 -12  -4   11.49    0.35 
 -12   4  -4   11.01    0.33 
  -8  12   4   11.84    0.35 
  -4  -8   4   11.44    0.31 
  -4  -8   4   11.39    0.35 
 -12   7  -4    6.22    0.24 
   5 -12  -4    6.67    0.24 
   7   5  -4    6.57    0.24 
  -7  -5   4    6.32    0.23 
  -5  12   4    6.47    0.23 
  12  -7   4    6.29    0.25 
  -7  -5   4    6.32    0.22 
  -5  12   4    6.42    0.22 
 -12  10  -4    4.35    0.21 
   2 -12  -4    4.38    0.21 
  10   2  -4    4.00    0.18 
   2 -12  -4    4.33    0.19 
 -10  -2   4    4.16    0.19 
 -10  -2   4    3.92    0.18 
  -2  12   4    4.35    0.20 
  12 -10   4    4.01    0.21 
  -1 -12  -4    4.66    0.23 
 -12  13  -4    4.93    0.25 
 -13   1   4    4.73    0.21 
   1  12   4    4.64    0.22 
  12 -13   4    4.60    0.24 
 -13   1   4    4.57    0.23 
  16  -4  -4    0.08    0.12 
 -12  16  -4    0.24    0.10 
 -16   4   4    0.12    0.09 
  12 -16   4    0.16    0.12 
   4  12   4    0.01    0.11 
 -12  19  -4    3.27    0.26 
  19  -7  -4    3.25    0.28 
   7  12   4    2.89    0.25 
 -19   7   4    3.50    0.24 
  19 -13  -4    0.23    0.17 
  13   6   4    0.34    0.13 
   6 -19   4   -0.02    0.17 
 -19  13   4    0.36    0.14 
  16 -13  -4    0.72    0.17 
  -3  16  -4    0.78    0.13 
 -13  -3  -4    0.91    0.14 
   3 -16   4    0.62    0.16 
  13   3   4    0.82    0.13 
 -16  13   4    1.10    0.16 
  13 -13  -4    4.29    0.25 
   0  13  -4    4.43    0.23 
 -13   0  -4    4.67    0.24 
  13   0   4    4.18    0.20 
 -13  13   4    3.95    0.23 
   0 -13   4    4.29    0.23 
 -13   3  -4    0.13    0.07 
   3  10  -4    0.16    0.08 
  10 -13  -4    0.15    0.10 
 -13   3  -4    0.13    0.09 
  -3 -10   4    0.18    0.11 
 -10  13   4    0.25    0.09 
 -13   6  -4    0.02    0.07 
   6   7  -4    0.15    0.08 
   7 -13  -4    0.18    0.09 
  13  -6   4    0.11    0.10 
  -6  -7   4    0.13    0.06 
  -7  13   4    0.11    0.05 
  -6  -7   4    0.18    0.10 
  -7  13   4   -0.03    0.07 
 -13   9  -4    3.09    0.18 
   9   4  -4    2.89    0.17 
   4 -13  -4    3.49    0.18 
  -4  13   4    3.11    0.16 
  13  -9   4    3.32    0.21 
  -4  13   4    3.19    0.17 
  -9  -4   4    3.32    0.17 
  -9  -4   4    3.46    0.17 
   1 -13  -4    4.65    0.23 
 -13  12  -4    4.88    0.24 
  12   1  -4    4.83    0.21 
   1 -13  -4    4.81    0.21 
  13 -12   4    4.58    0.25 
 -12  -1   4    4.70    0.22 
  -1  13   4    4.99    0.23 
 -12  -1   4    4.61    0.21 
  15  -2  -4    0.60    0.14 
 -13  15  -4    0.47    0.13 
 -15   2   4    0.79    0.12 
   2  13   4    0.61    0.13 
  13 -15   4    0.60    0.14 
 -13  18  -4    0.02    0.12 
  18  -5  -4    0.06    0.15 
 -18   5   4    0.17    0.12 
   5  13   4    0.08    0.13 
 -14  -4  -4    5.84    0.31 
  -4  18  -4    5.51    0.28 
  18 -14  -4    5.96    0.35 
   4 -18   4    4.94    0.31 
  14   4   4    5.25    0.27 
 -18  14   4    5.85    0.32 
  -1  15  -4    0.17    0.11 
 -14  -1  -4    0.19    0.11 
  15 -14  -4    0.23    0.13 
   1 -15   4    0.29    0.14 
 -15  14   4    0.47    0.13 
  12 -14  -4    2.80    0.22 
   2  12  -4    3.12    0.20 
 -14   2  -4    2.76    0.20 
 -14   2  -4    3.02    0.25 
 -12  14   4    2.78    0.20 
  -2 -12   4    2.73    0.21 
 -14   5  -4    1.28    0.13 
   5   9  -4    1.07    0.13 
   9 -14  -4    1.16    0.14 
  -9  14   4    0.99    0.13 
  14  -5   4    1.09    0.15 
  -5  -9   4    1.28    0.15 
 -14   8  -4    2.49    0.18 
   8   6  -4    2.69    0.18 
   6 -14  -4    3.04    0.19 
  -6  14   4    2.71    0.15 
  -6  14   4    2.78    0.17 
  14  -8   4    2.91    0.21 
  -8  -6   4    2.83    0.17 
  -8  -6   4    2.87    0.16 
  11   3  -4    0.42    0.10 
   3 -14  -4    0.26    0.11 
   3 -14  -4    0.15    0.09 
 -14  11  -4    0.29    0.10 
  -3  14   4    0.17    0.09 
 -11  -3   4    0.33    0.09 
  14 -11   4    0.37    0.12 
 -11  -3   4    0.13    0.08 
 -14  14  -4    3.69    0.22 
   0  14   4    4.34    0.24 
 -14   0   4    4.16    0.24 
  14 -14   4    3.90    0.25 
 -14  17  -4    1.34    0.19 
  17  -3  -4    1.62    0.20 
  14 -17   4    1.40    0.20 
   3  14   4    1.63    0.19 
 -15  -2  -4    0.73    0.16 
  -2  17  -4    0.73    0.15 
  17 -15  -4    1.00    0.19 
 -17  15   4    0.95    0.17 
   1  14  -4    0.35    0.12 
 -15   1  -4    0.28    0.11 
  14 -15  -4    0.36    0.13 
 -14  15   4    0.34    0.12 
  11 -15  -4    0.83    0.14 
   4  11  -4    0.93    0.14 
 -15   4  -4    0.92    0.12 
  15  -4   4    0.88    0.15 
 -11  15   4    1.03    0.15 
   7   8  -4    0.70    0.13 
   8 -15  -4    0.69    0.13 
 -15   7  -4    0.97    0.13 
  -8  15   4    0.69    0.12 
  15  -7   4    0.80    0.14 
  10   5  -4    1.48    0.15 
   5 -15  -4    1.52    0.16 
 -15  10  -4    1.45    0.16 
  15 -10   4    1.30    0.17 
 -10  -5   4    1.33    0.14 
  -5  15   4    1.46    0.14 
  -5  15   4    1.51    0.15 
 -15  13  -4    0.46    0.12 
  13   2  -4    0.64    0.11 
  15 -13   4    0.48    0.14 
  -2  15   4    0.63    0.12 
 -13  -2   4    0.71    0.13 
 -15  16  -4    1.65    0.19 
  16  -1  -4    1.53    0.19 
  15 -16   4    1.26    0.19 
   1  15   4    1.39    0.17 
 -16   0  -4    2.35    0.22 
   0  16  -4    2.53    0.22 
  16 -16  -4    2.07    0.24 
 -16  16   4    2.41    0.23 
  13 -16  -4    0.48    0.15 
   3  13  -4    0.85    0.15 
 -13  16   4    0.63    0.14 
   6  10  -4    1.00    0.15 
  10 -16  -4    1.10    0.16 
 -16   6  -4    1.16    0.14 
 -10  16   4    1.00    0.15 
  16  -6   4    0.95    0.16 
   9   7  -4    0.99    0.14 
 -16   9  -4    1.19    0.15 
   7 -16  -4    1.13    0.17 
  -7  16   4    0.95    0.13 
  16  -9   4    0.81    0.15 
  12   4  -4    0.22    0.09 
   4 -16  -4    0.05    0.12 
 -16  12  -4   -0.03    0.10 
  -4  16   4   -0.03    0.09 
  16 -12   4    0.08    0.13 
 -12  -4   4    0.11    0.10 
 -16  15  -4    1.01    0.16 
  16 -15   4    0.90    0.17 
  -1  16   4    1.30    0.17 
  15 -17  -4    0.89    0.19 
   2  15  -4    1.01    0.17 
 -15  17   4    0.90    0.17 
  17  -2   4    0.91    0.19 
   5  12  -4    0.21    0.11 
  12 -17  -4    0.29    0.14 
 -12  17   4    0.25    0.11 
  17  -5   4    0.45    0.15 
 -17   8  -4    0.52    0.13 
   8   9  -4    0.63    0.13 
  -9  17   4    0.51    0.13 
  17  -8   4    0.76    0.16 
 -17  11  -4    0.86    0.15 
   6 -17  -4    0.97    0.16 
  11   6  -4    0.85    0.14 
  17 -11   4    1.25    0.19 
 -17  14  -4    1.08    0.16 
  17 -14   4    1.26    0.20 
  -3  17   4    1.45    0.16 
 -14  -3   4    1.42    0.17 
  14 -18  -4    5.15    0.32 
   4  14  -4    5.27    0.31 
  18  -4   4    4.92    0.32 
 -14  18   4    6.15    0.32 
 -18   7  -4    1.08    0.15 
   7  11  -4    1.08    0.16 
 -11  18   4    1.31    0.18 
  18  -7   4    1.20    0.19 
  10   8  -4    0.24    0.12 
 -18  10  -4    0.33    0.13 
  18 -10   4    0.07    0.13 
  -8  18   4    0.32    0.12 
  13   5  -4    0.16    0.11 
 -18  13  -4    0.24    0.13 
  18 -13   4    0.10    0.15 
   6  13  -4    0.35    0.14 
 -13  19   4    0.35    0.15 
  19  -6   4    0.16    0.16 
 -19   9  -4    0.03    0.12 
   9  10  -4    0.11    0.12 
 -10  19   4    0.36    0.14 
  19  -9   4    0.17    0.16 
 -19  12  -4    3.22    0.24 
   7 -19  -4    3.50    0.28 
  12   7  -4    3.06    0.25 
  19 -12   4    2.43    0.26 
  -1   1  -5   -0.07    0.01 
  -1   1  -5   -0.11    0.01 
   1   0  -5   -0.11    0.01 
  -1   1  -5   -0.10    0.01 
   0  -1  -5   -0.10    0.02 
   1   0  -5   -0.09    0.01 
   0   1   5   -0.11    0.01 
  -1   0   5   -0.08    0.02 
   2  -2  -5   -0.20    0.02 
   0   2  -5   -0.16    0.02 
  -2   0  -5   -0.19    0.02 
  -2   2   5   -0.17    0.02 
   2   0   5   -0.19    0.02 
   0  -2   5   -0.02    0.03 
  -1  -2  -5  518.22   10.76 
  -1  -2  -5  526.46   10.65 
   3  -1  -5  517.42   10.72 
  -2   3  -5  529.24   10.70 
  -2   3  -5  524.12   10.73 
   3  -1  -5  526.15   10.65 
  -3   1   5  523.58   10.75 
   2  -3   5  519.37   10.68 
  -1   4  -5  160.90    3.37 
  -1   4  -5  163.83    3.39 
   4  -3  -5  162.61    3.37 
  -3  -1  -5  167.71    3.40 
  -3  -1  -5  167.39    3.37 
  -4   3   5  165.07    3.40 
   3   1   5  167.37    3.37 
   1  -4   5  163.64    3.39 
   2   1  -5  529.19   10.80 
  -3   2  -5  526.02   10.79 
   1  -3  -5  516.74   10.83 
  -3   2  -5  542.28   10.79 
  -3   2  -5  513.27   10.76 
  -1   3   5  537.27   10.78 
  -1   3   5  531.48   10.77 
  -2  -1   5  499.31   10.81 
  -2  -1   5  543.95   10.76 
  -3   5  -5   13.43    0.31 
   5  -2  -5   13.23    0.32 
  -2  -3  -5   13.34    0.30 
   5  -2  -5   13.40    0.29 
  -2  -3  -5   13.01    0.32 
  -3   5  -5   13.01    0.32 
   2   3   5   14.17    0.32 
   3  -5   5   14.22    0.31 
  -5   2   5   13.80    0.32 
  -4  -2  -5   10.55    0.25 
  -2   6  -5   10.43    0.27 
  -2   6  -5   10.44    0.27 
   6  -4  -5   10.14    0.28 
  -4  -2  -5   10.52    0.27 
   2  -6   5   11.31    0.26 
   4   2   5   11.41    0.28 
  -6   4   5   11.26    0.28 
  -4   1  -5  166.41    3.41 
   1   3  -5  162.80    3.40 
   3  -4  -5  164.73    3.41 
  -4   1  -5  170.51    3.42 
  -1  -3   5  165.07    3.41 
  -3   4   5  166.05    3.43 
   4  -1   5  168.57    3.43 
  -3   4   5  166.01    3.40 
  -1  -3   5  168.62    3.41 
  -4   4  -5    0.01    0.02 
   0  -4  -5   -0.03    0.03 
   4   0  -5   -0.01    0.02 
   0   4   5   -0.03    0.02 
   4  -4   5    0.02    0.03 
  -4   0   5   -0.04    0.02 
   0   4   5    0.00    0.02 
  -4   0   5   -0.04    0.03 
   7  -3  -5   41.24    0.84 
   7  -3  -5   40.98    0.89 
  -4   7  -5   39.80    0.88 
  -3  -4  -5   39.78    0.86 
  -3  -4  -5   40.39    0.88 
  -4   7  -5   40.37    0.86 
  -7   3   5   39.25    0.88 
   4  -7   5   41.49    0.87 
   3   4   5   40.10    0.88 
  -3   8  -5   35.98    0.78 
  -3   8  -5   35.35    0.79 
   8  -5  -5   35.33    0.80 
  -5  -3  -5   35.26    0.76 
  -5  -3  -5   35.35    0.78 
   5   3   5   34.93    0.79 
  -8   5   5   34.98    0.79 
   3  -8   5   33.81    0.76 
  -5   0  -5    0.01    0.03 
   5  -5  -5    0.03    0.04 
   0   5  -5   -0.10    0.03 
  -5   0  -5   -0.02    0.02 
  -5   5   5   -0.02    0.03 
   0  -5   5   -0.02    0.04 
   0  -5   5   -0.01    0.02 
  -5   5   5    0.00    0.01 
   5   0   5   -0.03    0.03 
  -5   3  -5   13.73    0.32 
   2  -5  -5   13.31    0.33 
  -5   3  -5   13.21    0.33 
   3   2  -5   13.49    0.32 
  -3  -2   5   14.18    0.33 
  -3  -2   5   14.07    0.31 
  -2   5   5   13.82    0.32 
   5  -3   5   14.50    0.31 
  -2   5   5   13.97    0.32 
  -1  -5  -5   63.31    1.32 
   6  -1  -5   63.16    1.30 
  -5   6  -5   61.88    1.33 
  -1  -5  -5   65.76    1.31 
  -5   6  -5   65.13    1.30 
   5  -6   5   61.89    1.32 
   1   5   5   59.91    1.32 
  -6   1   5   61.68    1.33 
  -6   1   5   61.43    1.33 
  -4  -5  -5    6.91    0.22 
  -5   9  -5    7.09    0.20 
   9  -4  -5    6.98    0.23 
  -5   9  -5    6.73    0.23 
   9  -4  -5    7.17    0.17 
  -4  -5  -5    6.90    0.21 
   5  -9   5    7.00    0.22 
   4   5   5    7.17    0.23 
  -9   4   5    6.92    0.22 
  10  -6  -5    8.09    0.27 
  -6  -4  -5    7.57    0.22 
  -6  -4  -5    7.38    0.24 
  -4  10  -5    7.62    0.25 
  -4  10  -5    8.25    0.24 
 -10   6   5    7.98    0.25 
   6   4   5    7.98    0.25 
   4 -10   5    8.05    0.24 
  -6  -1  -5    3.78    0.12 
  -1   7  -5    3.82    0.14 
  -6  -1  -5    4.10    0.15 
   7  -6  -5    4.07    0.16 
   6   1   5    3.84    0.14 
   1  -7   5    3.74    0.16 
   1  -7   5    3.77    0.13 
  -7   6   5    4.07    0.15 
   4  -6  -5   10.39    0.28 
  -6   2  -5   10.71    0.29 
   2   4  -5   10.46    0.28 
  -6   2  -5   10.73    0.27 
  -4   6   5   11.66    0.26 
  -2  -4   5   11.66    0.29 
   6  -2   5   11.52    0.26 
  -4   6   5   11.60    0.29 
  -2  -4   5   11.90    0.26 
  -6   5  -5   64.34    1.29 
   5   1  -5   62.66    1.32 
   1  -6  -5   62.53    1.33 
  -6   5  -5   64.26    1.33 
   6  -5   5   62.43    1.33 
  -5  -1   5   62.30    1.32 
  -1   6   5   61.51    1.31 
  -5  -1   5   61.72    1.32 
  -1   6   5   62.09    1.32 
  -2  -6  -5    9.22    0.24 
  -6   8  -5    8.52    0.26 
   8  -2  -5    8.63    0.22 
  -2  -6  -5    8.96    0.25 
  -6   8  -5    9.02    0.22 
  -8   2   5    8.89    0.25 
   2   6   5    8.57    0.25 
   6  -8   5    8.65    0.25 
  -8   2   5    8.48    0.25 
  -5  -6  -5   35.40    0.79 
  11  -5  -5   34.88    0.84 
  -6  11  -5   36.41    0.84 
  -5  -6  -5   35.85    0.82 
  -6  11  -5   35.43    0.79 
 -11   5   5   35.61    0.83 
   6 -11   5   35.92    0.81 
   5   6   5   35.25    0.83 
  12  -7  -5    8.97    0.32 
  -5  12  -5    9.30    0.30 
  -7  -5  -5    9.28    0.29 
  -5  12  -5    9.05    0.28 
  -7  -5  -5    9.35    0.29 
   7   5   5    9.35    0.30 
 -12   7   5    9.48    0.30 
   5 -12   5    8.85    0.28 
  -7  -2  -5    9.74    0.25 
  -7  -2  -5    9.86    0.28 
  -2   9  -5    9.15    0.27 
   9  -7  -5    9.24    0.29 
   7   2   5    9.47    0.27 
   2  -9   5    9.35    0.29 
   2  -9   5    9.03    0.25 
  -9   7   5    8.66    0.27 
  -7   1  -5    3.80    0.13 
  -7   1  -5    3.84    0.15 
   6  -7  -5    4.00    0.15 
   1   6  -5    3.89    0.14 
  -1  -6   5    4.04    0.12 
  -1  -6   5    3.72    0.15 
  -6   7   5    3.97    0.10 
   7  -1   5    3.61    0.13 
  -6   7   5    3.82    0.14 
  -7   4  -5   38.69    0.88 
  -7   4  -5   41.35    0.88 
   4   3  -5   40.48    0.88 
   3  -7  -5   40.40    0.88 
   7  -4   5   40.44    0.85 
  -3   7   5   40.58    0.87 
  -3   7   5   40.91    0.88 
  -4  -3   5   41.14    0.89 
  -4  -3   5   39.93    0.87 
  -7   7  -5   -0.01    0.03 
   7   0  -5   -0.01    0.03 
   0  -7  -5   -0.04    0.04 
   0  -7  -5    0.05    0.05 
  -7   7  -5   -0.03    0.04 
   7  -7   5    0.01    0.05 
  -7   0   5    0.01    0.04 
   0   7   5   -0.05    0.04 
  -7   0   5   -0.06    0.04 
  -7  10  -5    3.35    0.12 
  -3  -7  -5    3.02    0.15 
  10  -3  -5    3.15    0.11 
  -3  -7  -5    3.13    0.14 
  10  -3  -5    3.37    0.18 
  -7  10  -5    3.32    0.16 
   7 -10   5    3.41    0.16 
   3   7   5    3.32    0.16 
 -10   3   5    3.43    0.16 
  -6  -7  -5    2.94    0.16 
  13  -6  -5    3.06    0.19 
  -7  13  -5    3.21    0.18 
  -7  13  -5    2.66    0.14 
   7 -13   5    2.72    0.16 
   6   7   5    2.68    0.18 
 -13   6   5    3.36    0.18 
  -8  -6  -5    7.04    0.27 
  -6  14  -5    7.21    0.25 
  -6  14  -5    7.43    0.28 
  14  -8  -5    7.28    0.31 
 -14   8   5    7.21    0.27 
   8   6   5    7.69    0.29 
  -8  -3  -5    9.34    0.29 
  -8  -3  -5    9.24    0.26 
  11  -8  -5    9.57    0.32 
  -3  11  -5    9.46    0.28 
 -11   8   5    8.76    0.29 
   3 -11   5    9.17    0.31 
   3 -11   5    9.32    0.27 
   8   3   5    9.34    0.29 
   8  -8  -5   -0.06    0.06 
  -8   0  -5    0.00    0.06 
   0   8  -5   -0.03    0.06 
  -8   0  -5   -0.02    0.04 
   8   0   5    0.15    0.05 
   0  -8   5   -0.06    0.04 
  -8   8   5    0.02    0.05 
   0  -8   5   -0.04    0.07 
   3   5  -5   35.45    0.79 
  -8   3  -5   36.31    0.80 
   5  -8  -5   34.74    0.79 
  -8   3  -5   35.69    0.78 
  -3  -5   5   35.36    0.78 
  -3  -5   5   34.90    0.76 
  -5   8   5   35.06    0.79 
  -5   8   5   34.61    0.75 
   8  -3   5   33.89    0.75 
   6   2  -5    8.55    0.24 
  -8   6  -5    8.99    0.26 
   2  -8  -5    8.92    0.26 
  -2   8   5    8.71    0.24 
  -6  -2   5    8.50    0.25 
  -2   8   5    8.73    0.24 
  -6  -2   5    8.51    0.24 
   8  -6   5    8.86    0.26 
  -8   9  -5    2.82    0.10 
  -1  -8  -5    2.80    0.14 
  -8   9  -5    2.65    0.14 
   9  -1  -5    2.82    0.12 
  -1  -8  -5    3.35    0.15 
   1   8   5    2.76    0.15 
  -9   1   5    2.79    0.14 
   8  -9   5    2.81    0.15 
  -9   1   5    2.82    0.14 
  -4  -8  -5    0.64    0.09 
  -8  12  -5    0.70    0.07 
  -8  12  -5    0.77    0.11 
  -4  -8  -5    0.67    0.10 
  12  -4  -5    0.62    0.11 
 -12   4   5    0.63    0.10 
   4   8   5    0.49    0.10 
   8 -12   5    0.62    0.10 
  15  -7  -5    5.66    0.29 
  -7  -8  -5    5.64    0.24 
  -8  15  -5    5.91    0.27 
 -15   7   5    5.35    0.25 
   7   8   5    5.96    0.27 
  16  -9  -5    0.77    0.15 
  -9  -7  -5    0.77    0.12 
  -7  16  -5    0.77    0.13 
 -16   9   5    0.87    0.14 
   9   7   5    0.83    0.14 
  -4  13  -5    0.69    0.10 
  -9  -4  -5    1.11    0.12 
  13  -9  -5    0.78    0.12 
   9   4   5    0.90    0.11 
 -13   9   5    0.87    0.12 
   4 -13   5    0.62    0.12 
  -1  10  -5   14.05    0.38 
  -9  -1  -5   13.38    0.34 
  10  -9  -5   13.26    0.39 
  -9  -1  -5   13.02    0.38 
   1 -10   5   13.54    0.39 
 -10   9   5   12.68    0.38 
   1 -10   5   13.75    0.34 
   9   1   5   13.44    0.36 
  -9   2  -5   10.19    0.27 
  -9   2  -5    9.69    0.29 
   7  -9  -5    9.96    0.29 
   2   7  -5    9.43    0.28 
  -2  -7   5    9.10    0.28 
  -7   9   5    9.14    0.28 
  -7   9   5    8.97    0.22 
   9  -2   5    9.07    0.25 
  -2  -7   5    9.24    0.25 
   4  -9  -5    7.10    0.23 
  -9   5  -5    7.02    0.22 
   5   4  -5    7.08    0.23 
  -5  -4   5    7.13    0.23 
  -4   9   5    7.03    0.20 
  -5  -4   5    7.12    0.21 
   9  -5   5    7.06    0.18 
  -4   9   5    7.02    0.22 
  -9   8  -5    2.66    0.14 
   1  -9  -5    2.68    0.14 
   8   1  -5    2.68    0.12 
  -9   8  -5    2.93    0.10 
   1  -9  -5    3.20    0.15 
   9  -8   5    2.71    0.15 
  -8  -1   5    2.61    0.14 
  -8  -1   5    2.51    0.13 
  -1   9   5    2.83    0.14 
  -2  -9  -5    5.93    0.21 
  -2  -9  -5    5.71    0.22 
  11  -2  -5    6.05    0.19 
  -9  11  -5    5.87    0.24 
   2   9   5    5.94    0.23 
 -11   2   5    6.44    0.22 
   9 -11   5    6.24    0.23 
 -11   2   5    6.45    0.24 
  -9  14  -5    2.47    0.17 
  -5  -9  -5    2.85    0.16 
  14  -5  -5    2.58    0.20 
   9 -14   5    2.67    0.18 
   5   9   5    2.77    0.19 
 -14   5   5    2.59    0.17 
  -9  17  -5    0.27    0.12 
  17  -8  -5    0.50    0.16 
   8   9   5    0.18    0.11 
 -17   8   5    0.21    0.11 
  18 -10  -5    0.11    0.15 
 -18  10   5    0.24    0.12 
   8 -18   5    0.46    0.16 
  10   8   5    0.21    0.11 
  15 -10  -5    1.79    0.18 
 -10  -5  -5    1.82    0.16 
  -5  15  -5    1.88    0.15 
   5 -15   5    1.83    0.19 
  10   5   5    2.03    0.17 
 -15  10   5    2.15    0.18 
  -2  12  -5    0.09    0.07 
 -10  -2  -5    0.10    0.07 
  12 -10  -5    0.13    0.09 
   2 -12   5    0.08    0.10 
  10   2   5    0.04    0.06 
 -12  10   5    0.20    0.07 
 -10   1  -5   13.28    0.35 
   9 -10  -5   13.37    0.39 
   1   9  -5   13.26    0.37 
 -10   1  -5   13.23    0.38 
  -1  -9   5   13.82    0.38 
  -9  10   5   13.57    0.38 
  -1  -9   5   13.67    0.34 
  10  -1   5   13.21    0.35 
 -10   4  -5    7.88    0.24 
   6 -10  -5    7.71    0.26 
 -10   4  -5    8.24    0.26 
   4   6  -5    7.96    0.26 
  -6  10   5    7.51    0.25 
  -4  -6   5    8.04    0.23 
  -4  -6   5    8.02    0.27 
  10  -4   5    7.86    0.21 
  -6  10   5    7.78    0.21 
 -10   7  -5    3.35    0.16 
   3 -10  -5    3.10    0.16 
   7   3  -5    3.25    0.15 
  -3  10   5    3.40    0.15 
  10  -7   5    3.60    0.11 
  10  -7   5    3.58    0.18 
  -3  10   5    3.39    0.15 
  -7  -3   5    3.53    0.15 
  -7  -3   5    3.36    0.16 
   0 -10  -5   -0.03    0.06 
 -10  10  -5    0.01    0.07 
  10   0  -5   -0.05    0.05 
   0 -10  -5   -0.07    0.08 
   0  10   5   -0.05    0.06 
 -10   0   5   -0.06    0.05 
 -10   0   5   -0.11    0.05 
  10 -10   5    0.08    0.08 
 -10  13  -5    0.76    0.12 
  -3 -10  -5    0.65    0.09 
  13  -3  -5    0.77    0.13 
 -13   3   5    0.44    0.09 
   3  10   5    0.47    0.10 
  10 -13   5    0.52    0.11 
  16  -6  -5    1.57    0.19 
 -10  16  -5    1.87    0.19 
 -16   6   5    1.72    0.17 
   6  10   5    1.42    0.16 
 -10  19  -5    0.67    0.15 
  19  -9  -5    0.69    0.17 
 -19   9   5    0.80    0.15 
   9  10   5    0.98    0.17 
  -6  17  -5    0.12    0.15 
  17 -11  -5    0.44    0.16 
 -11  -6  -5    0.21    0.10 
 -17  11   5    0.20    0.12 
  11   6   5    0.32    0.12 
   6 -17   5    0.48    0.16 
  -3  14  -5    2.97    0.19 
 -11  -3  -5    2.75    0.18 
  14 -11  -5    2.83    0.23 
 -14  11   5    2.84    0.20 
  11   3   5    3.14    0.19 
   3 -14   5    2.67    0.22 
 -11   0  -5    0.02    0.07 
 -11   0  -5    0.03    0.05 
  11 -11  -5   -0.05    0.09 
   0  11  -5   -0.04    0.06 
  11   0   5   -0.08    0.05 
 -11  11   5    0.03    0.07 
   0 -11   5   -0.11    0.09 
 -11   3  -5    9.49    0.28 
 -11   3  -5    9.02    0.30 
   3   8  -5    9.70    0.31 
   8 -11  -5    9.04    0.31 
  11  -3   5    9.38    0.26 
  -3  -8   5    9.19    0.26 
  -8  11   5    9.33    0.30 
  -3  -8   5    9.58    0.30 
 -11   6  -5   35.98    0.83 
   6   5  -5   35.97    0.84 
   5 -11  -5   35.90    0.84 
  11  -6   5   36.23    0.86 
  -6  -5   5   36.58    0.83 
  -5  11   5   35.64    0.83 
  -6  -5   5   36.26    0.81 
  -5  11   5   36.10    0.81 
   9   2  -5    5.69    0.21 
 -11   9  -5    5.91    0.23 
   2 -11  -5    6.35    0.22 
  11  -9   5    5.84    0.24 
  -2  11   5    6.14    0.22 
  -9  -2   5    5.93    0.22 
  -9  -2   5    6.26    0.22 
 -11  12  -5    1.98    0.16 
  12  -1  -5    1.90    0.12 
  -1 -11  -5    1.87    0.14 
  -1 -11  -5    1.77    0.15 
 -12   1   5    1.77    0.15 
  11 -12   5    1.89    0.16 
   1  11   5    1.87    0.15 
 -12   1   5    1.68    0.14 
 -11  15  -5    0.58    0.13 
  15  -4  -5    0.64    0.13 
  11 -15   5    0.47    0.12 
   4  11   5    0.53    0.13 
 -15   4   5    0.62    0.12 
 -11  18  -5    1.64    0.19 
  18  -7  -5    1.55    0.21 
   7  11   5    1.90    0.20 
 -18   7   5    1.57    0.18 
  19 -12  -5   -0.12    0.15 
  12   7   5    0.21    0.12 
   7 -19   5   -0.15    0.15 
 -19  12   5    0.09    0.12 
 -12  -4  -5    0.41    0.12 
  -4  16  -5    0.53    0.11 
  16 -12  -5    0.45    0.15 
   4 -16   5    0.60    0.16 
  12   4   5    0.60    0.12 
 -16  12   5    0.50    0.13 
 -12  -1  -5    0.92    0.13 
  13 -12  -5    1.02    0.15 
  -1  13  -5    0.80    0.12 
 -13  12   5    0.89    0.13 
  12   1   5    0.73    0.11 
   1 -13   5    0.75    0.14 
 -12   2  -5    0.24    0.07 
 -12   2  -5    0.07    0.08 
  10 -12  -5    0.18    0.10 
   2  10  -5    0.15    0.08 
 -10  12   5    0.12    0.07 
  -2 -10   5    0.20    0.10 
  12  -2   5    0.23    0.06 
   5   7  -5    8.70    0.29 
   7 -12  -5    9.17    0.31 
 -12   5  -5    9.15    0.29 
  -5  -7   5    9.22    0.27 
  -7  12   5    8.95    0.25 
  -7  12   5    9.71    0.31 
  -5  -7   5    9.47    0.31 
 -12   8  -5    0.77    0.11 
   8   4  -5    0.62    0.09 
   4 -12  -5    0.41    0.10 
  -8  -4   5    0.81    0.09 
  -8  -4   5    0.69    0.10 
  -4  12   5    0.72    0.09 
  -4  12   5    0.74    0.10 
  12  -8   5    0.60    0.11 
   1 -12  -5    1.90    0.15 
 -12  11  -5    1.99    0.16 
  11   1  -5    2.07    0.14 
   1 -12  -5    2.28    0.15 
 -11  -1   5    2.12    0.15 
 -11  -1   5    1.95    0.14 
  -1  12   5    2.11    0.16 
  12 -11   5    2.09    0.17 
  14  -2  -5    0.57    0.13 
 -12  14  -5    0.78    0.13 
  12 -14   5    0.64    0.13 
 -14   2   5    0.46    0.10 
   2  12   5    0.58    0.12 
  17  -5  -5    0.98    0.17 
 -12  17  -5    0.97    0.15 
   5  12   5    1.02    0.16 
 -17   5   5    1.28    0.15 
  18 -13  -5    0.26    0.16 
  -5  18  -5    0.27    0.12 
 -13  -5  -5    0.49    0.13 
  13   5   5    0.33    0.12 
   5 -18   5    0.15    0.16 
 -18  13   5    0.28    0.13 
 -13  -2  -5    0.20    0.10 
  -2  15  -5   -0.15    0.08 
  15 -13  -5   -0.14    0.11 
 -15  13   5    0.14    0.11 
  13   2   5    0.08    0.08 
   2 -15   5   -0.14    0.11 
 -13   1  -5    0.81    0.13 
   1  12  -5    0.96    0.13 
  12 -13  -5    0.84    0.15 
 -12  13   5    1.02    0.14 
  13  -1   5    1.02    0.11 
  -1 -12   5    0.81    0.14 
 -13   4  -5    1.12    0.11 
   4   9  -5    0.94    0.12 
 -13   4  -5    0.80    0.12 
   9 -13  -5    0.74    0.13 
  -4  -9   5    0.95    0.14 
  -9  13   5    0.83    0.11 
 -13   7  -5    2.72    0.16 
   7   6  -5    2.72    0.17 
   6 -13  -5    2.80    0.17 
  -6  13   5    2.80    0.16 
  -7  -6   5    3.22    0.18 
  13  -7   5    2.80    0.20 
  -7  -6   5    2.86    0.15 
  -6  13   5    2.71    0.14 
   3 -13  -5    0.54    0.11 
 -13  10  -5    0.62    0.11 
   3 -13  -5    0.64    0.11 
  10   3  -5    0.60    0.09 
  13 -10   5    0.68    0.12 
 -10  -3   5    0.55    0.09 
  -3  13   5    0.47    0.09 
 -10  -3   5    0.50    0.09 
 -13  13  -5   -0.08    0.08 
 -13   0   5    0.05    0.09 
   0  13   5   -0.09    0.09 
  13 -13   5    0.25    0.11 
 -13   0   5   -0.09    0.07 
  16  -3  -5    0.57    0.14 
 -13  16  -5    0.24    0.12 
  13 -16   5    0.56    0.14 
 -16   3   5    0.31    0.10 
   3  13   5    0.38    0.12 
  19  -6  -5    1.86    0.23 
 -13  19  -5    1.93    0.23 
   6  13   5    1.97    0.21 
 -19   6   5    1.82    0.29 
  17 -14  -5    0.40    0.17 
 -14  -3  -5    0.53    0.13 
  -3  17  -5    0.33    0.12 
   3 -17   5    0.54    0.17 
 -17  14   5    0.34    0.14 
  14   3   5    0.63    0.13 
 -14   0  -5    0.00    0.10 
  14 -14  -5   -0.07    0.11 
   0  14  -5    0.14    0.10 
 -14  14   5    0.20    0.11 
   0 -14   5   -0.10    0.12 
  11 -14  -5    2.88    0.21 
   3  11  -5    2.78    0.20 
 -14   3  -5    2.45    0.19 
 -14   3  -5    2.69    0.16 
 -11  14   5    2.95    0.20 
  -3 -11   5    2.74    0.21 
 -14   6  -5    7.47    0.27 
   6   8  -5    7.59    0.30 
   8 -14  -5    7.90    0.30 
  14  -6   5    7.20    0.31 
  -6  -8   5    7.41    0.29 
  -8  14   5    8.08    0.29 
   9   5  -5    2.47    0.17 
 -14   9  -5    2.44    0.18 
   5 -14  -5    2.59    0.18 
  -5  14   5    2.59    0.15 
  -5  14   5    2.56    0.16 
  -9  -5   5    2.70    0.16 
  -9  -5   5    2.38    0.16 
  14  -9   5    2.56    0.19 
 -14  12  -5    0.76    0.14 
  12   2  -5    0.69    0.11 
   2 -14  -5    0.80    0.14 
 -12  -2   5    0.88    0.12 
 -12  -2   5    0.72    0.11 
  -2  14   5    0.81    0.12 
  14 -12   5    0.88    0.14 
  15  -1  -5    1.28    0.17 
 -14  15  -5    1.42    0.17 
   1  14   5    1.78    0.17 
  14 -15   5    1.36    0.17 
  18  -4  -5    0.39    0.17 
 -14  18  -5    0.26    0.14 
   4  14   5    0.37    0.14 
 -15  -1  -5    0.03    0.11 
  16 -15  -5    0.10    0.15 
  -1  16  -5    0.02    0.11 
 -16  15   5    0.03    0.12 
  13 -15  -5    0.03    0.11 
   2  13  -5    0.21    0.11 
 -15   2  -5    0.09    0.10 
 -13  15   5    0.10    0.10 
  10 -15  -5    2.22    0.19 
 -15   5  -5    1.89    0.16 
   5  10  -5    1.88    0.17 
 -10  15   5    1.85    0.17 
  15  -5   5    1.85    0.19 
   7 -15  -5    5.59    0.26 
   8   7  -5    6.00    0.27 
 -15   8  -5    5.49    0.25 
  15  -8   5    5.69    0.28 
  -7  15   5    5.90    0.26 
   4 -15  -5    0.58    0.13 
 -15  11  -5    0.48    0.12 
  11   4  -5    0.48    0.11 
 -11  -4   5    0.62    0.11 
  15 -11   5    0.33    0.13 
  -4  15   5    0.56    0.10 
 -15  14  -5    1.07    0.15 
  -1  15   5    1.29    0.16 
 -14  -1   5    1.42    0.16 
  15 -14   5    1.53    0.18 
  17  -2  -5    0.86    0.18 
 -15  17  -5    1.17    0.18 
   2  15   5    1.60    0.19 
  15 -17   5    1.23    0.19 
   1  15  -5    0.01    0.12 
 -16   1  -5    0.26    0.13 
  15 -16  -5    0.08    0.14 
 -15  16   5    0.12    0.12 
  12 -16  -5    0.50    0.14 
   4  12  -5    0.38    0.12 
  16  -4   5    0.33    0.14 
 -12  16   5    0.64    0.13 
   7   9  -5    0.86    0.14 
 -16   7  -5    0.74    0.13 
   9 -16  -5    0.87    0.15 
  -9  16   5    0.91    0.14 
  16  -7   5    0.61    0.14 
 -16  10  -5    1.87    0.18 
  10   6  -5    1.59    0.16 
  -6  16   5    1.93    0.17 
  16 -10   5    1.63    0.19 
  13   3  -5    0.33    0.10 
 -16  13  -5    0.55    0.13 
  16 -13   5    0.33    0.14 
 -13  -3   5    0.16    0.10 
  -3  16   5    0.29    0.10 
  16   0  -5   -0.07    0.14 
 -16  16  -5    0.10    0.13 
  16 -16   5   -0.20    0.13 
   0  16   5    0.11    0.13 
   3  14  -5    0.37    0.14 
  14 -17  -5    0.29    0.15 
  17  -3   5    0.29    0.15 
 -14  17   5    0.47    0.14 
  11 -17  -5    0.31    0.13 
 -17   6  -5    0.30    0.10 
   6  11  -5    0.31    0.12 
  17  -6   5    0.35    0.14 
 -11  17   5    0.26    0.12 
   9   8  -5    0.33    0.11 
 -17   9  -5    0.37    0.12 
  17  -9   5    0.24    0.14 
  -8  17   5    0.31    0.11 
 -17  12  -5    1.20    0.17 
   5 -17  -5    1.38    0.18 
  12   5  -5    1.00    0.14 
  17 -12   5    1.57    0.20 
  -5  17   5    1.11    0.22 
 -17  15  -5    1.11    0.19 
  17 -15   5    1.21    0.19 
  -2  17   5    1.30    0.17 
   5  13  -5    0.35    0.14 
  13 -18  -5    0.48    0.16 
 -13  18   5    0.70    0.16 
  18  -5   5    0.41    0.16 
 -18   8  -5    0.02    0.10 
   8  10  -5    0.37    0.12 
 -10  18   5    0.27    0.12 
  18  -8   5    0.32    0.15 
 -18  11  -5    1.83    0.19 
  11   7  -5    1.88    0.19 
  18 -11   5    1.77    0.22 
 -18  14  -5    0.54    0.15 
  18 -14   5    0.34    0.17 
  -4  18   5    0.44    0.14 
   7  12  -5   -0.18    0.11 
 -12  19   5    0.00    0.11 
  19  -7   5    0.17    0.15 
 -19  10  -5    0.65    0.15 
  10   9  -5    0.98    0.16 
  19 -10   5    0.55    0.17 
  -9  19   5    0.63    0.15 
 -19  13  -5    2.11    0.22 
  13   6  -5    1.98    0.20 
  19 -13   5    1.65    0.23 
   0   0  -6  810.07   17.10 
   0   0  -6  795.26   17.44 
   0   0   6  789.63   17.33 
   2  -1  -6  134.35    2.72 
  -1  -1  -6  133.72    2.77 
   2  -1  -6  132.79    2.74 
  -1   2  -6  132.99    2.77 
  -1   2  -6  132.30    2.74 
  -2   1   6  135.01    2.79 
   1   1   6  133.95    2.76 
  -2   1  -6  134.59    2.71 
   1   1  -6  128.99    2.70 
  -2   1  -6  133.92    2.73 
   1  -2  -6  126.13    2.72 
  -2   1  -6  129.81    2.74 
  -1   2   6  131.27    2.71 
  -1  -1   6  133.26    2.69 
  -1   2   6  132.24    2.73 
  -1  -1   6  135.15    2.69 
  -2   4  -6  106.19    2.15 
  -2  -2  -6  105.18    2.16 
   4  -2  -6  102.58    2.16 
   4  -2  -6  105.49    2.13 
  -2   4  -6  105.00    2.16 
  -2  -2  -6  105.03    2.13 
   2  -4   6  105.78    2.14 
  -4   2   6  106.32    2.16 
   2   2   6  101.53    2.15 
   0   3  -6  233.91    4.88 
  -3   0  -6  242.60    4.87 
   3  -3  -6  231.90    4.87 
  -3   0  -6  237.10    4.94 
  -3   3   6  243.59    4.96 
   0  -3   6  240.24    4.93 
  -3   3   6  238.06    4.83 
   3   0   6  236.29    4.89 
   0  -3   6  236.72    4.85 
   3   0  -6  565.32   11.32 
  -3   3  -6  545.97   11.31 
   0  -3  -6  544.54   11.36 
  -3   3  -6  549.81   11.39 
  -3   3  -6  564.90   11.34 
   0   3   6  555.92   11.35 
   0   3   6  559.26   11.30 
  -3   0   6  539.24   11.38 
  -3   0   6  556.34   11.32 
   6  -3  -6    3.39    0.08 
   6  -3  -6    3.49    0.13 
  -3  -3  -6    3.35    0.10 
  -3  -3  -6    3.45    0.12 
  -3   6  -6    3.34    0.11 
  -3   6  -6    3.17    0.12 
   3   3   6    3.21    0.12 
  -6   3   6    3.04    0.12 
   3  -6   6    3.04    0.11 
  -4  -1  -6   80.22    1.63 
   5  -4  -6   79.30    1.66 
  -4  -1  -6   79.52    1.65 
  -1   5  -6   78.83    1.65 
   1  -5   6   79.90    1.63 
   4   1   6   78.46    1.64 
  -5   4   6   77.60    1.65 
   2  -4  -6  106.28    2.18 
  -4   2  -6  108.00    2.17 
  -4   2  -6  105.43    2.18 
   2   2  -6  103.39    2.17 
   4  -2   6  106.60    2.16 
  -2   4   6  104.89    2.16 
  -2  -2   6  104.55    2.18 
  -2   4   6  105.48    2.17 
  -2  -2   6  107.45    2.16 
  -4   5  -6   15.39    0.33 
   5  -1  -6   14.94    0.33 
  -1  -4  -6   15.43    0.35 
  -1  -4  -6   15.52    0.34 
  -4   5  -6   15.16    0.36 
   1   4   6   14.42    0.35 
  -5   1   6   14.46    0.35 
   4  -5   6   14.69    0.34 
  -5   1   6   14.17    0.35 
   8  -4  -6   68.35    1.45 
   8  -4  -6   69.26    1.38 
  -4   8  -6   67.24    1.42 
  -4   8  -6   68.12    1.45 
  -4  -4  -6   68.72    1.44 
  -4  -4  -6   67.20    1.41 
   4  -8   6   67.66    1.43 
  -8   4   6   66.59    1.44 
   4   4   6   65.28    1.44 
  -5  -2  -6   17.21    0.39 
   7  -5  -6   16.07    0.40 
  -2   7  -6   15.83    0.39 
  -5  -2  -6   16.03    0.36 
  -2   7  -6   15.93    0.38 
   2  -7   6   15.39    0.37 
   5   2   6   15.74    0.39 
  -7   5   6   15.64    0.39 
   4  -5  -6   79.01    1.66 
  -5   1  -6   77.28    1.66 
  -5   1  -6   79.69    1.64 
   1   4  -6   77.96    1.65 
  -4   5   6   80.07    1.66 
   5  -1   6   80.61    1.64 
  -1  -4   6   80.98    1.63 
  -4   5   6   79.13    1.62 
  -1  -4   6   79.73    1.66 
  -5   4  -6   14.83    0.35 
  -5   4  -6   14.89    0.35 
   1  -5  -6   15.04    0.35 
   4   1  -6   14.93    0.34 
  -5   4  -6   15.28    0.33 
  -4  -1   6   14.02    0.34 
  -1   5   6   14.32    0.34 
  -1   5   6   15.03    0.34 
  -4  -1   6   14.56    0.35 
  -2  -5  -6   29.76    0.65 
   7  -2  -6   30.18    0.64 
  -5   7  -6   30.12    0.65 
   7  -2  -6   29.78    0.68 
  -5   7  -6   30.14    0.68 
  -2  -5  -6   30.52    0.67 
   2   5   6   30.32    0.68 
  -7   2   6   30.47    0.68 
   5  -7   6   30.26    0.67 
  -5  -5  -6    6.86    0.23 
  -5  -5  -6    7.22    0.21 
  10  -5  -6    7.26    0.25 
  -5  10  -6    7.18    0.24 
  -5  10  -6    7.34    0.22 
   5   5   6    7.48    0.24 
   5 -10   6    7.13    0.23 
 -10   5   6    7.16    0.24 
  -3   9  -6    4.44    0.17 
  -3   9  -6    4.20    0.16 
  -6  -3  -6    4.36    0.17 
   9  -6  -6    4.32    0.19 
  -6  -3  -6    4.33    0.14 
   6   3   6    4.45    0.17 
  -9   6   6    4.35    0.17 
   3  -9   6    4.50    0.15 
   0   6  -6   62.35    1.32 
   6  -6  -6   61.70    1.33 
  -6   0  -6   61.93    1.32 
  -6   0  -6   63.94    1.30 
   0  -6   6   61.60    1.29 
   0  -6   6   60.23    1.32 
   6   0   6   61.04    1.30 
  -6   6   6   62.58    1.32 
  -6   3  -6    3.35    0.12 
   3   3  -6    3.20    0.12 
  -6   3  -6    3.39    0.11 
   3  -6  -6    3.32    0.13 
  -3  -3   6    3.12    0.13 
  -3  -3   6    3.07    0.10 
  -3   6   6    3.07    0.11 
   6  -3   6    3.20    0.10 
  -3   6   6    2.97    0.10 
  -6   6  -6    3.09    0.10 
  -6   6  -6    3.18    0.12 
   0  -6  -6    3.03    0.13 
   6   0  -6    3.25    0.11 
  -6   0   6    3.12    0.12 
   0   6   6    3.27    0.12 
  -6   0   6    3.06    0.12 
   6  -6   6    3.41    0.13 
  -3  -6  -6    7.38    0.23 
  -6   9  -6    7.58    0.24 
   9  -3  -6    7.53    0.25 
  -3  -6  -6    7.26    0.22 
  -6   9  -6    7.75    0.21 
   9  -3  -6    7.20    0.19 
  -9   3   6    7.47    0.23 
   3   6   6    7.26    0.24 
   6  -9   6    7.66    0.23 
  -6  12  -6    6.23    0.24 
  -6  -6  -6    5.82    0.22 
  12  -6  -6    5.74    0.25 
  -6  12  -6    5.89    0.20 
 -12   6   6    6.37    0.24 
   6   6   6    5.90    0.24 
   6 -12   6    6.00    0.22 
  -4  11  -6    4.12    0.17 
  -7  -4  -6    3.87    0.15 
  -4  11  -6    4.37    0.19 
  11  -7  -6    4.24    0.21 
  -7  -4  -6    4.08    0.18 
   4 -11   6    4.05    0.17 
   7   4   6    3.71    0.17 
 -11   7   6    4.19    0.19 
  -7  -1  -6    2.87    0.11 
   8  -7  -6    3.01    0.15 
  -1   8  -6    2.81    0.13 
  -7  -1  -6    3.15    0.14 
   1  -8   6    2.81    0.11 
  -8   7   6    2.56    0.13 
   1  -8   6    2.67    0.14 
   7   1   6    2.67    0.12 
  -7   2  -6   15.61    0.39 
   5  -7  -6   16.62    0.40 
   2   5  -6   15.75    0.39 
  -7   2  -6   15.97    0.37 
   7  -2   6   16.02    0.37 
  -2  -5   6   15.99    0.36 
  -5   7   6   15.84    0.39 
  -2  -5   6   15.40    0.39 
  -5   7   6   15.76    0.35 
  -7   5  -6   30.56    0.65 
   5   2  -6   29.48    0.67 
   2  -7  -6   30.34    0.68 
  -7   5  -6   29.58    0.67 
   7  -5   6   30.39    0.68 
  -2   7   6   30.53    0.67 
  -5  -2   6   30.80    0.68 
  -2   7   6   29.47    0.66 
  -5  -2   6   29.74    0.66 
  -1  -7  -6    5.98    0.19 
  -7   8  -6    6.24    0.16 
  -7   8  -6    5.72    0.20 
   8  -1  -6    6.01    0.17 
  -1  -7  -6    5.79    0.19 
   7  -8   6    5.81    0.20 
   1   7   6    6.16    0.20 
  -8   1   6    5.73    0.19 
  -8   1   6    5.72    0.19 
  -7  11  -6   12.13    0.31 
  -7  11  -6   11.76    0.36 
  -4  -7  -6   11.81    0.34 
  11  -4  -6   11.98    0.37 
  -4  -7  -6   12.19    0.33 
   7 -11   6   12.61    0.35 
   4   7   6   12.30    0.36 
 -11   4   6   12.19    0.35 
  -7  14  -6    0.57    0.11 
  -7  -7  -6    0.58    0.10 
  14  -7  -6    0.55    0.13 
  -7  14  -6    0.60    0.09 
 -14   7   6    0.51    0.11 
   7   7   6    0.61    0.11 
   7 -14   6    0.56    0.11 
  -8  -5  -6    2.16    0.15 
  -5  13  -6    2.03    0.15 
  13  -8  -6    2.61    0.19 
  -5  13  -6    2.35    0.14 
 -13   8   6    2.12    0.16 
   8   5   6    2.29    0.16 
   5 -13   6    2.56    0.16 
  -2  10  -6    0.24    0.07 
  -8  -2  -6    0.26    0.05 
  10  -8  -6    0.25    0.09 
  -8  -2  -6    0.19    0.07 
   2 -10   6    0.22    0.10 
   2 -10   6    0.28    0.07 
 -10   8   6    0.28    0.08 
   8   2   6    0.15    0.06 
  -8   1  -6    3.18    0.12 
  -8   1  -6    3.19    0.14 
   7  -8  -6    3.03    0.15 
   1   7  -6    3.10    0.14 
  -1  -7   6    2.67    0.15 
  -1  -7   6    2.72    0.11 
  -7   8   6    2.68    0.14 
  -7   8   6    2.85    0.08 
   8  -1   6    2.86    0.12 
   4  -8  -6   67.52    1.45 
  -8   4  -6   68.21    1.44 
   4   4  -6   68.26    1.44 
  -8   4  -6   66.72    1.45 
  -4   8   6   68.17    1.44 
  -4  -4   6   68.07    1.45 
  -4  -4   6   66.88    1.42 
  -4   8   6   66.86    1.42 
   8  -4   6   68.29    1.41 
  -8   7  -6    5.70    0.15 
   1  -8  -6    5.88    0.20 
  -8   7  -6    6.15    0.20 
   7   1  -6    6.07    0.18 
  -1   8   6    5.78    0.18 
  -7  -1   6    5.68    0.19 
  -1   8   6    6.07    0.19 
   8  -7   6    5.91    0.20 
  -7  -1   6    5.40    0.19 
  -2  -8  -6    7.02    0.23 
  -2  -8  -6    7.19    0.23 
  -8  10  -6    7.28    0.20 
  10  -2  -6    7.19    0.20 
  -8  10  -6    7.45    0.25 
 -10   2   6    6.59    0.23 
   2   8   6    7.06    0.24 
   8 -10   6    6.57    0.24 
  13  -5  -6    3.36    0.21 
  -8  13  -6    3.43    0.17 
  -5  -8  -6    3.30    0.17 
  -8  13  -6    3.69    0.20 
   5   8   6    3.38    0.18 
   8 -13   6    3.42    0.18 
 -13   5   6    3.66    0.19 
  -8  -8  -6    1.06    0.13 
  -8  16  -6    0.81    0.13 
  16  -8  -6    0.62    0.15 
 -16   8   6    1.15    0.15 
   8   8   6    1.00    0.14 
  -6  15  -6    1.02    0.13 
  -9  -6  -6    0.72    0.12 
  -6  15  -6    0.64    0.10 
  15  -9  -6    0.65    0.14 
   9   6   6    0.73    0.12 
 -15   9   6    0.66    0.13 
  -9  -3  -6    6.94    0.26 
  12  -9  -6    6.96    0.27 
  -3  12  -6    7.10    0.25 
   9   3   6    7.28    0.25 
   3 -12   6    7.41    0.28 
 -12   9   6    7.30    0.27 
  -9   0  -6   26.86    0.61 
   0   9  -6   27.21    0.65 
   9  -9  -6   27.05    0.66 
  -9   0  -6   27.62    0.66 
   9   0   6   26.47    0.62 
   0  -9   6   27.67    0.65 
   0  -9   6   26.92    0.61 
  -9   9   6   26.13    0.65 
  -9   3  -6    4.25    0.16 
  -9   3  -6    4.43    0.18 
   6  -9  -6    4.19    0.18 
   3   6  -6    4.19    0.17 
  -3  -6   6    4.83    0.15 
  -6   9   6    4.43    0.17 
  -3  -6   6    4.73    0.19 
   9  -3   6    4.44    0.14 
  -6   9   6    4.53    0.13 
  -9   6  -6    7.51    0.23 
   3  -9  -6    7.33    0.24 
   6   3  -6    7.07    0.23 
  -3   9   6    7.41    0.23 
   9  -6   6    7.17    0.25 
  -6  -3   6    7.54    0.22 
  -3   9   6    7.29    0.22 
   9  -6   6    8.76    0.20 
  -6  -3   6    7.81    0.24 
  -9   9  -6    0.73    0.09 
   9   0  -6    0.92    0.08 
  -9   9  -6    0.74    0.06 
   0  -9  -6    0.77    0.09 
   0  -9  -6    0.71    0.09 
   0   9   6    0.78    0.09 
   9  -9   6    0.68    0.10 
  -9   0   6    0.59    0.08 
  -9   0   6    0.88    0.09 
  -3  -9  -6    3.74    0.18 
  -9  12  -6    3.95    0.19 
  -3  -9  -6    4.13    0.19 
  12  -3  -6    3.63    0.20 
 -12   3   6    3.93    0.18 
   3   9   6    3.83    0.19 
   9 -12   6    4.05    0.20 
  15  -6  -6    1.26    0.17 
  -6  -9  -6    1.61    0.14 
  -9  15  -6    1.58    0.17 
 -15   6   6    1.47    0.15 
   9 -15   6    1.66    0.16 
   6   9   6    1.58    0.17 
  18  -9  -6    0.30    0.16 
  -9  18  -6    0.63    0.14 
 -18   9   6    0.54    0.13 
   9   9   6    0.50    0.14 
 -10  -7  -6    1.64    0.16 
  17 -10  -6    1.55    0.20 
   7 -17   6    1.79    0.21 
 -17  10   6    1.59    0.17 
  10   7   6    1.55    0.18 
  14 -10  -6    0.74    0.14 
 -10  -4  -6    0.86    0.12 
  -4  14  -6    0.65    0.11 
 -14  10   6    0.62    0.12 
  10   4   6    0.66    0.11 
   4 -14   6    0.53    0.13 
  -1  11  -6    3.52    0.18 
 -10  -1  -6    3.43    0.14 
  11 -10  -6    3.85    0.20 
 -10  -1  -6    3.56    0.18 
 -11  10   6    3.72    0.19 
  10   1   6    3.54    0.17 
   1 -11   6    3.61    0.20 
   8 -10  -6    0.23    0.09 
   2   8  -6    0.27    0.07 
 -10   2  -6    0.23    0.08 
 -10   2  -6    0.19    0.06 
  -8  10   6    0.29    0.08 
  10  -2   6    0.20    0.06 
  -2  -8   6    0.43    0.10 
  -2  -8   6    0.28    0.05 
 -10   5  -6    7.39    0.23 
   5 -10  -6    7.06    0.24 
 -10   5  -6    7.30    0.24 
   5   5  -6    7.04    0.24 
  10  -5   6    7.06    0.19 
  -5  -5   6    7.37    0.25 
  -5  10   6    7.35    0.23 
  -5  -5   6    6.88    0.21 
  -5  10   6    6.77    0.20 
   8   2  -6    7.01    0.22 
 -10   8  -6    7.18    0.24 
   2 -10  -6    6.85    0.23 
  -8  -2   6    6.87    0.23 
  -2  10   6    6.64    0.23 
  -8  -2   6    6.96    0.23 
  10  -8   6    6.87    0.25 
  -2  10   6    7.10    0.22 
 -10  11  -6    6.12    0.24 
  11  -1  -6    6.13    0.20 
  -1 -10  -6    6.29    0.22 
  -1 -10  -6    6.47    0.23 
   1  10   6    5.84    0.23 
 -11   1   6    6.24    0.23 
  10 -11   6    6.33    0.24 
 -11   1   6    6.25    0.24 
 -10  14  -6    2.12    0.19 
  -4 -10  -6    1.83    0.14 
  14  -4  -6    1.86    0.17 
   4  10   6    1.90    0.16 
  10 -14   6    2.03    0.17 
 -14   4   6    2.02    0.16 
  17  -7  -6    3.82    0.27 
 -10  17  -6    3.92    0.25 
 -17   7   6    4.36    0.25 
   7  10   6    3.91    0.24 
  19 -11  -6   -0.11    0.15 
   8 -19   6    0.01    0.15 
  11   8   6    0.03    0.11 
 -19  11   6   -0.05    0.11 
  -5  16  -6    0.10    0.09 
  16 -11  -6    0.13    0.13 
 -11  -5  -6    0.13    0.10 
   5 -16   6    0.09    0.13 
  11   5   6    0.10    0.10 
 -16  11   6    0.11    0.11 
  -2  13  -6    5.57    0.24 
  13 -11  -6    5.37    0.27 
 -11  -2  -6    5.85    0.25 
   2 -13   6    5.59    0.27 
 -13  11   6    5.61    0.25 
  11   2   6    5.95    0.23 
  10 -11  -6    3.74    0.19 
 -11   1  -6    3.73    0.16 
 -11   1  -6    3.66    0.19 
   1  10  -6    3.55    0.18 
  -1 -10   6    3.72    0.20 
 -10  11   6    3.54    0.18 
  11  -1   6    3.61    0.16 
   7 -11  -6    3.88    0.20 
 -11   4  -6    4.13    0.17 
   4   7  -6    4.00    0.18 
 -11   4  -6    4.13    0.19 
  11  -4   6    4.16    0.14 
  -4  -7   6    4.11    0.15 
  -7  11   6    3.84    0.14 
  -7  11   6    4.08    0.18 
  -4  -7   6    4.35    0.21 
 -11   7  -6   11.66    0.34 
   7   4  -6   11.67    0.34 
   4 -11  -6   11.80    0.35 
  11  -7   6   11.76    0.37 
  -4  11   6   11.55    0.33 
  -7  -4   6   11.98    0.33 
  -7  -4   6   12.42    0.34 
  -4  11   6   11.96    0.32 
   1 -11  -6    6.11    0.23 
   1 -11  -6    5.64    0.22 
  10   1  -6    6.43    0.21 
 -11  10  -6    6.22    0.24 
  -1  11   6    6.46    0.23 
  11 -10   6    6.45    0.25 
 -10  -1   6    6.56    0.24 
 -10  -1   6    6.24    0.22 
  -2 -11  -6    2.19    0.15 
 -11  13  -6    2.05    0.17 
  13  -2  -6    2.28    0.19 
   2  11   6    2.16    0.18 
  11 -13   6    2.02    0.17 
 -13   2   6    2.28    0.16 
 -11  16  -6    1.39    0.18 
  16  -5  -6    1.07    0.18 
 -16   5   6    1.20    0.15 
   5  11   6    1.14    0.15 
 -11  19  -6    0.21    0.14 
  19  -8  -6    0.29    0.16 
 -19   8   6    0.10    0.12 
   8  11   6    0.08    0.14 
 -12  -6  -6    0.61    0.13 
  18 -12  -6    0.35    0.16 
   6 -18   6    0.33    0.17 
  12   6   6    0.65    0.13 
 -18  12   6    0.37    0.13 
  15 -12  -6    0.14    0.13 
  -3  15  -6    0.21    0.10 
 -12  -3  -6   -0.03    0.09 
 -15  12   6   -0.03    0.10 
  12   3   6   -0.06    0.08 
   3 -15   6   -0.07    0.12 
 -12   0  -6    1.55    0.14 
  12 -12  -6    1.64    0.16 
   0  12  -6    1.72    0.15 
   0 -12   6    1.96    0.17 
  12   0   6    1.80    0.13 
 -12  12   6    1.78    0.15 
   3   9  -6    7.15    0.27 
 -12   3  -6    7.08    0.27 
   9 -12  -6    7.41    0.29 
 -12   3  -6    7.02    0.24 
  -3  -9   6    7.47    0.28 
  12  -3   6    7.12    0.22 
  -9  12   6    7.44    0.26 
 -12   6  -6    5.85    0.22 
   6 -12  -6    5.88    0.24 
   6   6  -6    5.86    0.23 
  -6  -6   6    6.31    0.25 
  -6  12   6    6.12    0.23 
  -6  -6   6    6.17    0.21 
  -6  12   6    6.19    0.20 
  12  -6   6    5.97    0.26 
 -12   9  -6    3.69    0.18 
   3 -12  -6    4.05    0.19 
   9   3  -6    3.90    0.18 
  -9  -3   6    3.81    0.18 
  -3  12   6    4.07    0.18 
  -3  12   6    4.05    0.18 
  12  -9   6    3.81    0.21 
  -9  -3   6    3.68    0.17 
   0 -12  -6   16.64    0.45 
   0 -12  -6   16.19    0.45 
 -12  12  -6   16.66    0.48 
  12   0  -6   17.08    0.43 
  12 -12   6   15.75    0.47 
 -12   0   6   15.43    0.46 
   0  12   6   16.60    0.47 
 -12   0   6   16.18    0.45 
 -12  15  -6    1.64    0.18 
  15  -3  -6    1.82    0.19 
  12 -15   6    1.57    0.17 
   3  12   6    1.37    0.15 
 -15   3   6    1.69    0.16 
 -12  18  -6    1.71    0.21 
  18  -6  -6    1.66    0.21 
 -18   6   6    1.79    0.18 
   6  12   6    1.49    0.20 
  -4  17  -6    0.34    0.11 
 -13  -4  -6    0.47    0.13 
  17 -13  -6    0.51    0.17 
  13   4   6    0.58    0.12 
   4 -17   6    0.37    0.16 
 -17  13   6    0.22    0.12 
  14 -13  -6    1.53    0.18 
  -1  14  -6    1.55    0.16 
 -13  -1  -6    1.25    0.15 
   1 -14   6    1.74    0.18 
  13   1   6    1.69    0.14 
 -14  13   6    1.56    0.16 
   2  11  -6    5.72    0.25 
  11 -13  -6    5.33    0.26 
 -13   2  -6    5.47    0.21 
 -13   2  -6    5.70    0.26 
 -11  13   6    5.47    0.24 
  -2 -11   6    5.68    0.26 
 -13   5  -6    2.41    0.15 
   5   8  -6    2.54    0.17 
   8 -13  -6    2.35    0.17 
  -8  13   6    2.38    0.16 
  -5  -8   6    2.35    0.19 
   8   5  -6    3.42    0.18 
   5 -13  -6    3.38    0.19 
 -13   8  -6    3.49    0.18 
  13  -8   6    3.28    0.21 
  -5  13   6    3.33    0.17 
  -8  -5   6    3.47    0.18 
  -8  -5   6    3.26    0.16 
  -5  13   6    3.35    0.16 
  11   2  -6    2.10    0.15 
 -13  11  -6    2.06    0.16 
   2 -13  -6    2.03    0.15 
   2 -13  -6    2.03    0.17 
 -11  -2   6    2.41    0.16 
  -2  13   6    1.89    0.15 
  13 -11   6    2.33    0.19 
 -11  -2   6    1.94    0.14 
  14  -1  -6    3.11    0.22 
 -13  14  -6    2.58    0.21 
  13 -14   6    2.76    0.21 
   1  13   6    3.02    0.21 
 -14   1   6    2.75    0.18 
 -13  17  -6    0.39    0.14 
  17  -4  -6    0.33    0.15 
   4  13   6    0.39    0.13 
 -17   4   6    0.09    0.10 
 -14  -2  -6    1.09    0.16 
  -2  16  -6    1.29    0.16 
  16 -14  -6    1.03    0.18 
 -16  14   6    1.07    0.17 
   2 -16   6    1.06    0.18 
  14   2   6    1.53    0.15 
 -14   1  -6    1.73    0.17 
   1  13  -6    1.58    0.16 
  13 -14  -6    2.19    0.20 
  -1 -13   6    1.40    0.17 
 -13  14   6    1.93    0.19 
 -14   4  -6    0.60    0.12 
 -14   4  -6    0.80    0.11 
   4  10  -6    0.62    0.12 
  10 -14  -6    0.71    0.13 
  -4 -10   6    0.91    0.14 
 -10  14   6    0.80    0.13 
   7   7  -6    0.57    0.11 
   7 -14  -6    0.53    0.11 
 -14   7  -6    0.44    0.10 
  14  -7   6    0.59    0.13 
  -7  14   6    0.41    0.10 
  -7  -7   6    0.63    0.12 
 -14  10  -6    1.82    0.17 
   4 -14  -6    2.06    0.17 
  10   4  -6    1.99    0.16 
  -4  14   6    1.91    0.15 
  -4  14   6    1.86    0.15 
 -10  -4   6    1.84    0.15 
  14 -10   6    2.32    0.19 
 -10  -4   6    1.87    0.14 
 -14  13  -6    3.15    0.21 
  -1  14   6    2.92    0.20 
  14 -13   6    2.67    0.21 
 -13  -1   6    3.12    0.18 
 -13  -1   6    3.01    0.19 
  16  -2  -6    0.93    0.17 
 -14  16  -6    1.28    0.17 
 -16   2   6    0.86    0.22 
  14 -16   6    0.95    0.17 
   2  14   6    0.95    0.15 
  18 -15  -6    1.98    0.25 
 -15  -3  -6    1.40    0.19 
  -3  18  -6    1.64    0.19 
 -18  15   6    1.86    0.22 
 -15   0  -6    2.21    0.21 
  15 -15  -6    2.15    0.22 
   0  15  -6    2.07    0.19 
   0 -15   6    2.20    0.32 
 -15  15   6    2.03    0.20 
 -15   3  -6    0.02    0.10 
  12 -15  -6    0.10    0.11 
   3  12  -6   -0.07    0.09 
  -3 -12   6    0.14    0.15 
 -12  15   6    0.14    0.10 
 -15   6  -6    0.77    0.12 
   6   9  -6    0.66    0.13 
   9 -15  -6    0.73    0.14 
  -9  15   6    1.09    0.14 
  15  -6   6    0.76    0.15 
   6 -15  -6    1.61    0.16 
 -15   9  -6    1.33    0.15 
   9   6  -6    1.32    0.14 
  -6  15   6    1.64    0.15 
  -6  15   6    1.22    0.14 
  15  -9   6    1.47    0.17 
  12   3  -6    1.49    0.14 
 -15  12  -6    1.36    0.16 
   3 -15  -6    1.46    0.16 
  15 -12   6    1.62    0.18 
  -3  15   6    1.45    0.15 
 -12  -3   6    1.27    0.14 
  15   0  -6    1.79    0.19 
 -15  15  -6    1.31    0.18 
  15 -15   6    1.74    0.20 
   0  15   6    1.73    0.18 
 -15  18  -6    5.53    0.33 
  18  -3  -6    5.83    0.36 
   3  15   6    5.64    0.32 
 -16  -1  -6    1.95    0.21 
  17 -16  -6    1.67    0.23 
  -1  17  -6    1.80    0.20 
 -17  16   6    1.44    0.20 
 -16   2  -6    1.19    0.17 
   2  14  -6    1.19    0.16 
  14 -16  -6    1.22    0.19 
 -14  16   6    1.35    0.17 
   5  11  -6    0.01    0.10 
 -16   5  -6    0.17    0.10 
  11 -16  -6    0.07    0.12 
  16  -5   6    0.01    0.11 
 -11  16   6    0.21    0.11 
   8 -16  -6    0.78    0.14 
   8   8  -6    0.62    0.13 
 -16   8  -6    0.93    0.14 
  16  -8   6    0.88    0.15 
  -8  16   6    1.06    0.15 
   5 -16  -6    1.34    0.16 
 -16  11  -6    0.87    0.15 
  11   5  -6    1.07    0.14 
  -5  16   6    0.92    0.13 
  16 -11   6    1.19    0.17 
 -16  14  -6    0.94    0.15 
  16 -14   6    1.25    0.18 
 -14  -2   6    0.84    0.14 
  -2  16   6    1.09    0.15 
  17  -1  -6    3.78    0.29 
 -16  17  -6    4.27    0.29 
  16 -17   6    3.90    0.31 
   1  16   6    3.81    0.27 
   1  16  -6    1.98    0.21 
 -17   1  -6    2.36    0.22 
  16 -17  -6    1.57    0.23 
 -16  17   6    1.67    0.21 
   4  13  -6    0.32    0.13 
  13 -17  -6    0.32    0.15 
  17  -4   6    0.48    0.16 
 -13  17   6    0.39    0.13 
 -17   7  -6    1.63    0.16 
   7  10  -6    1.47    0.17 
  10 -17  -6    1.48    0.18 
 -10  17   6    1.42    0.17 
  17  -7   6    1.41    0.19 
 -17  10  -6    3.93    0.23 
  10   7  -6    3.76    0.23 
  -7  17   6    3.91    0.23 
  17 -10   6    3.85    0.27 
 -17  13  -6    0.27    0.12 
  13   4  -6    0.32    0.11 
  17 -13   6    0.27    0.15 
  -4  17   6    0.21    0.11 
 -17  16  -6    3.70    0.28 
  16   1  -6    3.59    0.28 
  -1  17   6    4.37    0.27 
  17 -16   6    4.76    0.32 
   3  15  -6    1.88    0.21 
  15 -18  -6    1.92    0.24 
  18  -3   6    1.56    0.22 
 -15  18   6    1.96    0.23 
   6  12  -6    0.64    0.15 
  12 -18  -6    0.24    0.15 
  18  -6   6    0.34    0.15 
 -12  18   6    0.41    0.14 
   9   9  -6    0.47    0.13 
 -18   9  -6    0.65    0.13 
  18  -9   6    0.67    0.17 
  -9  18   6    0.55    0.13 
   6 -18  -6    1.71    0.21 
 -18  12  -6    1.65    0.19 
  12   6  -6    1.86    0.19 
  18 -12   6    1.51    0.21 
 -18  15  -6    5.53    0.32 
  18 -15   6    5.22    0.34 
  -3  18   6    5.28    0.29 
   8  11  -6   -0.04    0.12 
  19  -8   6    0.09    0.15 
 -11  19   6    0.09    0.12 
 -19  11  -6    0.23    0.13 
  11   8  -6    0.05    0.12 
  19 -11   6    0.00    0.15 
   0   1  -7    0.01    0.02 
   1  -1  -7    0.00    0.01 
  -1   0  -7   -0.01    0.02 
   1  -1  -7    0.03    0.02 
  -1   0  -7    0.01    0.02 
   1   0   7   -0.01    0.01 
   0  -1   7    0.04    0.02 
  -1   1   7    0.01    0.02 
  -2  -1  -7   88.58    1.75 
  -1   3  -7   84.73    1.77 
  -2  -1  -7   86.61    1.78 
   3  -2  -7   86.27    1.78 
   3  -2  -7   86.91    1.75 
  -1   3  -7   85.03    1.77 
   2   1   7   85.60    1.77 
   1  -3   7   85.23    1.75 
   2   0  -7   -0.05    0.02 
  -2   2  -7    0.01    0.02 
  -2   2  -7   -0.07    0.02 
   0  -2  -7   -0.10    0.03 
   2   0  -7   -0.10    0.02 
  -2   2  -7   -0.10    0.02 
  -2   0   7   -0.10    0.03 
   0   2   7   -0.08    0.02 
   0   2   7   -0.09    0.01 
  -2   5  -7   64.21    1.35 
  -3  -2  -7   65.54    1.33 
  -2   5  -7   63.70    1.36 
  -3  -2  -7   64.81    1.36 
   5  -3  -7   63.96    1.37 
   2  -5   7   65.76    1.34 
  -5   3   7   65.95    1.37 
   3   2   7   65.63    1.36 
   2  -3  -7   84.48    1.78 
  -3   1  -7   84.82    1.78 
   1   2  -7   85.25    1.77 
  -3   1  -7   89.01    1.77 
  -1  -2   7   86.05    1.78 
  -2   3   7   87.14    1.77 
  -1  -2   7   87.31    1.75 
   3  -1   7   86.14    1.77 
  -2   3   7   86.40    1.76 
  -1  -3  -7   13.98    0.33 
   4  -1  -7   14.60    0.31 
   4  -1  -7   14.17    0.33 
  -3   4  -7   14.11    0.32 
  -3   4  -7   14.11    0.33 
  -1  -3  -7   14.43    0.31 
  -4   1   7   14.19    0.33 
   3  -4   7   14.22    0.32 
  -3   7  -7    9.02    0.24 
  -4  -3  -7    9.07    0.22 
  -4  -3  -7    8.95    0.25 
   7  -4  -7    9.00    0.26 
  -3   7  -7    8.70    0.25 
   3  -7   7    9.11    0.23 
   4   3   7    9.49    0.25 
  -7   4   7    9.45    0.25 
  -4   0  -7   -0.08    0.03 
   0   4  -7   -0.08    0.03 
  -4   0  -7   -0.05    0.02 
   4  -4  -7   -0.07    0.04 
   0  -4   7   -0.05    0.04 
   0  -4   7   -0.05    0.02 
  -4   4   7    0.02    0.01 
  -4   4   7   -0.03    0.03 
   4   0   7   -0.06    0.03 
   3   1  -7   13.84    0.32 
   1  -4  -7   13.84    0.33 
  -4   3  -7   14.03    0.31 
  -4   3  -7   14.14    0.32 
  -4   3  -7   14.10    0.33 
  -3  -1   7   14.21    0.34 
  -1   4   7   14.36    0.32 
  -1   4   7   14.41    0.32 
  -3  -1   7   14.42    0.32 
  -2  -4  -7    9.30    0.25 
   6  -2  -7    9.94    0.22 
  -2  -4  -7    9.73    0.23 
  -4   6  -7    9.73    0.26 
   6  -2  -7    9.68    0.26 
  -4   6  -7    9.58    0.24 
  -6   2   7   10.03    0.26 
   2   4   7    9.91    0.26 
   4  -6   7   10.37    0.25 
  -5  -4  -7   15.93    0.37 
   9  -5  -7   16.32    0.42 
  -5  -4  -7   15.87    0.41 
  -4   9  -7   16.08    0.39 
  -4   9  -7   16.29    0.42 
   4  -9   7   15.89    0.39 
  -9   5   7   15.83    0.41 
   5   4   7   16.10    0.41 
   6  -5  -7    8.22    0.24 
  -1   6  -7    8.70    0.23 
  -5  -1  -7    8.33    0.23 
  -5  -1  -7    8.87    0.21 
  -6   5   7    8.37    0.23 
   1  -6   7    8.34    0.20 
   1  -6   7    8.36    0.24 
   5   1   7    8.20    0.22 
  -5   2  -7   64.11    1.37 
  -5   2  -7   65.07    1.36 
   2   3  -7   63.74    1.37 
  -3   5   7   65.81    1.37 
  -2  -3   7   65.31    1.37 
  -2  -3   7   66.14    1.35 
   5  -2   7   66.73    1.36 
  -3   5   7   66.73    1.35 
   5   0  -7   -0.05    0.03 
  -5   5  -7    0.00    0.03 
  -5   5  -7   -0.02    0.02 
   0  -5  -7   -0.01    0.04 
  -5   0   7   -0.01    0.03 
   0   5   7   -0.01    0.02 
  -5   0   7    0.03    0.03 
   5  -5   7    0.04    0.04 
   0   5   7    0.00    0.03 
  -5   8  -7  100.80    2.12 
  -3  -5  -7  101.58    2.11 
  -5   8  -7  100.72    2.09 
   8  -3  -7  101.14    2.06 
   8  -3  -7   96.61    2.11 
  -3  -5  -7   99.80    2.08 
  -8   3   7  101.03    2.12 
   3   5   7  103.49    2.12 
   5  -8   7  100.86    2.10 
  11  -6  -7    1.05    0.12 
  -5  11  -7    1.23    0.12 
  -6  -5  -7    1.09    0.09 
  -6  -5  -7    1.14    0.11 
  -5  11  -7    1.12    0.09 
   5 -11   7    1.24    0.11 
 -11   6   7    1.26    0.12 
   6   5   7    1.16    0.12 
  -6  -2  -7   25.98    0.60 
  -2   8  -7   25.84    0.59 
   8  -6  -7   25.26    0.61 
  -6  -2  -7   26.55    0.57 
   2  -8   7   25.56    0.57 
   6   2   7   25.70    0.59 
  -8   6   7   24.79    0.60 
   1   5  -7    8.60    0.23 
  -6   1  -7    8.59    0.21 
   5  -6  -7    8.72    0.24 
  -6   1  -7    8.78    0.24 
  -5   6   7    8.55    0.19 
   6  -1   7    8.11    0.22 
  -1  -5   7    8.28    0.20 
  -1  -5   7    8.48    0.24 
  -5   6   7    8.01    0.23 
   4   2  -7    9.62    0.25 
   2  -6  -7   10.00    0.26 
  -6   4  -7    9.61    0.25 
  -6   4  -7    9.66    0.26 
  -6   4  -7    9.92    0.24 
  -4  -2   7   10.20    0.24 
  -2   6   7   10.22    0.25 
  -4  -2   7   10.11    0.27 
  -2   6   7   10.02    0.25 
  -1  -6  -7   10.12    0.26 
  -6   7  -7    9.87    0.28 
   7  -1  -7   10.20    0.25 
  -6   7  -7   10.25    0.24 
  -1  -6  -7    9.91    0.27 
   1   6   7    9.55    0.27 
  -7   1   7    9.99    0.27 
   6  -7   7   10.02    0.27 
  -7   1   7   10.09    0.27 
  -6  10  -7   19.50    0.46 
  -6  10  -7   20.05    0.50 
  10  -4  -7   19.44    0.50 
  10  -4  -7   19.88    0.43 
  -4  -6  -7   19.66    0.48 
  -4  -6  -7   19.47    0.46 
 -10   4   7   19.09    0.49 
   4   6   7   19.06    0.49 
   6 -10   7   19.07    0.48 
  -6  13  -7    1.58    0.12 
  13  -7  -7    1.34    0.14 
  -6  13  -7    1.74    0.15 
  -7  -6  -7    1.73    0.14 
   6 -13   7    1.74    0.14 
   7   6   7    1.35    0.13 
 -13   7   7    1.69    0.14 
  -3  10  -7   15.12    0.39 
  -7  -3  -7   14.87    0.36 
  -3  10  -7   14.67    0.40 
  -7  -3  -7   14.72    0.40 
  10  -7  -7   15.17    0.41 
   3 -10   7   14.54    0.37 
 -10   7   7   14.08    0.40 
   7   3   7   14.91    0.40 
   7  -7  -7    0.04    0.06 
  -7   0  -7    0.02    0.04 
   0   7  -7   -0.12    0.04 
  -7   0  -7    0.03    0.03 
  -7   7   7    0.04    0.05 
   0  -7   7    0.04    0.03 
   7   0   7    0.01    0.04 
   0  -7   7   -0.01    0.06 
  -7   3  -7    9.23    0.26 
  -7   3  -7    8.61    0.24 
   4  -7  -7    8.62    0.26 
   3   4  -7    8.81    0.25 
  -4   7   7    9.44    0.23 
   7  -3   7    9.33    0.23 
  -4   7   7    9.14    0.25 
  -3  -4   7    9.26    0.23 
  -3  -4   7    9.79    0.26 
  -7   6  -7    9.93    0.27 
   1  -7  -7    9.73    0.27 
  -7   6  -7   10.17    0.24 
   6   1  -7    9.92    0.26 
  -6  -1   7   10.11    0.27 
   7  -6   7   10.10    0.28 
  -1   7   7   10.34    0.26 
  -6  -1   7    9.88    0.26 
  -1   7   7    9.79    0.26 
  -7   9  -7   22.20    0.55 
   9  -2  -7   23.46    0.56 
  -2  -7  -7   22.73    0.52 
  -2  -7  -7   21.65    0.54 
   9  -2  -7   22.51    0.51 
  -7   9  -7   22.76    0.51 
   7  -9   7   22.56    0.54 
  -9   2   7   23.07    0.55 
   2   7   7   22.95    0.55 
  12  -5  -7   21.93    0.58 
  -7  12  -7   21.91    0.57 
  -7  12  -7   22.34    0.53 
  -5  -7  -7   22.04    0.55 
 -12   5   7   21.27    0.56 
   7 -12   7   22.05    0.55 
   5   7   7   21.96    0.57 
  -8  -7  -7    0.79    0.12 
  -7  15  -7    0.72    0.10 
  15  -8  -7    0.58    0.14 
  -7  15  -7    0.82    0.13 
   8   7   7    1.08    0.14 
 -15   8   7    0.63    0.12 
  -8  -4  -7    0.19    0.07 
  12  -8  -7    0.26    0.10 
  -4  12  -7    0.19    0.07 
   8   4   7    0.31    0.08 
   4 -12   7    0.12    0.07 
 -12   8   7    0.25    0.08 
  -1   9  -7    2.92    0.14 
  -8  -1  -7    2.86    0.12 
  -8  -1  -7    2.75    0.15 
   1  -9   7    2.77    0.12 
   1  -9   7    2.92    0.17 
   8   1   7    2.88    0.14 
  -9   8   7    2.98    0.15 
   2   6  -7   26.13    0.60 
   6  -8  -7   25.70    0.61 
  -8   2  -7   26.27    0.61 
  -8   2  -7   26.45    0.59 
  -6   8   7   25.49    0.60 
  -2  -6   7   25.95    0.57 
   8  -2   7   25.15    0.58 
  -2  -6   7   26.26    0.61 
  -6   8   7   25.59    0.55 
   3  -8  -7  100.22    2.12 
   5   3  -7  100.17    2.11 
  -8   5  -7  102.09    2.12 
  -8   5  -7   98.20    2.12 
  -3   8   7  101.08    2.10 
   8  -5   7  101.62    2.08 
  -3   8   7  103.54    2.11 
  -5  -3   7  100.81    2.12 
  -5  -3   7  101.47    2.10 
   8   0  -7   -0.07    0.04 
   0  -8  -7    0.03    0.06 
   0  -8  -7    0.04    0.05 
  -8   8  -7   -0.04    0.05 
  -8   8  -7    0.00    0.03 
   0   8   7   -0.02    0.05 
  -8   0   7    0.09    0.05 
   8  -8   7    0.02    0.06 
  -8   0   7    0.01    0.05 
  11  -3  -7    1.20    0.13 
  -8  11  -7    1.40    0.13 
  -8  11  -7    1.23    0.09 
  -3  -8  -7    1.21    0.11 
  -3  -8  -7    1.62    0.12 
   8 -11   7    1.20    0.12 
   3   8   7    1.56    0.13 
 -11   3   7    1.44    0.12 
  -8  14  -7    9.40    0.33 
  14  -6  -7    8.67    0.34 
  -6  -8  -7    8.99    0.30 
 -14   6   7    8.76    0.31 
   6   8   7    9.43    0.33 
   8 -14   7    8.65    0.30 
  -9  -8  -7    0.46    0.12 
  -8  17  -7    0.75    0.14 
  17  -9  -7    0.48    0.16 
 -17   9   7    0.39    0.12 
   9   8   7    0.65    0.14 
  -9  -5  -7    3.99    0.21 
  14  -9  -7    3.82    0.24 
  -5  14  -7    4.01    0.19 
 -14   9   7    3.64    0.21 
   9   5   7    4.29    0.21 
   5 -14   7    3.90    0.24 
  -9  -2  -7    6.53    0.20 
  -2  11  -7    6.88    0.23 
  -9  -2  -7    6.54    0.24 
  11  -9  -7    6.53    0.26 
   2 -11   7    6.44    0.20 
   2 -11   7    6.56    0.26 
   9   2   7    6.42    0.23 
 -11   9   7    5.94    0.23 
  -9   1  -7    2.84    0.13 
   1   8  -7    2.97    0.15 
   8  -9  -7    2.80    0.16 
  -9   1  -7    2.92    0.15 
  -1  -8   7    2.96    0.11 
   9  -1   7    2.85    0.12 
  -1  -8   7    3.00    0.17 
  -8   9   7    2.77    0.15 
  -9   4  -7   15.56    0.39 
  -9   4  -7   16.00    0.41 
   5  -9  -7   15.24    0.41 
   4   5  -7   15.57    0.40 
  -4  -5   7   16.24    0.41 
  -5   9   7   15.75    0.37 
  -5   9   7   16.00    0.41 
   9  -4   7   16.07    0.37 
  -4  -5   7   16.19    0.38 
   2  -9  -7   22.08    0.54 
  -9   7  -7   22.20    0.50 
   7   2  -7   22.57    0.53 
  -9   7  -7   21.85    0.54 
   9  -7   7   23.44    0.56 
  -2   9   7   23.30    0.54 
  -2   9   7   22.46    0.53 
  -7  -2   7   22.13    0.53 
  -7  -2   7   22.42    0.54 
  10  -1  -7    4.81    0.17 
  -1  -9  -7    5.06    0.19 
  -1  -9  -7    4.58    0.19 
  -9  10  -7    4.91    0.15 
  -9  10  -7    4.81    0.20 
   9 -10   7    4.90    0.20 
   1   9   7    4.59    0.20 
 -10   1   7    4.87    0.19 
 -10   1   7    4.59    0.19 
  13  -4  -7    1.90    0.17 
  -4  -9  -7    1.81    0.14 
  -9  13  -7    1.69    0.16 
   4   9   7    1.69    0.15 
 -13   4   7    1.57    0.14 
   9 -13   7    1.79    0.15 
  16  -7  -7    2.58    0.22 
  -7  -9  -7    2.53    0.18 
  -9  16  -7    2.65    0.21 
 -16   7   7    2.20    0.19 
   7   9   7    2.59    0.21 
  19 -10  -7    0.22    0.16 
 -19  10   7    0.42    0.13 
   9 -19   7    0.43    0.18 
  10   9   7    0.27    0.13 
  -6  16  -7    1.17    0.13 
  16 -10  -7    0.89    0.17 
 -10  -6  -7    0.77    0.13 
   6 -16   7    1.22    0.17 
  10   6   7    0.97    0.14 
 -16  10   7    0.84    0.14 
  13 -10  -7    1.22    0.14 
  -3  13  -7    1.29    0.12 
 -10  -3  -7    0.81    0.11 
 -13  10   7    0.96    0.13 
   3 -13   7    1.06    0.14 
  10   3   7    0.95    0.11 
   0  10  -7   -0.03    0.06 
 -10   0  -7    0.06    0.05 
 -10   0  -7    0.06    0.06 
  10 -10  -7   -0.02    0.09 
  10   0   7    0.02    0.06 
   0 -10   7    0.06    0.05 
 -10  10   7    0.01    0.06 
   0 -10   7    0.13    0.10 
   3   7  -7   15.03    0.40 
 -10   3  -7   15.19    0.41 
   7 -10  -7   14.90    0.41 
 -10   3  -7   15.09    0.38 
  -7  10   7   14.83    0.35 
  10  -3   7   13.81    0.36 
  -3  -7   7   14.96    0.36 
  -3  -7   7   15.21    0.41 
  -7  10   7   14.69    0.40 
   4 -10  -7   19.35    0.49 
 -10   6  -7   19.57    0.48 
   6   4  -7   19.52    0.48 
  10  -6   7   19.01    0.43 
  10  -6   7   19.10    0.50 
  -4  10   7   18.79    0.47 
  -4  10   7   19.00    0.46 
  -6  -4   7   19.39    0.49 
  -6  -4   7   19.20    0.46 
   1 -10  -7    4.48    0.19 
   1 -10  -7    4.41    0.19 
 -10   9  -7    4.72    0.20 
   9   1  -7    4.69    0.17 
  -1  10   7    4.45    0.19 
  -9  -1   7    4.62    0.18 
  10  -9   7    4.46    0.20 
  -9  -1   7    4.42    0.18 
  -2 -10  -7    0.61    0.09 
  12  -2  -7    0.71    0.12 
 -10  12  -7    0.49    0.09 
  10 -12   7    0.68    0.11 
 -12   2   7    0.64    0.10 
   2  10   7    0.60    0.10 
  15  -5  -7    1.60    0.18 
  -5 -10  -7    1.63    0.15 
 -10  15  -7    1.50    0.16 
   5  10   7    1.85    0.18 
  10 -15   7    1.94    0.17 
 -15   5   7    1.60    0.16 
 -10  18  -7    0.39    0.13 
  18  -8  -7    0.45    0.16 
 -18   8   7    0.19    0.12 
   8  10   7    0.35    0.13 
  18 -11  -7   -0.09    0.14 
 -11  -7  -7    0.23    0.13 
  11   7   7    0.02    0.11 
   7 -18   7    0.08    0.15 
 -18  11   7    0.08    0.12 
  15 -11  -7    0.58    0.14 
 -11  -4  -7    0.43    0.11 
  -4  15  -7    0.59    0.11 
  11   4   7    0.61    0.11 
   4 -15   7    0.38    0.14 
 -15  11   7    0.59    0.12 
  12 -11  -7    0.38    0.11 
  -1  12  -7    0.19    0.08 
 -11  -1  -7    0.27    0.09 
   1 -12   7    0.19    0.11 
 -12  11   7    0.39    0.09 
  11   1   7    0.34    0.08 
   9 -11  -7    6.93    0.27 
   2   9  -7    6.75    0.25 
 -11   2  -7    6.94    0.22 
 -11   2  -7    6.13    0.24 
  -9  11   7    6.68    0.25 
  -2  -9   7    6.47    0.20 
  -2  -9   7    6.77    0.26 
  11  -2   7    6.54    0.21 
   6 -11  -7    1.00    0.12 
 -11   5  -7    1.14    0.11 
 -11   5  -7    1.11    0.11 
   5   6  -7    1.15    0.11 
  11  -5   7    1.14    0.08 
  -5  -6   7    1.26    0.14 
  -5  -6   7    1.20    0.09 
  -6  11   7    1.27    0.12 
  -6  11   7    1.10    0.09 
   8   3  -7    1.32    0.11 
 -11   8  -7    1.37    0.12 
   3 -11  -7    1.31    0.13 
  -8  -3   7    1.33    0.12 
  -3  11   7    1.47    0.12 
  -8  -3   7    1.38    0.11 
  -3  11   7    1.19    0.10 
  11  -8   7    1.81    0.15 
   0 -11  -7    0.11    0.07 
   0 -11  -7   -0.05    0.08 
  11   0  -7    0.00    0.05 
 -11  11  -7    0.07    0.07 
 -11   0   7   -0.01    0.07 
 -11   0   7    0.03    0.06 
   0  11   7   -0.06    0.06 
  11 -11   7   -0.07    0.07 
  -3 -11  -7    2.31    0.16 
  14  -3  -7    1.93    0.18 
 -11  14  -7    1.98    0.17 
 -14   3   7    2.33    0.17 
  11 -14   7    2.13    0.18 
   3  11   7    2.24    0.19 
  17  -6  -7    0.41    0.15 
 -11  17  -7    0.57    0.14 
 -17   6   7    0.30    0.11 
   6  11   7    0.32    0.13 
 -12  -5  -7    0.17    0.11 
  -5  17  -7    0.56    0.12 
  17 -12  -7    0.11    0.15 
   5 -17   7    0.19    0.15 
  12   5   7    0.43    0.12 
 -17  12   7    0.38    0.12 
  -2  14  -7    0.45    0.11 
  14 -12  -7    0.39    0.13 
 -12  -2  -7    0.32    0.11 
   2 -14   7    0.35    0.13 
  12   2   7    0.39    0.10 
 -14  12   7    0.40    0.11 
   1  11  -7    0.17    0.08 
 -12   1  -7    0.29    0.10 
 -12   1  -7    0.23    0.07 
  11 -12  -7    0.36    0.11 
 -11  12   7    0.20    0.08 
  12  -1   7    0.40    0.07 
  -1 -11   7    0.22    0.11 
 -12   4  -7    0.19    0.07 
   4   8  -7    0.18    0.07 
   8 -12  -7    0.22    0.09 
 -12   4  -7    0.17    0.08 
  -4  -8   7    0.29    0.11 
  -8  12   7    0.17    0.07 
  -4  -8   7    0.12    0.05 
  12  -4   7    0.22    0.06 
   7   5  -7   21.75    0.56 
 -12   7  -7   21.85    0.56 
   5 -12  -7   21.49    0.56 
  -5  12   7   21.46    0.53 
  12  -7   7   22.16    0.58 
  -7  -5   7   22.26    0.56 
  -5  12   7   21.29    0.55 
  -7  -5   7   22.07    0.53 
   2 -12  -7    0.59    0.11 
   2 -12  -7    0.60    0.10 
 -12  10  -7    0.68    0.10 
  10   2  -7    0.57    0.09 
  12 -10   7    0.57    0.11 
 -10  -2   7    0.78    0.10 
 -10  -2   7    0.77    0.10 
  -2  12   7    0.48    0.09 
  -1 -12  -7    0.35    0.09 
 -12  13  -7    0.33    0.11 
  13  -1  -7    0.38    0.12 
 -13   1   7    0.38    0.10 
  12 -13   7    0.24    0.11 
   1  12   7    0.55    0.11 
  16  -4  -7    0.38    0.14 
 -12  16  -7    0.44    0.13 
  12 -16   7    0.44    0.13 
 -16   4   7    0.39    0.10 
   4  12   7    0.19    0.11 
  19  -7  -7    0.62    0.18 
 -12  19  -7    0.87    0.17 
   7  12   7    0.73    0.16 
 -19   7   7    0.77    0.15 
  19 -13  -7    0.13    0.17 
   6 -19   7    0.18    0.17 
 -19  13   7    0.30    0.14 
  13   6   7    0.08    0.12 
  -3  16  -7   -0.03    0.09 
 -13  -3  -7   -0.02    0.10 
  16 -13  -7    0.32    0.15 
 -16  13   7    0.27    0.12 
  13   3   7   -0.07    0.09 
   3 -16   7   -0.02    0.13 
   0  13  -7    0.12    0.10 
 -13   0  -7    0.04    0.10 
  13 -13  -7    0.07    0.11 
  13   0   7   -0.03    0.07 
   0 -13   7   -0.02    0.12 
 -13  13   7    0.11    0.09 
  10 -13  -7    1.11    0.14 
 -13   3  -7    1.09    0.11 
 -13   3  -7    1.15    0.14 
   3  10  -7    1.15    0.13 
 -10  13   7    0.88    0.12 
  -3 -10   7    1.05    0.15 
 -13   6  -7    1.56    0.13 
   6   7  -7    1.92    0.15 
   7 -13  -7    1.79    0.16 
  13  -6   7    1.60    0.16 
  -6  -7   7    1.69    0.15 
  -7  13   7    1.67    0.14 
  -6  -7   7    1.78    0.12 
   4 -13  -7    1.63    0.14 
   9   4  -7    1.74    0.14 
 -13   9  -7    1.77    0.15 
  -9  -4   7    1.58    0.14 
  -4  13   7    1.59    0.13 
  -4  13   7    1.42    0.12 
  -9  -4   7    1.66    0.13 
  13  -9   7    1.80    0.17 
  12   1  -7    0.22    0.08 
   1 -13  -7    0.31    0.11 
 -13  12  -7    0.49    0.12 
   1 -13  -7    0.40    0.10 
  13 -12   7    0.50    0.12 
 -12  -1   7    0.24    0.09 
 -12  -1   7    0.33    0.10 
  -1  13   7    0.33    0.10 
 -13  15  -7    1.30    0.16 
  15  -2  -7    1.24    0.17 
  13 -15   7    1.42    0.17 
 -15   2   7    1.05    0.14 
   2  13   7    1.41    0.16 
 -13  18  -7    0.16    0.12 
  18  -5  -7    0.05    0.15 
 -18   5   7    0.11    0.12 
   5  13   7    0.26    0.13 
  18 -14  -7    0.19    0.16 
  -4  18  -7    0.14    0.12 
 -14  -4  -7    0.31    0.14 
  14   4   7    0.19    0.12 
 -18  14   7    0.17    0.12 
   4 -18   7    0.08    0.16 
 -14  -1  -7   -0.04    0.10 
  15 -14  -7    0.22    0.14 
  -1  15  -7   -0.06    0.10 
   1 -15   7   -0.08    0.13 
 -15  14   7   -0.08    0.10 
  14   1   7    0.18    0.10 
  12 -14  -7    0.53    0.14 
 -14   2  -7    0.20    0.11 
   2  12  -7    0.40    0.10 
 -12  14   7    0.45    0.12 
  -2 -12   7    0.40    0.13 
 -14   5  -7    3.85    0.19 
   5   9  -7    3.95    0.22 
   9 -14  -7    3.82    0.22 
  -5  -9   7    4.10    0.24 
  -9  14   7    4.15    0.21 
   6 -14  -7    8.94    0.32 
   8   6  -7    8.67    0.31 
 -14   8  -7    8.60    0.31 
  -8  -6   7    9.32    0.31 
  -6  14   7    8.73    0.31 
  -6  14   7    8.88    0.28 
  -8  -6   7    8.78    0.28 
  14  -8   7    8.72    0.34 
 -14  11  -7    2.39    0.18 
  11   3  -7    2.19    0.16 
   3 -14  -7    2.27    0.17 
   3 -14  -7    2.17    0.18 
  14 -11   7    2.25    0.18 
 -11  -3   7    2.05    0.15 
  -3  14   7    2.28    0.17 
 -11  -3   7    1.91    0.15 
 -14  14  -7    0.15    0.11 
  14   0  -7   -0.11    0.11 
   0  14   7   -0.11    0.09 
  14 -14   7   -0.11    0.11 
 -14   0   7    0.21    0.10 
 -14  17  -7    0.41    0.14 
  17  -3  -7    0.36    0.15 
 -17   3   7    0.48    0.18 
   3  14   7    0.54    0.14 
  -2  17  -7    0.39    0.13 
  17 -15  -7    0.33    0.16 
 -15  -2  -7    0.42    0.14 
   2 -17   7    0.11    0.26 
 -17  15   7    0.45    0.14 
  14 -15  -7   -0.03    0.13 
   1  14  -7   -0.06    0.09 
 -15   1  -7    0.14    0.10 
  -1 -14   7   -0.15    0.13 
 -14  15   7    0.08    0.11 
   4  11  -7    0.62    0.13 
  11 -15  -7    0.18    0.12 
 -15   4  -7    0.85    0.14 
 -15   4  -7    0.65    0.11 
  -4 -11   7    0.57    0.14 
 -11  15   7    0.74    0.14 
 -15   7  -7    0.58    0.12 
   7   8  -7    0.57    0.12 
   8 -15  -7    1.01    0.15 
  15  -7   7    0.53    0.14 
  -7  -8   7    0.78    0.13 
  -8  15   7    0.74    0.12 
  10   5  -7    1.82    0.16 
 -15  10  -7    1.49    0.16 
   5 -15  -7    1.92    0.17 
  -5  15   7    1.75    0.14 
  -5  15   7    1.74    0.16 
  15 -10   7    1.98    0.19 
 -10  -5   7    1.68    0.15 
 -15  13  -7    1.37    0.17 
  13   2  -7    1.20    0.13 
 -13  -2   7    1.20    0.14 
  -2  15   7    1.00    0.14 
  15 -13   7    1.29    0.17 
  16  -1  -7    0.41    0.15 
 -15  16  -7    0.45    0.15 
   1  15   7    0.52    0.13 
  15 -16   7    0.77    0.17 
  16 -16  -7    0.12    0.15 
 -16   0  -7   -0.03    0.11 
   0  16  -7   -0.19    0.11 
 -16  16   7    0.02    0.12 
 -16   3  -7    0.03    0.11 
   3  13  -7    0.24    0.11 
  13 -16  -7    0.08    0.12 
 -13  16   7   -0.04    0.10 
   6  10  -7    1.12    0.16 
  10 -16  -7    1.16    0.16 
 -16   6  -7    1.04    0.13 
  16  -6   7    1.15    0.18 
 -10  16   7    1.05    0.14 
 -16   9  -7    2.44    0.19 
   9   7  -7    3.02    0.20 
   7 -16  -7    2.85    0.21 
  16  -9   7    2.75    0.21 
  -7  16   7    2.51    0.19 
   4 -16  -7    0.37    0.13 
  12   4  -7    0.37    0.11 
 -16  12  -7    0.30    0.11 
  16 -12   7    0.17    0.12 
 -12  -4   7    0.29    0.15 
  -4  16   7    0.41    0.11 
  15   1  -7    0.51    0.15 
 -16  15  -7    0.65    0.15 
  -1  16   7    0.62    0.14 
  16 -15   7    0.72    0.16 
 -17   2  -7    0.42    0.14 
   2  15  -7    0.41    0.14 
  15 -17  -7    0.30    0.17 
 -15  17   7    0.46    0.15 
  12 -17  -7    0.15    0.14 
   5  12  -7    0.04    0.11 
 -12  17   7    0.29    0.12 
  17  -5   7    0.25    0.15 
   9 -17  -7    0.68    0.15 
 -17   8  -7    0.41    0.12 
   8   9  -7    0.69    0.13 
  -9  17   7    0.61    0.13 
  17  -8   7    0.75    0.15 
 -17  11  -7    0.39    0.13 
  11   6  -7    0.34    0.12 
  17 -11   7    0.43    0.15 
 -17  14  -7    0.16    0.13 
  -3  17   7    0.65    0.13 
  17 -14   7    0.58    0.16 
  14 -18  -7    0.12    0.15 
   4  14  -7    0.21    0.13 
  18  -4   7   -0.04    0.14 
 -14  18   7    0.26    0.14 
  11 -18  -7   -0.09    0.12 
   7  11  -7    0.01    0.12 
  18  -7   7    0.15    0.14 
 -11  18   7    0.20    0.12 
 -18  10  -7    0.28    0.12 
  10   8  -7    0.25    0.11 
  -8  18   7    0.38    0.12 
  18 -10   7    0.33    0.16 
 -18  13  -7    0.37    0.13 
  13   5  -7    0.22    0.12 
  18 -13   7    0.01    0.15 
   6  13  -7    0.48    0.15 
 -13  19   7    0.46    0.14 
  19  -6   7    0.07    0.14 
   9  10  -7    0.25    0.13 
 -19   9  -7    0.29    0.13 
  19  -9   7    0.41    0.15 
 -10  19   7    0.40    0.13 
  12   7  -7    0.78    0.16 
 -19  12  -7    0.54    0.15 
  19 -12   7    0.76    0.19 
  -1   1  -8  186.07    3.74 
   0  -1  -8  178.61    4.89 
  -1   1  -8  180.27    3.75 
   1   0  -8  178.63    3.73 
   1   0  -8  181.42    3.74 
   1  -1   8  187.11    3.76 
   0   1   8  181.60    3.72 
   0   1   8  181.36    3.76 
  -1   0   8  181.30    3.74 
  -2   0  -8   88.40    1.82 
   0   2  -8   88.29    1.83 
  -2   0  -8   90.01    1.84 
   2  -2  -8   88.05    1.84 
  -2   2   8   90.61    1.84 
   2   0   8   90.88    1.83 
   0  -2   8   89.64    1.84 
  -2   3  -8  172.49    3.60 
   3  -1  -8  179.49    3.60 
  -1  -2  -8  177.62    3.59 
   3  -1  -8  177.20    3.61 
  -2   3  -8  175.76    3.64 
  -1  -2  -8  176.19    3.59 
  -3   1   8  176.15    3.63 
   1   2   8  172.80    3.59 
  -3  -1  -8   41.43    0.83 
  -3  -1  -8   40.63    0.86 
   4  -3  -8   38.99    0.86 
  -1   4  -8   40.24    0.86 
   1  -4   8   41.04    0.83 
  -4   3   8   40.26    0.86 
   3   1   8   40.44    0.86 
   1  -4   8   40.59    0.87 
  -3   2  -8  184.58    3.67 
  -3   2  -8  173.93    3.68 
   1  -3  -8  172.68    3.68 
   2   1  -8  176.12    3.64 
  -3   2  -8  179.14    3.64 
  -1   3   8  173.78    3.63 
  -2  -1   8  183.32    3.63 
  -2  -1   8  174.94    3.73 
  -1   3   8  184.68    3.69 
  -3   5  -8    1.64    0.07 
  -3   5  -8    1.52    0.08 
   5  -2  -8    1.57    0.05 
  -2  -3  -8    1.72    0.06 
   5  -2  -8    1.56    0.09 
  -2  -3  -8    1.61    0.08 
   2   3   8    1.32    0.08 
   3  -5   8    1.53    0.07 
  -5   2   8    1.49    0.08 
   6  -4  -8   15.49    0.39 
  -2   6  -8   14.92    0.38 
  -4  -2  -8   15.87    0.35 
  -4  -2  -8   16.22    0.39 
  -2   6  -8   15.94    0.38 
  -6   4   8   15.76    0.39 
   4   2   8   16.46    0.38 
   2  -6   8   17.34    0.36 
  -4   1  -8   42.09    0.85 
  -4   1  -8   39.60    0.86 
   3  -4  -8   39.24    0.87 
   1   3  -8   39.76    0.86 
  -1  -3   8   40.59    0.83 
  -3   4   8   39.82    0.86 
   4  -1   8   40.91    0.85 
  -1  -3   8   41.44    0.87 
  -3   4   8   40.93    0.84 
   0  -4  -8   20.53    0.46 
  -4   4  -8   20.38    0.44 
   4   0  -8   20.58    0.44 
  -4   4  -8   19.98    0.45 
  -4   0   8   20.37    0.45 
   0   4   8   19.25    0.45 
   0   4   8   20.23    0.43 
  -4   0   8   19.55    0.46 
  -4   7  -8   69.14    1.46 
   7  -3  -8   71.93    1.44 
  -3  -4  -8   70.93    1.48 
  -3  -4  -8   70.46    1.45 
   7  -3  -8   72.05    1.49 
  -4   7  -8   69.56    1.49 
   4  -7   8   68.39    1.46 
  -7   3   8   70.10    1.49 
   3   4   8   67.92    1.48 
  -5  -3  -8   39.93    0.87 
  -5  -3  -8   39.06    0.83 
  -3   8  -8   38.73    0.87 
   8  -5  -8   40.16    0.88 
  -3   8  -8   38.94    0.86 
   3  -8   8   39.07    0.84 
  -8   5   8   37.46    0.87 
   5   3   8   39.73    0.87 
  -5   0  -8   27.58    0.62 
  -5   0  -8   28.37    0.59 
   5  -5  -8   27.78    0.62 
   0   5  -8   28.01    0.62 
   0  -5   8   28.44    0.58 
   0  -5   8   27.10    0.62 
   5   0   8   27.41    0.61 
  -5   5   8   27.32    0.57 
  -5   5   8   27.35    0.62 
  -5   3  -8    1.62    0.07 
   2  -5  -8    1.51    0.09 
  -5   3  -8    1.65    0.08 
  -5   3  -8    1.66    0.07 
   3   2  -8    1.52    0.07 
  -2   5   8    1.40    0.07 
  -3  -2   8    1.49    0.06 
  -2   5   8    1.30    0.06 
  -3  -2   8    1.38    0.10 
   6  -1  -8    7.24    0.18 
  -1  -5  -8    7.87    0.21 
  -5   6  -8    7.14    0.21 
  -1  -5  -8    7.60    0.19 
  -5   6  -8    7.70    0.19 
   5  -6   8    7.60    0.20 
   1   5   8    6.85    0.20 
  -6   1   8    6.87    0.21 
   9  -4  -8   10.45    0.31 
  -5   9  -8   10.29    0.28 
  -4  -5  -8   10.97    0.27 
  -5   9  -8   10.39    0.30 
  -4  -5  -8   10.43    0.29 
   9  -4  -8   10.68    0.24 
  -9   4   8   10.91    0.30 
   4   5   8   10.75    0.30 
   5  -9   8   10.95    0.29 
  10  -6  -8    1.15    0.12 
  -6  -4  -8    1.49    0.11 
  -4  10  -8    1.38    0.10 
  -4  10  -8    1.29    0.11 
  -6  -4  -8    1.46    0.08 
   4 -10   8    1.56    0.10 
 -10   6   8    1.53    0.12 
   6   4   8    1.55    0.12 
  -6  -1  -8   11.10    0.26 
   7  -6  -8   10.67    0.30 
  -1   7  -8   10.75    0.29 
  -6  -1  -8   10.82    0.30 
  -7   6   8   10.58    0.29 
   1  -7   8   11.36    0.31 
   6   1   8   11.44    0.29 
   1  -7   8   11.28    0.26 
  -6   2  -8   15.64    0.37 
   2   4  -8   15.40    0.38 
  -6   2  -8   16.11    0.39 
   4  -6  -8   16.66    0.40 
   6  -2   8   16.09    0.37 
  -4   6   8   16.11    0.35 
  -4   6   8   15.66    0.38 
  -2  -4   8   16.65    0.35 
  -2  -4   8   16.08    0.39 
   1  -6  -8    7.15    0.21 
   5   1  -8    7.28    0.19 
  -6   5  -8    7.19    0.20 
  -6   5  -8    7.34    0.18 
  -1   6   8    6.87    0.19 
  -1   6   8    6.86    0.20 
  -5  -1   8    7.04    0.19 
  -5  -1   8    6.86    0.21 
   6  -5   8    7.19    0.21 
  -6   8  -8   18.51    0.47 
  -2  -6  -8   18.95    0.43 
   8  -2  -8   18.79    0.42 
  -6   8  -8   19.17    0.43 
  -2  -6  -8   18.87    0.46 
   8  -2  -8   19.21    0.47 
   6  -8   8   18.70    0.45 
   2   6   8   19.06    0.46 
  -8   2   8   18.91    0.46 
  -5  -6  -8    6.04    0.22 
  -6  11  -8    6.40    0.23 
  11  -5  -8    6.02    0.24 
  -5  -6  -8    6.08    0.20 
  -6  11  -8    6.25    0.20 
   6 -11   8    5.88    0.21 
   5   6   8    5.87    0.23 
 -11   5   8    5.99    0.22 
  12  -7  -8    1.20    0.13 
  -5  12  -8    1.43    0.12 
  -5  12  -8    1.61    0.14 
  -7  -5  -8    1.48    0.13 
   7   5   8    1.66    0.14 
   5 -12   8    1.52    0.12 
 -12   7   8    1.40    0.12 
  -2   9  -8   19.67    0.49 
   9  -7  -8   20.41    0.51 
  -7  -2  -8   19.69    0.50 
  -7  -2  -8   20.19    0.46 
   2  -9   8   20.11    0.46 
   2  -9   8   20.37    0.51 
   7   2   8   19.85    0.49 
  -9   7   8   20.07    0.50 
   6  -7  -8   10.82    0.30 
  -7   1  -8   11.20    0.28 
  -7   1  -8   11.11    0.30 
   1   6  -8   10.83    0.30 
   7  -1   8   11.42    0.28 
  -1  -6   8   11.39    0.31 
  -6   7   8   11.49    0.25 
  -6   7   8   11.37    0.30 
  -1  -6   8   11.21    0.26 
   4   3  -8   68.81    1.48 
  -7   4  -8   71.51    1.48 
  -7   4  -8   69.42    1.49 
   3  -7  -8   69.80    1.49 
   7  -4   8   70.61    1.46 
  -3   7   8   69.81    1.46 
  -4  -3   8   69.63    1.46 
  -3   7   8   70.83    1.48 
  -4  -3   8   70.69    1.49 
  -7   7  -8   33.07    0.74 
   0  -7  -8   32.37    0.71 
  -7   7  -8   32.91    0.69 
   0  -7  -8   32.12    0.73 
   7   0  -8   32.22    0.71 
   7  -7   8   31.82    0.73 
   0   7   8   32.52    0.73 
  -7   0   8   31.72    0.73 
  -7   0   8   31.88    0.72 
  -3  -7  -8    2.66    0.14 
  -7  10  -8    2.54    0.15 
  -3  -7  -8    2.46    0.13 
  10  -3  -8    2.26    0.16 
  -7  10  -8    2.60    0.11 
  10  -3  -8    2.39    0.10 
 -10   3   8    2.63    0.14 
   7 -10   8    2.55    0.14 
  -7  13  -8    0.12    0.08 
  13  -6  -8    0.22    0.10 
  -6  -7  -8    0.13    0.07 
  -7  13  -8    0.13    0.06 
 -13   6   8    0.09    0.07 
   7 -13   8    0.06    0.07 
   6   7   8    0.09    0.07 
  14  -8  -8    2.61    0.21 
  -6  14  -8    2.58    0.18 
  -6  14  -8    2.45    0.15 
  -8  -6  -8    3.01    0.17 
 -14   8   8    3.15    0.19 
   8   6   8    2.96    0.19 
  -8  -3  -8    1.94    0.13 
  11  -8  -8    2.00    0.17 
  -3  11  -8    2.03    0.13 
  -8  -3  -8    1.92    0.10 
   3 -11   8    2.03    0.17 
   8   3   8    2.09    0.14 
   3 -11   8    2.10    0.12 
 -11   8   8    1.82    0.14 
  -8   0  -8   28.47    0.68 
  -8   0  -8   28.56    0.64 
   0   8  -8   28.65    0.67 
   8  -8  -8   28.41    0.68 
   0  -8   8   28.33    0.63 
  -8   8   8   28.40    0.67 
   0  -8   8   29.58    0.68 
   8   0   8   28.61    0.65 
  -8   3  -8   38.61    0.88 
   5  -8  -8   38.06    0.87 
   3   5  -8   39.38    0.87 
  -8   3  -8   39.12    0.85 
  -3  -5   8   39.72    0.87 
  -5   8   8   39.08    0.83 
   8  -3   8   39.14    0.84 
  -3  -5   8   39.28    0.84 
  -5   8   8   39.71    0.87 
   6   2  -8   18.95    0.45 
   2  -8  -8   18.84    0.46 
  -8   6  -8   18.78    0.46 
  -8   6  -8   18.40    0.42 
   8  -6   8   18.35    0.46 
  -6  -2   8   18.67    0.44 
  -2   8   8   18.50    0.44 
  -2   8   8   18.74    0.44 
  -6  -2   8   19.04    0.46 
   9  -1  -8   14.40    0.35 
  -8   9  -8   14.18    0.39 
  -8   9  -8   14.68    0.34 
  -1  -8  -8   14.24    0.38 
  -1  -8  -8   14.42    0.37 
   8  -9   8   14.97    0.39 
  -9   1   8   14.45    0.38 
  -9   1   8   14.65    0.38 
   1   8   8   14.05    0.38 
  12  -4  -8   12.28    0.39 
  -4  -8  -8   12.19    0.35 
  -8  12  -8   12.53    0.38 
  -8  12  -8   12.61    0.33 
   8 -12   8   12.67    0.36 
 -12   4   8   12.18    0.36 
   4   8   8   12.65    0.38 
  -8  15  -8    2.10    0.19 
  -7  -8  -8    1.66    0.15 
  15  -7  -8    1.74    0.19 
   7   8   8    2.26    0.19 
 -15   7   8    1.68    0.16 
  16  -9  -8    0.11    0.13 
  -9  -7  -8   -0.13    0.08 
   9   7   8    0.13    0.11 
 -16   9   8    0.18    0.10 
  -4  13  -8    4.52    0.19 
  13  -9  -8    4.26    0.23 
  -9  -4  -8    3.96    0.20 
 -13   9   8    4.25    0.21 
   9   4   8    4.24    0.20 
   4 -13   8    4.57    0.24 
  10  -9  -8    3.67    0.20 
  -9  -1  -8    3.57    0.17 
  -9  -1  -8    3.55    0.14 
  -1  10  -8    3.80    0.17 
   1 -10   8    3.34    0.19 
 -10   9   8    3.26    0.17 
   1 -10   8    3.62    0.14 
   9   1   8    3.41    0.16 
   7  -9  -8   20.40    0.52 
  -9   2  -8   20.19    0.48 
  -9   2  -8   19.90    0.51 
   2   7  -8   20.02    0.50 
   9  -2   8   19.61    0.47 
  -2  -7   8   20.81    0.51 
  -7   9   8   20.11    0.50 
  -2  -7   8   20.05    0.46 
  -7   9   8   20.65    0.44 
  -9   5  -8   11.07    0.30 
   5   4  -8   10.72    0.30 
   4  -9  -8   10.67    0.31 
  -9   5  -8   10.89    0.31 
  -4   9   8   10.94    0.28 
  -4   9   8   10.68    0.30 
  -5  -4   8   11.30    0.32 
   9  -5   8   10.70    0.26 
  -5  -4   8   10.73    0.28 
  -9   8  -8   14.44    0.39 
   1  -9  -8   14.68    0.39 
  -9   8  -8   14.22    0.34 
   8   1  -8   14.33    0.36 
   9  -8   8   14.54    0.39 
  -8  -1   8   14.60    0.38 
  -1   9   8   14.71    0.38 
  -8  -1   8   14.15    0.38 
  -1   9   8   14.07    0.36 
  11  -2  -8    5.52    0.23 
  -9  11  -8    5.51    0.22 
  11  -2  -8    5.40    0.17 
  -2  -9  -8    5.67    0.21 
  -2  -9  -8    5.38    0.21 
   2   9   8    5.34    0.22 
 -11   2   8    5.43    0.21 
   9 -11   8    5.45    0.22 
  -9  14  -8    0.84    0.13 
  -5  -9  -8    0.77    0.11 
  14  -5  -8    0.86    0.14 
   5   9   8    0.83    0.13 
   9 -14   8    0.74    0.11 
 -14   5   8    0.71    0.12 
  17  -8  -8    1.25    0.19 
  -9  17  -8    1.24    0.17 
  -8  -9  -8    1.21    0.17 
   8   9   8    1.05    0.15 
 -17   8   8    1.02    0.15 
  18 -10  -8    0.01    0.14 
   8 -18   8    0.43    0.17 
  10   8   8    0.15    0.12 
 -18  10   8    0.18    0.12 
  15 -10  -8    1.34    0.17 
  -5  15  -8    1.42    0.14 
 -10  -5  -8    1.10    0.14 
   5 -15   8    1.66    0.19 
  10   5   8    1.27    0.14 
 -15  10   8    1.35    0.15 
 -10  -2  -8    2.59    0.16 
  -2  12  -8    2.60    0.16 
  12 -10  -8    2.45    0.19 
 -12  10   8    2.66    0.17 
   2 -12   8    2.15    0.18 
  10   2   8    2.60    0.15 
   9 -10  -8    3.61    0.20 
   1   9  -8    3.41    0.16 
 -10   1  -8    3.47    0.18 
 -10   1  -8    3.61    0.14 
  -1  -9   8    3.64    0.13 
  10  -1   8    3.51    0.15 
  -1  -9   8    3.72    0.19 
  -9  10   8    3.21    0.17 
 -10   4  -8    1.39    0.12 
 -10   4  -8    1.37    0.11 
   4   6  -8    1.43    0.12 
   6 -10  -8    1.57    0.13 
  -6  10   8    1.47    0.08 
  -4  -6   8    1.32    0.13 
  -6  10   8    1.51    0.11 
  -4  -6   8    1.39    0.09 
  10  -4   8    1.58    0.09 
   3 -10  -8    2.61    0.15 
 -10   7  -8    2.37    0.14 
   7   3  -8    2.60    0.13 
  10  -7   8    2.65    0.10 
  10  -7   8    2.69    0.16 
  -3  10   8    2.46    0.13 
  -7  -3   8    2.27    0.12 
  -3  10   8    2.60    0.13 
  -7  -3   8    2.41    0.15 
   0 -10  -8    4.85    0.20 
   0 -10  -8    4.85    0.20 
  10   0  -8    4.65    0.17 
 -10  10  -8    4.61    0.21 
  10 -10   8    4.85    0.21 
 -10   0   8    5.04    0.20 
   0  10   8    4.67    0.19 
 -10   0   8    4.61    0.19 
  13  -3  -8    0.29    0.11 
  -3 -10  -8    0.09    0.07 
 -10  13  -8    0.25    0.10 
  10 -13   8    0.30    0.10 
 -13   3   8    0.40    0.09 
   3  10   8    0.31    0.10 
 -10  16  -8    0.72    0.14 
  16  -6  -8    0.65    0.14 
  -6 -10  -8    0.60    0.11 
   6  10   8    0.38    0.13 
 -16   6   8    0.40    0.12 
  19  -9  -8    0.14    0.16 
 -10  19  -8    0.13    0.12 
 -19   9   8    0.24    0.13 
   9  10   8    0.04    0.13 
  -6  17  -8    0.66    0.12 
 -11  -6  -8    0.76    0.14 
  17 -11  -8    0.57    0.16 
 -17  11   8    0.77    0.15 
  11   6   8    0.63    0.13 
   6 -17   8    0.80    0.18 
 -11  -3  -8    1.80    0.16 
  14 -11  -8    2.02    0.20 
  -3  14  -8    1.84    0.16 
   3 -14   8    1.83    0.19 
 -14  11   8    2.22    0.18 
  11   3   8    2.00    0.16 
  11 -11  -8    4.11    0.21 
 -11   0  -8    4.09    0.16 
   0  11  -8    4.33    0.20 
 -11   0  -8    4.28    0.21 
 -11  11   8    4.15    0.21 
   0 -11   8    4.45    0.22 
  11   0   8    4.37    0.18 
   3   8  -8    2.10    0.15 
 -11   3  -8    1.99    0.12 
 -11   3  -8    1.84    0.14 
   8 -11  -8    1.68    0.15 
  -8  11   8    1.98    0.14 
  -3  -8   8    2.00    0.17 
  -3  -8   8    1.98    0.10 
  11  -3   8    1.99    0.11 
   5 -11  -8    6.14    0.24 
   6   5  -8    5.91    0.22 
 -11   6  -8    5.93    0.22 
  11  -6   8    6.14    0.18 
  -5  11   8    6.01    0.20 
  11  -6   8    5.74    0.25 
  -6  -5   8    6.10    0.20 
  -6  -5   8    5.85    0.24 
  -5  11   8    5.98    0.22 
 -11   9  -8    5.47    0.22 
   9   2  -8    5.25    0.20 
   2 -11  -8    4.78    0.21 
  11  -9   8    5.48    0.23 
  -9  -2   8    5.58    0.21 
  -2  11   8    5.56    0.21 
  -9  -2   8    5.29    0.20 
  -2  11   8    5.14    0.19 
  12  -1  -8    2.86    0.19 
  -1 -11  -8    2.56    0.15 
 -11  12  -8    2.66    0.18 
  12  -1  -8    2.75    0.19 
   1  11   8    2.77    0.17 
  11 -12   8    2.13    0.17 
 -12   1   8    2.53    0.16 
  -4 -11  -8    1.27    0.13 
 -11  15  -8    1.29    0.16 
  15  -4  -8    1.36    0.17 
 -15   4   8    1.43    0.15 
   4  11   8    1.42    0.16 
  11 -15   8    1.41    0.16 
  18  -7  -8    1.32    0.20 
 -11  18  -8    1.56    0.20 
   7  11   8    1.24    0.17 
 -18   7   8    1.11    0.16 
  19 -12  -8    0.64    0.18 
  12   7   8    0.43    0.14 
 -19  12   8    0.56    0.15 
   7 -19   8    0.24    0.17 
  -4  16  -8    0.33    0.10 
 -12  -4  -8    0.27    0.11 
  16 -12  -8    0.41    0.15 
 -16  12   8    0.25    0.12 
  12   4   8    0.50    0.12 
   4 -16   8    0.34    0.15 
  13 -12  -8    1.85    0.19 
 -12  -1  -8    1.65    0.16 
  -1  13  -8    1.89    0.16 
  12   1   8    1.68    0.14 
 -13  12   8    1.80    0.17 
   1 -13   8    1.69    0.17 
 -12   2  -8    2.40    0.14 
   2  10  -8    2.65    0.17 
  10 -12  -8    2.48    0.19 
 -12   2  -8    2.40    0.17 
 -10  12   8    2.65    0.17 
  -2 -10   8    2.40    0.19 
  12  -2   8    2.63    0.14 
 -12   5  -8    1.43    0.13 
   7 -12  -8    1.65    0.15 
   5   7  -8    1.52    0.13 
 -12   5  -8    1.36    0.12 
  -7  12   8    1.38    0.11 
  -5  -7   8    1.28    0.10 
  -5  -7   8    1.44    0.15 
  -7  12   8    1.45    0.13 
 -12   8  -8   12.65    0.37 
   8   4  -8   12.06    0.36 
   4 -12  -8   12.23    0.37 
  -8  -4   8   12.46    0.35 
  -4  12   8   12.41    0.36 
  -8  -4   8   12.82    0.36 
  12  -8   8   13.23    0.39 
  -4  12   8   12.68    0.35 
  11   1  -8    2.72    0.15 
   1 -12  -8    2.82    0.17 
 -12  11  -8    2.38    0.17 
   1 -12  -8    2.74    0.17 
 -11  -1   8    2.64    0.16 
 -11  -1   8    2.77    0.16 
  12 -11   8    2.46    0.18 
  -1  12   8    2.55    0.16 
  -2 -12  -8    0.67    0.11 
 -12  14  -8    0.54    0.12 
  14  -2  -8    0.51    0.13 
   2  12   8    0.59    0.12 
 -14   2   8    0.51    0.11 
  12 -14   8    0.72    0.13 
 -12  17  -8    0.34    0.12 
  17  -5  -8    0.38    0.15 
 -17   5   8    0.25    0.11 
   5  12   8    0.02    0.11 
 -13  -5  -8    0.71    0.15 
  -5  18  -8    0.57    0.13 
  18 -13  -8    0.65    0.19 
 -18  13   8    0.48    0.15 
   5 -18   8    0.32    0.17 
  13   5   8    0.58    0.14 
  -2  15  -8    1.80    0.17 
 -13  -2  -8    1.76    0.18 
  15 -13  -8    2.00    0.21 
  13   2   8    1.72    0.16 
 -15  13   8    1.89    0.19 
   2 -15   8    1.70    0.19 
  12 -13  -8    1.76    0.18 
 -13   1  -8    1.88    0.17 
   1  12  -8    1.76    0.16 
  -1 -12   8    1.55    0.17 
  13  -1   8    1.82    0.14 
 -12  13   8    1.81    0.17 
 -13   4  -8    4.24    0.19 
 -13   4  -8    3.92    0.21 
   4   9  -8    4.79    0.22 
   9 -13  -8    4.50    0.23 
  -9  13   8    4.18    0.20 
  -4  -9   8    4.24    0.22 
 -13   7  -8    0.17    0.08 
   6 -13  -8    0.11    0.09 
   7   6  -8    0.15    0.08 
  -7  -6   8    0.13    0.10 
  -6  13   8    0.11    0.07 
  -6  13   8    0.19    0.06 
  13  -7   8    0.13    0.09 
  -7  -6   8    0.15    0.07 
 -13  10  -8    0.22    0.09 
   3 -13  -8    0.15    0.09 
  10   3  -8    0.14    0.07 
 -10  -3   8    0.26    0.08 
 -10  -3   8    0.21    0.08 
  13 -10   8    0.35    0.11 
  -3  13   8    0.19    0.08 
   0 -13  -8    7.90    0.29 
 -13  13  -8    7.92    0.31 
   0  13   8    7.65    0.30 
 -13   0   8    7.91    0.29 
  13 -13   8    7.90    0.32 
  16  -3  -8    0.32    0.14 
 -13  16  -8    0.26    0.12 
  13 -16   8    0.32    0.13 
 -16   3   8    0.33    0.11 
   3  13   8    0.06    0.11 
 -13  19  -8    0.42    0.15 
  19  -6  -8    0.65    0.18 
 -19   6   8    0.50    0.14 
   6  13   8    0.38    0.15 
  17 -14  -8    0.41    0.17 
 -14  -3  -8    0.76    0.15 
  -3  17  -8    0.70    0.14 
 -17  14   8    0.66    0.15 
  14   3   8    0.68    0.13 
   3 -17   8    0.60    0.17 
  14 -14  -8    2.34    0.21 
   0  14  -8    2.07    0.18 
 -14   0  -8    1.97    0.19 
 -14  14   8    2.18    0.20 
   0 -14   8    1.98    0.20 
   3  11  -8    1.64    0.15 
 -14   3  -8    1.56    0.17 
  11 -14  -8    1.91    0.18 
 -14   3  -8    1.93    0.16 
 -11  14   8    1.91    0.17 
  -3 -11   8    1.81    0.18 
 -14   6  -8    2.56    0.16 
   8 -14  -8    2.79    0.19 
   6   8  -8    2.77    0.19 
  -8  14   8    3.00    0.18 
  14  -6   8    2.70    0.21 
  -6  -8   8    2.78    0.21 
   5 -14  -8    0.72    0.12 
   9   5  -8    0.55    0.10 
 -14   9  -8    0.70    0.11 
  -9  -5   8    0.60    0.10 
  -9  -5   8    0.52    0.09 
  -5  14   8    0.61    0.10 
  -5  14   8    0.75    0.11 
  14  -9   8    0.79    0.14 
 -14  12  -8    0.38    0.11 
  12   2  -8    0.54    0.10 
   2 -14  -8    0.41    0.10 
   2 -14  -8    0.38    0.18 
 -12  -2   8    0.75    0.12 
  -2  14   8    0.58    0.11 
  14 -12   8    0.47    0.13 
 -12  -2   8    0.65    0.10 
  15  -1  -8    0.37    0.13 
 -14  15  -8    0.17    0.11 
  14 -15   8    0.29    0.13 
   1  14   8    0.25    0.11 
 -15   1   8    0.26    0.10 
  18  -4  -8    6.17    0.35 
 -14  18  -8    6.71    0.35 
   4  14   8    5.93    0.32 
 -15  -1  -8    0.21    0.12 
  16 -15  -8    0.39    0.16 
  -1  16  -8    0.30    0.12 
 -16  15   8    0.31    0.14 
   1 -16   8    0.24    0.15 
  13 -15  -8    1.62    0.20 
 -15   2  -8    2.26    0.20 
   2  13  -8    1.91    0.18 
  -2 -13   8    2.00    0.20 
 -13  15   8    1.42    0.16 
   5  10  -8    1.31    0.15 
  10 -15  -8    1.18    0.16 
 -15   5  -8    1.60    0.14 
  -5 -10   8    1.44    0.17 
 -10  15   8    1.63    0.16 
   7 -15  -8    1.82    0.17 
   8   7  -8    1.91    0.17 
 -15   8  -8    1.82    0.16 
  15  -8   8    2.13    0.20 
  -7  15   8    2.11    0.17 
  -8  -7   8    2.03    0.17 
   4 -15  -8    1.53    0.17 
 -15  11  -8    1.28    0.15 
  11   4  -8    1.44    0.14 
   4 -15  -8    1.14    0.14 
  15 -11   8    1.31    0.16 
  -4  15   8    1.23    0.13 
 -11  -4   8    1.57    0.15 
 -11  -4   8    1.42    0.15 
  14   1  -8    0.10    0.12 
 -15  14  -8    0.24    0.12 
  15 -14   8    0.33    0.14 
  -1  15   8    0.18    0.11 
  17  -2  -8    2.55    0.24 
 -15  17  -8    2.93    0.26 
  15 -17   8    3.21    0.26 
   2  15   8    3.66    0.26 
   1  15  -8    0.44    0.13 
  15 -16  -8    0.24    0.15 
 -16   1  -8    0.49    0.14 
 -15  16   8    0.25    0.14 
   4  12  -8    0.35    0.12 
  12 -16  -8    0.33    0.14 
 -12  16   8    0.37    0.13 
   7   9  -8    0.14    0.11 
 -16   7  -8    0.09    0.09 
   9 -16  -8   -0.01    0.11 
  16  -7   8    0.23    0.13 
  -9  16   8    0.05    0.10 
   6 -16  -8    0.35    0.12 
 -16  10  -8    0.66    0.13 
  10   6  -8    0.64    0.12 
  16 -10   8    0.48    0.14 
  -6  16   8    0.49    0.11 
  13   3  -8    0.21    0.10 
 -16  13  -8    0.23    0.12 
  16 -13   8    0.05    0.12 
  -3  16   8    0.16    0.10 
 -13  -3   8    0.27    0.11 
  16   0  -8    8.00    0.37 
 -16  16  -8    8.18    0.38 
  16 -16   8    8.47    0.39 
   0  16   8    7.94    0.35 
   3  14  -8    0.58    0.15 
  14 -17  -8    0.84    0.18 
 -14  17   8    0.77    0.15 
  11 -17  -8    0.56    0.15 
   6  11  -8    0.54    0.13 
 -11  17   8    0.57    0.13 
  17  -6   8    1.02    0.17 
   8 -17  -8    1.25    0.16 
 -17   9  -8    0.98    0.14 
   9   8  -8    0.99    0.15 
  -8  17   8    1.13    0.15 
  17  -9   8    0.76    0.16 
 -17  12  -8    0.17    0.12 
  12   5  -8    0.28    0.11 
  17 -12   8    0.11    0.13 
 -17  15  -8    3.53    0.27 
  -2  17   8    3.72    0.26 
  17 -15   8    3.64    0.30 
  13 -18  -8    0.42    0.16 
   5  13  -8    0.23    0.13 
  18  -5   8    0.83    0.18 
 -13  18   8    0.56    0.14 
  10 -18  -8    0.35    0.19 
   8  10  -8    0.22    0.12 
 -18   8  -8    0.17    0.11 
 -10  18   8    0.15    0.11 
  18  -8   8    0.06    0.14 
 -18  11  -8    1.09    0.16 
  11   7  -8    1.35    0.17 
  -7  18   8    1.51    0.17 
  18 -11   8    1.37    0.20 
 -18  14  -8    5.96    0.32 
  18 -14   8    6.27    0.35 
   7  12  -8    0.38    0.14 
 -12  19   8    0.44    0.13 
  19  -7   8    0.12    0.15 
 -19  10  -8    0.25    0.12 
  10   9  -8    0.06    0.12 
  -9  19   8    0.39    0.13 
  19 -10   8    0.25    0.16 
 -19  13  -8    0.70    0.16 
  13   6  -8    0.23    0.13 
  19 -13   8    0.62    0.18 
   0   0  -9   -0.23    0.02 
   0   0  -9   -0.29    0.02 
  -1   2  -9   12.03    0.28 
   2  -1  -9   12.20    0.27 
  -1   2  -9   12.59    0.27 
   2  -1  -9   12.57    0.28 
  -1  -1  -9   12.56    0.29 
  -2   1   9   13.09    0.29 
   1  -2   9   13.09    0.29 
   1  -2  -9   12.57    0.29 
  -2   1  -9   12.33    0.28 
  -2   1  -9   12.45    0.28 
   1   1  -9   12.21    0.27 
   1   1  -9   12.32    0.28 
  -2   1  -9   12.58    0.27 
  -1  -1   9   12.85    0.29 
  -1   2   9   12.79    0.28 
  -1   2   9   13.21    0.28 
   4  -2  -9  139.20    2.80 
  -2   4  -9  134.70    2.82 
  -2  -2  -9  132.88    2.79 
  -2   4  -9  135.67    2.81 
   4  -2  -9  136.32    2.82 
  -2  -2  -9  135.57    2.82 
   2  -4   9  141.87    2.81 
   2   2   9  138.77    2.82 
  -4   2   9  141.40    2.82 
   3  -3  -9    0.04    0.03 
  -3   0  -9    0.02    0.02 
  -3   0  -9    0.03    0.03 
   0   3  -9   -0.01    0.02 
  -3   3   9    0.00    0.02 
  -3   3   9   -0.01    0.02 
   3   0   9    0.02    0.03 
   0  -3   9    0.04    0.04 
  -3   3  -9    0.02    0.03 
   0  -3  -9    0.00    0.04 
  -3   3  -9    0.02    0.02 
  -3   3  -9   -0.03    0.02 
   3   0  -9   -0.01    0.02 
   3   0  -9   -0.03    0.03 
  -3   0   9    0.07    0.04 
   0   3   9    0.01    0.02 
   0   3   9    0.04    0.03 
  -3   6  -9   20.81    0.46 
   6  -3  -9   20.85    0.48 
  -3  -3  -9   20.87    0.44 
  -3  -3  -9   20.93    0.47 
   6  -3  -9   20.75    0.43 
  -3   6  -9   20.62    0.48 
   3   3   9   18.81    0.47 
  -6   3   9   20.05    0.47 
   3  -6   9   19.43    0.45 
  -1   5  -9   44.55    0.94 
  -4  -1  -9   46.17    0.92 
  -4  -1  -9   44.15    0.95 
   5  -4  -9   45.24    0.96 
   1  -5   9   43.67    0.96 
   4   1   9   43.12    0.94 
  -5   4   9   42.69    0.95 
   1  -5   9   44.39    0.92 
  -4   2  -9  138.96    2.83 
   2   2  -9  132.13    2.83 
  -4   2  -9  134.06    2.83 
  -4   2  -9  135.70    2.84 
   2  -4  -9  138.86    2.84 
  -2  -2   9  142.39    2.81 
  -2  -2   9  138.24    2.84 
  -2   4   9  140.64    2.82 
  -2   4   9  143.18    2.83 
   5  -1  -9   17.61    0.41 
  -1  -4  -9   18.03    0.39 
  -1  -4  -9   17.65    0.42 
   5  -1  -9   17.97    0.39 
  -4   5  -9   17.81    0.41 
  -4   5  -9   18.12    0.40 
   1   4   9   17.01    0.41 
  -5   1   9   17.58    0.42 
   4  -5   9   18.14    0.40 
  -4   8  -9    3.31    0.14 
  -4  -4  -9    3.33    0.11 
   8  -4  -9    3.34    0.08 
  -4  -4  -9    3.41    0.14 
   8  -4  -9    3.43    0.15 
  -4   8  -9    3.30    0.12 
   4  -8   9    3.49    0.13 
   4   4   9    3.25    0.14 
  -8   4   9    3.47    0.14 
  -2   7  -9   22.36    0.51 
   7  -5  -9   21.89    0.53 
  -5  -2  -9   22.49    0.52 
  -5  -2  -9   22.45    0.48 
  -7   5   9   21.48    0.52 
   5   2   9   22.24    0.52 
   2  -7   9   22.69    0.49 
  -5   1  -9   46.42    0.93 
   4  -5  -9   43.76    0.95 
  -5   1  -9   43.80    0.95 
   1   4  -9   44.39    0.95 
  -4   5   9   42.85    0.94 
  -4   5   9   44.23    0.91 
  -1  -4   9   43.27    0.95 
  -1  -4   9   44.40    0.91 
   5  -1   9   44.30    0.94 
   4   1  -9   17.82    0.40 
   1  -5  -9   18.12    0.42 
  -5   4  -9   17.87    0.39 
  -5   4  -9   17.97    0.41 
  -5   4  -9   17.74    0.41 
  -1   5   9   17.51    0.40 
  -4  -1   9   17.99    0.40 
  -4  -1   9   17.77    0.42 
  -1   5   9   17.44    0.40 
  -2  -5  -9  107.33    2.27 
  -5   7  -9  109.25    2.24 
  -2  -5  -9  108.76    2.23 
   7  -2  -9  110.64    2.27 
  -5   7  -9  102.77    2.27 
   7  -2  -9  108.52    2.23 
  -7   2   9  109.81    2.27 
   5  -7   9  110.51    2.25 
   2   5   9  110.74    2.27 
  -5  10  -9    0.01    0.06 
  -5  10  -9    0.18    0.06 
  10  -5  -9    0.10    0.08 
  -5  -5  -9    0.19    0.06 
  -5  -5  -9    0.12    0.05 
 -10   5   9    0.17    0.07 
   5   5   9    0.12    0.07 
   5 -10   9    0.11    0.06 
  -3   9  -9   25.83    0.62 
   9  -6  -9   26.85    0.64 
  -6  -3  -9   26.03    0.62 
  -3   9  -9   26.11    0.61 
  -6  -3  -9   25.83    0.57 
  -9   6   9   26.46    0.63 
   6   3   9   26.92    0.62 
   3  -9   9   26.24    0.59 
  -6   0  -9   -0.01    0.04 
  -6   0  -9   -0.02    0.03 
   6  -6  -9    0.01    0.05 
   0  -6   9   -0.02    0.02 
  -6   6   9    0.03    0.03 
   6   0   9   -0.03    0.03 
   0  -6   9   -0.02    0.05 
  -6   3  -9   21.08    0.45 
   3   3  -9   20.53    0.46 
   3  -6  -9   20.12    0.47 
  -6   3  -9   20.58    0.47 
  -3  -3   9   18.76    0.47 
  -3   6   9   19.14    0.45 
   6  -3   9   19.43    0.44 
  -3   6   9   19.57    0.44 
  -3  -3   9   19.42    0.43 
   6   0  -9    0.03    0.03 
   0  -6  -9   -0.03    0.04 
  -6   6  -9    0.03    0.04 
  -6   6  -9   -0.03    0.02 
   6  -6   9    0.02    0.04 
  -6   0   9   -0.02    0.04 
   0   6   9   -0.01    0.02 
  -6   0   9    0.02    0.04 
   0   6   9    0.01    0.04 
  -6   9  -9   10.19    0.26 
   9  -3  -9    9.91    0.30 
  -3  -6  -9   10.17    0.29 
  -3  -6  -9    9.66    0.26 
  -6   9  -9    9.53    0.29 
   9  -3  -9    9.77    0.24 
   3   6   9    9.87    0.29 
   6  -9   9    9.83    0.27 
  -9   3   9    9.99    0.29 
  -6  12  -9    0.91    0.09 
  -6  12  -9    1.04    0.12 
  12  -6  -9    0.95    0.13 
  -6  -6  -9    0.92    0.11 
   6   6   9    0.72    0.11 
 -12   6   9    0.72    0.10 
   6 -12   9    0.94    0.10 
  11  -7  -9    8.85    0.31 
  -7  -4  -9    8.86    0.28 
  -4  11  -9    8.69    0.29 
  -4  11  -9    8.85    0.27 
   4 -11   9    9.10    0.26 
 -11   7   9    8.61    0.29 
   7   4   9    9.16    0.29 
   8  -7  -9    1.84    0.14 
  -7  -1  -9    1.92    0.09 
  -1   8  -9    1.85    0.10 
  -7  -1  -9    1.90    0.12 
   1  -8   9    1.94    0.09 
   1  -8   9    2.03    0.14 
  -8   7   9    1.74    0.11 
   7   1   9    1.58    0.10 
  -7   2  -9   22.13    0.50 
  -7   2  -9   22.18    0.53 
   2   5  -9   21.91    0.52 
   5  -7  -9   22.81    0.53 
  -2  -5   9   22.95    0.53 
   7  -2   9   21.56    0.50 
  -5   7   9   22.46    0.52 
  -2  -5   9   22.20    0.48 
  -5   7   9   22.24    0.48 
  -7   5  -9  108.06    2.27 
  -7   5  -9  109.14    2.24 
   5   2  -9  108.96    2.26 
   2  -7  -9  107.02    2.27 
  -7   5  -9  106.76    2.27 
  -5  -2   9  109.31    2.28 
  -2   7   9  110.88    2.26 
  -5  -2   9  107.74    2.25 
  -2   7   9  111.55    2.26 
  -1  -7  -9    4.52    0.17 
  -1  -7  -9    4.62    0.16 
  -7   8  -9    4.46    0.18 
   8  -1  -9    4.55    0.14 
  -7   8  -9    4.61    0.14 
   7  -8   9    4.74    0.17 
  -8   1   9    4.84    0.17 
   1   7   9    4.82    0.18 
  -7  11  -9   22.51    0.56 
  -4  -7  -9   21.93    0.54 
  -4  -7  -9   21.89    0.52 
  -7  11  -9   21.83    0.51 
  11  -4  -9   21.27    0.56 
 -11   4   9   20.79    0.55 
   7 -11   9   22.19    0.54 
   4   7   9   21.49    0.55 
  14  -7  -9    0.93    0.13 
  -7  14  -9    1.02    0.14 
  -7  -7  -9    1.12    0.12 
  -7  14  -9    1.17    0.11 
 -14   7   9    1.01    0.13 
   7   7   9    0.99    0.13 
  -8  -5  -9    0.21    0.08 
  -5  13  -9    0.16    0.07 
  -5  13  -9    0.22    0.07 
  13  -8  -9    0.20    0.10 
   8   5   9    0.14    0.08 
 -13   8   9    0.17    0.07 
  10  -8  -9    9.88    0.32 
  -8  -2  -9    9.89    0.26 
  -8  -2  -9    9.42    0.30 
  -2  10  -9    9.85    0.29 
   2 -10   9    9.91    0.32 
 -10   8   9    9.88    0.31 
   8   2   9   10.02    0.30 
   2 -10   9    9.98    0.26 
   1   7  -9    1.98    0.12 
  -8   1  -9    1.87    0.09 
  -8   1  -9    1.69    0.11 
   7  -8  -9    2.03    0.14 
  -7   8   9    1.74    0.06 
   8  -1   9    1.91    0.10 
  -7   8   9    1.87    0.11 
  -1  -7   9    1.89    0.14 
  -1  -7   9    1.94    0.08 
  -8   4  -9    3.51    0.14 
   4  -8  -9    3.46    0.15 
   4   4  -9    3.41    0.14 
  -8   4  -9    3.51    0.15 
  -4  -4   9    3.45    0.17 
  -4   8   9    3.33    0.12 
   8  -4   9    3.26    0.12 
  -4   8   9    3.43    0.13 
  -4  -4   9    3.46    0.12 
   1  -8  -9    4.49    0.18 
  -8   7  -9    4.51    0.14 
   7   1  -9    4.56    0.16 
  -8   7  -9    4.68    0.18 
  -7  -1   9    4.93    0.18 
  -1   8   9    4.66    0.15 
   8  -7   9    4.84    0.18 
  -1   8   9    4.52    0.17 
  -7  -1   9    4.69    0.16 
  -8  10  -9   12.32    0.31 
  10  -2  -9   12.87    0.36 
  -8  10  -9   11.80    0.35 
  10  -2  -9   12.43    0.31 
  -2  -8  -9   12.12    0.34 
  -2  -8  -9   12.20    0.32 
   2   8   9   12.26    0.35 
   8 -10   9   12.45    0.35 
 -10   2   9   12.35    0.35 
  13  -5  -9    1.63    0.16 
  -8  13  -9    1.68    0.15 
  -5  -8  -9    1.80    0.13 
  -8  13  -9    1.71    0.12 
   5   8   9    1.37    0.13 
 -13   5   9    1.53    0.14 
   8 -13   9    1.50    0.13 
  16  -8  -9    0.16    0.13 
  -8  -8  -9    0.15    0.09 
  -8  16  -9    0.09    0.09 
 -16   8   9    0.26    0.10 
   8   8   9    0.29    0.12 
  -6  15  -9    0.34    0.09 
  15  -9  -9    0.41    0.13 
  -9  -6  -9    0.40    0.11 
   6 -15   9    0.58    0.15 
   9   6   9    0.24    0.10 
 -15   9   9    0.13    0.10 
  12  -9  -9    4.13    0.22 
  -9  -3  -9    3.89    0.19 
  -3  12  -9    4.21    0.18 
   9   3   9    3.71    0.18 
 -12   9   9    3.54    0.18 
   3 -12   9    3.73    0.20 
   0   9  -9   -0.09    0.05 
   9  -9  -9    0.06    0.08 
  -9   0  -9   -0.09    0.06 
  -9   0  -9    0.01    0.04 
   9   0   9   -0.06    0.05 
   0  -9   9   -0.03    0.04 
  -9   9   9   -0.05    0.06 
   0  -9   9   -0.10    0.09 
   3   6  -9   25.89    0.63 
  -9   3  -9   26.01    0.63 
  -9   3  -9   26.47    0.61 
   6  -9  -9   26.93    0.64 
  -6   9   9   26.09    0.58 
  -3  -6   9   27.30    0.63 
  -3  -6   9   26.93    0.59 
   9  -3   9   26.91    0.60 
  -6   9   9   26.46    0.63 
   6   3  -9    9.55    0.28 
  -9   6  -9    9.82    0.28 
   3  -9  -9    9.51    0.29 
  -6  -3   9    9.71    0.26 
  -6  -3   9   10.13    0.30 
  -3   9   9    9.88    0.27 
  -3   9   9   10.22    0.27 
   9  -6   9    9.54    0.30 
   9  -6   9   10.21    0.25 
   9   0  -9   -0.05    0.04 
  -9   9  -9   -0.05    0.03 
   0  -9  -9    0.01    0.06 
  -9   9  -9   -0.08    0.06 
   0  -9  -9   -0.02    0.06 
  -9   0   9    0.04    0.06 
  -9   0   9   -0.02    0.06 
   9  -9   9    0.04    0.07 
   0   9   9   -0.09    0.05 
  -9  12  -9    2.43    0.16 
  -3  -9  -9    2.55    0.15 
  12  -3  -9    2.48    0.18 
   9 -12   9    2.65    0.16 
   3   9   9    2.58    0.17 
 -12   3   9    2.56    0.16 
  -6  -9  -9    7.68    0.28 
  15  -6  -9    7.20    0.32 
  -9  15  -9    6.98    0.30 
 -15   6   9    6.66    0.28 
   6   9   9    7.15    0.30 
  18  -9  -9    0.12    0.15 
 -18   9   9    0.12    0.11 
   9   9   9    0.18    0.12 
  17 -10  -9    0.31    0.14 
 -10  -7  -9    0.71    0.13 
  10   7   9    0.51    0.13 
 -17  10   9    0.35    0.12 
   7 -17   9    0.45    0.16 
  -4  14  -9    2.10    0.15 
 -10  -4  -9    2.24    0.18 
  14 -10  -9    2.47    0.21 
 -14  10   9    1.99    0.18 
   4 -14   9    1.93    0.19 
  10   4   9    2.34    0.17 
  -1  11  -9    8.87    0.29 
  11 -10  -9    8.45    0.31 
 -10  -1  -9    8.36    0.29 
  10   1   9    8.47    0.27 
 -11  10   9    8.00    0.29 
   1 -11   9    8.58    0.30 
   8 -10  -9    9.67    0.31 
 -10   2  -9    9.38    0.30 
 -10   2  -9    9.95    0.27 
   2   8  -9    9.68    0.30 
  10  -2   9    9.06    0.27 
  -2  -8   9   10.13    0.25 
  -2  -8   9   10.13    0.32 
  -8  10   9    9.75    0.30 
 -10   5  -9    0.12    0.06 
   5   5  -9    0.15    0.06 
   5 -10  -9    0.13    0.08 
 -10   5  -9    0.08    0.06 
  -5  10   9    0.10    0.05 
  -5  -5   9    0.10    0.09 
  -5  10   9    0.24    0.06 
  10  -5   9    0.21    0.05 
  -5  -5   9    0.08    0.05 
   8   2  -9   12.08    0.33 
 -10   8  -9   12.47    0.35 
   2 -10  -9   12.29    0.35 
 -10   8  -9   12.19    0.31 
  10  -8   9   12.16    0.35 
  -8  -2   9   12.16    0.34 
  -2  10   9   12.30    0.33 
  -8  -2   9   12.40    0.34 
  -2  10   9   12.17    0.34 
  11  -1  -9    3.56    0.20 
  -1 -10  -9    3.29    0.17 
 -10  11  -9    3.91    0.19 
  -1 -10  -9    3.44    0.17 
  11  -1  -9    3.65    0.15 
 -11   1   9    3.32    0.17 
   1  10   9    3.77    0.18 
  10 -11   9    3.27    0.18 
 -10  14  -9    0.83    0.13 
  -4 -10  -9    0.77    0.11 
  14  -4  -9    0.82    0.14 
 -14   4   9    0.93    0.13 
   4  10   9    0.72    0.13 
  10 -14   9    1.22    0.14 
 -10  17  -9    0.49    0.14 
  17  -7  -9    0.46    0.16 
 -17   7   9    0.53    0.12 
   7  10   9    0.49    0.14 
  19 -11  -9    0.30    0.16 
 -19  11   9   -0.16    0.11 
  11   8   9    0.05    0.12 
   8 -19   9    0.04    0.16 
  16 -11  -9    0.86    0.17 
  -5  16  -9    0.77    0.12 
 -11  -5  -9    0.95    0.14 
   5 -16   9    0.73    0.16 
  11   5   9    0.89    0.13 
 -16  11   9    0.52    0.13 
  -2  13  -9    0.15    0.09 
 -11  -2  -9    0.27    0.09 
  13 -11  -9    0.28    0.11 
   2 -13   9    0.13    0.12 
 -13  11   9    0.17    0.09 
  11   2   9    0.36    0.09 
 -11   1  -9    8.75    0.30 
  10 -11  -9    8.51    0.31 
   1  10  -9    9.22    0.30 
 -11   1  -9    8.48    0.25 
  11  -1   9    8.63    0.26 
  -1 -10   9    8.41    0.30 
 -10  11   9    7.89    0.28 
 -11   4  -9    8.88    0.27 
   4   7  -9    8.90    0.29 
 -11   4  -9    8.96    0.29 
   7 -11  -9    8.57    0.30 
  -4  -7   9    8.58    0.24 
  -4  -7   9    9.00    0.31 
  11  -4   9    8.37    0.24 
  -7  11   9    8.36    0.23 
  -7  11   9    9.03    0.28 
 -11   7  -9   21.80    0.55 
   7   4  -9   21.66    0.54 
   4 -11  -9   21.88    0.56 
  11  -7   9   21.57    0.56 
  -4  11   9   21.33    0.54 
  -7  -4   9   21.37    0.55 
  -4  11   9   22.23    0.53 
  -7  -4   9   21.70    0.52 
  10   1  -9    3.59    0.16 
   1 -11  -9    3.97    0.18 
   1 -11  -9    3.65    0.18 
 -11  10  -9    3.59    0.18 
 -10  -1   9    3.73    0.17 
 -10  -1   9    3.36    0.17 
  11 -10   9    3.72    0.19 
  -1  11   9    3.74    0.18 
 -11  13  -9    2.19    0.18 
  -2 -11  -9    2.65    0.17 
  13  -2  -9    2.85    0.20 
 -13   2   9    2.31    0.16 
   2  11   9    2.52    0.18 
  11 -13   9    2.46    0.18 
  16  -5  -9    1.84    0.20 
 -11  16  -9    1.08    0.15 
   5  11   9    1.21    0.16 
 -16   5   9    1.59    0.17 
  19  -8  -9    5.64    0.34 
 -11  19  -9    5.09    0.30 
   8  11   9    5.66    0.32 
 -19   8   9    5.05    0.29 
  18 -12  -9    0.53    0.17 
 -12  -6  -9    0.38    0.12 
 -18  12   9    0.68    0.15 
   6 -18   9    0.42    0.17 
  12   6   9    0.53    0.13 
  -3  15  -9    0.27    0.10 
  15 -12  -9    0.33    0.13 
 -12  -3  -9    0.17    0.10 
 -15  12   9    0.26    0.10 
   3 -15   9    0.36    0.14 
  12   3   9    0.20    0.10 
 -12   0  -9    0.04    0.09 
  12 -12  -9    0.04    0.09 
   0  12  -9    0.00    0.08 
   0 -12   9   -0.01    0.11 
  12   0   9    0.02    0.07 
 -12  12   9    0.10    0.08 
   3   9  -9    3.75    0.19 
 -12   3  -9    3.94    0.17 
   9 -12  -9    4.04    0.21 
 -12   3  -9    3.89    0.20 
  -9  12   9    3.99    0.19 
  12  -3   9    3.80    0.16 
  -3  -9   9    3.73    0.21 
 -12   6  -9    1.05    0.11 
   6 -12  -9    0.93    0.12 
   6   6  -9    1.03    0.11 
  -6  -6   9    0.93    0.13 
  -6  12   9    0.84    0.11 
  -6  12   9    0.77    0.08 
  -6  -6   9    0.99    0.09 
   9   3  -9    2.78    0.15 
 -12   9  -9    2.68    0.17 
   3 -12  -9    2.89    0.18 
  -3  12   9    2.83    0.15 
  -3  12   9    2.63    0.15 
  12  -9   9    2.28    0.16 
  -9  -3   9    2.57    0.15 
  -9  -3   9    2.70    0.16 
  12   0  -9    0.03    0.06 
   0 -12  -9    0.07    0.08 
 -12  12  -9    0.05    0.09 
 -12   0   9   -0.06    0.07 
  12 -12   9   -0.14    0.08 
   0  12   9   -0.02    0.08 
  15  -3  -9    0.29    0.13 
 -12  15  -9    0.32    0.12 
  12 -15   9    0.34    0.12 
 -15   3   9    0.40    0.11 
   3  12   9    0.37    0.12 
 -12  18  -9   -0.04    0.12 
  18  -6  -9   -0.02    0.13 
   6  12   9    0.16    0.12 
 -18   6   9    0.00    0.10 
 -13  -4  -9    0.42    0.13 
  17 -13  -9    0.14    0.15 
  -4  17  -9    0.29    0.11 
   4 -17   9    0.49    0.16 
  13   4   9    0.23    0.12 
 -17  13   9    0.28    0.13 
  14 -13  -9    0.07    0.13 
 -13  -1  -9    0.10    0.10 
  -1  14  -9    0.21    0.10 
  13   1   9    0.02    0.08 
 -14  13   9    0.18    0.11 
   1 -14   9   -0.04    0.12 
  11 -13  -9    0.03    0.11 
 -13   2  -9    0.29    0.10 
   2  11  -9    0.23    0.09 
  13  -2   9    0.15    0.07 
  -2 -11   9    0.18    0.12 
 -11  13   9    0.27    0.10 
 -13   5  -9    0.18    0.08 
   5   8  -9    0.04    0.07 
   8 -13  -9    0.18    0.10 
 -13   5  -9    0.33    0.08 
  -5  -8   9    0.14    0.11 
  -8  13   9    0.23    0.09 
   8   5  -9    1.46    0.13 
   5 -13  -9    1.69    0.15 
 -13   8  -9    1.52    0.14 
  -5  13   9    1.43    0.12 
  -8  -5   9    1.51    0.12 
  -5  13   9    1.47    0.12 
  13  -8   9    1.46    0.15 
  -8  -5   9    1.54    0.14 
 -13  11  -9    2.52    0.17 
  11   2  -9    2.28    0.15 
   2 -13  -9    2.62    0.18 
   2 -13  -9    2.33    0.17 
  -2  13   9    2.62    0.17 
  13 -11   9    2.33    0.19 
 -11  -2   9    2.60    0.16 
 -11  -2   9    2.50    0.16 
  14  -1  -9    0.69    0.14 
  -1 -13  -9    0.87    0.18 
 -13  14  -9    0.64    0.14 
  13 -14   9    0.87    0.14 
 -14   1   9    0.80    0.13 
   1  13   9    0.96    0.14 
 -13  17  -9    0.19    0.12 
  17  -4  -9    0.01    0.14 
   4  13   9    0.13    0.11 
 -17   4   9    0.09    0.11 
 -14  -2  -9    0.89    0.15 
  -2  16  -9    0.88    0.14 
  16 -14  -9    0.90    0.18 
   2 -16   9    1.00    0.18 
  14   2   9    1.02    0.14 
 -16  14   9    0.93    0.15 
 -14   1  -9    0.14    0.11 
  13 -14  -9    0.08    0.12 
   1  13  -9    0.06    0.09 
  -1 -13   9    0.01    0.12 
 -13  14   9   -0.12    0.10 
  10 -14  -9    2.36    0.20 
   4  10  -9    2.14    0.17 
 -14   4  -9    2.08    0.17 
 -14   4  -9    2.10    0.14 
 -10  14   9    2.03    0.16 
  -4 -10   9    2.22    0.20 
   7 -14  -9    0.97    0.14 
 -14   7  -9    1.25    0.13 
   7   7  -9    0.85    0.12 
  -7  -7   9    1.00    0.14 
  14  -7   9    1.00    0.15 
  -7  14   9    0.96    0.12 
   4 -14  -9    0.75    0.12 
  10   4  -9    0.79    0.11 
 -14  10  -9    0.69    0.11 
 -10  -4   9    0.80    0.11 
  14 -10   9    0.61    0.13 
  -4  14   9    0.70    0.10 
  -4  14   9    0.96    0.12 
 -10  -4   9    0.85    0.11 
 -14  13  -9    0.85    0.14 
   1 -14  -9    0.95    0.19 
 -13  -1   9    0.80    0.12 
  -1  14   9    0.88    0.14 
  14 -13   9    0.61    0.13 
 -14  16  -9    0.23    0.12 
  16  -2  -9    0.43    0.15 
   2  14   9    0.24    0.12 
 -16   2   9    0.47    0.12 
  14 -16   9   -0.02    0.11 
  -3  18  -9    0.18    0.12 
  18 -15  -9    0.20    0.17 
 -15  -3  -9    0.32    0.14 
   3 -18   9   -0.10    0.16 
 -18  15   9    0.16    0.13 
  15 -15  -9    0.15    0.14 
   0  15  -9   -0.01    0.10 
 -15   0  -9    0.03    0.11 
   0 -15   9   -0.16    0.14 
 -15  15   9    0.03    0.11 
 -15   3  -9    0.22    0.11 
  12 -15  -9    0.40    0.13 
   3  12  -9    0.32    0.11 
  -3 -12   9    0.10    0.13 
 -12  15   9    0.30    0.11 
   6   9  -9    0.34    0.11 
 -15   6  -9    0.17    0.09 
   9 -15  -9    0.26    0.12 
  15  -6   9    0.32    0.12 
  -6  -9   9    0.24    0.13 
  -9  15   9    0.10    0.10 
   6 -15  -9    7.25    0.30 
   9   6  -9    6.77    0.29 
 -15   9  -9    7.16    0.29 
  -9  -6   9    7.47    0.28 
  15  -9   9    7.24    0.32 
  -6  15   9    7.17    0.28 
  12   3  -9    0.56    0.11 
 -15  12  -9    0.44    0.12 
   3 -15  -9    0.38    0.15 
 -12  -3   9    0.45    0.10 
  15 -12   9    0.30    0.13 
  -3  15   9    0.46    0.11 
 -12  -3   9    0.32    0.10 
 -15  15  -9   -0.01    0.11 
  15   0  -9    0.18    0.13 
   0  15   9   -0.03    0.10 
  15 -15   9    0.04    0.12 
 -15  18  -9    1.96    0.23 
  18  -3  -9    1.87    0.23 
   3  15   9    1.93    0.21 
  17 -16  -9   -0.17    0.14 
  -1  17  -9    0.13    0.13 
 -16  -1  -9    0.00    0.12 
 -17  16   9   -0.04    0.12 
   2  14  -9    1.15    0.16 
  14 -16  -9    1.00    0.17 
 -16   2  -9    0.98    0.16 
 -14  16   9    1.29    0.17 
  11 -16  -9    0.70    0.15 
   5  11  -9    0.94    0.15 
 -11  16   9    0.59    0.13 
  16  -5   9    0.90    0.16 
   8   8  -9    0.31    0.11 
 -16   8  -9    0.30    0.10 
   8 -16  -9    0.35    0.12 
  16  -8   9    0.13    0.11 
  -8  16   9    0.26    0.11 
 -16  11  -9    1.38    0.16 
  11   5  -9    1.70    0.16 
  16 -11   9    1.46    0.18 
  -5  16   9    1.54    0.15 
  14   2  -9    0.29    0.13 
 -16  14  -9    0.17    0.12 
  16 -14   9    0.21    0.14 
  -2  16   9    0.34    0.11 
  17  -1  -9    0.09    0.15 
 -16  17  -9   -0.11    0.13 
  16 -17   9    0.02    0.14 
   1  16   9    0.24    0.13 
  16 -17  -9   -0.07    0.16 
   1  16  -9   -0.04    0.12 
 -17   1  -9   -0.24    0.11 
 -16  17   9    0.16    0.13 
  13 -17  -9    0.45    0.16 
   4  13  -9    0.21    0.12 
 -13  17   9    0.15    0.12 
  10 -17  -9    0.62    0.15 
 -17   7  -9    0.36    0.11 
   7  10  -9    0.49    0.13 
  17  -7   9    0.40    0.14 
 -10  17   9    0.29    0.12 
 -17  10  -9    0.26    0.12 
  10   7  -9    0.49    0.13 
  -7  17   9    0.48    0.12 
  17 -10   9    0.66    0.15 
 -17  13  -9    0.03    0.11 
  13   4  -9    0.02    0.09 
  17 -13   9    0.12    0.14 
  -4  17   9    0.02    0.10 
 -17  16  -9    0.08    0.14 
  17 -16   9    0.06    0.15 
  -1  17   9    0.25    0.13 
   3  15  -9    0.19    0.13 
  15 -18  -9    0.09    0.17 
  18  -3   9    0.17    0.15 
 -15  18   9    0.49    0.15 
  12 -18  -9    0.67    0.17 
   6  12  -9    0.67    0.15 
 -12  18   9    0.73    0.15 
  18  -6   9    0.57    0.17 
 -18   9  -9    0.03    0.10 
   9   9  -9    0.00    0.10 
  -9  18   9   -0.07    0.09 
  18  -9   9   -0.03    0.13 
 -18  12  -9    0.08    0.12 
  12   6  -9    0.31    0.12 
  18 -12   9    0.00    0.14 
 -18  15  -9    2.14    0.23 
  18 -15   9    2.02    0.24 
  -3  18   9    2.00    0.20 
   8  11  -9   -0.05    0.11 
  19  -8   9   -0.14    0.13 
 -11  19   9    0.14    0.12 
  11   8  -9    5.61    0.30 
 -19  11  -9    5.07    0.29 
  19 -11   9    5.08    0.33 
  -8  19   9    5.08    0.28 
  -1   0 -10   11.27    0.24 
   0   1 -10   10.81    0.23 
   1  -1 -10   10.67    0.24 
   1  -1 -10   11.06    0.24 
  -1   0 -10   10.73    0.24 
   0   1 -10   10.55    0.24 
   1   0  10   10.35    0.23 
  -1   1  10   10.38    0.24 
   0  -1  10   10.68    0.25 
  -1   3 -10    2.46    0.08 
   3  -2 -10    2.39    0.06 
   2   1  10    2.11    0.08 
   1  -3  10    2.27    0.10 
  -3   2  10    2.44    0.09 
   1  -3  10    2.34    0.06 
   0  -2 -10  114.27    2.36 
  -2   2 -10  115.70    2.34 
  -2   2 -10  116.78    2.35 
  -2   2 -10  111.37    2.35 
   2   0 -10  113.68    2.36 
   2   0 -10  115.44    2.35 
   0   2  10  116.97    2.35 
  -2   0  10  113.63    2.36 
   0   2  10  116.29    2.35 
   5  -3 -10   35.11    0.77 
  -3  -2 -10   36.29    0.73 
  -2   5 -10   34.99    0.76 
   5  -3 -10   35.65    0.73 
  -2   5 -10   35.01    0.77 
  -3  -2 -10   36.28    0.77 
   3   2  10   35.15    0.77 
  -5   3  10   34.55    0.77 
   2  -5  10   36.14    0.74 
   2  -3 -10    2.27    0.10 
  -3   1 -10    2.79    0.07 
   1   2 -10    2.35    0.08 
  -3   1 -10    2.52    0.09 
   1   2 -10    2.42    0.06 
  -1  -2  10    2.49    0.11 
  -2   3  10    2.46    0.07 
  -2   3  10    2.39    0.08 
  -3   4 -10   12.38    0.28 
  -1  -3 -10   11.95    0.30 
   4  -1 -10   12.34    0.27 
  -3   4 -10   12.25    0.29 
   4  -1 -10   11.67    0.29 
   3  -4  10   12.92    0.28 
   1   3  10   12.39    0.29 
  -4   1  10   12.72    0.30 
  -3   7 -10    7.07    0.20 
  -4  -3 -10    7.19    0.21 
   7  -4 -10    6.77    0.22 
  -4  -3 -10    7.07    0.17 
  -3   7 -10    6.99    0.21 
   4   3  10    6.61    0.21 
  -7   4  10    6.62    0.21 
   3  -7  10    6.70    0.18 
   0   4 -10  166.54    3.43 
  -4   0 -10  164.79    3.43 
   4  -4 -10  167.52    3.43 
  -4   0 -10  168.26    3.41 
   0  -4  10  169.84    3.40 
   4   0  10  170.08    3.42 
   0  -4  10  164.77    3.43 
  -4   4  10  166.10    3.43 
  -4   4  10  166.77    3.40 
   1  -4 -10   12.04    0.30 
   3   1 -10   12.15    0.28 
  -4   3 -10   11.80    0.29 
  -4   3 -10   12.27    0.29 
  -4   3 -10   12.15    0.28 
  -3  -1  10   12.67    0.30 
  -1   4  10   12.25    0.28 
  -1   4  10   12.47    0.28 
  -2  -4 -10   27.67    0.62 
  -4   6 -10   27.94    0.60 
  -2  -4 -10   27.51    0.58 
   6  -2 -10   27.66    0.62 
  -4   6 -10   26.41    0.62 
   6  -2 -10   27.79    0.58 
   4  -6  10   27.60    0.60 
   2   4  10   27.65    0.62 
  -6   2  10   27.70    0.62 
   9  -5 -10    2.19    0.14 
  -5  -4 -10    2.12    0.09 
  -4   9 -10    2.15    0.12 
  -5  -4 -10    2.19    0.12 
  -4   9 -10    2.13    0.11 
   4  -9  10    2.04    0.11 
   5   4  10    1.96    0.12 
  -9   5  10    2.27    0.12 
   6  -5 -10    5.75    0.19 
  -5  -1 -10    5.86    0.14 
  -1   6 -10    5.40    0.17 
  -5  -1 -10    5.75    0.18 
   1  -6  10    5.50    0.19 
   5   1  10    5.44    0.17 
  -6   5  10    5.78    0.18 
   1  -6  10    5.74    0.14 
  -5   2 -10   36.01    0.78 
   3  -5 -10   36.44    0.79 
   2   3 -10   34.61    0.78 
  -5   2 -10   36.64    0.77 
  -2  -3  10   35.12    0.79 
  -2  -3  10   36.16    0.75 
   5  -2  10   36.06    0.77 
  -3   5  10   37.08    0.78 
  -3   5  10   36.15    0.76 
   5   0 -10   25.03    0.54 
   5   0 -10   24.45    0.53 
   0  -5 -10   24.53    0.55 
  -5   5 -10   24.25    0.53 
  -5   5 -10   24.54    0.55 
   5  -5  10   23.44    0.54 
  -5   0  10   23.70    0.55 
   0   5  10   23.83    0.52 
   0   5  10   23.07    0.54 
  -3  -5 -10   14.47    0.33 
   8  -3 -10   14.43    0.38 
  -3  -5 -10   13.86    0.36 
  -5   8 -10   14.08    0.37 
  -5   8 -10   14.64    0.35 
   8  -3 -10   14.49    0.32 
  -8   3  10   13.94    0.37 
   5  -8  10   14.25    0.35 
   3   5  10   14.15    0.37 
  -5  11 -10    3.96    0.18 
  11  -6 -10    4.03    0.20 
  -6  -5 -10    3.71    0.17 
  -5  11 -10    3.81    0.16 
   6   5  10    3.47    0.18 
   5 -11  10    3.67    0.16 
 -11   6  10    3.61    0.17 
  -6  -2 -10   21.55    0.52 
   8  -6 -10   22.50    0.53 
  -6  -2 -10   21.42    0.47 
  -2   8 -10   21.52    0.51 
   2  -8  10   21.55    0.48 
   2  -8  10   21.56    0.53 
  -8   6  10   21.32    0.52 
   6   2  10   21.09    0.51 
  -6   1 -10    5.40    0.18 
   5  -6 -10    5.72    0.19 
  -6   1 -10    5.56    0.15 
   1   5 -10    5.50    0.17 
  -5   6  10    5.56    0.17 
  -5   6  10    5.71    0.14 
  -1  -5  10    5.70    0.14 
  -1  -5  10    5.70    0.19 
   6  -1  10    5.82    0.17 
  -6   4 -10   27.53    0.59 
  -6   4 -10   27.54    0.61 
   2  -6 -10   27.23    0.62 
   4   2 -10   26.75    0.60 
  -6   4 -10   26.06    0.61 
  -2   6  10   27.47    0.60 
  -4  -2  10   28.15    0.62 
  -2   6  10   27.12    0.60 
  -4  -2  10   27.65    0.59 
   7  -1 -10   14.32    0.36 
   7  -1 -10   13.93    0.33 
  -6   7 -10   13.79    0.36 
  -1  -6 -10   14.06    0.33 
  -6   7 -10   14.60    0.33 
  -1  -6 -10   14.39    0.36 
  -7   1  10   14.05    0.36 
   1   6  10   14.11    0.36 
   6  -7  10   13.81    0.35 
  -6  10 -10    3.41    0.13 
  -6  10 -10    3.15    0.15 
  -4  -6 -10    3.03    0.15 
  -4  -6 -10    3.04    0.13 
  10  -4 -10    3.43    0.18 
 -10   4  10    2.82    0.15 
   6 -10  10    3.25    0.15 
   4   6  10    2.78    0.15 
  13  -7 -10    1.24    0.14 
  -6  13 -10    1.50    0.14 
  -6  13 -10    1.36    0.11 
  -7  -6 -10    1.51    0.13 
   7   6  10    1.62    0.14 
 -13   7  10    0.95    0.12 
  -3  10 -10   10.80    0.31 
  -7  -3 -10   11.13    0.32 
  -7  -3 -10   10.70    0.27 
  10  -7 -10   10.78    0.34 
   7   3  10   11.07    0.32 
   3 -10  10   11.43    0.29 
   3 -10  10   10.57    0.34 
 -10   7  10   10.79    0.32 
   7  -7 -10   13.51    0.37 
  -7   0 -10   13.38    0.36 
   0   7 -10   13.46    0.36 
  -7   0 -10   14.44    0.33 
   0  -7  10   14.26    0.37 
   7   0  10   13.77    0.35 
  -7   7  10   13.54    0.36 
   0  -7  10   14.47    0.32 
   4  -7 -10    7.23    0.22 
  -7   3 -10    7.22    0.22 
   3   4 -10    7.04    0.21 
  -7   3 -10    7.15    0.20 
   7  -3  10    6.82    0.19 
  -4   7  10    6.94    0.18 
  -3  -4  10    6.76    0.18 
  -3  -4  10    7.31    0.22 
  -4   7  10    7.00    0.20 
   1  -7 -10   13.99    0.36 
   6   1 -10   13.91    0.34 
  -7   6 -10   13.85    0.32 
  -7   6 -10   14.10    0.35 
  -1   7  10   13.40    0.33 
  -6  -1  10   13.86    0.34 
  -1   7  10   13.74    0.34 
  -6  -1  10   14.28    0.36 
   7  -6  10   13.54    0.35 
   9  -2 -10    4.67    0.19 
  -2  -7 -10    4.42    0.16 
  -2  -7 -10    4.56    0.18 
  -7   9 -10    4.57    0.15 
  -7   9 -10    4.35    0.18 
   9  -2 -10    4.24    0.14 
  -9   2  10    4.37    0.18 
   2   7  10    4.41    0.18 
   7  -9  10    4.51    0.17 
  -7  12 -10    1.42    0.11 
  -7  12 -10    1.44    0.14 
  12  -5 -10    1.42    0.15 
  -5  -7 -10    1.42    0.12 
   7 -12  10    1.30    0.12 
 -12   5  10    1.43    0.14 
   5   7  10    1.17    0.13 
  -7  15 -10    1.68    0.14 
  15  -8 -10    1.45    0.17 
  -8  -7 -10    1.88    0.16 
  -7  15 -10    1.74    0.17 
 -15   8  10    1.67    0.16 
   8   7  10    1.78    0.17 
  12  -8 -10    0.53    0.11 
  -4  12 -10    0.42    0.08 
  -8  -4 -10    0.46    0.09 
   4 -12  10    0.33    0.11 
   8   4  10    0.38    0.09 
 -12   8  10    0.54    0.10 
  -8  -1 -10    6.67    0.23 
   9  -8 -10    6.79    0.25 
  -8  -1 -10    6.74    0.19 
  -1   9 -10    6.98    0.23 
   1  -9  10    7.45    0.20 
   8   1  10    7.22    0.23 
  -9   8  10    7.21    0.24 
   1  -9  10    7.11    0.25 
  -8   2 -10   21.76    0.49 
   2   6 -10   21.49    0.52 
   6  -8 -10   21.45    0.53 
  -8   2 -10   21.79    0.53 
  -2  -6  10   21.58    0.47 
  -2  -6  10   20.96    0.52 
   8  -2  10   21.70    0.50 
  -6   8  10   21.53    0.52 
  -6   8  10   21.25    0.47 
   5   3 -10   14.19    0.36 
  -8   5 -10   14.35    0.36 
   3  -8 -10   13.90    0.37 
  -8   5 -10   14.60    0.37 
  -5  -3  10   14.30    0.38 
   8  -5  10   13.87    0.33 
  -3   8  10   14.36    0.35 
  -3   8  10   14.09    0.35 
  -5  -3  10   14.24    0.34 
  -8   8 -10   14.68    0.35 
   0  -8 -10   14.80    0.39 
   0  -8 -10   15.01    0.37 
   8   0 -10   14.58    0.36 
  -8   8 -10   14.98    0.39 
  -8   0  10   14.71    0.39 
   0   8  10   14.54    0.38 
   8  -8  10   14.89    0.39 
  -8   0  10   14.78    0.38 
  -8  11 -10    1.63    0.13 
  11  -3 -10    1.66    0.14 
  -3  -8 -10    1.63    0.13 
  -8  11 -10    1.58    0.10 
   3   8  10    1.61    0.14 
 -11   3  10    1.47    0.13 
   8 -11  10    1.60    0.13 
  14  -6 -10    1.12    0.15 
  -8  14 -10    1.16    0.15 
  -8  14 -10    1.30    0.13 
  -6  -8 -10    0.99    0.12 
   6   8  10    1.07    0.14 
 -14   6  10    1.00    0.13 
  -9  -8 -10   -0.02    0.09 
  17  -9 -10   -0.01    0.13 
   9   8  10    0.10    0.11 
 -17   9  10    0.19    0.12 
  -5  14 -10    2.24    0.15 
  14  -9 -10    2.19    0.20 
  -9  -5 -10    2.16    0.16 
 -14   9  10    2.46    0.18 
   5 -14  10    2.33    0.21 
   9   5  10    2.61    0.18 
  -9  -2 -10    2.93    0.16 
  11  -9 -10    2.97    0.18 
  -2  11 -10    2.76    0.15 
 -11   9  10    2.83    0.16 
   9   2  10    3.28    0.16 
   2 -11  10    2.99    0.18 
  -9   1 -10    6.95    0.24 
  -9   1 -10    7.31    0.21 
   8  -9 -10    6.96    0.26 
   1   8 -10    7.36    0.24 
  -1  -8  10    7.28    0.26 
   9  -1  10    6.87    0.22 
  -8   9  10    7.20    0.24 
  -1  -8  10    7.24    0.19 
   5  -9 -10    1.79    0.14 
  -9   4 -10    1.97    0.12 
  -9   4 -10    2.10    0.11 
   4   5 -10    2.05    0.11 
  -4  -5  10    1.94    0.15 
  -5   9  10    1.81    0.11 
   9  -4  10    2.08    0.10 
  -4  -5  10    2.01    0.09 
  -5   9  10    2.05    0.09 
   2  -9 -10    4.65    0.19 
   7   2 -10    4.32    0.16 
  -9   7 -10    4.48    0.14 
  -9   7 -10    4.26    0.17 
  -2   9  10    4.11    0.15 
  -2   9  10    4.41    0.16 
   9  -7  10    3.86    0.18 
  -7  -2  10    4.20    0.18 
  -7  -2  10    4.25    0.16 
  10  -1 -10    2.48    0.16 
  -1  -9 -10    2.75    0.15 
  -9  10 -10    2.75    0.11 
  -1  -9 -10    2.81    0.15 
  10  -1 -10    2.86    0.12 
  -9  10 -10    2.88    0.16 
 -10   1  10    2.98    0.15 
   9 -10  10    3.09    0.16 
   1   9  10    2.85    0.16 
  -9  13 -10    5.03    0.24 
  13  -4 -10    5.05    0.25 
  -4  -9 -10    5.18    0.22 
   9 -13  10    5.22    0.23 
 -13   4  10    5.06    0.22 
   4   9  10    5.45    0.24 
  -9  16 -10   -0.04    0.09 
  16  -7 -10    0.04    0.11 
  -7  -9 -10    0.07    0.09 
 -16   7  10    0.07    0.10 
   7   9  10    0.09    0.11 
  19 -10 -10    0.00    0.15 
  10   9  10    0.06    0.12 
   9 -19  10    0.06    0.16 
 -19  10  10   -0.07    0.11 
  16 -10 -10    0.36    0.15 
  -6  16 -10    0.17    0.09 
 -10  -6 -10    0.27    0.11 
 -16  10  10    0.24    0.11 
  10   6  10    0.02    0.10 
   6 -16  10    0.23    0.14 
  -3  13 -10    1.71    0.14 
 -10  -3 -10    1.48    0.14 
  13 -10 -10    1.13    0.14 
   3 -13  10    1.54    0.16 
  10   3  10    1.44    0.13 
 -13  10  10    1.25    0.14 
   0  10 -10   12.77    0.37 
 -10   0 -10   12.87    0.38 
  10 -10 -10   13.00    0.40 
 -10   0 -10   12.66    0.33 
   0 -10  10   13.46    0.39 
 -10  10  10   12.27    0.37 
  10   0  10   12.53    0.35 
 -10   3 -10   11.00    0.30 
 -10   3 -10   11.03    0.33 
   3   7 -10   10.54    0.32 
   7 -10 -10   10.66    0.33 
  -3  -7  10   10.89    0.27 
  -7  10  10   10.93    0.27 
  10  -3  10   10.90    0.29 
  -3  -7  10   10.90    0.33 
  -7  10  10   11.17    0.32 
 -10   6 -10    2.91    0.15 
   6   4 -10    3.05    0.15 
 -10   6 -10    3.11    0.15 
   4 -10 -10    3.08    0.17 
  -6  -4  10    3.06    0.17 
  -6  -4  10    2.88    0.13 
  10  -6  10    3.00    0.12 
  -4  10  10    3.22    0.14 
  -4  10  10    3.06    0.13 
 -10   9 -10    2.70    0.16 
   9   1 -10    2.92    0.14 
   1 -10 -10    3.02    0.15 
   1 -10 -10    2.64    0.15 
  10  -9  10    2.62    0.16 
  -1  10  10    2.81    0.15 
  -9  -1  10    2.74    0.16 
  -9  -1  10    2.83    0.15 
  12  -2 -10    1.05    0.13 
  -2 -10 -10    0.81    0.10 
 -10  12 -10    0.76    0.10 
  10 -12  10    0.99    0.12 
 -12   2  10    0.95    0.11 
   2  10  10    0.85    0.12 
  15  -5 -10    0.53    0.15 
  -5 -10 -10    0.52    0.11 
 -10  15 -10    0.59    0.12 
 -15   5  10    0.67    0.12 
   5  10  10    0.40    0.13 
 -10  18 -10    0.56    0.14 
  18  -8 -10    0.13    0.15 
   8  10  10    0.67    0.15 
 -18   8  10    0.33    0.12 
 -11  -7 -10    0.04    0.11 
  18 -11 -10    0.02    0.15 
 -18  11  10    0.01    0.12 
  11   7  10    0.29    0.12 
   7 -18  10    0.15    0.16 
 -11  -4 -10    0.05    0.09 
  -4  15 -10    0.02    0.08 
  15 -11 -10   -0.14    0.10 
 -15  11  10   -0.10    0.09 
  11   4  10   -0.02    0.09 
   4 -15  10   -0.06    0.12 
 -11  -1 -10    1.89    0.16 
  -1  12 -10    1.81    0.14 
  12 -11 -10    1.95    0.18 
 -12  11  10    1.74    0.15 
   1 -12  10    1.73    0.17 
  11   1  10    1.96    0.14 
   9 -11 -10    3.33    0.20 
 -11   2 -10    3.05    0.14 
   2   9 -10    3.08    0.17 
 -11   2 -10    3.10    0.17 
  11  -2  10    3.03    0.14 
  -2  -9  10    3.28    0.19 
  -9  11  10    3.21    0.17 
 -11   5 -10    3.81    0.16 
 -11   5 -10    3.62    0.18 
   6 -11 -10    3.70    0.19 
   5   6 -10    3.95    0.18 
  -5  -6  10    3.64    0.14 
  -6  11  10    3.66    0.14 
  -6  11  10    3.91    0.17 
  -5  -6  10    3.84    0.21 
  11  -5  10    3.69    0.14 
   3 -11 -10    1.66    0.14 
 -11   8 -10    1.76    0.13 
   8   3 -10    1.81    0.12 
  -3  11  10    1.66    0.11 
  11  -8  10    1.42    0.14 
  -8  -3  10    1.66    0.12 
  -3  11  10    1.59    0.12 
  -8  -3  10    1.60    0.13 
   0 -11 -10    5.20    0.22 
 -11  11 -10    5.21    0.23 
   0 -11 -10    5.35    0.21 
  11   0 -10    5.14    0.19 
  11 -11  10    5.39    0.23 
   0  11  10    5.64    0.23 
 -11   0  10    5.50    0.22 
  14  -3 -10    0.46    0.12 
  -3 -11 -10    0.58    0.10 
 -11  14 -10    0.49    0.12 
 -14   3  10    0.52    0.11 
  11 -14  10    0.45    0.11 
   3  11  10    0.44    0.11 
 -11  17 -10    0.42    0.14 
  17  -6 -10    0.24    0.14 
   6  11  10    0.62    0.14 
 -17   6  10    0.39    0.12 
 -12  -5 -10    0.65    0.13 
  17 -12 -10    0.55    0.16 
  -5  17 -10    0.30    0.11 
 -17  12  10    0.46    0.13 
  12   5  10    0.53    0.13 
   5 -17  10    0.71    0.17 
  -2  14 -10    1.56    0.15 
 -12  -2 -10    2.31    0.19 
  14 -12 -10    2.17    0.21 
   2 -14  10    1.84    0.19 
 -14  12  10    1.92    0.18 
  12   2  10    1.57    0.15 
 -12   1 -10    1.95    0.16 
   1  11 -10    1.95    0.16 
  11 -12 -10    2.10    0.18 
  12  -1  10    2.07    0.13 
  -1 -11  10    2.19    0.18 
 -11  12  10    1.92    0.15 
   8 -12 -10    0.46    0.11 
 -12   4 -10    0.36    0.08 
   4   8 -10    0.43    0.09 
 -12   4 -10    0.52    0.10 
  -8  12  10    0.48    0.10 
  -4  -8  10    0.40    0.12 
  12  -4  10    0.54    0.07 
   7   5 -10    1.34    0.12 
   5 -12 -10    1.50    0.14 
 -12   7 -10    1.27    0.12 
  -7  -5  10    1.36    0.14 
  12  -7  10    1.35    0.14 
  -7  -5  10    1.39    0.11 
  -5  12  10    1.25    0.10 
  -5  12  10    1.31    0.12 
  10   2 -10    0.98    0.10 
 -12  10 -10    0.93    0.11 
   2 -12 -10    0.90    0.11 
   2 -12 -10    0.80    0.11 
  -2  12  10    0.86    0.10 
  12 -10  10    0.96    0.13 
 -10  -2  10    1.04    0.11 
 -10  -2  10    1.01    0.11 
  13  -1 -10    2.43    0.19 
  -1 -12 -10    2.53    0.17 
 -12  13 -10    2.46    0.20 
  12 -13  10    2.15    0.18 
   1  12  10    2.70    0.19 
 -13   1  10    2.63    0.17 
 -12  16 -10    0.90    0.15 
  16  -4 -10    1.04    0.16 
   4  12  10    0.83    0.15 
 -16   4  10    1.00    0.14 
  19  -7 -10    0.96    0.19 
 -12  19 -10    1.15    0.19 
   7  12  10    0.78    0.16 
 -19   7  10    0.93    0.16 
  -3  16 -10    0.86    0.14 
  16 -13 -10    1.09    0.18 
 -13  -3 -10    0.72    0.14 
 -16  13  10    0.64    0.15 
   3 -16  10    0.68    0.17 
  13   3  10    1.08    0.14 
  13 -13 -10    3.35    0.24 
   0  13 -10    3.24    0.20 
 -13   0 -10    3.12    0.21 
   0 -13  10    3.02    0.23 
  13   0  10    3.51    0.19 
 -13  13  10    3.72    0.22 
  10 -13 -10    1.57    0.16 
 -13   3 -10    1.59    0.16 
 -13   3 -10    1.41    0.12 
   3  10 -10    1.33    0.14 
  -3 -10  10    1.46    0.16 
 -10  13  10    1.69    0.16 
 -13   6 -10    1.51    0.13 
   7 -13 -10    1.14    0.14 
   6   7 -10    1.65    0.14 
  -6  -7  10    1.69    0.16 
  -7  13  10    1.26    0.13 
   9   4 -10    5.10    0.21 
 -13   9 -10    4.96    0.23 
   4 -13 -10    5.33    0.24 
  13  -9  10    4.97    0.24 
  -9  -4  10    5.10    0.21 
  -9  -4  10    5.46    0.22 
  -4  13  10    5.25    0.21 
  -4  13  10    5.13    0.21 
   1 -13 -10    2.61    0.18 
  12   1 -10    2.60    0.16 
 -13  12 -10    2.47    0.19 
 -12  -1  10    2.73    0.17 
  13 -12  10    2.44    0.19 
  -1  13  10    2.77    0.18 
  15  -2 -10    0.10    0.12 
 -13  15 -10    0.20    0.12 
   2  13  10   -0.02    0.10 
  13 -15  10   -0.01    0.10 
 -15   2  10    0.15    0.10 
  18  -5 -10    0.37    0.17 
 -13  18 -10    0.53    0.15 
   5  13  10    0.71    0.15 
 -18   5  10    0.43    0.13 
  18 -14 -10    0.42    0.18 
 -14  -4 -10    0.86    0.16 
  -4  18 -10    0.57    0.14 
 -18  14  10    0.59    0.16 
   4 -18  10    0.69    0.18 
  14   4  10    0.62    0.14 
  -1  15 -10    1.05    0.14 
 -14  -1 -10    0.87    0.15 
  15 -14 -10    1.01    0.18 
   1 -15  10    1.02    0.18 
 -15  14  10    1.11    0.15 
  14   1  10    0.89    0.13 
 -14   2 -10    1.90    0.19 
   2  12 -10    2.07    0.18 
  12 -14 -10    2.07    0.20 
  -2 -12  10    1.89    0.19 
 -12  14  10    2.00    0.18 
 -14   5 -10    2.12    0.15 
   9 -14 -10    2.48    0.20 
   5   9 -10    2.20    0.17 
 -14   5 -10    2.31    0.18 
  -9  14  10    2.35    0.17 
  -5  -9  10    2.63    0.22 
   8   6 -10    1.24    0.13 
   6 -14 -10    1.29    0.14 
 -14   8 -10    1.17    0.13 
  -6  14  10    1.03    0.12 
  -6  14  10    1.07    0.11 
  14  -8  10    1.04    0.16 
  -8  -6  10    1.37    0.14 
   3 -14 -10    0.45    0.11 
   3 -14 -10    0.34    0.11 
 -14  11 -10    0.31    0.11 
  11   3 -10    0.25    0.09 
 -11  -3  10    0.49    0.10 
  -3  14  10    0.41    0.10 
 -11  -3  10    0.54    0.10 
  14 -11  10    0.48    0.13 
 -14  14 -10    9.61    0.37 
  14   0 -10    9.89    0.37 
   0  14  10    9.94    0.36 
 -14   0  10   10.24    0.35 
  14 -14  10   10.00    0.38 
  17  -3 -10    0.71    0.17 
 -14  17 -10    0.85    0.17 
   3  14  10    0.82    0.16 
 -17   3  10    0.95    0.15 
  17 -15 -10    0.20    0.17 
 -15  -2 -10    0.31    0.13 
  -2  17 -10    0.25    0.13 
   2 -17  10    0.06    0.17 
 -17  15  10    0.22    0.13 
   1  14 -10    0.87    0.14 
  14 -15 -10    0.80    0.16 
 -15   1 -10    0.99    0.15 
  -1 -14  10    0.84    0.17 
 -14  15  10    0.96    0.16 
   4  11 -10   -0.08    0.09 
 -15   4 -10   -0.17    0.09 
  11 -15 -10    0.10    0.12 
  -4 -11  10    0.05    0.12 
 -11  15  10    0.00    0.09 
 -15   7 -10    1.49    0.15 
   7   8 -10    1.53    0.15 
   8 -15 -10    1.64    0.17 
  -8  15  10    1.80    0.16 
  -7  -8  10    1.75    0.17 
  15  -7  10    1.52    0.18 
  10   5 -10    0.63    0.12 
 -15  10 -10    0.57    0.12 
   5 -15 -10    0.80    0.13 
  15 -10  10    0.72    0.15 
  -5  15  10    0.51    0.10 
  -5  15  10    0.42    0.10 
 -10  -5  10    0.67    0.11 
 -15  13 -10    0.15    0.11 
  -2  15  10   -0.06    0.09 
 -13  -2  10    0.05    0.08 
  15 -13  10   -0.10    0.11 
  16  -1 -10    0.23    0.15 
 -15  16 -10    0.08    0.11 
   1  15  10    0.19    0.12 
  15 -16  10    0.21    0.14 
 -16   0 -10   -0.20    0.10 
   0  16 -10   -0.03    0.11 
  16 -16 -10    0.16    0.15 
 -16  16  10   -0.02    0.11 
 -16   3 -10    1.28    0.17 
  13 -16 -10    1.05    0.18 
   3  13 -10    0.97    0.16 
 -13  16  10    0.99    0.16 
 -16   6 -10    0.11    0.09 
   6  10 -10    0.23    0.11 
  10 -16 -10    0.13    0.12 
  16  -6  10    0.18    0.13 
 -10  16  10    0.34    0.11 
   9   7 -10    0.15    0.10 
 -16   9 -10    0.11    0.10 
   7 -16 -10    0.16    0.11 
  -7  16  10    0.11    0.10 
  16  -9  10    0.20    0.12 
 -16  12 -10    1.04    0.15 
  12   4 -10    0.89    0.13 
  -4  16  10    0.98    0.13 
  16 -12  10    0.91    0.16 
 -16  15 -10    0.41    0.14 
  15   1 -10    0.37    0.14 
  16 -15  10    0.35    0.14 
  -1  16  10    0.29    0.12 
  15 -17 -10    0.01    0.15 
   2  15 -10    0.38    0.14 
 -17   2 -10    0.39    0.14 
 -15  17  10    0.29    0.14 
   5  12 -10    0.50    0.13 
  12 -17 -10    0.54    0.16 
 -12  17  10    0.31    0.13 
  17  -5  10    0.38    0.15 
   9 -17 -10   -0.12    0.12 
 -17   8 -10   -0.06    0.09 
   8   9 -10    0.04    0.10 
  -9  17  10    0.11    0.10 
  17  -8  10   -0.09    0.12 
 -17  11 -10    0.43    0.12 
  11   6 -10    0.50    0.12 
  17 -11  10    0.53    0.15 
  -6  17  10    0.43    0.11 
 -17  14 -10    0.89    0.16 
  -3  17  10    0.84    0.14 
  17 -14  10    0.69    0.17 
   4  14 -10    0.32    0.13 
  14 -18 -10    0.62    0.17 
 -14  18  10    0.67    0.16 
  18  -4  10    0.67    0.18 
   7  11 -10    0.06    0.10 
  11 -18 -10    0.06    0.13 
  18  -7  10    0.04    0.13 
 -11  18  10    0.09    0.11 
 -18  10 -10    0.26    0.12 
  10   8 -10    0.02    0.10 
  18 -10  10    0.22    0.15 
  -8  18  10    0.41    0.12 
 -18  13 -10    0.56    0.14 
  13   5 -10    0.30    0.13 
  18 -13  10    0.72    0.17 
   9  10 -10    0.03    0.11 
 -10  19  10   -0.04    0.10 
  19  -9  10    0.28    0.15 
 -19  12 -10    1.24    0.18 
  12   7 -10    0.98    0.17 
  19 -12  10    0.72    0.19 
  -1   1 -11   -0.04    0.02 
   1   0 -11   -0.07    0.03 
   0  -1 -11   -0.06    0.03 
   0   1  11   -0.07    0.02 
   1  -1  11    0.03    0.03 
   2  -2 -11    0.03    0.03 
  -2   0 -11   -0.02    0.01 
   2  -2 -11    0.00    0.02 
  -2   0 -11    0.01    0.03 
   0   2 -11   -0.02    0.02 
   0  -2  11    0.05    0.05 
  -2   2  11   -0.03    0.02 
   2   0  11    0.00    0.03 
  -2   3 -11  101.39    2.03 
   3  -1 -11   99.25    2.01 
  -2   3 -11   96.18    2.02 
  -1  -2 -11   97.45    2.03 
   3  -1 -11   97.78    2.03 
  -2   3 -11  101.08    2.01 
   1   2  11   97.24    2.03 
  -3   1  11   97.95    2.03 
  -3  -1 -11   85.94    1.72 
   4  -3 -11   83.99    1.72 
  -1   4 -11   84.97    1.75 
   4  -3 -11   82.85    1.76 
   1  -4  11   83.79    1.76 
   3   1  11   84.87    1.75 
   1  -4  11   84.63    1.72 
  -4   3  11   84.44    1.76 
  -3   2 -11   98.15    2.04 
   2   1 -11   96.05    2.04 
  -3   2 -11  100.42    2.04 
   2   1 -11  100.17    2.03 
  -3   2 -11  101.09    2.04 
   1  -3 -11   99.68    2.06 
  -2  -1  11   98.11    2.06 
  -1   3  11  100.96    2.03 
  -1   3  11  100.49    2.04 
  -2  -3 -11   96.68    2.01 
  -2  -3 -11   95.45    1.96 
  -3   5 -11   96.55    1.99 
   5  -2 -11   98.25    1.97 
   5  -2 -11   97.36    2.00 
  -3   5 -11   96.07    2.01 
   3  -5  11   97.93    1.98 
   2   3  11   94.30    2.00 
  -5   2  11   95.97    2.01 
   6  -4 -11   14.19    0.35 
  -2   6 -11   13.51    0.33 
  -4  -2 -11   13.65    0.35 
  -4  -2 -11   13.85    0.30 
  -6   4  11   13.59    0.35 
   4   2  11   14.18    0.34 
   2  -6  11   14.43    0.31 
  -4   1 -11   85.70    1.73 
   1   3 -11   83.43    1.75 
   3  -4 -11   83.01    1.75 
  -4   1 -11   80.92    1.75 
   4  -1  11   84.02    1.74 
  -1  -3  11   85.46    1.71 
  -3   4  11   86.62    1.72 
  -1  -3  11   83.31    1.75 
  -3   4  11   85.07    1.74 
   4   0 -11   -0.05    0.03 
   0  -4 -11    0.03    0.04 
   4   0 -11   -0.03    0.02 
  -4   4 -11   -0.04    0.02 
  -4   4 -11   -0.06    0.03 
  -4   4 -11    0.02    0.03 
   0   4  11   -0.02    0.02 
   0   4  11   -0.04    0.03 
  -4   0  11    0.08    0.05 
   7  -3 -11   12.21    0.26 
  -3  -4 -11   12.08    0.27 
  -4   7 -11   11.51    0.31 
  -3  -4 -11   12.04    0.31 
  -4   7 -11   11.96    0.29 
   7  -3 -11   12.08    0.32 
   4  -7  11   11.75    0.29 
   3   4  11   11.30    0.31 
  -7   3  11   11.51    0.31 
  -5  -3 -11   12.88    0.29 
   8  -5 -11   12.28    0.34 
  -5  -3 -11   12.42    0.34 
  -3   8 -11   13.19    0.33 
  -3   8 -11   12.10    0.33 
  -8   5  11   13.07    0.34 
   3  -8  11   13.17    0.31 
   5   3  11   12.91    0.34 
   0   5 -11    0.04    0.03 
   5  -5 -11   -0.07    0.04 
  -5   0 -11   -0.04    0.03 
  -5   0 -11    0.00    0.02 
  -5   5  11    0.01    0.01 
   5   0  11    0.01    0.04 
   0  -5  11    0.04    0.05 
  -5   5  11    0.00    0.04 
   0  -5  11    0.02    0.02 
   2  -5 -11   97.05    2.01 
  -5   3 -11   96.00    1.99 
  -5   3 -11   96.09    2.00 
  -5   3 -11   96.72    1.99 
   3   2 -11   95.05    1.99 
  -3  -2  11   97.02    1.98 
  -2   5  11   98.15    1.99 
  -3  -2  11   95.44    2.01 
  -2   5  11   95.86    1.99 
  -5   6 -11   20.79    0.46 
   6  -1 -11   19.44    0.45 
  -1  -5 -11   18.86    0.42 
   6  -1 -11   18.82    0.43 
  -1  -5 -11   18.54    0.46 
  -5   6 -11   19.42    0.43 
   1   5  11   19.09    0.45 
  -6   1  11   18.99    0.46 
   5  -6  11   19.65    0.44 
  -5   9 -11    3.10    0.12 
  -4  -5 -11    2.81    0.14 
  -4  -5 -11    3.08    0.11 
   9  -4 -11    2.99    0.16 
   9  -4 -11    3.18    0.09 
  -5   9 -11    3.06    0.14 
  -9   4  11    2.74    0.14 
   5  -9  11    3.13    0.13 
   4   5  11    3.18    0.15 
  -6  -4 -11    6.12    0.17 
  -4  10 -11    6.09    0.22 
  -4  10 -11    6.01    0.20 
  10  -6 -11    6.12    0.24 
  -6  -4 -11    5.78    0.21 
   4 -10  11    6.35    0.19 
 -10   6  11    5.93    0.22 
   6   4  11    6.27    0.22 
  -1   7 -11    4.63    0.16 
   7  -6 -11    4.30    0.17 
  -6  -1 -11    4.33    0.16 
  -6  -1 -11    4.36    0.12 
  -7   6  11    4.10    0.16 
   6   1  11    4.09    0.15 
   1  -7  11    4.34    0.12 
   1  -7  11    4.27    0.17 
  -6   2 -11   13.35    0.34 
   2   4 -11   13.70    0.34 
   4  -6 -11   13.39    0.35 
  -6   2 -11   13.78    0.32 
  -4   6  11   14.13    0.31 
   6  -2  11   14.16    0.33 
  -4   6  11   14.61    0.34 
  -2  -4  11   14.00    0.31 
  -2  -4  11   13.98    0.35 
  -6   5 -11   19.34    0.45 
   1  -6 -11   19.19    0.46 
   5   1 -11   19.08    0.44 
  -6   5 -11   19.32    0.43 
  -6   5 -11   19.40    0.45 
  -5  -1  11   19.30    0.44 
  -1   6  11   19.09    0.44 
  -5  -1  11   18.97    0.46 
  -1   6  11   19.38    0.43 
  -6   8 -11    1.92    0.12 
   8  -2 -11    2.10    0.13 
  -6   8 -11    2.19    0.10 
   8  -2 -11    2.29    0.09 
  -2  -6 -11    2.04    0.10 
  -2  -6 -11    2.05    0.12 
   6  -8  11    2.49    0.11 
   2   6  11    2.43    0.13 
  -8   2  11    2.17    0.12 
  11  -5 -11    4.74    0.22 
  -6  11 -11    5.06    0.21 
  -6  11 -11    5.41    0.19 
  -5  -6 -11    5.18    0.21 
 -11   5  11    5.26    0.21 
   6 -11  11    5.40    0.19 
   5   6  11    5.44    0.22 
  12  -7 -11    1.28    0.14 
  -5  12 -11    1.04    0.12 
  -5  12 -11    1.28    0.11 
  -7  -5 -11    1.22    0.12 
   7   5  11    1.06    0.12 
 -12   7  11    1.08    0.12 
  -7  -2 -11   15.28    0.36 
   9  -7 -11   14.72    0.42 
  -2   9 -11   15.25    0.40 
  -7  -2 -11   15.38    0.41 
   2  -9  11   15.95    0.43 
   2  -9  11   16.29    0.36 
  -9   7  11   15.40    0.41 
   7   2  11   15.84    0.40 
   1   6 -11    4.26    0.16 
  -7   1 -11    4.29    0.16 
  -7   1 -11    4.51    0.13 
   6  -7 -11    4.53    0.18 
  -1  -6  11    4.29    0.17 
   7  -1  11    4.14    0.15 
  -6   7  11    4.46    0.16 
  -6   7  11    4.38    0.11 
  -1  -6  11    4.44    0.12 
   3  -7 -11   11.86    0.31 
  -7   4 -11   12.03    0.31 
  -7   4 -11   12.04    0.30 
   4   3 -11   11.77    0.30 
  -3   7  11   11.23    0.29 
  -4  -3  11   11.48    0.32 
  -4  -3  11   11.15    0.28 
  -3   7  11   11.44    0.28 
   7  -4  11   11.45    0.28 
   7   0 -11   -0.03    0.03 
   0  -7 -11    0.06    0.05 
  -7   7 -11   -0.01    0.03 
  -7   7 -11    0.03    0.05 
   0   7  11    0.00    0.05 
   7  -7  11    0.00    0.05 
  -7   0  11   -0.01    0.05 
   0   7  11   -0.03    0.03 
  -3  -7 -11   36.41    0.83 
  10  -3 -11   37.02    0.85 
  -7  10 -11   34.59    0.84 
  -3  -7 -11   35.76    0.79 
  -7  10 -11   37.49    0.80 
  10  -3 -11   36.63    0.78 
   3   7  11   35.43    0.84 
 -10   3  11   36.58    0.84 
   7 -10  11   36.17    0.82 
  -7  13 -11   -0.02    0.06 
  -6  -7 -11   -0.02    0.07 
  13  -6 -11    0.09    0.10 
  -7  13 -11   -0.06    0.06 
 -13   6  11   -0.05    0.07 
   7 -13  11   -0.05    0.07 
   6   7  11   -0.06    0.07 
  14  -8 -11    0.96    0.15 
  -8  -6 -11    1.09    0.12 
  -6  14 -11    0.88    0.12 
  -6  14 -11    1.17    0.12 
 -14   8  11    1.10    0.14 
   8   6  11    0.97    0.12 
  -3  11 -11    2.90    0.15 
  11  -8 -11    3.36    0.20 
  -8  -3 -11    2.89    0.16 
 -11   8  11    2.90    0.17 
   8   3  11    2.89    0.16 
   3 -11  11    2.79    0.18 
  -8   0 -11    0.04    0.04 
  -8   0 -11   -0.01    0.06 
   8  -8 -11   -0.03    0.07 
   0   8 -11   -0.08    0.05 
  -8   8  11    0.06    0.06 
   8   0  11   -0.04    0.05 
   0  -8  11    0.07    0.09 
   0  -8  11    0.01    0.03 
  -8   3 -11   13.12    0.33 
   5  -8 -11   13.19    0.36 
   3   5 -11   12.68    0.34 
  -8   3 -11   13.18    0.35 
   8  -3  11   12.94    0.32 
  -5   8  11   13.06    0.30 
  -3  -5  11   12.91    0.30 
  -5   8  11   13.15    0.34 
  -3  -5  11   12.66    0.35 
   2  -8 -11    2.07    0.13 
  -8   6 -11    2.26    0.10 
  -8   6 -11    2.09    0.11 
   6   2 -11    2.02    0.11 
  -2   8  11    2.44    0.10 
  -2   8  11    2.33    0.11 
  -6  -2  11    2.35    0.13 
  -6  -2  11    2.39    0.11 
  -1  -8 -11    0.34    0.08 
  -8   9 -11    0.24    0.07 
  -1  -8 -11    0.35    0.07 
   9  -1 -11    0.15    0.05 
   9  -1 -11    0.17    0.08 
  -8   9 -11    0.37    0.05 
   8  -9  11    0.15    0.07 
  -9   1  11    0.26    0.07 
   1   8  11    0.23    0.07 
  12  -4 -11    4.63    0.22 
  -8  12 -11    4.78    0.18 
  -8  12 -11    4.77    0.21 
  -4  -8 -11    4.50    0.20 
 -12   4  11    5.21    0.22 
   4   8  11    4.48    0.21 
   8 -12  11    4.86    0.20 
  -7  -8 -11    1.18    0.13 
  15  -7 -11    1.17    0.16 
  -8  15 -11    1.07    0.15 
 -15   7  11    1.06    0.15 
   7   8  11    1.19    0.15 
  -7  16 -11    0.85    0.12 
  16  -9 -11    0.77    0.16 
  -9  -7 -11    1.03    0.14 
   7 -16  11    1.17    0.18 
   9   7  11    0.75    0.13 
 -16   9  11    0.93    0.15 
  -4  13 -11    0.36    0.08 
  -9  -4 -11    0.44    0.09 
  13  -9 -11    0.41    0.12 
   4 -13  11    0.16    0.12 
 -13   9  11    0.28    0.09 
   9   4  11    0.45    0.09 
  10  -9 -11    4.43    0.22 
  -1  10 -11    4.25    0.18 
  -9  -1 -11    4.01    0.19 
  -9  -1 -11    4.07    0.14 
 -10   9  11    3.98    0.19 
   9   1  11    3.90    0.17 
   1 -10  11    4.02    0.21 
  -9   2 -11   14.40    0.41 
  -9   2 -11   15.28    0.38 
   2   7 -11   15.09    0.41 
   7  -9 -11   15.53    0.42 
   9  -2  11   16.02    0.39 
  -2  -7  11   16.34    0.42 
  -7   9  11   15.74    0.35 
  -2  -7  11   15.75    0.36 
  -7   9  11   15.77    0.41 
   4  -9 -11    2.98    0.16 
  -9   5 -11    3.04    0.15 
   5   4 -11    3.00    0.14 
  -9   5 -11    3.13    0.14 
  -5  -4  11    2.98    0.17 
  -4   9  11    2.91    0.13 
  -5  -4  11    2.88    0.11 
   9  -5  11    2.98    0.11 
  -4   9  11    3.11    0.12 
   1  -9 -11    0.26    0.08 
   8   1 -11    0.16    0.05 
  -9   8 -11    0.18    0.06 
  -9   8 -11    0.22    0.04 
  -1   9  11    0.31    0.07 
  -1   9  11    0.23    0.05 
   9  -8  11    0.31    0.08 
  -8  -1  11    0.27    0.08 
  -8  -1  11    0.38    0.07 
  -2  -9 -11    0.58    0.09 
  -9  11 -11    0.44    0.08 
  11  -2 -11    0.43    0.06 
  -9  11 -11    0.61    0.07 
  11  -2 -11    0.44    0.10 
   2   9  11    0.43    0.10 
   9 -11  11    0.66    0.10 
 -11   2  11    0.32    0.08 
  -9  14 -11    5.80    0.26 
  -5  -9 -11    6.35    0.25 
  14  -5 -11    5.92    0.28 
   5   9  11    6.23    0.27 
   9 -14  11    6.13    0.25 
 -14   5  11    6.37    0.26 
  17  -8 -11    0.64    0.16 
  -9  17 -11    0.51    0.13 
  -8  -9 -11    0.81    0.13 
   8   9  11    0.71    0.14 
 -17   8  11    0.81    0.14 
 -10  -8 -11    0.29    0.11 
  18 -10 -11    0.13    0.14 
 -18  10  11    0.02    0.11 
  10   8  11    0.04    0.12 
   8 -18  11    0.09    0.16 
 -10  -5 -11    0.72    0.12 
  15 -10 -11    0.71    0.16 
  -5  15 -11    0.77    0.12 
 -15  10  11    0.87    0.14 
   5 -15  11    0.77    0.16 
  10   5  11    0.75    0.13 
  12 -10 -11    0.10    0.10 
  -2  12 -11    0.05    0.07 
 -10  -2 -11    0.12    0.08 
 -12  10  11    0.11    0.07 
  10   2  11    0.18    0.07 
   2 -12  11    0.02    0.11 
 -10   1 -11    4.17    0.15 
   1   9 -11    4.21    0.18 
 -10   1 -11    4.06    0.19 
   9 -10 -11    4.05    0.21 
  10  -1  11    3.87    0.17 
  -9  10  11    4.01    0.19 
  -1  -9  11    4.28    0.21 
   4   6 -11    6.29    0.22 
 -10   4 -11    6.23    0.23 
 -10   4 -11    6.13    0.20 
   6 -10 -11    5.98    0.24 
  10  -4  11    6.48    0.19 
  -6  10  11    6.11    0.22 
  -4  -6  11    6.36    0.18 
  -6  10  11    6.12    0.18 
  -4  -6  11    6.24    0.24 
   3 -10 -11   36.03    0.85 
   7   3 -11   36.25    0.83 
 -10   7 -11   37.01    0.84 
  -3  10  11   36.81    0.82 
  -7  -3  11   36.99    0.85 
  -7  -3  11   36.22    0.81 
  10  -7  11   36.71    0.79 
  10  -7  11   35.71    0.85 
  -3  10  11   36.57    0.82 
 -10  10 -11    0.04    0.06 
  10   0 -11    0.05    0.06 
   0 -10 -11    0.09    0.07 
   0 -10 -11    0.02    0.07 
  10 -10  11   -0.02    0.07 
 -10   0  11    0.08    0.06 
   0  10  11   -0.07    0.06 
  -3 -10 -11    2.82    0.17 
 -10  13 -11    2.87    0.19 
  13  -3 -11    2.99    0.20 
   3  10  11    3.18    0.19 
  10 -13  11    2.94    0.18 
 -13   3  11    2.96    0.18 
  16  -6 -11    3.44    0.25 
  -6 -10 -11    3.64    0.20 
 -10  16 -11    3.34    0.24 
   6  10  11    3.44    0.23 
 -16   6  11    3.54    0.23 
  19  -9 -11   -0.11    0.14 
  10 -19  11    0.24    0.16 
   9  10  11    0.19    0.14 
 -19   9  11   -0.04    0.11 
 -11  -6 -11    0.41    0.12 
  17 -11 -11    0.47    0.16 
  -6  17 -11    0.37    0.10 
 -17  11  11    0.34    0.13 
  11   6  11    0.33    0.12 
   6 -17  11    0.35    0.16 
  -3  14 -11    0.87    0.12 
 -11  -3 -11    0.86    0.13 
  14 -11 -11    0.81    0.14 
  11   3  11    0.90    0.12 
 -14  11  11    0.80    0.13 
   3 -14  11    0.73    0.14 
   0  11 -11   -0.04    0.07 
  11 -11 -11    0.00    0.10 
 -11   0 -11    0.04    0.08 
 -11  11  11    0.14    0.08 
   0 -11  11   -0.04    0.10 
  11   0  11    0.07    0.06 
 -11   3 -11    3.10    0.14 
 -11   3 -11    3.33    0.17 
   8 -11 -11    3.05    0.18 
   3   8 -11    2.96    0.16 
  -8  11  11    2.97    0.16 
  11  -3  11    3.13    0.14 
  -3  -8  11    3.07    0.20 
   6   5 -11    5.06    0.21 
   5 -11 -11    5.25    0.23 
 -11   6 -11    5.35    0.20 
 -11   6 -11    5.23    0.22 
  11  -6  11    5.32    0.17 
  -5  11  11    5.14    0.18 
  -5  11  11    5.13    0.20 
  -6  -5  11    5.48    0.18 
  -6  -5  11    5.32    0.23 
   9   2 -11    0.53    0.08 
 -11   9 -11    0.39    0.08 
   2 -11 -11    0.64    0.10 
  -2  11  11    0.52    0.07 
  -2  11  11    0.43    0.08 
  11  -9  11    0.41    0.10 
  -9  -2  11    0.32    0.09 
  -9  -2  11    0.40    0.08 
  -1 -11 -11    0.06    0.08 
 -11  12 -11    0.10    0.09 
  12  -1 -11    0.09    0.10 
  11 -12  11    0.14    0.09 
 -12   1  11    0.24    0.08 
   1  11  11    0.09    0.08 
 -11  15 -11    1.35    0.17 
  -4 -11 -11    1.36    0.14 
  15  -4 -11    1.32    0.17 
  11 -15  11    1.15    0.16 
   4  11  11    1.29    0.16 
 -15   4  11    1.13    0.14 
  18  -7 -11    1.26    0.19 
 -11  18 -11    1.48    0.20 
 -18   7  11    1.76    0.19 
   7  11  11    1.91    0.20 
  19 -12 -11    0.02    0.15 
 -12  -7 -11    0.40    0.16 
   7 -19  11    0.15    0.17 
 -19  12  11   -0.01    0.12 
  12   7  11    0.02    0.12 
  16 -12 -11    0.47    0.15 
  -4  16 -11    0.38    0.11 
 -12  -4 -11    0.33    0.12 
   4 -16  11    0.64    0.17 
 -16  12  11    0.47    0.13 
  12   4  11    0.57    0.13 
 -12  -1 -11    0.40    0.11 
  13 -12 -11    0.66    0.14 
  -1  13 -11    0.61    0.12 
 -13  12  11    0.39    0.10 
  12   1  11    0.60    0.10 
   1 -13  11    0.50    0.14 
 -12   2 -11    0.18    0.08 
  10 -12 -11    0.38    0.11 
 -12   2 -11    0.13    0.06 
   2  10 -11    0.19    0.08 
  -2 -10  11    0.09    0.10 
  12  -2  11    0.17    0.07 
 -10  12  11    0.15    0.08 
 -12   5 -11    1.03    0.12 
   7 -12 -11    1.20    0.14 
 -12   5 -11    1.18    0.11 
   5   7 -11    1.13    0.11 
  -7  12  11    1.02    0.11 
  -5  -7  11    1.03    0.14 
  12  -5  11    1.22    0.10 
 -12   8 -11    5.01    0.21 
   8   4 -11    4.81    0.20 
   4 -12 -11    4.83    0.22 
  -8  -4  11    4.93    0.19 
  12  -8  11    4.68    0.22 
  -8  -4  11    4.66    0.21 
  -4  12  11    4.39    0.18 
  -4  12  11    4.84    0.20 
 -12  11 -11    0.28    0.09 
   1 -12 -11    0.06    0.08 
  11   1 -11    0.00    0.06 
   1 -12 -11    0.32    0.09 
 -11  -1  11    0.16    0.08 
  -1  12  11    0.12    0.07 
  12 -11  11    0.08    0.09 
  -2 -12 -11    1.66    0.15 
 -12  14 -11    1.46    0.17 
  14  -2 -11    1.04    0.15 
 -14   2  11    1.38    0.15 
   2  12  11    1.43    0.15 
  12 -14  11    1.35    0.15 
  17  -5 -11    0.63    0.16 
 -12  17 -11    0.80    0.16 
 -17   5  11    0.77    0.14 
   5  12  11    0.37    0.13 
  18 -13 -11    0.11    0.16 
  -5  18 -11   -0.07    0.10 
 -13  -5 -11    0.09    0.12 
  13   5  11    0.06    0.10 
 -18  13  11    0.10    0.12 
   5 -18  11    0.03    0.15 
  -2  15 -11    0.68    0.13 
  15 -13 -11    0.91    0.17 
 -13  -2 -11    0.92    0.15 
   2 -15  11    0.72    0.16 
 -15  13  11    0.81    0.15 
  13   2  11    0.62    0.12 
   1  12 -11    0.55    0.11 
 -13   1 -11    0.62    0.13 
  12 -13 -11    0.49    0.13 
  -1 -12  11    0.64    0.14 
  13  -1  11    0.47    0.09 
 -12  13  11    0.49    0.12 
   9 -13 -11    0.44    0.12 
 -13   4 -11    0.40    0.10 
 -13   4 -11    0.36    0.08 
   4   9 -11    0.38    0.10 
  -9  13  11    0.42    0.10 
  -4  -9  11    0.39    0.12 
 -13   7 -11    0.08    0.07 
   7   6 -11   -0.06    0.07 
   6 -13 -11    0.04    0.09 
  13  -7  11   -0.07    0.09 
  -6  13  11   -0.06    0.05 
  -7  -6  11    0.08    0.10 
  -6  13  11    0.02    0.06 
  10   3 -11    3.21    0.18 
   3 -13 -11    2.76    0.19 
 -13  10 -11    2.86    0.19 
 -10  -3  11    3.21    0.17 
  -3  13  11    2.88    0.17 
 -10  -3  11    3.17    0.18 
  -3  13  11    3.10    0.16 
  13 -10  11    2.94    0.20 
 -13  13 -11   -0.01    0.09 
   0 -13 -11    0.05    0.09 
  13   0 -11   -0.01    0.10 
  13 -13  11    0.12    0.10 
 -13   0  11    0.10    0.09 
   0  13  11   -0.04    0.09 
 -13  16 -11    0.29    0.13 
  16  -3 -11    0.05    0.13 
 -16   3  11    0.01    0.10 
   3  13  11    0.01    0.11 
  -3  17 -11    1.04    0.16 
  17 -14 -11    1.05    0.20 
 -14  -3 -11    0.85    0.15 
   3 -17  11    1.34    0.21 
 -17  14  11    1.08    0.17 
  14   3  11    1.01    0.15 
  14 -14 -11   -0.14    0.12 
 -14   0 -11   -0.06    0.10 
   0  14 -11   -0.04    0.09 
 -14  14  11   -0.05    0.09 
   0 -14  11   -0.04    0.13 
  14   0  11   -0.08    0.07 
 -14   3 -11    0.94    0.14 
   3  11 -11    0.86    0.12 
  11 -14 -11    0.78    0.15 
 -11  14  11    0.73    0.12 
  -3 -11  11    0.71    0.15 
   8 -14 -11    1.27    0.15 
   6   8 -11    1.04    0.12 
 -14   6 -11    1.40    0.13 
  -8  14  11    1.19    0.13 
  -6  -8  11    1.18    0.15 
   9   5 -11    6.52    0.26 
   5 -14 -11    5.97    0.26 
 -14   9 -11    6.07    0.26 
  14  -9  11    5.83    0.27 
  -5  14  11    5.84    0.24 
  -5  14  11    5.97    0.23 
  -9  -5  11    6.34    0.26 
   2 -14 -11    1.18    0.14 
  12   2 -11    1.18    0.13 
 -14  12 -11    1.64    0.17 
  -2  14  11    1.51    0.15 
  14 -12  11    1.33    0.16 
 -12  -2  11    1.47    0.15 
  15  -1 -11    1.00    0.16 
 -14  15 -11    0.74    0.13 
   1  14  11    0.72    0.14 
  14 -15  11    0.72    0.14 
 -15   1  11    0.84    0.13 
  18  -4 -11    0.23    0.16 
 -14  18 -11    0.46    0.16 
 -18   4  11    0.52    0.14 
   4  14  11    0.66    0.15 
 -15  -1 -11    0.39    0.13 
  16 -15 -11    0.14    0.15 
  -1  16 -11    0.24    0.12 
 -16  15  11    0.28    0.14 
   1 -16  11    0.33    0.16 
   2  13 -11    0.57    0.12 
  13 -15 -11    0.56    0.15 
 -15   2 -11    0.81    0.16 
  -2 -13  11    0.58    0.16 
 -13  15  11    0.85    0.15 
  10 -15 -11    0.81    0.15 
 -15   5 -11    0.75    0.13 
   5  10 -11    0.74    0.12 
 -15   5 -11    0.85    0.12 
  -5 -10  11    0.92    0.16 
 -10  15  11    0.71    0.13 
   7 -15 -11    1.29    0.15 
 -15   8 -11    1.37    0.14 
   8   7 -11    1.24    0.15 
  -7  15  11    1.16    0.14 
  15  -8  11    1.23    0.17 
  -8  -7  11    1.39    0.15 
   4 -15 -11    1.29    0.15 
 -15  11 -11    1.38    0.16 
  11   4 -11    1.27    0.14 
  -4  15  11    1.37    0.14 
  15 -11  11    1.34    0.17 
 -11  -4  11    1.54    0.15 
 -15  14 -11    0.61    0.13 
  14   1 -11    0.73    0.14 
 -14  -1  11    0.86    0.13 
  15 -14  11    0.80    0.15 
  -1  15  11    0.66    0.13 
 -15  17 -11    2.02    0.23 
  17  -2 -11    2.12    0.23 
   2  15  11    1.87    0.20 
 -16   1 -11    0.34    0.14 
  15 -16 -11    0.46    0.17 
   1  15 -11    0.22    0.13 
 -15  16  11    0.10    0.12 
   4  12 -11    0.29    0.12 
  12 -16 -11    0.73    0.16 
 -16   4 -11    0.27    0.13 
  -4 -12  11    0.24    0.17 
 -12  16  11    0.37    0.12 
   7   9 -11    0.77    0.13 
 -16   7 -11    0.92    0.13 
   9 -16 -11    0.98    0.16 
  16  -7  11    0.67    0.14 
  -9  16  11    1.01    0.14 
  10   6 -11    3.49    0.21 
 -16  10 -11    3.56    0.22 
   6 -16 -11    3.67    0.22 
  16 -10  11    3.32    0.24 
  -6  16  11    3.31    0.20 
 -16  13 -11    0.16    0.11 
  13   3 -11    0.22    0.11 
  16 -13  11    0.00    0.12 
  -3  16  11    0.22    0.10 
 -16  16 -11   -0.04    0.12 
  16   0 -11   -0.10    0.13 
  16 -16  11    0.15    0.14 
   0  16  11    0.16    0.12 
 -17   3 -11    1.48    0.19 
   3  14 -11    1.07    0.17 
  14 -17 -11    0.97    0.19 
 -14  17  11    1.06    0.17 
   6  11 -11    0.54    0.13 
  11 -17 -11    0.43    0.15 
 -11  17  11    0.37    0.12 
  17  -6  11    0.39    0.15 
   8 -17 -11    0.89    0.15 
   9   8 -11    0.76    0.14 
 -17   9 -11    0.51    0.12 
  -8  17  11    0.76    0.13 
  17  -9  11    0.79    0.17 
 -17  12 -11    0.84    0.15 
  12   5 -11    0.77    0.13 
  17 -12  11    0.70    0.16 
 -17  15 -11    2.28    0.23 
  -2  17  11    2.25    0.21 
  17 -15  11    2.52    0.25 
  13 -18 -11    0.02    0.14 
   5  13 -11    0.22    0.12 
 -13  18  11    0.07    0.12 
  18  -5  11    0.13    0.14 
  10 -18 -11    0.20    0.14 
   8  10 -11    0.20    0.11 
  18  -8  11    0.21    0.14 
 -10  18  11    0.17    0.11 
 -18  11 -11    1.37    0.17 
  11   7 -11    1.60    0.17 
  -7  18  11    1.70    0.18 
  18 -11  11    1.33    0.20 
 -18  14 -11    0.35    0.14 
  18 -14  11    0.49    0.17 
   7  12 -11    0.23    0.13 
  12 -19 -11    0.00    0.14 
 -12  19  11    0.05    0.12 
  19  -7  11    0.04    0.14 
 -19  10 -11    0.11    0.13 
  10   9 -11   -0.10    0.11 
  19 -10  11    0.06    0.15 
  -9  19  11    0.07    0.11 
   0   0 -12  728.83   17.19 
   0   0 -12  701.64   17.47 
   0   0  12  850.69   18.04 
   2  -1 -12  350.56    7.27 
   2  -1 -12  347.36    7.22 
  -1   2 -12  353.02    7.29 
  -1  -1 -12  344.93    7.25 
  -1   2 -12  357.77    7.18 
  -2   1  12  354.01    7.26 
   1   1  12  357.83    7.18 
   1  -2  12  352.45    7.26 
   1   1  12  349.40    7.27 
   1   1 -12  349.45    7.18 
  -2   1 -12  352.72    7.25 
   1  -2 -12  345.97    7.28 
  -2   1 -12  355.36    7.21 
  -2   1 -12  356.22    7.23 
   1   1 -12  348.62    7.22 
  -1   2  12  351.60    7.23 
  -1  -1  12  345.97    7.28 
  -1   2  12  360.57    7.24 
  -2  -2 -12   36.33    0.78 
   4  -2 -12   36.59    0.75 
  -2   4 -12   35.46    0.78 
   4  -2 -12   35.31    0.78 
  -2   4 -12   36.25    0.77 
   2   2  12   35.39    0.78 
   2  -4  12   37.32    0.75 
  -3   0 -12   86.73    1.79 
   0   3 -12   85.78    1.78 
  -3   0 -12   85.53    1.75 
   3  -3 -12   83.67    1.79 
  -3   3  12   86.15    1.78 
   3   0  12   86.14    1.78 
   0  -3  12   87.04    1.79 
  -3   3  12   87.83    1.76 
  -3   3 -12  128.69    2.66 
  -3   3 -12  130.98    2.65 
   0  -3 -12  128.48    2.67 
   3   0 -12  130.73    2.65 
  -3   3 -12  129.56    2.65 
   3   0 -12  130.46    2.65 
  -3   0  12  131.59    2.67 
   0   3  12  129.21    2.66 
   0   3  12  126.24    2.63 
  -3  -3 -12    4.44    0.11 
   6  -3 -12    4.13    0.15 
  -3   6 -12    4.25    0.14 
  -3   6 -12    4.51    0.15 
   6  -3 -12    4.35    0.11 
  -3  -3 -12    4.30    0.15 
   3  -6  12    4.18    0.12 
  -1   5 -12   80.86    1.71 
   5  -4 -12   81.81    1.72 
  -4  -1 -12   83.65    1.67 
  -4  -1 -12   80.94    1.71 
   1  -5  12   82.62    1.67 
  -5   4  12   82.77    1.66 
  -5   4  12   79.85    1.71 
   4   1  12   80.36    1.71 
   1  -5  12   83.32    1.72 
   2   2 -12   35.85    0.77 
  -4   2 -12   36.31    0.78 
  -4   2 -12   36.45    0.77 
  -4   2 -12   35.53    0.78 
   2   2 -12   37.14    0.75 
   2  -4 -12   35.38    0.79 
  -2   4  12   37.02    0.76 
  -2   4  12   36.48    0.77 
  -2  -2  12   35.98    0.79 
  -1  -4 -12   28.82    0.66 
  -4   5 -12   28.78    0.65 
   5  -1 -12   29.61    0.63 
  -4   5 -12   29.71    0.64 
   5  -1 -12   30.14    0.65 
   1   4  12   28.94    0.65 
  -5   1  12   29.14    0.65 
   4  -5  12   29.57    0.63 
  -4  -4 -12    7.04    0.17 
  -4   8 -12    7.14    0.22 
   8  -4 -12    7.31    0.23 
  -4   8 -12    6.96    0.20 
   8  -4 -12    7.03    0.16 
  -4  -4 -12    6.82    0.22 
   4  -8  12    7.21    0.20 
  -8   4  12    7.03    0.22 
   4   4  12    6.75    0.22 
   7  -5 -12    4.86    0.18 
  -5  -2 -12    4.89    0.12 
  -5  -2 -12    4.66    0.17 
  -2   7 -12    4.85    0.16 
   2  -7  12    4.90    0.13 
   5   2  12    4.71    0.16 
  -7   5  12    4.63    0.17 
   2  -7  12    4.93    0.19 
   1   4 -12   82.78    1.73 
  -5   1 -12   83.27    1.73 
   4  -5 -12   81.12    1.74 
  -5   1 -12   84.94    1.70 
  -4   5  12   79.66    1.72 
  -4   5  12   83.46    1.70 
  -1  -4  12   82.64    1.74 
   5  -1  12   83.85    1.72 
  -1  -4  12   83.19    1.68 
   4   1 -12   29.08    0.64 
  -5   4 -12   29.10    0.63 
   4   1 -12   29.79    0.63 
   1  -5 -12   29.59    0.66 
  -5   4 -12   29.26    0.64 
  -5   4 -12   29.00    0.64 
  -1   5  12   29.18    0.63 
  -1   5  12   28.99    0.64 
  -5   7 -12    3.48    0.14 
  -2  -5 -12    3.32    0.14 
  -5   7 -12    3.18    0.12 
   7  -2 -12    3.49    0.14 
   7  -2 -12    3.21    0.10 
  -2  -5 -12    3.39    0.11 
   2   5  12    3.32    0.14 
   5  -7  12    3.58    0.13 
  -7   2  12    3.56    0.14 
  -5  10 -12    8.15    0.24 
  10  -5 -12    7.91    0.28 
  -5  -5 -12    8.36    0.26 
  -5  10 -12    8.48    0.27 
 -10   5  12    7.71    0.26 
   5   5  12    8.24    0.26 
   5 -10  12    8.14    0.24 
  -3   9 -12    3.14    0.14 
  -6  -3 -12    2.97    0.10 
  -6  -3 -12    3.00    0.15 
   9  -6 -12    3.08    0.17 
   3  -9  12    2.86    0.17 
   6   3  12    3.28    0.15 
  -9   6  12    3.12    0.14 
   3  -9  12    3.06    0.12 
   0   6 -12    7.51    0.22 
  -6   0 -12    7.57    0.22 
   6  -6 -12    6.99    0.22 
  -6   0 -12    7.47    0.18 
  -6   6  12    7.16    0.16 
   0  -6  12    7.48    0.17 
   6   0  12    7.00    0.21 
   0  -6  12    7.20    0.23 
  -6   6  12    7.14    0.21 
  -6   3 -12    4.37    0.13 
   3   3 -12    4.38    0.14 
   3  -6 -12    4.40    0.16 
  -6   3 -12    4.28    0.15 
  -3  -3  12    4.03    0.16 
  -3   6  12    4.21    0.13 
  -3   6  12    4.10    0.14 
   6  -3  12    4.11    0.13 
  -3  -3  12    4.12    0.12 
  -6   6 -12    3.11    0.11 
   6   0 -12    3.09    0.12 
   6   0 -12    2.99    0.11 
   0  -6 -12    3.00    0.13 
  -6   6 -12    2.88    0.12 
   0   6  12    2.78    0.12 
   0   6  12    2.94    0.10 
  -6   0  12    2.70    0.12 
   6  -6  12    2.79    0.12 
  -6   9 -12    6.72    0.20 
  -3  -6 -12    6.58    0.23 
  -3  -6 -12    6.79    0.19 
   9  -3 -12    7.16    0.24 
   9  -3 -12    7.05    0.18 
  -6   9 -12    6.48    0.23 
   6  -9  12    6.99    0.21 
   3   6  12    7.16    0.23 
  -9   3  12    6.72    0.23 
  -6  12 -12    5.59    0.23 
  12  -6 -12    5.69    0.25 
  -6  12 -12    5.42    0.20 
  -6  -6 -12    5.34    0.22 
 -12   6  12    5.26    0.23 
   6   6  12    5.70    0.23 
   6 -12  12    5.21    0.20 
  -4  11 -12    0.90    0.09 
  -7  -4 -12    0.85    0.11 
  11  -7 -12    0.88    0.13 
 -11   7  12    0.99    0.12 
   7   4  12    0.87    0.11 
   4 -11  12    0.81    0.08 
   4 -11  12    0.63    0.13 
  -7  -1 -12   15.03    0.35 
   8  -7 -12   15.02    0.41 
  -1   8 -12   15.46    0.39 
  -7  -1 -12   14.97    0.40 
   7   1  12   15.08    0.39 
   1  -8  12   15.47    0.34 
  -8   7  12   14.64    0.39 
   1  -8  12   15.29    0.41 
   5  -7 -12    4.68    0.18 
  -7   2 -12    4.71    0.14 
  -7   2 -12    4.83    0.17 
   2   5 -12    4.62    0.16 
  -5   7  12    4.69    0.16 
  -5   7  12    4.62    0.13 
  -2  -5  12    4.69    0.12 
   7  -2  12    4.50    0.15 
  -2  -5  12    4.76    0.18 
  -7   5 -12    3.35    0.13 
   5   2 -12    2.96    0.12 
  -7   5 -12    3.15    0.13 
   2  -7 -12    3.32    0.15 
  -7   5 -12    3.30    0.11 
  -2   7  12    3.36    0.12 
  -2   7  12    3.24    0.12 
  -5  -2  12    3.21    0.11 
  -5  -2  12    3.34    0.15 
   8  -1 -12   17.96    0.41 
  -7   8 -12   17.31    0.45 
  -1  -7 -12   16.96    0.44 
   8  -1 -12   17.52    0.44 
  -7   8 -12   17.44    0.41 
  -1  -7 -12   17.82    0.41 
   1   7  12   18.01    0.44 
  -8   1  12   17.82    0.45 
   7  -8  12   17.67    0.43 
  -4  -7 -12    0.32    0.08 
  -7  11 -12    0.28    0.06 
  -7  11 -12    0.32    0.08 
  11  -4 -12    0.47    0.11 
   7 -11  12    0.35    0.08 
 -11   4  12    0.26    0.08 
   4   7  12    0.21    0.09 
  -7  -7 -12    0.31    0.09 
  -7  14 -12    0.28    0.08 
  -7  14 -12    0.22    0.10 
  14  -7 -12    0.23    0.12 
   7   7  12    0.15    0.09 
 -14   7  12    0.25    0.09 
  13  -8 -12    0.48    0.12 
  -5  13 -12    0.43    0.08 
  -8  -5 -12    0.38    0.09 
   5 -13  12    0.53    0.13 
 -13   8  12    0.38    0.09 
   8   5  12    0.37    0.10 
  10  -8 -12    4.18    0.21 
  -2  10 -12    4.49    0.18 
  -8  -2 -12    4.08    0.19 
  -8  -2 -12    4.36    0.17 
   8   2  12    4.57    0.19 
 -10   8  12    4.53    0.19 
   2 -10  12    4.55    0.22 
   1   7 -12   15.51    0.40 
   7  -8 -12   15.11    0.41 
  -8   1 -12   14.82    0.40 
  -8   1 -12   15.77    0.37 
   8  -1  12   15.33    0.38 
  -1  -7  12   15.26    0.34 
  -7   8  12   14.98    0.40 
  -7   8  12   15.41    0.33 
  -1  -7  12   15.84    0.41 
  -8   4 -12    7.00    0.22 
   4   4 -12    7.33    0.22 
   4  -8 -12    7.25    0.24 
  -8   4 -12    7.09    0.21 
  -4   8  12    6.99    0.19 
  -4  -4  12    7.00    0.24 
  -4  -4  12    7.12    0.19 
  -4   8  12    7.13    0.21 
   8  -4  12    7.08    0.20 
  -8   7 -12   17.22    0.40 
  -8   7 -12   17.41    0.44 
   1  -8 -12   16.80    0.44 
   7   1 -12   17.42    0.42 
  -7  -1  12   17.41    0.44 
  -7  -1  12   18.22    0.42 
  -1   8  12   17.62    0.43 
  -1   8  12   17.72    0.41 
   8  -7  12   16.99    0.44 
  10  -2 -12    2.11    0.15 
  -2  -8 -12    2.03    0.14 
  -8  10 -12    2.17    0.11 
  10  -2 -12    2.05    0.10 
  -2  -8 -12    2.11    0.12 
  -8  10 -12    2.31    0.15 
 -10   2  12    2.38    0.14 
   2   8  12    2.08    0.15 
   8 -10  12    2.17    0.14 
  13  -5 -12    0.47    0.12 
  -5  -8 -12    0.63    0.10 
  -8  13 -12    0.64    0.08 
  -8  13 -12    0.60    0.11 
   5   8  12    0.59    0.11 
 -13   5  12    0.50    0.11 
   8 -13  12    0.76    0.10 
  16  -8 -12    1.96    0.21 
  -8  16 -12    2.03    0.19 
  -8  -8 -12    2.12    0.18 
 -16   8  12    2.20    0.19 
   8   8  12    2.11    0.19 
  15  -9 -12    0.09    0.12 
  -6  15 -12    0.20    0.08 
  -9  -6 -12    0.12    0.09 
   6 -15  12    0.03    0.13 
   9   6  12    0.19    0.10 
 -15   9  12    0.32    0.11 
  -9  -3 -12    2.37    0.16 
  12  -9 -12    2.60    0.19 
  -3  12 -12    2.25    0.15 
   9   3  12    2.46    0.16 
 -12   9  12    2.44    0.16 
   3 -12  12    2.28    0.19 
   9  -9 -12    3.04    0.19 
  -9   0 -12    2.82    0.16 
   0   9 -12    3.05    0.16 
  -9   0 -12    3.09    0.12 
  -9   9  12    2.79    0.16 
   9   0  12    2.79    0.15 
   0  -9  12    3.28    0.19 
  -9   3 -12    2.85    0.14 
   3   6 -12    3.24    0.15 
   6  -9 -12    2.98    0.17 
  -9   3 -12    3.02    0.13 
   9  -3  12    3.14    0.13 
  -3  -6  12    3.24    0.18 
  -6   9  12    3.15    0.11 
  -6   9  12    3.04    0.14 
  -3  -6  12    3.14    0.11 
  -9   6 -12    7.04    0.22 
   6   3 -12    6.53    0.21 
   3  -9 -12    6.26    0.23 
  -9   6 -12    6.46    0.22 
  -3   9  12    7.10    0.21 
  -6  -3  12    6.48    0.24 
  -3   9  12    6.90    0.21 
   9  -6  12    6.90    0.19 
  -6  -3  12    6.76    0.20 
  -9   9 -12    8.12    0.26 
   0  -9 -12    7.83    0.26 
  -9   9 -12    7.89    0.22 
   9   0 -12    8.28    0.24 
   9   0 -12    7.83    0.26 
   0  -9 -12    8.14    0.24 
   9  -9  12    8.33    0.27 
  -9   0  12    8.16    0.26 
   0   9  12    8.48    0.26 
  -9  12 -12   11.49    0.36 
  -9  12 -12   12.11    0.34 
  12  -3 -12   11.67    0.37 
  -3  -9 -12   11.89    0.35 
   3   9  12   11.74    0.37 
   9 -12  12   11.69    0.35 
 -12   3  12   11.37    0.36 
  -9  15 -12    1.04    0.15 
  -6  -9 -12    0.96    0.13 
  15  -6 -12    0.82    0.15 
   6   9  12    1.43    0.16 
 -15   6  12    1.06    0.14 
  -9  -9 -12    0.34    0.13 
  18  -9 -12    0.27    0.15 
   9 -18  12    0.64    0.18 
   9   9  12    0.25    0.13 
 -18   9  12    0.43    0.13 
  17 -10 -12    0.24    0.15 
 -10  -7 -12    0.27    0.11 
  10   7  12    0.08    0.10 
 -17  10  12    0.07    0.11 
   7 -17  12    0.30    0.15 
  14 -10 -12    0.09    0.11 
 -10  -4 -12    0.09    0.09 
  -4  14 -12    0.15    0.08 
   4 -14  12    0.28    0.14 
  10   4  12    0.06    0.09 
 -14  10  12    0.19    0.09 
  11 -10 -12    1.12    0.14 
  -1  11 -12    0.77    0.10 
 -10  -1 -12    0.92    0.12 
   1 -11  12    0.85    0.14 
  10   1  12    0.93    0.10 
 -11  10  12    0.73    0.10 
 -10   2 -12    4.18    0.19 
   2   8 -12    4.68    0.19 
   8 -10 -12    4.20    0.20 
 -10   2 -12    4.37    0.16 
  -2  -8  12    4.49    0.22 
  -8  10  12    4.19    0.19 
  10  -2  12    4.43    0.17 
   5 -10 -12    8.20    0.28 
   5   5 -12    8.46    0.26 
 -10   5 -12    8.41    0.25 
 -10   5 -12    8.24    0.27 
  -5  10  12    8.21    0.23 
  -5  -5  12    8.34    0.29 
  -5  10  12    7.87    0.25 
  10  -5  12    8.37    0.23 
  -5  -5  12    8.72    0.23 
 -10   8 -12    2.02    0.10 
 -10   8 -12    1.93    0.13 
   8   2 -12    2.01    0.12 
   2 -10 -12    2.00    0.16 
  -8  -2  12    1.77    0.14 
  -2  10  12    2.25    0.12 
  -8  -2  12    2.00    0.12 
  -2  10  12    2.14    0.13 
  10  -8  12    2.14    0.15 
 -10  11 -12    3.93    0.20 
  -1 -10 -12    3.65    0.18 
  11  -1 -12    3.79    0.19 
  11  -1 -12    3.49    0.15 
  10 -11  12    3.59    0.18 
   1  10  12    3.85    0.19 
 -11   1  12    4.04    0.19 
 -10  14 -12    0.18    0.10 
  14  -4 -12   -0.01    0.10 
  -4 -10 -12    0.22    0.09 
  10 -14  12    0.08    0.09 
 -14   4  12    0.09    0.09 
   4  10  12    0.23    0.10 
  17  -7 -12    0.16    0.14 
  -7 -10 -12    0.40    0.11 
 -10  17 -12    0.46    0.14 
 -17   7  12    0.32    0.12 
   7  10  12    0.43    0.13 
  19 -11 -12    0.45    0.17 
   8 -19  12    0.18    0.17 
 -19  11  12    0.60    0.15 
  11   8  12    0.33    0.13 
  16 -11 -12    0.82    0.17 
  -5  16 -12    0.82    0.12 
 -11  -5 -12    0.80    0.13 
   5 -16  12    0.80    0.17 
 -16  11  12    0.77    0.14 
  11   5  12    1.14    0.15 
  -2  13 -12    0.73    0.12 
 -11  -2 -12    0.66    0.12 
  13 -11 -12    0.82    0.15 
  11   2  12    0.55    0.10 
   2 -13  12    0.48    0.13 
 -13  11  12    0.44    0.11 
 -11   1 -12    1.05    0.09 
 -11   1 -12    1.04    0.12 
   1  10 -12    0.76    0.10 
  10 -11 -12    0.99    0.13 
 -10  11  12    1.10    0.12 
  11  -1  12    0.75    0.09 
  -1 -10  12    1.01    0.14 
   7 -11 -12    0.94    0.13 
 -11   4 -12    0.94    0.09 
   4   7 -12    0.69    0.10 
 -11   4 -12    0.80    0.11 
  11  -4  12    0.89    0.08 
  -4  -7  12    0.91    0.14 
  -4  -7  12    0.95    0.09 
  -7  11  12    0.96    0.11 
   4 -11 -12    0.19    0.09 
   7   4 -12    0.37    0.08 
 -11   7 -12    0.32    0.08 
  11  -7  12    0.28    0.06 
  -7  -4  12    0.20    0.10 
  -4  11  12    0.37    0.07 
  11  -7  12    0.15    0.09 
  -4  11  12    0.20    0.07 
  -7  -4  12    0.26    0.06 
   1 -11 -12    3.36    0.17 
 -11  10 -12    3.95    0.19 
  10   1 -12    3.99    0.16 
   1 -11 -12    3.68    0.19 
  11 -10  12    3.29    0.18 
  -1  11  12    3.68    0.18 
 -10  -1  12    3.94    0.18 
  -2 -11 -12    0.70    0.11 
  13  -2 -12    0.66    0.13 
 -11  13 -12    0.75    0.12 
   2  11  12    0.62    0.12 
 -13   2  12    0.48    0.11 
  11 -13  12    0.56    0.11 
 -11  16 -12    1.63    0.19 
  -5 -11 -12    1.80    0.16 
  16  -5 -12    1.69    0.19 
   5  11  12    1.91    0.19 
 -16   5  12    1.84    0.18 
  19  -8 -12    0.49    0.18 
 -11  19 -12    0.46    0.14 
 -19   8  12    0.69    0.15 
   8  11  12    0.63    0.16 
  18 -12 -12    0.09    0.16 
 -12  -6 -12   -0.04    0.11 
  12   6  12   -0.12    0.10 
   6 -18  12   -0.05    0.15 
 -18  12  12   -0.02    0.10 
  -3  15 -12    0.75    0.13 
  15 -12 -12    1.02    0.17 
 -12  -3 -12    1.04    0.15 
 -15  12  12    0.73    0.14 
   3 -15  12    0.95    0.17 
  12   3  12    1.06    0.14 
  12 -12 -12    2.72    0.20 
 -12   0 -12    2.93    0.20 
   0  12 -12    2.71    0.17 
   0 -12  12    3.10    0.22 
  12   0  12    3.20    0.17 
 -12  12  12    2.91    0.19 
 -12   3 -12    2.19    0.16 
 -12   3 -12    2.41    0.13 
   3   9 -12    2.47    0.15 
   9 -12 -12    1.97    0.16 
  12  -3  12    2.54    0.13 
  -3  -9  12    2.64    0.19 
  -9  12  12    2.22    0.16 
 -12   6 -12    5.81    0.22 
 -12   6 -12    5.55    0.23 
   6 -12 -12    5.58    0.24 
   6   6 -12    5.58    0.23 
  -6  12  12    4.79    0.18 
  -6  -6  12    5.65    0.19 
  -6  -6  12    5.66    0.25 
  -6  12  12    5.42    0.21 
 -12   9 -12   11.82    0.36 
   3 -12 -12   11.42    0.36 
   9   3 -12   11.49    0.34 
  -9  -3  12   11.63    0.35 
  -9  -3  12   11.54    0.33 
  -3  12  12   11.37    0.33 
  -3  12  12   11.66    0.34 
  12  -9  12   10.93    0.36 
 -12  12 -12    0.42    0.11 
  12   0 -12    0.45    0.10 
  12   0 -12    0.53    0.11 
   0 -12 -12    0.40    0.10 
   0  12  12    0.62    0.11 
 -12   0  12    0.49    0.10 
  12 -12  12    0.62    0.12 
  15  -3 -12    2.09    0.19 
  -3 -12 -12    2.04    0.16 
 -12  15 -12    1.75    0.17 
  12 -15  12    1.86    0.18 
 -15   3  12    1.97    0.18 
   3  12  12    1.79    0.17 
 -12  18 -12    0.22    0.13 
  18  -6 -12   -0.07    0.14 
   6  12  12    0.21    0.13 
 -18   6  12    0.15    0.11 
  17 -13 -12    0.32    0.16 
  -4  17 -12    0.08    0.11 
 -13  -4 -12    0.24    0.12 
  13   4  12    0.20    0.11 
   4 -17  12    0.15    0.16 
 -17  13  12    0.07    0.11 
 -13  -1 -12    1.34    0.16 
  14 -13 -12    1.33    0.17 
  -1  14 -12    1.18    0.14 
   1 -14  12    1.33    0.18 
  13   1  12    1.83    0.16 
 -14  13  12    1.49    0.17 
 -13   2 -12    0.79    0.13 
   2  11 -12    0.66    0.11 
  11 -13 -12    0.87    0.15 
  13  -2  12    0.67    0.09 
 -11  13  12    0.65    0.11 
  -2 -11  12    0.52    0.14 
 -13   5 -12    0.37    0.09 
   8 -13 -12    0.46    0.11 
 -13   5 -12    0.43    0.08 
   5   8 -12    0.40    0.10 
  -5  -8  12    0.47    0.13 
  -8  13  12    0.41    0.09 
   8   5 -12    0.63    0.10 
 -13   8 -12    0.64    0.10 
   5 -13 -12    0.57    0.11 
  -5  13  12    0.66    0.10 
  13  -8  12    0.54    0.12 
  -8  -5  12    0.53    0.11 
  -5  13  12    0.63    0.09 
  -8  -5  12    0.59    0.08 
   2 -13 -12    0.88    0.12 
   2 -13 -12    0.94    0.14 
  11   2 -12    0.83    0.11 
 -13  11 -12    0.83    0.13 
 -11  -2  12    0.69    0.10 
 -11  -2  12    0.84    0.12 
  13 -11  12    0.60    0.12 
  -2  13  12    0.70    0.11 
  14  -1 -12    4.41    0.25 
 -13  14 -12    4.62    0.25 
  -1 -13 -12    4.02    0.21 
   1  13  12    4.35    0.24 
  13 -14  12    4.44    0.25 
 -14   1  12    3.96    0.22 
 -13  17 -12    0.59    0.16 
  17  -4 -12    0.33    0.15 
 -17   4  12    0.59    0.13 
   4  13  12    0.45    0.14 
  16 -14 -12    0.41    0.15 
 -14  -2 -12    0.62    0.14 
  -2  16 -12    0.48    0.12 
  14   2  12    0.30    0.11 
 -16  14  12    0.75    0.15 
   2 -16  12    0.43    0.17 
  13 -14 -12    1.86    0.19 
 -14   1 -12    1.68    0.17 
   1  13 -12    1.38    0.16 
 -13  14  12    1.26    0.16 
  -1 -13  12    1.52    0.18 
  10 -14 -12    0.24    0.12 
   4  10 -12    0.23    0.10 
 -14   4 -12    0.14    0.10 
 -14   4 -12    0.13    0.09 
  -4 -10  12    0.19    0.13 
 -10  14  12    0.17    0.09 
   7   7 -12    0.30    0.10 
 -14   7 -12    0.22    0.09 
   7 -14 -12    0.07    0.10 
  14  -7  12    0.31    0.11 
  -7  -7  12    0.18    0.11 
  -7  14  12    0.32    0.09 
   4 -14 -12    0.21    0.10 
 -14  10 -12    0.14    0.10 
  10   4 -12    0.15    0.09 
  -4  14  12    0.20    0.08 
  14 -10  12    0.09    0.10 
 -10  -4  12    0.26    0.10 
 -10  -4  12   -0.02    0.08 
  -4  14  12    0.07    0.08 
   1 -14 -12    4.26    0.22 
 -14  13 -12    4.22    0.24 
  13   1 -12    4.24    0.23 
 -13  -1  12    4.06    0.22 
  -1  14  12    3.91    0.23 
  14 -13  12    3.90    0.24 
 -14  16 -12    0.43    0.14 
  16  -2 -12    0.24    0.14 
   2  14  12    0.04    0.11 
 -16   2  12    0.21    0.11 
  14 -16  12    0.15    0.14 
 -15  -3 -12    0.11    0.13 
  18 -15 -12    0.07    0.17 
  -3  18 -12   -0.02    0.11 
   3 -18  12   -0.13    0.16 
 -18  15  12    0.26    0.13 
  15 -15 -12    0.28    0.15 
   0  15 -12    0.07    0.11 
 -15   0 -12    0.26    0.12 
   0 -15  12   -0.02    0.14 
 -15  15  12   -0.06    0.09 
   3  12 -12    0.94    0.15 
 -15   3 -12    1.03    0.15 
  12 -15 -12    1.16    0.17 
  -3 -12  12    1.14    0.17 
 -12  15  12    0.98    0.15 
 -15   6 -12    0.27    0.09 
   6   9 -12    0.27    0.11 
   9 -15 -12    0.41    0.13 
  -9  15  12    0.15    0.10 
  -6  -9  12    0.18    0.13 
 -15   9 -12    0.82    0.13 
   9   6 -12    0.93    0.13 
   6 -15 -12    0.89    0.14 
  15  -9  12    1.21    0.17 
  -9  -6  12    1.23    0.14 
  -6  15  12    1.26    0.14 
   3 -15 -12    1.86    0.17 
 -15  12 -12    2.04    0.19 
  12   3 -12    1.96    0.16 
 -12  -3  12    1.88    0.16 
  -3  15  12    1.88    0.16 
  15 -12  12    1.56    0.18 
  15   0 -12    0.21    0.12 
 -15  15 -12   -0.13    0.10 
  15 -15  12   -0.02    0.12 
 -15   0  12   -0.06    0.09 
   0  15  12   -0.04    0.11 
  18  -3 -12    0.86    0.19 
 -15  18 -12    0.77    0.17 
   3  15  12    0.89    0.17 
 -16  -1 -12    1.01    0.18 
  17 -16 -12    1.09    0.21 
  -1  17 -12    0.75    0.16 
 -17  16  12    1.21    0.18 
 -16   2 -12    0.59    0.15 
  14 -16 -12    0.36    0.15 
   2  14 -12    0.33    0.13 
 -14  16  12    0.78    0.15 
  -2 -14  12    0.57    0.17 
 -16   5 -12    0.72    0.15 
  11 -16 -12    0.69    0.15 
   5  11 -12    0.82    0.14 
 -11  16  12    0.82    0.14 
  -5 -11  12    0.76    0.17 
   8   8 -12    1.89    0.17 
 -16   8 -12    1.65    0.16 
   8 -16 -12    1.95    0.19 
  -8  -8  12    2.19    0.20 
  16  -8  12    1.89    0.20 
  -8  16  12    1.83    0.17 
   5 -16 -12    2.15    0.19 
 -16  11 -12    1.99    0.18 
  11   5 -12    1.72    0.17 
  16 -11  12    1.76    0.20 
  -5  16  12    1.80    0.16 
 -16  14 -12    0.19    0.12 
  -2  16  12    0.29    0.11 
  16 -14  12    0.08    0.13 
  17  -1 -12    1.82    0.22 
 -16  17 -12    1.89    0.22 
   1  16  12    2.07    0.21 
   1  16 -12    0.80    0.17 
  16 -17 -12    0.88    0.20 
 -17   1 -12    1.00    0.18 
 -16  17  12    1.06    0.18 
   4  13 -12    0.17    0.12 
  13 -17 -12    0.14    0.14 
 -17   4 -12    0.23    0.13 
 -13  17  12    0.10    0.11 
  10 -17 -12    0.19    0.14 
   7  10 -12    0.15    0.11 
  17  -7  12    0.25    0.14 
 -10  17  12    0.17    0.11 
 -17  10 -12    0.49    0.13 
  10   7 -12    0.44    0.12 
   7 -17 -12    0.59    0.14 
  -7  17  12    0.44    0.12 
  17 -10  12    0.26    0.13 
 -17  13 -12    0.60    0.14 
  13   4 -12    0.56    0.12 
  17 -13  12    0.47    0.15 
  -4  17  12    0.44    0.12 
 -17  16 -12    1.83    0.21 
  17 -16  12    1.75    0.21 
  -1  17  12    2.11    0.21 
   3  15 -12    0.06    0.13 
 -18   3 -12   -0.03    0.12 
  15 -18 -12    0.18    0.16 
 -15  18  12    0.12    0.13 
  12 -18 -12   -0.07    0.14 
   6  12 -12    0.17    0.12 
 -12  18  12   -0.07    0.10 
  18  -6  12    0.19    0.15 
 -18   9 -12    0.54    0.13 
   9 -18 -12    0.32    0.15 
   9   9 -12    0.43    0.13 
  18  -9  12    0.23    0.14 
  -9  18  12    0.33    0.12 
 -18  12 -12    0.18    0.12 
  12   6 -12    0.08    0.11 
  18 -12  12    0.12    0.14 
 -18  15 -12    0.94    0.18 
  18 -15  12    0.79    0.18 
  -3  18  12    0.97    0.16 
  11 -19 -12    0.44    0.19 
   8  11 -12    0.46    0.14 
  19  -8  12    0.30    0.16 
 -11  19  12    0.36    0.13 
 -19  11 -12    0.65    0.15 
  11   8 -12    0.27    0.14 
  19 -11  12    0.66    0.18 
   1  -1 -13    0.03    0.04 
   0   1 -13   -0.06    0.02 
  -1   0 -13   -0.05    0.03 
   0   1 -13   -0.03    0.02 
  -1   0 -13   -0.03    0.02 
   1  -1 -13   -0.04    0.02 
  -1   1  13   -0.03    0.03 
   0  -1  13    0.02    0.05 
   1   0  13    0.01    0.03 
   3  -2 -13   74.39    1.54 
  -1   3 -13   74.84    1.50 
  -2  -1 -13   72.13    1.54 
  -1   3 -13   74.53    1.53 
   3  -2 -13   75.10    1.51 
  -3   2  13   74.13    1.54 
   1  -3  13   74.07    1.54 
   2   1  13   71.84    1.53 
   2   0 -13   -0.02    0.03 
  -2   2 -13    0.00    0.02 
  -2   2 -13   -0.03    0.02 
  -2   2 -13   -0.02    0.02 
   0  -2 -13   -0.02    0.04 
   2   0 -13   -0.04    0.02 
   0   2  13    0.03    0.03 
  -2   0  13   -0.07    0.04 
   0   2  13   -0.02    0.01 
   5  -3 -13  100.80    2.05 
   5  -3 -13   98.99    2.10 
  -3  -2 -13   98.73    2.10 
  -2   5 -13   95.75    2.08 
  -5   3  13  103.70    2.10 
   3   2  13  102.62    2.09 
   2  -5  13  101.74    2.10 
   2  -5  13  103.70    2.06 
  -3   1 -13   72.63    1.52 
   1   2 -13   71.57    1.51 
  -3   1 -13   71.66    1.52 
   2  -3 -13   71.83    1.52 
  -3   1 -13   75.61    1.50 
   1   2 -13   72.82    1.49 
  -1  -2  13   73.92    1.53 
  -2   3  13   73.67    1.50 
  -2   3  13   74.17    1.51 
  -1  -3 -13   89.24    1.89 
   4  -1 -13   90.93    1.88 
  -3   4 -13   89.88    1.88 
   4  -1 -13   92.70    1.86 
  -3   4 -13   87.70    1.88 
  -3   4 -13   91.16    1.86 
   1   3  13   91.79    1.85 
  -4   1  13   92.29    1.89 
   1   3  13   91.28    1.88 
  -3   7 -13   25.00    0.58 
  -4  -3 -13   24.62    0.58 
  -3   7 -13   25.04    0.57 
   7  -4 -13   25.22    0.52 
   7  -4 -13   24.91    0.59 
  -4  -3 -13   25.90    0.53 
   3  -7  13   24.77    0.54 
   4   3  13   25.26    0.58 
  -7   4  13   24.64    0.58 
   4  -4 -13    0.00    0.04 
  -4   0 -13   -0.01    0.03 
   0   4 -13   -0.02    0.03 
  -4   0 -13    0.02    0.02 
   4   0  13    0.03    0.04 
  -4   4  13    0.02    0.03 
   0  -4  13    0.05    0.05 
  -4   4  13    0.03    0.02 
   3   1 -13   92.33    1.88 
   3   1 -13   90.74    1.89 
  -4   3 -13   91.03    1.89 
   1  -4 -13   91.91    1.91 
  -4   3 -13   90.17    1.89 
  -4   3 -13   91.84    1.89 
  -3  -1  13   91.64    1.91 
  -1   4  13   92.05    1.88 
  -1   4  13   91.28    1.89 
  -2  -4 -13   21.34    0.51 
  -2  -4 -13   22.01    0.46 
   6  -2 -13   21.96    0.50 
  -4   6 -13   21.53    0.51 
   6  -2 -13   21.77    0.47 
  -4   6 -13   21.56    0.49 
  -6   2  13   22.37    0.51 
   2   4  13   21.27    0.50 
   4  -6  13   21.64    0.48 
  -4   9 -13   11.48    0.33 
  -4   9 -13   11.48    0.31 
  -5  -4 -13   11.56    0.33 
   9  -5 -13   11.73    0.34 
  -5  -4 -13   11.61    0.27 
   5   4  13   12.01    0.33 
  -9   5  13   11.72    0.33 
   4  -9  13   12.08    0.29 
  -5  -1 -13    2.08    0.06 
  -5  -1 -13    2.26    0.11 
   6  -5 -13    2.05    0.12 
  -1   6 -13    1.96    0.10 
  -6   5  13    1.86    0.10 
   1  -6  13    1.91    0.06 
   1  -6  13    1.94    0.12 
   5   1  13    1.77    0.10 
   3  -5 -13   96.99    2.10 
  -5   2 -13   98.52    2.10 
   2   3 -13   96.79    2.09 
  -5   2 -13  102.31    2.08 
   5  -2  13  103.54    2.09 
  -2  -3  13  103.64    2.06 
  -3   5  13  103.08    2.07 
  -2  -3  13  100.46    2.10 
  -3   5  13  102.94    2.09 
  -5   5 -13    0.01    0.03 
   0  -5 -13    0.02    0.05 
   5   0 -13    0.01    0.04 
  -5   5 -13    0.01    0.03 
  -5   5 -13    0.02    0.03 
   5   0 -13    0.00    0.03 
  -5   0  13    0.00    0.04 
   0   5  13   -0.04    0.03 
   0   5  13    0.00    0.02 
  -5   8 -13   29.23    0.68 
  -3  -5 -13   29.32    0.62 
  -3  -5 -13   29.08    0.68 
  -5   8 -13   29.47    0.65 
   8  -3 -13   29.90    0.62 
   8  -3 -13   29.11    0.68 
  -8   3  13   29.13    0.68 
   5  -8  13   29.68    0.65 
   3   5  13   28.55    0.67 
  11  -6 -13    4.79    0.22 
  -5  11 -13    4.95    0.21 
  -6  -5 -13    4.89    0.20 
  -5  11 -13    4.99    0.18 
   6   5  13    4.41    0.20 
 -11   6  13    4.20    0.20 
   5 -11  13    4.26    0.17 
  -6  -2 -13    0.81    0.05 
   8  -6 -13    0.70    0.10 
  -6  -2 -13    0.96    0.09 
  -2   8 -13    0.85    0.08 
  -8   6  13    0.95    0.09 
   2  -8  13    0.80    0.10 
   6   2  13    0.90    0.08 
   2  -8  13    1.02    0.06 
  -6   1 -13    2.00    0.08 
   1   5 -13    1.91    0.09 
   5  -6 -13    1.94    0.11 
  -6   1 -13    2.20    0.11 
   6  -1  13    1.98    0.10 
  -1  -5  13    2.11    0.12 
  -5   6  13    1.85    0.06 
  -1  -5  13    1.90    0.06 
  -5   6  13    1.80    0.09 
   4   2 -13   21.30    0.49 
   2  -6 -13   21.86    0.51 
  -6   4 -13   21.94    0.50 
  -6   4 -13   21.60    0.49 
  -6   4 -13   21.54    0.49 
  -2   6  13   21.60    0.48 
  -4  -2  13   21.54    0.52 
  -2   6  13   21.28    0.49 
  -4  -2  13   21.62    0.47 
   7  -1 -13   10.85    0.26 
  -1  -6 -13   10.16    0.30 
  -6   7 -13   10.68    0.27 
   7  -1 -13   11.33    0.30 
  -1  -6 -13   10.71    0.26 
  -6   7 -13   10.89    0.30 
   1   6  13   10.91    0.29 
  -7   1  13   11.13    0.30 
   6  -7  13   11.01    0.28 
  10  -4 -13    3.96    0.19 
  -6  10 -13    3.76    0.18 
  -6  10 -13    3.77    0.15 
  -4  -6 -13    3.41    0.17 
   4   6  13    3.57    0.17 
 -10   4  13    3.70    0.17 
   6 -10  13    3.65    0.15 
  -6  13 -13    0.68    0.09 
  -7  -6 -13    0.64    0.10 
  -6  13 -13    0.70    0.11 
  13  -7 -13    0.92    0.14 
   7   6  13    0.66    0.11 
 -13   7  13    0.89    0.12 
  -3  10 -13   12.51    0.34 
  10  -7 -13   12.69    0.38 
  -7  -3 -13   12.19    0.36 
   3 -10  13   12.73    0.38 
 -10   7  13   12.61    0.36 
   7   3  13   12.84    0.36 
   3 -10  13   12.61    0.31 
   7  -7 -13   -0.01    0.07 
   0   7 -13    0.00    0.05 
  -7   0 -13   -0.06    0.04 
  -7   0 -13    0.02    0.03 
   7   0  13   -0.05    0.05 
   0  -7  13    0.07    0.07 
  -7   7  13    0.01    0.04 
   0  -7  13    0.00    0.02 
  -7   3 -13   25.06    0.56 
   3   4 -13   24.99    0.58 
  -7   3 -13   25.20    0.59 
   4  -7 -13   25.51    0.59 
   7  -3  13   25.09    0.56 
  -3  -4  13   25.54    0.59 
  -4   7  13   24.88    0.57 
  -4   7  13   25.13    0.55 
  -3  -4  13   25.06    0.54 
  -7   6 -13   10.65    0.27 
   1  -7 -13   10.43    0.30 
  -7   6 -13   10.86    0.29 
   6   1 -13   10.86    0.28 
  -1   7  13   10.97    0.29 
  -1   7  13   10.98    0.27 
  -6  -1  13   11.39    0.31 
   9  -2 -13   17.78    0.40 
  -2  -7 -13   17.44    0.40 
  -7   9 -13   17.68    0.42 
  -2  -7 -13   17.15    0.45 
  -7   9 -13   18.17    0.46 
   9  -2 -13   17.24    0.45 
   7  -9  13   17.03    0.43 
  -9   2  13   16.44    0.44 
   2   7  13   17.57    0.45 
  12  -5 -13    2.55    0.18 
  -7  12 -13    2.26    0.16 
  -7  12 -13    2.25    0.13 
  -5  -7 -13    2.28    0.15 
 -12   5  13    2.21    0.16 
   7 -12  13    2.09    0.14 
   5   7  13    1.98    0.16 
  15  -8 -13    0.88    0.16 
  -7  15 -13    0.89    0.11 
  -8  -7 -13    0.99    0.13 
 -15   8  13    1.10    0.15 
   8   7  13    1.13    0.14 
  -8  -4 -13    1.84    0.14 
  12  -8 -13    1.78    0.16 
  -4  12 -13    1.90    0.14 
 -12   8  13    1.66    0.15 
   8   4  13    1.73    0.13 
   4 -12  13    1.85    0.18 
  -8  -1 -13    0.97    0.07 
  -8  -1 -13    0.91    0.10 
   9  -8 -13    1.04    0.12 
  -1   9 -13    0.86    0.09 
   1  -9  13    0.89    0.07 
   8   1  13    0.99    0.10 
  -9   8  13    0.83    0.10 
   1  -9  13    0.78    0.12 
   6  -8 -13    1.00    0.11 
  -8   2 -13    0.87    0.07 
  -8   2 -13    0.82    0.09 
   2   6 -13    0.95    0.09 
  -2  -6  13    0.92    0.05 
  -6   8  13    0.96    0.06 
   8  -2  13    0.79    0.07 
  -6   8  13    0.98    0.08 
  -2  -6  13    0.94    0.10 
  -8   5 -13   29.34    0.67 
   5   3 -13   29.38    0.67 
  -8   5 -13   29.54    0.66 
   3  -8 -13   29.56    0.68 
  -3   8  13   28.64    0.66 
  -3   8  13   28.78    0.65 
  -5  -3  13   29.69    0.69 
   8  -5  13   28.70    0.64 
  -5  -3  13   28.85    0.64 
  -8   8 -13   -0.05    0.03 
   0  -8 -13    0.05    0.05 
   8   0 -13    0.02    0.04 
   8   0 -13    0.04    0.06 
  -8   8 -13    0.06    0.05 
   0  -8 -13    0.00    0.06 
   0   8  13   -0.03    0.05 
  -8   0  13   -0.08    0.05 
   8  -8  13   -0.09    0.06 
  -3  -8 -13    4.38    0.19 
  -8  11 -13    4.35    0.16 
  -8  11 -13    4.47    0.20 
  11  -3 -13    4.60    0.21 
 -11   3  13    4.36    0.20 
   3   8  13    4.30    0.20 
   8 -11  13    4.17    0.18 
  -6  -8 -13    0.67    0.11 
  14  -6 -13    0.81    0.14 
  -8  14 -13    0.88    0.12 
  -8  14 -13    0.90    0.10 
   6   8  13    0.96    0.13 
 -14   6  13    0.74    0.12 
  -9  -8 -13    2.08    0.19 
  17  -9 -13    1.90    0.22 
   9   8  13    2.03    0.19 
   8 -17  13    2.43    0.25 
 -17   9  13    2.35    0.21 
  -5  14 -13    3.84    0.19 
  14  -9 -13    3.73    0.23 
  -9  -5 -13    3.97    0.21 
 -14   9  13    3.77    0.20 
   9   5  13    3.80    0.20 
   5 -14  13    3.31    0.22 
  -9  -2 -13   -0.04    0.07 
  -2  11 -13   -0.09    0.05 
  11  -9 -13   -0.05    0.08 
   2 -11  13   -0.05    0.10 
   9   2  13   -0.01    0.06 
 -11   9  13   -0.03    0.07 
  -9   1 -13    0.92    0.08 
  -9   1 -13    1.04    0.11 
   8  -9 -13    0.96    0.12 
   1   8 -13    1.03    0.10 
  -1  -8  13    1.06    0.13 
  -1  -8  13    1.14    0.07 
  -8   9  13    0.88    0.09 
   9  -1  13    0.86    0.09 
  -9   4 -13   11.85    0.34 
   5  -9 -13   11.83    0.35 
  -9   4 -13   11.88    0.31 
   4   5 -13   12.15    0.33 
  -4  -5  13   12.18    0.35 
  -4  -5  13   11.71    0.29 
  -5   9  13   12.08    0.29 
  -5   9  13   12.05    0.33 
   9  -4  13   11.91    0.30 
  -9   7 -13   17.33    0.44 
   7   2 -13   16.70    0.42 
   2  -9 -13   17.65    0.45 
  -9   7 -13   17.20    0.41 
  -2   9  13   17.33    0.43 
  -2   9  13   17.11    0.42 
  -7  -2  13   16.96    0.45 
  -7  -2  13   16.72    0.42 
   9  -7  13   17.07    0.44 
  -1  -9 -13    0.81    0.09 
  -9  10 -13    0.72    0.07 
  10  -1 -13    0.85    0.07 
  10  -1 -13    0.58    0.10 
  -9  10 -13    0.55    0.08 
  -1  -9 -13    0.62    0.10 
   9 -10  13    0.69    0.10 
 -10   1  13    0.67    0.10 
   1   9  13    0.64    0.10 
  13  -4 -13    1.46    0.16 
  -4  -9 -13    1.44    0.13 
  -9  13 -13    1.44    0.14 
   4   9  13    1.19    0.13 
 -13   4  13    1.50    0.15 
   9 -13  13    1.55    0.14 
  16  -7 -13    1.10    0.17 
  -9  16 -13    0.70    0.15 
  -7  -9 -13    0.98    0.14 
 -16   7  13    0.92    0.14 
   7   9  13    0.85    0.14 
  19 -10 -13    0.14    0.17 
  10   9  13   -0.06    0.12 
   9 -19  13    0.20    0.17 
 -19  10  13   -0.03    0.12 
  -6  16 -13    1.12    0.13 
 -10  -6 -13    0.97    0.15 
  16 -10 -13    1.01    0.16 
 -16  10  13    0.88    0.15 
   6 -16  13    0.76    0.17 
  10   6  13    1.13    0.15 
 -10  -3 -13    4.11    0.21 
  -3  13 -13    4.24    0.20 
  13 -10 -13    3.93    0.23 
  10   3  13    4.44    0.21 
   3 -13  13    4.24    0.25 
 -13  10  13    3.92    0.22 
  10 -10 -13   -0.04    0.09 
   0  10 -13   -0.06    0.06 
 -10   0 -13    0.04    0.07 
  10   0  13   -0.10    0.06 
 -10  10  13    0.00    0.07 
   0 -10  13    0.12    0.10 
 -10   3 -13   13.14    0.33 
   3   7 -13   12.53    0.36 
   7 -10 -13   12.47    0.38 
 -10   3 -13   12.77    0.37 
  -7  10  13   12.71    0.31 
  -7  10  13   12.70    0.36 
  -3  -7  13   12.82    0.38 
  10  -3  13   11.95    0.33 
  -3  -7  13   12.59    0.30 
 -10   6 -13    3.63    0.16 
   4 -10 -13    3.67    0.19 
 -10   6 -13    3.55    0.16 
   6   4 -13    3.74    0.16 
  -4  10  13    3.49    0.14 
  10  -6  13    3.38    0.13 
  -4  10  13    3.54    0.15 
  -6  -4  13    3.68    0.14 
  -6  -4  13    3.74    0.20 
   1 -10 -13    0.54    0.10 
 -10   9 -13    0.66    0.10 
 -10   9 -13    0.80    0.07 
   9   1 -13    0.80    0.08 
  10  -9  13    0.58    0.10 
  -9  -1  13    0.76    0.10 
  -1  10  13    0.61    0.09 
  12  -2 -13    0.58    0.11 
 -10  12 -13    0.52    0.10 
  -2 -10 -13    0.35    0.09 
   2  10  13    0.55    0.11 
  10 -12  13    0.42    0.09 
 -12   2  13    0.62    0.10 
 -10  15 -13    4.83    0.25 
  15  -5 -13    5.40    0.28 
  -5 -10 -13    5.40    0.24 
 -15   5  13    5.27    0.25 
   5  10  13    4.83    0.26 
 -10  18 -13    0.22    0.13 
  18  -8 -13    0.20    0.15 
 -18   8  13    0.06    0.12 
   8  10  13    0.30    0.13 
 -11  -7 -13    0.07    0.11 
  18 -11 -13    0.08    0.15 
  11   7  13   -0.20    0.09 
 -18  11  13    0.00    0.11 
   7 -18  13    0.08    0.16 
  -4  15 -13    3.59    0.21 
  15 -11 -13    4.14    0.27 
 -11  -4 -13    4.04    0.24 
   4 -15  13    4.14    0.26 
 -15  11  13    3.86    0.24 
  11   4  13    4.05    0.22 
  -1  12 -13    0.59    0.11 
  12 -11 -13    0.50    0.13 
 -11  -1 -13    0.44    0.10 
   1 -12  13    0.31    0.12 
 -12  11  13    0.50    0.11 
  11   1  13    0.43    0.09 
   2   9 -13    0.06    0.06 
 -11   2 -13    0.03    0.05 
   9 -11 -13    0.11    0.10 
 -11   2 -13    0.01    0.08 
  -2  -9  13    0.20    0.11 
  11  -2  13    0.07    0.06 
  -9  11  13    0.00    0.07 
 -11   5 -13    4.50    0.21 
   6 -11 -13    5.11    0.23 
   5   6 -13    5.26    0.21 
 -11   5 -13    5.00    0.18 
  -6  11  13    4.37    0.16 
  -6  11  13    4.54    0.19 
  -5  -6  13    4.84    0.16 
  -5  -6  13    4.81    0.23 
  11  -5  13    4.52    0.17 
   8   3 -13    4.45    0.18 
 -11   8 -13    4.37    0.19 
   3 -11 -13    4.22    0.20 
  -8  -3  13    3.93    0.17 
  -3  11  13    4.16    0.18 
  11  -8  13    4.73    0.21 
  -8  -3  13    4.49    0.20 
  -3  11  13    4.20    0.17 
  11   0 -13    0.01    0.08 
  11   0 -13   -0.12    0.05 
   0 -11 -13    0.00    0.07 
 -11  11 -13   -0.02    0.07 
  11 -11  13    0.12    0.08 
   0  11  13    0.06    0.07 
 -11   0  13   -0.06    0.07 
  14  -3 -13    0.64    0.13 
 -11  14 -13    0.74    0.14 
  -3 -11 -13    0.44    0.11 
   3  11  13    0.63    0.13 
 -14   3  13    0.31    0.11 
  11 -14  13    0.69    0.12 
 -11  17 -13    0.33    0.13 
  17  -6 -13    0.01    0.14 
   6  11  13    0.25    0.11 
 -17   6  13    0.41    0.13 
 -12  -5 -13    0.10    0.10 
  17 -12 -13    0.19    0.15 
  -5  17 -13    0.46    0.11 
 -17  12  13    0.22    0.12 
  12   5  13    0.28    0.11 
   5 -17  13    0.08    0.15 
 -12  -2 -13    2.64    0.20 
  -2  14 -13    2.45    0.19 
  14 -12 -13    2.56    0.22 
   2 -14  13    2.72    0.23 
  12   2  13    2.50    0.18 
 -14  12  13    2.53    0.20 
  11 -12 -13    0.59    0.13 
 -12   1 -13    0.56    0.11 
   1  11 -13    0.50    0.10 
 -11  12  13    0.50    0.11 
  -1 -11  13    0.43    0.13 
  12  -1  13    0.39    0.08 
   8 -12 -13    1.69    0.16 
 -12   4 -13    1.79    0.12 
   4   8 -13    1.78    0.15 
 -12   4 -13    1.82    0.16 
  12  -4  13    1.90    0.11 
  -4  -8  13    2.05    0.18 
  -8  12  13    1.61    0.14 
   7   5 -13    2.54    0.16 
   5 -12 -13    2.31    0.17 
 -12   7 -13    2.39    0.15 
  -5  12  13    2.17    0.13 
  12  -7  13    2.05    0.17 
  -7  -5  13    2.22    0.17 
  -7  -5  13    2.26    0.12 
  -5  12  13    2.09    0.13 
 -12  10 -13    0.67    0.11 
  10   2 -13    0.52    0.08 
   2 -12 -13    0.51    0.10 
  12 -10  13    0.49    0.10 
 -10  -2  13    0.67    0.09 
 -10  -2  13    0.48    0.10 
  -2  12  13    0.61    0.10 
  -1 -12 -13    0.03    0.08 
  13  -1 -13    0.21    0.11 
 -12  13 -13    0.10    0.10 
 -13   1  13    0.02    0.08 
   1  12  13    0.02    0.09 
  12 -13  13   -0.03    0.10 
 -12  16 -13    0.15    0.11 
  16  -4 -13    0.17    0.13 
  -4 -12 -13    0.19    0.10 
 -16   4  13    0.30    0.12 
   4  12  13    0.25    0.12 
  19  -7 -13    0.83    0.19 
 -12  19 -13    0.48    0.16 
   7  12  13    0.88    0.17 
 -19   7  13    0.84    0.16 
 -13  -3 -13    1.12    0.16 
  16 -13 -13    1.46    0.20 
  -3  16 -13    1.15    0.15 
 -16  13  13    1.20    0.16 
   3 -16  13    1.33    0.19 
  13   3  13    1.74    0.17 
   0  13 -13    0.03    0.09 
 -13   0 -13    0.05    0.10 
  13 -13 -13    0.11    0.13 
  13   0  13   -0.02    0.08 
 -13  13  13   -0.06    0.08 
   0 -13  13   -0.08    0.12 
 -13   3 -13    3.97    0.22 
   3  10 -13    4.29    0.21 
  10 -13 -13    4.49    0.24 
  13  -3  13    4.33    0.18 
  -3 -10  13    4.23    0.24 
 -10  13  13    4.43    0.22 
   6   7 -13    0.84    0.11 
   7 -13 -13    0.73    0.13 
 -13   6 -13    0.68    0.10 
 -13   6 -13    0.58    0.11 
  -6  -7  13    0.92    0.14 
  -7  13  13    0.75    0.10 
   9   4 -13    1.36    0.13 
   4 -13 -13    1.49    0.15 
 -13   9 -13    1.47    0.14 
  13  -9  13    1.33    0.15 
  -4  13  13    1.50    0.13 
  -9  -4  13    1.48    0.12 
  -9  -4  13    1.57    0.14 
  -4  13  13    1.44    0.12 
 -13  12 -13    0.07    0.10 
  12   1 -13    0.11    0.10 
   1 -13 -13    0.27    0.10 
  12   1 -13    0.10    0.08 
 -12  -1  13    0.14    0.09 
  -1  13  13    0.09    0.09 
  13 -12  13    0.14    0.10 
 -13  15 -13    0.96    0.15 
  -2 -13 -13    0.78    0.12 
  15  -2 -13    0.72    0.15 
 -15   2  13    0.79    0.13 
   2  13  13    0.67    0.13 
  13 -15  13    0.97    0.15 
  18  -5 -13   -0.10    0.14 
 -13  18 -13   -0.13    0.11 
 -18   5  13    0.06    0.11 
   5  13  13    0.07    0.12 
  18 -14 -13    0.36    0.17 
  -4  18 -13    0.15    0.12 
 -14  -4 -13    0.32    0.13 
   4 -18  13    0.04    0.16 
  14   4  13    0.16    0.12 
 -18  14  13    0.07    0.13 
 -14  -1 -13    0.71    0.14 
  15 -14 -13    0.65    0.17 
  -1  15 -13    0.79    0.14 
 -15  14  13    0.61    0.14 
  14   1  13    0.56    0.12 
   1 -15  13    0.88    0.17 
  12 -14 -13    2.78    0.23 
 -14   2 -13    2.92    0.21 
   2  12 -13    2.65    0.20 
 -12  14  13    2.50    0.18 
  -2 -12  13    2.43    0.22 
 -14   5 -13    3.64    0.21 
   5   9 -13    3.91    0.22 
   9 -14 -13    3.46    0.23 
 -14   5 -13    3.64    0.18 
  -5  -9  13    4.04    0.26 
  -9  14  13    3.51    0.20 
   8   6 -13    0.81    0.12 
   6 -14 -13    0.91    0.14 
 -14   8 -13    0.73    0.11 
  -6  14  13    0.67    0.11 
  -8  -6  13    0.99    0.14 
  14  -8  13    0.94    0.15 
   3 -14 -13    0.48    0.11 
 -14  11 -13    0.50    0.12 
  11   3 -13    0.52    0.10 
  14 -11  13    0.46    0.12 
 -11  -3  13    0.39    0.10 
 -11  -3  13    0.47    0.10 
  -3  14  13    0.46    0.10 
 -14  14 -13    0.10    0.11 
  14   0 -13   -0.03    0.11 
   0 -14 -13    0.19    0.10 
   0  14  13   -0.08    0.09 
  14 -14  13   -0.05    0.10 
 -14   0  13    0.10    0.10 
  17  -3 -13    0.28    0.16 
 -14  17 -13    0.62    0.15 
   3  14  13    0.51    0.14 
 -17   3  13    0.72    0.14 
 -15  -2 -13    1.02    0.18 
  17 -15 -13    1.00    0.20 
  -2  17 -13    0.65    0.15 
   2 -17  13    0.88    0.20 
 -17  15  13    1.22    0.18 
  14 -15 -13    0.54    0.17 
   1  14 -13    1.03    0.15 
 -15   1 -13    0.64    0.13 
 -14  15  13    0.77    0.15 
  -1 -14  13    0.57    0.16 
 -15   4 -13    3.72    0.24 
   4  11 -13    3.77    0.23 
  11 -15 -13    3.67    0.26 
 -11  15  13    3.87    0.23 
  -4 -11  13    4.16    0.27 
   7   8 -13    1.08    0.14 
   8 -15 -13    1.12    0.15 
 -15   7 -13    0.96    0.12 
  -8  15  13    1.18    0.14 
  -7  -8  13    0.99    0.15 
  15  -7  13    1.11    0.16 
  10   5 -13    5.26    0.25 
   5 -15 -13    5.15    0.25 
 -15  10 -13    5.01    0.25 
  -5  15  13    4.89    0.22 
 -10  -5  13    5.28    0.24 
  -5  15  13    4.82    0.23 
  15 -10  13    4.75    0.27 
  13   2 -13    0.77    0.14 
 -15  13 -13    0.74    0.15 
   2 -15 -13    0.96    0.14 
  15 -13  13    0.93    0.15 
  -2  15  13    0.84    0.14 
 -13  -2  13    0.97    0.13 
 -15  16 -13    1.68    0.19 
  16  -1 -13    1.84    0.21 
  15 -16  13    1.70    0.20 
 -16   1  13    1.82    0.18 
   1  15  13    2.00    0.20 
   0  16 -13   -0.14    0.11 
  16 -16 -13    0.00    0.15 
 -16   0 -13    0.21    0.13 
 -16  16  13   -0.01    0.12 
   0 -16  13    0.11    0.16 
 -16   3 -13    1.34    0.18 
  13 -16 -13    1.27    0.19 
   3  13 -13    1.18    0.16 
 -13  16  13    1.41    0.18 
  -3 -13  13    1.38    0.20 
  10 -16 -13    1.09    0.17 
   6  10 -13    1.08    0.15 
  16  -6  13    0.81    0.16 
  -6 -10  13    1.02    0.17 
 -10  16  13    0.83    0.14 
   9   7 -13    1.01    0.14 
   7 -16 -13    1.09    0.16 
 -16   9 -13    1.03    0.14 
  -9  -7  13    1.43    0.16 
  -7  16  13    0.91    0.14 
  16  -9  13    0.78    0.15 
  12   4 -13    0.09    0.09 
 -16  12 -13    0.15    0.12 
   4 -16 -13    0.51    0.12 
 -12  -4  13    0.32    0.12 
  -4  16  13    0.30    0.10 
  16 -12  13   -0.04    0.12 
 -16  15 -13    1.68    0.20 
  -1  16  13    1.81    0.19 
  16 -15  13    1.95    0.21 
  15 -17 -13    0.70    0.19 
 -17   2 -13    0.85    0.16 
   2  15 -13    1.08    0.17 
 -15  17  13    1.18    0.18 
  12 -17 -13    0.57    0.16 
   5  12 -13    0.13    0.12 
 -12  17  13    0.22    0.11 
 -17   8 -13    1.92    0.17 
   9 -17 -13    2.13    0.21 
   8   9 -13    2.11    0.19 
  17  -8  13    2.35    0.22 
  -9  17  13    2.32    0.19 
  11   6 -13    0.26    0.11 
   6 -17 -13    0.50    0.14 
 -17  11 -13    0.43    0.12 
  17 -11  13    0.16    0.13 
 -17  14 -13    0.57    0.15 
  -3  17  13    0.79    0.14 
  17 -14  13    0.87    0.18 
  14 -18 -13    0.24    0.16 
   4  14 -13    0.28    0.14 
 -14  18  13    0.13    0.13 
  11 -18 -13    0.25    0.14 
   7  11 -13    0.02    0.11 
  18  -7  13   -0.08    0.13 
 -11  18  13    0.12    0.11 
 -18  10 -13    0.20    0.11 
  10   8 -13    0.30    0.12 
  -8  18  13    0.22    0.11 
  18 -10  13    0.18    0.15 
 -18  13 -13    0.05    0.12 
  13   5 -13    0.01    0.11 
  18 -13  13    0.19    0.15 
   9  10 -13    0.06    0.11 
 -10  19  13    0.05    0.11 
  19  -9  13   -0.13    0.14 
  12   7 -13    0.74    0.16 
 -19  12 -13    0.81    0.16 
  19 -12  13    0.71    0.18 
  -1   1 -14   76.68    1.61 
  -1   1 -14   78.49    1.60 
   0  -1 -14   79.30    1.61 
   1   0 -14   76.85    1.60 
   0  -1 -14   78.21    1.61 
   1   0 -14   77.56    1.60 
  -1   0  14   76.95    1.61 
   0   1  14   77.95    1.59 
   1  -1  14   78.06    1.60 
   2  -2 -14   43.67    0.94 
   0   2 -14   43.74    0.94 
   0   2 -14   45.28    0.91 
  -2   0 -14   43.84    0.95 
  -2   0 -14   44.26    0.94 
   2  -2 -14   44.71    0.93 
  -2   2  14   44.76    0.94 
   2   0  14   46.43    0.92 
   0  -2  14   45.05    0.95 
  -2   3 -14    0.22    0.03 
   3  -1 -14    0.15    0.04 
   3  -1 -14    0.24    0.03 
  -2   3 -14    0.22    0.03 
  -1  -2 -14    0.22    0.04 
   1   2  14    0.23    0.04 
  -3   1  14    0.30    0.05 
   2  -3  14    0.19    0.05 
   1   2  14    0.22    0.02 
  -3  -1 -14    4.58    0.15 
   4  -3 -14    4.85    0.15 
   4  -3 -14    4.79    0.12 
  -1   4 -14    4.90    0.14 
   3   1  14    4.53    0.14 
  -4   3  14    4.25    0.14 
   1  -4  14    4.77    0.16 
  -3   2 -14    0.28    0.03 
   2   1 -14    0.20    0.03 
  -3   2 -14    0.16    0.03 
  -3   2 -14    0.22    0.03 
   2   1 -14    0.23    0.03 
   1  -3 -14    0.14    0.04 
  -2  -1  14    0.15    0.05 
  -1   3  14    0.28    0.04 
  -1   3  14    0.21    0.03 
  -3   5 -14   21.12    0.46 
  -2  -3 -14   21.36    0.48 
   5  -2 -14   20.40    0.47 
  -3   5 -14   20.48    0.47 
   5  -2 -14   21.11    0.44 
   2   3  14   18.96    0.47 
   3  -5  14   20.15    0.44 
  -5   2  14   20.44    0.48 
   6  -4 -14   10.05    0.22 
  -2   6 -14    9.94    0.26 
   6  -4 -14   10.14    0.28 
  -4  -2 -14   10.11    0.28 
  -4  -2 -14   10.34    0.22 
   2  -6  14   10.21    0.29 
   4   2  14   10.51    0.27 
  -6   4  14   10.25    0.28 
   2  -6  14   10.41    0.23 
   1   3 -14    4.96    0.14 
  -4   1 -14    5.27    0.15 
  -4   1 -14    4.96    0.12 
   3  -4 -14    4.85    0.16 
  -3   4  14    4.51    0.12 
   4  -1  14    4.38    0.14 
  -3   4  14    4.57    0.14 
  -1  -3  14    4.29    0.15 
  -4   4 -14   90.24    1.85 
  -4   4 -14   91.66    1.86 
  -4   4 -14   90.76    1.86 
   4   0 -14   90.66    1.85 
   4   0 -14   88.88    1.85 
   0  -4 -14   90.17    1.88 
   0   4  14   88.07    1.86 
   0   4  14   89.41    1.83 
  -4   0  14   86.82    1.87 
  -4   7 -14    3.40    0.13 
  -3  -4 -14    3.29    0.14 
  -3  -4 -14    3.60    0.09 
  -4   7 -14    3.37    0.14 
   7  -3 -14    3.24    0.14 
   7  -3 -14    3.54    0.09 
  -7   3  14    3.11    0.13 
   4  -7  14    3.30    0.11 
   3   4  14    3.40    0.14 
  -5  -3 -14    5.96    0.20 
  -5  -3 -14    5.90    0.14 
   8  -5 -14    5.69    0.21 
  -3   8 -14    5.74    0.19 
   3  -8  14    5.69    0.16 
   3  -8  14    5.84    0.22 
  -8   5  14    5.75    0.20 
   5   3  14    5.94    0.20 
   0   5 -14   13.18    0.33 
   5  -5 -14   13.24    0.34 
  -5   0 -14   13.22    0.33 
  -5   0 -14   13.75    0.29 
  -5   5  14   13.22    0.29 
   5   0  14   12.92    0.32 
  -5   5  14   12.77    0.33 
   0  -5  14   13.28    0.34 
   2  -5 -14   21.18    0.49 
   3   2 -14   20.98    0.47 
   3   2 -14   21.43    0.45 
  -5   3 -14   20.43    0.47 
  -5   3 -14   20.87    0.46 
  -5   3 -14   20.21    0.47 
  -3  -2  14   19.96    0.49 
  -2   5  14   20.57    0.46 
  -2   5  14   19.92    0.46 
  -5   6 -14    4.83    0.16 
   6  -1 -14    4.79    0.16 
  -1  -5 -14    5.02    0.13 
  -1  -5 -14    4.82    0.17 
  -5   6 -14    4.78    0.15 
   6  -1 -14    4.83    0.14 
   5  -6  14    4.98    0.15 
  -6   1  14    4.98    0.17 
  -4  -5 -14    9.53    0.22 
   9  -4 -14    9.22    0.21 
  -5   9 -14    8.98    0.28 
   9  -4 -14    9.28    0.29 
  -4  -5 -14    9.54    0.28 
  -5   9 -14    9.61    0.26 
  -9   4  14    9.43    0.28 
   4   5  14    8.74    0.28 
   5  -9  14    9.70    0.25 
  10  -6 -14    1.87    0.15 
  -4  10 -14    1.76    0.11 
  -6  -4 -14    1.52    0.13 
   6   4  14    1.53    0.13 
 -10   6  14    1.39    0.12 
   4 -10  14    1.47    0.10 
  -6  -1 -14   24.00    0.52 
  -1   7 -14   24.18    0.57 
  -6  -1 -14   23.64    0.58 
   7  -6 -14   24.82    0.59 
  -7   6  14   24.38    0.58 
   1  -7  14   24.42    0.59 
   1  -7  14   25.83    0.52 
   6   1  14   24.55    0.57 
  -6   2 -14   10.46    0.25 
   2   4 -14   10.20    0.27 
   4  -6 -14   10.33    0.29 
  -6   2 -14   10.34    0.28 
  -2  -4  14   10.37    0.23 
   6  -2  14   10.16    0.26 
  -2  -4  14   10.16    0.29 
  -4   6  14   10.30    0.27 
  -4   6  14   10.41    0.24 
  -6   5 -14    4.56    0.16 
   1  -6 -14    4.89    0.18 
   5   1 -14    4.87    0.15 
  -6   5 -14    4.74    0.15 
  -6   5 -14    4.72    0.15 
   5   1 -14    4.83    0.15 
  -1   6  14    5.03    0.14 
  -1   6  14    4.97    0.16 
  -5  -1  14    4.79    0.18 
  -6   8 -14   16.53    0.43 
  -6   8 -14   16.44    0.40 
  -2  -6 -14   16.35    0.43 
   8  -2 -14   17.01    0.38 
  -2  -6 -14   16.94    0.38 
   8  -2 -14   16.58    0.42 
   6  -8  14   16.66    0.40 
   2   6  14   16.51    0.42 
  -8   2  14   17.13    0.43 
  -6  11 -14   19.65    0.51 
  11  -5 -14   19.01    0.52 
  -6  11 -14   19.21    0.47 
  -5  -6 -14   18.69    0.50 
   6 -11  14   18.74    0.47 
   5   6  14   19.60    0.51 
 -11   5  14   19.50    0.51 
  -7  -5 -14    0.30    0.08 
  12  -7 -14    0.41    0.11 
  -5  12 -14    0.24    0.07 
   7   5  14    0.26    0.09 
 -12   7  14    0.21    0.09 
  -2   9 -14    1.09    0.10 
  -7  -2 -14    1.11    0.11 
   9  -7 -14    1.15    0.12 
  -7  -2 -14    1.14    0.07 
   2  -9  14    1.14    0.12 
   2  -9  14    1.30    0.08 
  -9   7  14    1.31    0.12 
   7   2  14    1.18    0.11 
   6  -7 -14   24.27    0.59 
  -7   1 -14   23.53    0.58 
   1   6 -14   24.45    0.57 
  -7   1 -14   24.62    0.54 
   7  -1  14   24.91    0.56 
  -6   7  14   24.36    0.57 
  -6   7  14   24.41    0.52 
  -1  -6  14   24.77    0.52 
  -1  -6  14   25.34    0.59 
   4   3 -14    3.28    0.13 
  -7   4 -14    3.44    0.12 
  -7   4 -14    3.39    0.13 
   3  -7 -14    3.56    0.15 
  -4  -3  14    2.94    0.16 
  -4  -3  14    3.09    0.10 
  -3   7  14    3.18    0.12 
  -3   7  14    3.21    0.12 
   0  -7 -14    9.26    0.27 
   7   0 -14    8.46    0.23 
   7   0 -14    9.39    0.25 
  -7   7 -14    8.66    0.23 
  -7   7 -14    8.71    0.26 
  -7   0  14    8.68    0.26 
   0   7  14    8.57    0.22 
   7  -7  14    8.27    0.25 
   0   7  14    8.58    0.25 
  10  -3 -14    7.15    0.19 
  -3  -7 -14    7.18    0.25 
  -7  10 -14    7.64    0.26 
  -7  10 -14    7.37    0.22 
  10  -3 -14    7.03    0.26 
 -10   3  14    7.85    0.26 
   7 -10  14    7.00    0.23 
   3   7  14    7.34    0.25 
  -7  13 -14    0.05    0.08 
  -7  13 -14    0.05    0.06 
  -6  -7 -14   -0.11    0.07 
  13  -6 -14   -0.01    0.10 
 -13   6  14    0.00    0.07 
   6   7  14   -0.18    0.07 
  -6  14 -14    1.55    0.13 
  14  -8 -14    1.50    0.18 
  -8  -6 -14    1.75    0.15 
 -14   8  14    1.68    0.16 
   8   6  14    1.40    0.15 
   6 -14  14    1.67    0.19 
  -3  11 -14    0.18    0.07 
  -8  -3 -14   -0.04    0.07 
  11  -8 -14    0.10    0.09 
   8   3  14    0.15    0.08 
   3 -11  14    0.24    0.11 
 -11   8  14    0.02    0.07 
   0   8 -14   52.19    1.18 
   8  -8 -14   54.34    1.20 
  -8   0 -14   54.56    1.14 
  -8   0 -14   54.67    1.20 
   8   0  14   53.83    1.17 
  -8   8  14   51.81    1.19 
   0  -8  14   55.11    1.20 
   0  -8  14   54.48    1.12 
   3   5 -14    5.77    0.20 
   5  -8 -14    6.41    0.22 
  -8   3 -14    5.80    0.20 
  -8   3 -14    6.15    0.18 
  -5   8  14    5.73    0.19 
  -3  -5  14    6.06    0.16 
  -3  -5  14    6.14    0.23 
  -5   8  14    6.13    0.17 
   8  -3  14    5.97    0.18 
  -8   6 -14   17.10    0.42 
   2  -8 -14   16.99    0.44 
   6   2 -14   16.90    0.41 
  -8   6 -14   17.06    0.42 
  -8   6 -14   16.73    0.40 
  -6  -2  14   17.31    0.44 
  -6  -2  14   16.91    0.40 
  -2   8  14   17.01    0.41 
  -2   8  14   16.53    0.40 
   9  -1 -14   12.82    0.31 
  -1  -8 -14   12.31    0.31 
  -8   9 -14   12.26    0.36 
  -1  -8 -14   12.09    0.35 
   9  -1 -14   12.46    0.35 
  -8   9 -14   12.58    0.32 
  -9   1  14   12.82    0.36 
   1   8  14   12.35    0.35 
   8  -9  14   12.56    0.34 
  12  -4 -14    4.79    0.23 
  -8  12 -14    4.45    0.21 
  -4  -8 -14    4.99    0.21 
  -8  12 -14    4.86    0.18 
   4   8  14    4.20    0.21 
 -12   4  14    4.88    0.22 
   8 -12  14    4.38    0.19 
  15  -7 -14    1.81    0.19 
  -7  -8 -14    1.93    0.16 
  -8  15 -14    1.45    0.16 
 -15   7  14    1.54    0.17 
   7   8  14    1.77    0.17 
  16  -9 -14    0.88    0.17 
  -7  16 -14    0.78    0.12 
  -9  -7 -14    0.69    0.13 
 -16   9  14    0.88    0.14 
   9   7  14    0.72    0.13 
   7 -16  14    1.15    0.19 
  13  -9 -14    2.68    0.21 
  -9  -4 -14    2.64    0.18 
  -4  13 -14    3.34    0.17 
 -13   9  14    3.17    0.19 
   9   4  14    3.34    0.19 
   4 -13  14    3.27    0.22 
  10  -9 -14    2.83    0.19 
  -1  10 -14    2.85    0.16 
  -9  -1 -14    2.38    0.15 
   9   1  14    2.71    0.15 
   1 -10  14    3.01    0.20 
 -10   9  14    2.50    0.16 
  -9   2 -14    1.22    0.12 
   2   7 -14    1.14    0.11 
   7  -9 -14    0.89    0.11 
  -9   2 -14    1.18    0.09 
  -7   9  14    1.19    0.06 
  -7   9  14    1.22    0.10 
  -2  -7  14    1.34    0.07 
   9  -2  14    1.13    0.10 
  -2  -7  14    1.48    0.14 
  -9   5 -14    9.62    0.28 
   4  -9 -14    9.59    0.30 
  -9   5 -14    9.33    0.27 
   5   4 -14    9.11    0.27 
  -4   9  14    9.54    0.27 
  -5  -4  14    9.36    0.30 
  -5  -4  14    9.30    0.24 
   9  -5  14    9.70    0.25 
  -4   9  14    9.58    0.25 
   8   1 -14   12.71    0.34 
  -9   8 -14   12.33    0.31 
   1  -9 -14   12.18    0.36 
  -9   8 -14   12.35    0.35 
   8   1 -14   12.27    0.33 
  -1   9  14   12.58    0.34 
  -1   9  14   13.08    0.32 
   9  -8  14   11.95    0.35 
  -8  -1  14   12.02    0.35 
  -9  11 -14    2.47    0.12 
  -9  11 -14    2.52    0.16 
  -2  -9 -14    2.88    0.17 
  11  -2 -14    2.65    0.17 
   2   9  14    2.77    0.16 
   9 -11  14    2.54    0.16 
 -11   2  14    2.83    0.16 
  14  -5 -14    1.17    0.15 
  -9  14 -14    1.21    0.15 
  -5  -9 -14    1.05    0.13 
 -14   5  14    1.09    0.14 
   5   9  14    1.00    0.14 
  17  -8 -14    0.29    0.15 
  -8  -9 -14    0.07    0.10 
   8   9  14    0.17    0.11 
 -17   8  14    0.04    0.10 
  18 -10 -14    0.25    0.16 
 -10  -8 -14    0.21    0.12 
  10   8  14    0.15    0.12 
   8 -18  14    0.16    0.16 
 -18  10  14    0.33    0.13 
  15 -10 -14    1.42    0.18 
 -10  -5 -14    1.54    0.16 
  -5  15 -14    1.64    0.15 
 -15  10  14    1.64    0.18 
  10   5  14    1.40    0.15 
   5 -15  14    1.76    0.20 
  12 -10 -14    1.24    0.15 
 -10  -2 -14    0.92    0.12 
  -2  12 -14    1.09    0.12 
 -12  10  14    1.28    0.14 
   2 -12  14    1.29    0.16 
  10   2  14    1.35    0.12 
   9 -10 -14    2.92    0.18 
 -10   1 -14    2.79    0.12 
 -10   1 -14    2.74    0.17 
   1   9 -14    2.76    0.16 
  -1  -9  14    2.77    0.19 
  -9  10  14    2.62    0.16 
  10  -1  14    2.62    0.14 
 -10   4 -14    1.68    0.14 
 -10   4 -14    1.76    0.11 
   6 -10 -14    1.41    0.14 
   4   6 -14    1.46    0.13 
  -6  10  14    1.64    0.12 
  -4  -6  14    1.46    0.08 
  -4  -6  14    1.57    0.15 
  -6  10  14    1.42    0.09 
  10  -4  14    1.85    0.11 
 -10   7 -14    6.99    0.24 
   7   3 -14    7.16    0.24 
   3 -10 -14    7.40    0.27 
  -7  -3  14    7.27    0.22 
  -3  10  14    7.43    0.23 
  10  -7  14    7.19    0.21 
  -3  10  14    7.21    0.23 
  10  -7  14    7.59    0.26 
  -7  -3  14    7.33    0.26 
   0 -10 -14    3.65    0.19 
  10   0 -14    3.86    0.15 
 -10  10 -14    3.78    0.18 
  10   0 -14    4.38    0.19 
   0 -10 -14    3.88    0.16 
   0  10  14    3.82    0.18 
 -10   0  14    3.72    0.18 
  10 -10  14    3.62    0.18 
 -10  13 -14    1.55    0.16 
  13  -3 -14    1.61    0.16 
  -3 -10 -14    2.26    0.17 
  10 -13  14    2.06    0.16 
   3  10  14    1.86    0.17 
 -13   3  14    1.93    0.16 
  16  -6 -14    0.80    0.16 
  -6 -10 -14    0.50    0.12 
 -10  16 -14    0.50    0.13 
   6  10  14    0.58    0.12 
 -16   6  14    0.56    0.13 
  19  -9 -14    0.16    0.16 
   9  10  14    0.14    0.13 
 -19   9  14    0.20    0.13 
  10 -19  14    0.44    0.19 
  17 -11 -14    0.07    0.15 
 -11  -6 -14   -0.11    0.09 
  -6  17 -14    0.06    0.09 
   6 -17  14    0.09    0.15 
  11   6  14    0.18    0.11 
 -17  11  14   -0.07    0.09 
  -3  14 -14    0.71    0.11 
 -11  -3 -14    0.70    0.13 
  14 -11 -14    1.00    0.16 
   3 -14  14    0.76    0.16 
  11   3  14    0.60    0.11 
 -14  11  14    0.59    0.12 
   0  11 -14    7.34    0.27 
 -11   0 -14    7.31    0.28 
  11 -11 -14    7.52    0.30 
 -11  11  14    6.73    0.27 
   0 -11  14    7.47    0.29 
  11   0  14    7.13    0.25 
 -11   3 -14    0.07    0.06 
   8 -11 -14    0.15    0.09 
   3   8 -14    0.19    0.08 
 -11   3 -14   -0.03    0.07 
  11  -3  14   -0.05    0.06 
  -3  -8  14    0.23    0.11 
  -8  11  14    0.05    0.07 
 -11   6 -14   19.07    0.51 
 -11   6 -14   18.66    0.48 
   6   5 -14   18.62    0.49 
   5 -11 -14   18.88    0.51 
  -6  -5  14   19.78    0.52 
  -5  11  14   18.70    0.46 
  -6  -5  14   19.37    0.45 
  -5  11  14   18.54    0.48 
  11  -6  14   19.08    0.45 
   2 -11 -14    2.45    0.17 
 -11   9 -14    2.73    0.16 
   9   2 -14    2.89    0.15 
  -2  11  14    2.67    0.15 
  -2  11  14    2.57    0.13 
  -9  -2  14    2.43    0.16 
  11  -9  14    2.76    0.17 
 -11  12 -14    4.62    0.23 
  12  -1 -14    4.42    0.22 
  -1 -11 -14    4.36    0.21 
  11 -12  14    4.27    0.21 
   1  11  14    4.13    0.21 
 -12   1  14    4.44    0.21 
  -4 -11 -14    0.95    0.13 
 -11  15 -14    1.23    0.16 
  15  -4 -14    1.02    0.16 
 -15   4  14    1.22    0.15 
   4  11  14    1.24    0.15 
  18  -7 -14    0.63    0.17 
 -11  18 -14    0.40    0.14 
   7  11  14    0.38    0.14 
 -18   7  14    0.30    0.13 
  12   7  14    0.28    0.13 
  16 -12 -14    6.27    0.32 
 -12  -4 -14    7.31    0.31 
  -4  16 -14    6.62    0.28 
  12   4  14    6.94    0.30 
   4 -16  14    6.42    0.34 
 -16  12  14    6.53    0.31 
  -1  13 -14    2.42    0.19 
  13 -12 -14    2.68    0.22 
 -12  -1 -14    2.74    0.20 
 -13  12  14    2.78    0.19 
   1 -13  14    2.18    0.20 
  12   1  14    2.54    0.18 
   2  10 -14    1.09    0.12 
 -12   2 -14    1.09    0.13 
  10 -12 -14    1.38    0.15 
  -2 -10  14    1.38    0.16 
  12  -2  14    1.28    0.11 
 -10  12  14    1.27    0.13 
   7 -12 -14    0.33    0.10 
 -12   5 -14    0.28    0.08 
 -12   5 -14    0.31    0.08 
   5   7 -14    0.35    0.09 
  12  -5  14    0.28    0.06 
  -5  -7  14    0.21    0.12 
  -7  12  14    0.18    0.08 
   4 -12 -14    4.75    0.23 
 -12   8 -14    4.82    0.21 
   8   4 -14    4.66    0.20 
  12  -8  14    4.34    0.22 
  -4  12  14    4.64    0.19 
  -8  -4  14    4.59    0.18 
  -8  -4  14    4.82    0.23 
  -4  12  14    4.63    0.19 
   1 -12 -14    4.53    0.22 
 -12  11 -14    4.46    0.22 
  11   1 -14    4.49    0.21 
  11   1 -14    4.25    0.18 
 -11  -1  14    4.19    0.20 
  12 -11  14    4.21    0.22 
  -1  12  14    4.58    0.21 
  -2 -12 -14    1.99    0.17 
 -12  14 -14    2.00    0.19 
  14  -2 -14    1.80    0.18 
   2  12  14    1.78    0.17 
 -14   2  14    1.95    0.17 
  12 -14  14    1.81    0.17 
 -12  17 -14    0.30    0.13 
  17  -5 -14    0.40    0.15 
   5  12  14    0.17    0.12 
 -17   5  14    0.34    0.12 
  -5  18 -14   -0.10    0.10 
  18 -13 -14    0.15    0.16 
 -13  -5 -14    0.24    0.13 
   5 -18  14    0.15    0.17 
 -18  13  14    0.18    0.13 
  13   5  14    0.11    0.12 
 -13  -2 -14    1.77    0.19 
  -2  15 -14    1.72    0.17 
  15 -13 -14    1.63    0.20 
 -15  13  14    1.92    0.18 
   2 -15  14    1.86    0.21 
  13   2  14    1.43    0.15 
 -13   1 -14    2.40    0.20 
   1  12 -14    2.52    0.18 
  12 -13 -14    2.53    0.22 
 -12  13  14    2.78    0.20 
  13  -1  14    2.58    0.16 
  -1 -12  14    2.14    0.20 
 -13   4 -14    3.12    0.20 
   9 -13 -14    3.30    0.21 
   4   9 -14    3.38    0.18 
 -13   4 -14    2.97    0.16 
  -4  -9  14    3.11    0.22 
  -9  13  14    3.09    0.17 
   6 -13 -14    0.21    0.10 
   7   6 -14    0.04    0.07 
 -13   7 -14    0.09    0.07 
  -6  13  14   -0.13    0.05 
  -6  13  14   -0.01    0.06 
  13  -7  14   -0.08    0.09 
  -7  -6  14    0.06    0.10 
   3 -13 -14    1.96    0.17 
  10   3 -14    1.82    0.14 
 -13  10 -14    1.86    0.16 
 -10  -3  14    1.98    0.16 
  13 -10  14    2.06    0.17 
 -10  -3  14    1.93    0.14 
  -3  13  14    1.87    0.13 
  -3  13  14    1.93    0.15 
 -13  13 -14    5.63    0.27 
   0 -13 -14    5.59    0.25 
  13   0 -14    5.22    0.25 
  13 -13  14    6.01    0.27 
   0  13  14    6.17    0.27 
 -13   0  14    5.70    0.25 
  16  -3 -14    0.60    0.15 
 -13  16 -14    0.75    0.15 
   3  13  14    0.58    0.14 
 -16   3  14    0.53    0.12 
 -14  -3 -14    0.51    0.15 
  -3  17 -14    0.50    0.13 
  17 -14 -14    0.48    0.18 
  14   3  14    0.49    0.13 
 -17  14  14    0.70    0.15 
   3 -17  14    0.70    0.19 
 -14   0 -14    3.50    0.24 
   0  14 -14    3.12    0.22 
  14 -14 -14    3.46    0.26 
 -14  14  14    3.22    0.23 
   0 -14  14    3.11    0.25 
  14   0  14    3.47    0.20 
   3  11 -14    0.55    0.11 
  11 -14 -14    0.55    0.14 
 -14   3 -14    0.67    0.13 
  -3 -11  14    0.46    0.15 
 -11  14  14    0.63    0.13 
   6   8 -14    1.92    0.17 
 -14   6 -14    1.54    0.16 
 -14   6 -14    1.58    0.14 
   8 -14 -14    1.41    0.16 
  -6  -8  14    1.29    0.17 
  -8  14  14    1.62    0.15 
   5 -14 -14    1.20    0.15 
   9   5 -14    0.82    0.12 
 -14   9 -14    1.00    0.13 
  14  -9  14    0.94    0.14 
  -5  14  14    0.91    0.11 
  -9  -5  14    0.84    0.13 
  -5  14  14    1.18    0.12 
 -14  12 -14    2.19    0.19 
   2 -14 -14    2.32    0.19 
  12   2 -14    1.71    0.14 
  12   2 -14    1.84    0.16 
 -12  -2  14    1.88    0.16 
  -2  14  14    1.70    0.16 
  14 -12  14    1.82    0.18 
 -14  15 -14    0.12    0.12 
  15  -1 -14    0.46    0.14 
 -15   1  14    0.32    0.11 
  14 -15  14    0.42    0.13 
   1  14  14    0.17    0.11 
  18  -4 -14    0.13    0.15 
 -14  18 -14    0.14    0.14 
 -18   4  14    0.41    0.14 
   4  14  14    0.31    0.14 
  16 -15 -14    0.07    0.15 
 -15  -1 -14    0.05    0.12 
  -1  16 -14    0.12    0.12 
 -16  15  14    0.01    0.12 
   1 -16  14   -0.12    0.15 
   2  13 -14    1.63    0.17 
 -15   2 -14    1.92    0.20 
  13 -15 -14    1.84    0.21 
 -13  15  14    1.65    0.18 
  -2 -13  14    1.87    0.21 
 -15   5 -14    1.59    0.18 
  10 -15 -14    1.31    0.17 
   5  10 -14    1.79    0.17 
  -5 -10  14    1.75    0.20 
 -10  15  14    1.77    0.17 
   7 -15 -14    1.40    0.17 
   8   7 -14    1.65    0.16 
 -15   8 -14    1.63    0.16 
  -7  15  14    1.66    0.15 
  15  -8  14    1.81    0.19 
  -8  -7  14    1.93    0.18 
 -15  11 -14    1.09    0.15 
   4 -15 -14    1.12    0.15 
  11   4 -14    1.22    0.13 
  -4  15  14    1.26    0.13 
 -11  -4  14    1.23    0.14 
  15 -11  14    0.98    0.15 
  14   1 -14    0.30    0.13 
 -15  14 -14    0.40    0.13 
  -1  15  14    0.43    0.12 
  15 -14  14    0.22    0.13 
 -14  -1  14    0.35    0.11 
  17  -2 -14    1.36    0.20 
 -15  17 -14    1.34    0.20 
   2  15  14    1.30    0.19 
 -17   2  14    1.71    0.19 
 -16   1 -14   -0.09    0.11 
   1  15 -14    0.00    0.11 
  15 -16 -14   -0.03    0.14 
  -1 -15  14   -0.09    0.16 
 -15  16  14    0.16    0.13 
 -16   4 -14    6.95    0.33 
  12 -16 -14    7.16    0.34 
   4  12 -14    7.00    0.31 
 -12  16  14    6.65    0.31 
  -4 -12  14    6.64    0.34 
   7   9 -14    0.70    0.13 
 -16   7 -14    0.76    0.12 
   9 -16 -14    0.71    0.15 
  -9  16  14    0.60    0.12 
  -7  -9  14    1.00    0.16 
  16  -7  14    1.15    0.17 
  10   6 -14    0.45    0.12 
   6 -16 -14    0.59    0.14 
 -16  10 -14    0.58    0.12 
  -6  16  14    0.54    0.11 
 -10  -6  14    0.93    0.14 
  16 -10  14    0.58    0.14 
 -16  13 -14    0.52    0.13 
 -13  -3  14    0.55    0.12 
  -3  16  14    0.46    0.12 
  16 -13  14    0.55    0.14 
 -16  16 -14    2.89    0.26 
   0  16  14    3.68    0.25 
  16 -16  14    3.47    0.26 
  14 -17 -14    0.60    0.18 
   3  14 -14    0.74    0.16 
 -17   3 -14    0.78    0.16 
 -14  17  14    0.78    0.16 
  11 -17 -14    0.31    0.14 
   6  11 -14    0.13    0.11 
 -11  17  14    0.05    0.10 
  17  -6  14    0.14    0.14 
 -17   9 -14    0.03    0.09 
   8 -17 -14    0.26    0.13 
   9   8 -14   -0.09    0.09 
  -8  17  14    0.17    0.11 
  17  -9  14    0.06    0.13 
  12   5 -14    0.24    0.11 
 -17  12 -14    0.27    0.12 
  17 -12  14   -0.01    0.13 
 -17  15 -14    1.49    0.20 
  -2  17  14    1.50    0.18 
  17 -15  14    1.46    0.21 
   5  13 -14    0.10    0.12 
  13 -18 -14    0.20    0.15 
 -13  18  14    0.01    0.12 
  18  -5  14    0.17    0.15 
   8  10 -14    0.28    0.12 
  10 -18 -14    0.30    0.15 
 -10  18  14    0.36    0.12 
  18  -8  14    0.45    0.15 
 -18  11 -14    0.52    0.13 
  11   7 -14    0.58    0.14 
  18 -11  14    0.45    0.16 
 -18  14 -14    0.37    0.15 
  18 -14  14    0.05    0.15 
   7  12 -14    0.16    0.13 
 -12  19  14    0.31    0.14 
  10   9 -14    0.34    0.13 
  -9  19  14    0.38    0.13 
  19 -10  14    0.27    0.16 
   0   0 -15    0.05    0.03 
   0   0  15    0.09    0.04 
  -1   2 -15   37.00    0.76 
   2  -1 -15   36.12    0.77 
  -1  -1 -15   35.09    0.78 
   2  -1 -15   37.10    0.77 
   1   1  15   35.76    0.78 
  -2   1  15   37.13    0.78 
   1  -2  15   36.71    0.78 
   1   1  15   37.06    0.75 
  -2   1 -15   36.32    0.78 
   1  -2 -15   35.92    0.78 
   1   1 -15   36.48    0.77 
   1   1 -15   36.55    0.76 
  -2   1 -15   37.47    0.77 
   1  -2 -15   36.09    0.78 
   2  -1  15   37.39    0.77 
  -1   2  15   36.61    0.77 
  -1  -1  15   35.92    0.79 
  -2   4 -15   49.36    1.07 
   4  -2 -15   50.37    1.07 
   4  -2 -15   52.47    1.05 
  -2  -2 -15   50.85    1.08 
  -2   4 -15   51.55    1.04 
  -4   2  15   50.33    1.08 
   2   2  15   50.41    1.07 
   2  -4  15   48.25    1.08 
   3  -3 -15   -0.06    0.04 
  -3   0 -15    0.00    0.02 
   0   3 -15   -0.03    0.03 
   3  -3 -15    0.04    0.02 
  -3   0 -15   -0.05    0.03 
  -3   3  15    0.01    0.03 
   3   0  15    0.01    0.03 
   0  -3  15    0.06    0.05 
  -3   3 -15    0.00    0.02 
  -3   3 -15   -0.08    0.02 
   3   0 -15   -0.03    0.02 
   3   0 -15    0.07    0.03 
   0  -3 -15   -0.01    0.03 
  -3   3 -15    0.00    0.03 
   0   3  15   -0.03    0.01 
   0   3  15    0.01    0.03 
  -3   0  15   -0.07    0.04 
   6  -3 -15    9.70    0.22 
  -3  -3 -15    9.64    0.27 
  -3   6 -15    9.88    0.27 
   6  -3 -15    9.60    0.27 
  -3   6 -15    9.44    0.25 
   3  -6  15   10.05    0.23 
  -6   3  15   10.11    0.27 
   3   3  15   10.02    0.27 
   5  -4 -15   44.37    0.97 
  -4  -1 -15   44.72    0.91 
  -4  -1 -15   45.20    0.97 
  -1   5 -15   43.10    0.95 
  -5   4  15   45.07    0.92 
  -5   4  15   44.87    0.96 
   4   1  15   44.81    0.96 
   1  -5  15   43.06    0.97 
   2   2 -15   51.63    1.08 
   2  -4 -15   51.08    1.10 
  -4   2 -15   50.77    1.09 
  -4   2 -15   51.51    1.09 
   2   2 -15   51.88    1.05 
  -4   2 -15   51.80    1.07 
  -2   4  15   51.91    1.07 
  -2  -2  15   49.64    1.10 
  -2   4  15   50.83    1.07 
   5  -1 -15    8.37    0.23 
  -4   5 -15    8.33    0.22 
  -4   5 -15    8.44    0.23 
  -4   5 -15    8.23    0.21 
   5  -1 -15    8.10    0.20 
  -1  -4 -15    8.44    0.24 
   1   4  15    8.72    0.19 
  -5   1  15    8.98    0.24 
   1   4  15    8.63    0.23 
  -4   8 -15    7.95    0.24 
  -4  -4 -15    7.82    0.18 
   8  -4 -15    8.08    0.25 
  -4   8 -15    8.15    0.23 
   8  -4 -15    8.05    0.18 
  -4  -4 -15    7.73    0.24 
  -8   4  15    7.93    0.24 
   4   4  15    7.70    0.24 
   4  -8  15    7.65    0.21 
  -5  -2 -15   27.68    0.63 
  -5  -2 -15   27.46    0.57 
  -2   7 -15   27.08    0.62 
   7  -5 -15   26.27    0.63 
  -7   5  15   27.81    0.63 
   2  -7  15   27.15    0.58 
   5   2  15   27.60    0.63 
   2  -7  15   26.55    0.64 
   1   4 -15   44.82    0.96 
   4  -5 -15   44.14    0.97 
  -5   1 -15   45.04    0.93 
  -5   1 -15   44.53    0.96 
  -4   5  15   44.46    0.96 
   5  -1  15   44.05    0.95 
  -4   5  15   44.65    0.93 
  -1  -4  15   44.06    0.97 
   4   1 -15    8.57    0.21 
   1  -5 -15    8.07    0.24 
   4   1 -15    8.19    0.22 
  -5   4 -15    8.50    0.22 
  -5   4 -15    8.34    0.22 
  -5   4 -15    8.02    0.22 
  -1   5  15    8.72    0.21 
  -4  -1  15    8.50    0.25 
  -1   5  15    8.63    0.22 
   7  -2 -15    3.72    0.11 
  -5   7 -15    3.87    0.15 
   7  -2 -15    3.95    0.15 
  -2  -5 -15    3.75    0.15 
  -5   7 -15    3.83    0.13 
  -2  -5 -15    3.88    0.11 
   5  -7  15    3.41    0.13 
  -7   2  15    3.61    0.15 
   2   5  15    3.61    0.15 
  -5  10 -15   11.78    0.32 
  10  -5 -15   11.50    0.35 
  -5  10 -15   11.77    0.35 
  -5  -5 -15   11.89    0.35 
   5 -10  15   12.22    0.31 
 -10   5  15   11.77    0.35 
   5   5  15   12.36    0.35 
  -6  -3 -15   14.42    0.39 
  -3   9 -15   14.15    0.37 
   9  -6 -15   14.61    0.40 
   6   3  15   14.39    0.39 
  -9   6  15   14.09    0.39 
   3  -9  15   14.47    0.41 
   3  -9  15   14.36    0.33 
  -6   0 -15   -0.01    0.03 
  -6   0 -15    0.01    0.04 
   0   6 -15   -0.01    0.04 
   6  -6 -15    0.11    0.06 
   6   0  15    0.03    0.04 
  -6   6  15   -0.02    0.02 
  -6   6  15   -0.03    0.04 
   0  -6  15    0.18    0.07 
  -6   3 -15    9.70    0.25 
   3  -6 -15    9.96    0.28 
   3   3 -15    9.24    0.25 
   3   3 -15    9.91    0.23 
  -6   3 -15    9.47    0.26 
  -3   6  15    9.96    0.24 
  -3   6  15    9.84    0.25 
  -3  -3  15    9.89    0.28 
   0  -6 -15    0.05    0.06 
  -6   6 -15    0.06    0.05 
   6   0 -15    0.02    0.05 
   6   0 -15   -0.01    0.03 
  -6   6 -15    0.03    0.03 
   0   6  15    0.05    0.03 
   0   6  15    0.01    0.04 
  -6   0  15   -0.07    0.05 
  -3  -6 -15   17.38    0.40 
  -3  -6 -15   17.74    0.46 
   9  -3 -15   17.99    0.40 
  -6   9 -15   17.89    0.46 
  -6   9 -15   18.45    0.43 
   9  -3 -15   18.10    0.46 
  -9   3  15   17.24    0.46 
   3   6  15   18.39    0.46 
   6  -9  15   17.95    0.43 
  12  -6 -15    1.00    0.12 
  -6  -6 -15    0.69    0.11 
  -6  12 -15    1.07    0.10 
  -6  12 -15    1.05    0.13 
   6   6  15    0.84    0.11 
 -12   6  15    0.82    0.12 
  11  -7 -15    4.99    0.22 
  -4  11 -15    5.19    0.20 
  -7  -4 -15    4.91    0.21 
   7   4  15    4.86    0.21 
 -11   7  15    4.81    0.22 
   4 -11  15    4.58    0.25 
  -1   8 -15   29.17    0.67 
  -7  -1 -15   28.88    0.68 
  -7  -1 -15   29.16    0.62 
   8  -7 -15   29.17    0.69 
   1  -8  15   29.43    0.61 
   1  -8  15   28.64    0.69 
   7   1  15   28.65    0.67 
  -8   7  15   28.00    0.68 
   2   5 -15   26.99    0.62 
   5  -7 -15   27.46    0.64 
  -7   2 -15   27.07    0.63 
  -7   2 -15   27.47    0.60 
  -2  -5  15   27.56    0.64 
  -5   7  15   26.84    0.59 
  -5   7  15   27.49    0.63 
  -2  -5  15   27.26    0.57 
   7  -2  15   27.09    0.61 
  -7   5 -15    3.94    0.13 
  -7   5 -15    4.25    0.15 
   5   2 -15    3.77    0.14 
   5   2 -15    3.86    0.13 
  -7   5 -15    4.05    0.15 
   2  -7 -15    3.78    0.16 
  -2   7  15    3.41    0.13 
  -5  -2  15    3.59    0.17 
  -2   7  15    3.58    0.12 
   8  -1 -15    3.24    0.15 
   8  -1 -15    3.12    0.11 
  -7   8 -15    3.02    0.12 
  -1  -7 -15    2.96    0.12 
  -1  -7 -15    3.00    0.15 
  -7   8 -15    3.21    0.14 
   7  -8  15    2.76    0.14 
  -8   1  15    3.05    0.15 
   1   7  15    3.05    0.15 
  -7  11 -15    0.29    0.07 
  -4  -7 -15    0.10    0.07 
  -7  11 -15    0.22    0.09 
  11  -4 -15    0.33    0.10 
 -11   4  15    0.12    0.08 
   7 -11  15    0.16    0.07 
   4   7  15    0.15    0.08 
  -7  14 -15    2.40    0.19 
  -7  14 -15    2.57    0.16 
  14  -7 -15    2.53    0.21 
  -7  -7 -15    2.56    0.17 
 -14   7  15    2.46    0.18 
   7   7  15    2.60    0.19 
  13  -8 -15   -0.04    0.10 
  -5  13 -15    0.05    0.07 
  -8  -5 -15    0.02    0.07 
   5 -13  15    0.29    0.12 
   8   5  15    0.20    0.09 
 -13   8  15   -0.04    0.08 
  10  -8 -15   13.22    0.40 
  -2  10 -15   12.97    0.37 
  -8  -2 -15   12.94    0.38 
   8   2  15   12.99    0.37 
   2 -10  15   13.39    0.40 
 -10   8  15   13.80    0.39 
  -8   1 -15   28.15    0.68 
  -8   1 -15   29.33    0.63 
   1   7 -15   29.16    0.67 
   7  -8 -15   27.97    0.68 
  -7   8  15   28.50    0.67 
   8  -1  15   28.56    0.66 
  -7   8  15   28.74    0.60 
  -1  -7  15   28.89    0.60 
  -1  -7  15   28.74    0.68 
   4  -8 -15    8.23    0.26 
  -8   4 -15    8.07    0.23 
   4   4 -15    7.98    0.24 
  -8   4 -15    7.91    0.24 
  -4   8  15    8.21    0.22 
  -4  -4  15    8.13    0.27 
  -4   8  15    7.66    0.23 
   8  -4  15    8.07    0.22 
  -4  -4  15    7.75    0.20 
   7   1 -15    2.97    0.12 
   1  -8 -15    3.07    0.16 
   7   1 -15    3.31    0.14 
  -8   7 -15    2.94    0.14 
  -8   7 -15    3.03    0.12 
  -1   8  15    3.01    0.14 
   8  -7  15    3.04    0.15 
  -7  -1  15    2.92    0.15 
  -1   8  15    2.98    0.11 
  -8  10 -15    9.40    0.26 
  10  -2 -15    9.63    0.30 
  10  -2 -15    9.12    0.24 
  -8  10 -15    9.14    0.30 
  -2  -8 -15    9.01    0.29 
 -10   2  15    8.96    0.29 
   8 -10  15    8.48    0.27 
   2   8  15    9.02    0.29 
  13  -5 -15    1.19    0.15 
  -8  13 -15    1.39    0.11 
  -8  13 -15    1.51    0.16 
  -5  -8 -15    1.30    0.13 
   5   8  15    1.30    0.15 
 -13   5  15    1.64    0.15 
  -8  -8 -15    0.76    0.13 
  16  -8 -15    0.92    0.17 
   8   8  15    1.22    0.16 
 -16   8  15    0.68    0.14 
  15  -9 -15    1.62    0.19 
  -6  15 -15    1.49    0.14 
  -9  -6 -15    1.22    0.14 
   9   6  15    1.81    0.17 
   6 -15  15    1.47    0.20 
 -15   9  15    1.49    0.17 
  -9  -3 -15    6.12    0.25 
  12  -9 -15    6.21    0.27 
  -3  12 -15    6.03    0.23 
 -12   9  15    5.74    0.24 
   9   3  15    5.96    0.24 
   3 -12  15    5.76    0.26 
   9  -9 -15   -0.07    0.09 
  -9   0 -15   -0.06    0.06 
  -9   0 -15    0.02    0.04 
   0   9 -15    0.01    0.06 
   0  -9  15    0.04    0.10 
  -9   9  15   -0.08    0.07 
   9   0  15   -0.04    0.06 
   3   6 -15   14.35    0.38 
  -9   3 -15   14.51    0.40 
  -9   3 -15   14.73    0.36 
   6  -9 -15   14.74    0.41 
   9  -3  15   14.19    0.36 
  -6   9  15   14.09    0.34 
  -3  -6  15   14.46    0.33 
  -6   9  15   14.26    0.38 
  -3  -6  15   14.70    0.41 
   6   3 -15   17.69    0.44 
  -9   6 -15   18.04    0.45 
  -9   6 -15   17.81    0.45 
   3  -9 -15   17.74    0.47 
  -3   9  15   18.35    0.44 
  -6  -3  15   17.73    0.47 
  -3   9  15   17.52    0.43 
  -6  -3  15   17.62    0.42 
  -9   9 -15    0.00    0.04 
   9   0 -15   -0.05    0.07 
  -9   9 -15    0.06    0.06 
   0  -9 -15    0.11    0.07 
   0  -9 -15    0.04    0.06 
   9   0 -15    0.10    0.05 
   0   9  15   -0.04    0.06 
   9  -9  15   -0.04    0.06 
  -9   0  15   -0.04    0.06 
  -3  -9 -15    3.98    0.20 
  -9  12 -15    4.20    0.17 
  -9  12 -15    4.29    0.21 
  12  -3 -15    4.23    0.21 
   9 -12  15    4.28    0.19 
 -12   3  15    4.06    0.20 
   3   9  15    4.05    0.21 
  15  -6 -15    0.10    0.12 
  -6  -9 -15    0.29    0.10 
  -9  15 -15    0.29    0.11 
   6   9  15    0.16    0.11 
 -15   6  15    0.08    0.10 
  18  -9 -15    0.17    0.16 
  -9  -9 -15    0.43    0.13 
   9 -18  15    0.60    0.20 
 -18   9  15    0.41    0.13 
   9   9  15    0.60    0.15 
 -10  -7 -15    0.70    0.14 
  17 -10 -15    0.60    0.16 
   7 -17  15    0.63    0.18 
  10   7  15    0.80    0.15 
 -17  10  15    0.75    0.15 
  14 -10 -15    1.54    0.17 
  -4  14 -15    1.78    0.15 
 -10  -4 -15    2.05    0.17 
  10   4  15    1.74    0.16 
   4 -14  15    1.67    0.19 
 -14  10  15    1.69    0.16 
  11 -10 -15    1.08    0.14 
 -10  -1 -15    1.22    0.13 
  -1  11 -15    1.27    0.12 
  10   1  15    1.51    0.13 
   1 -11  15    1.22    0.15 
 -11  10  15    1.18    0.12 
 -10   2 -15   12.29    0.38 
 -10   2 -15   13.67    0.34 
   8 -10 -15   12.98    0.39 
   2   8 -15   12.76    0.37 
  -8  10  15   13.66    0.38 
  -2  -8  15   13.63    0.40 
  10  -2  15   13.09    0.35 
 -10   5 -15   12.09    0.33 
   5 -10 -15   11.99    0.37 
   5   5 -15   12.04    0.34 
 -10   5 -15   11.98    0.35 
  -5  -5  15   12.29    0.30 
  -5  10  15   12.14    0.31 
  10  -5  15   12.65    0.32 
  -5  10  15   12.22    0.34 
  -5  -5  15   12.10    0.37 
   2 -10 -15    8.97    0.30 
   8   2 -15    9.16    0.27 
 -10   8 -15    8.94    0.25 
 -10   8 -15    9.18    0.28 
  -2  10  15    8.96    0.26 
  -8  -2  15    8.87    0.30 
  10  -8  15    8.71    0.29 
  -2  10  15    8.97    0.27 
  -1 -10 -15    0.25    0.08 
  11  -1 -15    0.21    0.09 
  11  -1 -15    0.23    0.06 
 -10  11 -15    0.23    0.09 
  10 -11  15    0.15    0.08 
 -11   1  15    0.24    0.08 
   1  10  15    0.01    0.08 
  -4 -10 -15    0.69    0.12 
 -10  14 -15    0.70    0.13 
  14  -4 -15    0.82    0.14 
 -14   4  15    0.81    0.13 
   4  10  15    0.86    0.13 
  17  -7 -15    0.42    0.15 
 -10  17 -15    0.29    0.12 
  -7 -10 -15    0.19    0.11 
   7  10  15    0.35    0.13 
 -17   7  15    0.41    0.13 
  19 -11 -15    0.23    0.17 
 -11  -8 -15    0.24    0.12 
 -19  11  15    0.20    0.13 
   8 -19  15    0.16    0.18 
  11   8  15    0.28    0.13 
 -11  -5 -15    1.00    0.15 
  16 -11 -15    0.97    0.18 
  -5  16 -15    1.03    0.13 
   5 -16  15    1.06    0.19 
 -16  11  15    1.28    0.17 
  11   5  15    1.01    0.15 
 -11  -2 -15    1.46    0.15 
  -2  13 -15    1.54    0.15 
  13 -11 -15    1.36    0.16 
 -13  11  15    1.35    0.15 
  11   2  15    1.43    0.14 
   2 -13  15    1.62    0.18 
  10 -11 -15    0.97    0.13 
   1  10 -15    1.27    0.12 
 -11   1 -15    1.22    0.13 
  -1 -10  15    1.45    0.16 
 -10  11  15    1.27    0.13 
  11  -1  15    1.14    0.11 
   4   7 -15    5.07    0.21 
 -11   4 -15    4.67    0.22 
   7 -11 -15    5.34    0.24 
 -11   4 -15    5.00    0.18 
  -7  11  15    4.61    0.20 
  -4  -7  15    4.90    0.24 
  11  -4  15    4.74    0.18 
 -11   7 -15    0.19    0.07 
   4 -11 -15    0.18    0.10 
   7   4 -15    0.13    0.07 
  -4  11  15    0.18    0.07 
  11  -7  15    0.25    0.06 
  -7  -4  15    0.28    0.06 
  -4  11  15    0.14    0.07 
  -7  -4  15    0.03    0.10 
   1 -11 -15    0.07    0.08 
 -11  10 -15    0.13    0.08 
   1 -11 -15    0.20    0.08 
  10   1 -15    0.11    0.06 
  10   1 -15    0.12    0.08 
  -1  11  15    0.08    0.07 
 -10  -1  15    0.24    0.08 
  11 -10  15    0.18    0.08 
  13  -2 -15    0.38    0.12 
  -2 -11 -15    0.26    0.09 
 -11  13 -15    0.31    0.12 
   2  11  15    0.32    0.11 
 -13   2  15    0.27    0.10 
  11 -13  15    0.23    0.10 
  16  -5 -15    0.59    0.15 
  -5 -11 -15    0.34    0.11 
 -11  16 -15    0.49    0.14 
 -16   5  15    0.45    0.12 
   5  11  15    0.17    0.12 
  19  -8 -15    2.79    0.27 
 -19   8  15    2.64    0.23 
   8  11  15    2.49    0.24 
  -6  18 -15   -0.16    0.09 
 -12  -6 -15    0.26    0.12 
  18 -12 -15    0.08    0.15 
 -18  12  15    0.01    0.11 
  12   6  15    0.18    0.12 
   6 -18  15   -0.03    0.16 
  15 -12 -15    0.44    0.15 
 -12  -3 -15    0.40    0.12 
  -3  15 -15    0.44    0.11 
  12   3  15    0.36    0.12 
 -15  12  15    0.36    0.12 
   3 -15  15    0.29    0.15 
  12 -12 -15   -0.08    0.11 
 -12   0 -15   -0.07    0.09 
   0  12 -15   -0.07    0.08 
  12   0  15    0.02    0.08 
   0 -12  15   -0.07    0.12 
 -12  12  15    0.08    0.09 
 -12   3 -15    6.14    0.21 
 -12   3 -15    6.37    0.26 
   9 -12 -15    6.07    0.27 
   3   9 -15    6.50    0.25 
  -9  12  15    6.28    0.25 
  12  -3  15    5.96    0.21 
  -3  -9  15    6.56    0.28 
   6 -12 -15    1.13    0.14 
 -12   6 -15    0.97    0.12 
 -12   6 -15    1.04    0.11 
   6   6 -15    1.09    0.12 
  12  -6  15    1.00    0.10 
  -6  12  15    1.05    0.09 
  -6  12  15    0.78    0.11 
  -6  -6  15    1.00    0.14 
   9   3 -15    4.17    0.19 
   3 -12 -15    4.38    0.21 
 -12   9 -15    4.03    0.19 
  -9  -3  15    4.03    0.18 
  12  -9  15    4.40    0.22 
  -3  12  15    4.18    0.18 
  -9  -3  15    4.43    0.21 
  -3  12  15    4.33    0.18 
  12   0 -15    0.05    0.10 
 -12  12 -15    0.06    0.09 
   0 -12 -15    0.09    0.09 
   0  12  15   -0.05    0.08 
  12 -12  15   -0.06    0.09 
 -12   0  15    0.04    0.08 
 -12  15 -15    1.89    0.19 
  -3 -12 -15    1.80    0.17 
  15  -3 -15    1.62    0.18 
 -15   3  15    1.52    0.16 
   3  12  15    1.76    0.18 
  18  -6 -15    0.20    0.15 
 -12  18 -15   -0.06    0.12 
 -18   6  15    0.11    0.11 
   6  12  15    0.04    0.12 
 -13  -4 -15    0.38    0.13 
  -4  17 -15    0.42    0.12 
  17 -13 -15    0.46    0.18 
 -17  13  15    0.62    0.15 
   4 -17  15    0.27    0.17 
  13   4  15    0.36    0.12 
 -13  -1 -15    0.58    0.14 
  -1  14 -15    0.79    0.13 
  14 -13 -15    0.69    0.16 
 -14  13  15    0.88    0.14 
   1 -14  15    0.45    0.15 
  13   1  15    0.81    0.12 
  11 -13 -15    1.41    0.17 
   2  11 -15    1.54    0.15 
 -13   2 -15    2.06    0.19 
 -11  13  15    1.02    0.13 
  13  -2  15    1.63    0.13 
  -2 -11  15    1.56    0.18 
 -13   5 -15   -0.01    0.07 
   8 -13 -15    0.06    0.10 
   5   8 -15    0.01    0.07 
 -13   5 -15    0.02    0.09 
  -8  13  15   -0.08    0.07 
  -5  -8  15    0.13    0.12 
   5 -13 -15    0.92    0.14 
 -13   8 -15    1.05    0.12 
   8   5 -15    1.32    0.13 
  -5  13  15    1.09    0.11 
  -8  -5  15    1.03    0.14 
  13  -8  15    1.21    0.14 
  -5  13  15    1.33    0.13 
  11   2 -15    0.32    0.10 
  11   2 -15    0.30    0.09 
   2 -13 -15    0.34    0.10 
 -13  11 -15    0.26    0.10 
  13 -11  15    0.14    0.10 
  -2  13  15    0.30    0.09 
 -11  -2  15    0.25    0.10 
  14  -1 -15    2.81    0.21 
 -13  14 -15    2.77    0.22 
  -1 -13 -15    2.74    0.19 
  13 -14  15    2.49    0.20 
 -14   1  15    2.79    0.21 
   1  13  15    2.52    0.20 
  17  -4 -15    0.17    0.14 
 -13  17 -15    0.21    0.12 
 -17   4  15    0.16    0.11 
   4  13  15    0.42    0.13 
  -2  16 -15    0.52    0.13 
  16 -14 -15    0.39    0.16 
 -14  -2 -15    0.58    0.14 
  14   2  15    0.66    0.13 
   2 -16  15    0.52    0.17 
 -16  14  15    0.62    0.15 
   1  13 -15    0.64    0.13 
 -14   1 -15    0.94    0.15 
  13 -14 -15    0.73    0.16 
  -1 -13  15    0.50    0.15 
 -13  14  15    0.88    0.15 
  14  -1  15    0.62    0.11 
   4  10 -15    1.86    0.17 
 -14   4 -15    1.75    0.18 
  10 -14 -15    1.74    0.18 
  -4 -10  15    1.98    0.20 
 -10  14  15    1.69    0.16 
   7 -14 -15    2.38    0.20 
 -14   7 -15    2.71    0.16 
   7   7 -15    2.30    0.18 
  14  -7  15    2.54    0.19 
  -7  14  15    2.56    0.16 
  -7  -7  15    2.41    0.21 
  10   4 -15    0.87    0.11 
   4 -14 -15    0.60    0.13 
 -14  10 -15    0.60    0.12 
 -10  -4  15    1.05    0.13 
  -4  14  15    0.86    0.11 
  -4  14  15    0.93    0.11 
  14 -10  15    0.69    0.14 
 -14  13 -15    3.03    0.22 
   1 -14 -15    3.26    0.21 
  13   1 -15    3.11    0.22 
 -13  -1  15    2.83    0.19 
  -1  14  15    2.90    0.20 
  14 -13  15    2.73    0.21 
  16  -2 -15    0.16    0.14 
 -14  16 -15    0.28    0.13 
 -16   2  15    0.25    0.12 
   2  14  15    0.30    0.13 
 -15   0 -15   -0.09    0.11 
  15 -15 -15   -0.11    0.13 
   0  15 -15    0.00    0.10 
   0 -15  15    0.00    0.15 
 -15  15  15    0.03    0.11 
  12 -15 -15    0.20    0.13 
   3  12 -15    0.37    0.12 
 -15   3 -15    0.38    0.13 
 -12  15  15    0.31    0.10 
  -3 -12  15    0.17    0.15 
 -15   6 -15    1.55    0.14 
   9 -15 -15    1.28    0.17 
 -15   6 -15    1.27    0.16 
   6   9 -15    1.40    0.15 
  -6  -9  15    1.69    0.19 
  -9  15  15    1.55    0.16 
   9   6 -15    0.25    0.10 
 -15   9 -15    0.15    0.09 
   6 -15 -15    0.13    0.11 
  -6  15  15    0.14    0.08 
  -9  -6  15    0.27    0.11 
  15  -9  15    0.19    0.12 
   3 -15 -15    1.65    0.17 
  12   3 -15    1.95    0.16 
 -15  12 -15    1.36    0.17 
  -3  15  15    1.48    0.15 
  15 -12  15    1.78    0.18 
 -12  -3  15    1.48    0.16 
 -15  15 -15   -0.05    0.11 
  15   0 -15    0.07    0.12 
 -15   0  15    0.22    0.11 
   0  15  15   -0.05    0.10 
  15 -15  15    0.05    0.13 
  17 -16 -15    0.08    0.17 
 -16  -1 -15    0.36    0.15 
  -1  17 -15    0.18    0.13 
   1 -17  15    0.04    0.16 
 -17  16  15    0.20    0.14 
   2  14 -15    0.65    0.14 
  14 -16 -15    0.40    0.16 
 -16   2 -15    0.32    0.14 
 -14  16  15    0.66    0.15 
  -2 -14  15    0.51    0.17 
 -16   5 -15    1.34    0.18 
  11 -16 -15    1.11    0.18 
   5  11 -15    1.01    0.15 
 -11  16  15    1.13    0.15 
  -5 -11  15    1.36    0.20 
   8   8 -15    0.89    0.14 
   8 -16 -15    0.87    0.15 
 -16   8 -15    0.92    0.13 
  -8  -8  15    1.01    0.15 
  16  -8  15    0.95    0.16 
  -8  16  15    0.74    0.13 
   5 -16 -15    0.49    0.13 
 -16  11 -15    0.50    0.13 
  11   5 -15    0.49    0.12 
  16 -11  15    0.13    0.12 
 -11  -5  15    0.45    0.11 
 -16  14 -15    0.31    0.12 
  16 -14  15    0.16    0.13 
  -2  16  15    0.46    0.13 
 -14  -2  15    0.39    0.11 
  17  -1 -15    0.99    0.26 
 -16  17 -15    0.83    0.17 
   1  16  15    1.11    0.18 
   1  16 -15    0.24    0.13 
 -17   1 -15    0.38    0.15 
  16 -17 -15    0.37    0.18 
 -16  17  15    0.25    0.14 
   4  13 -15    0.43    0.13 
  13 -17 -15    0.15    0.15 
 -17   4 -15    0.37    0.14 
 -13  17  15    0.51    0.14 
  10 -17 -15    0.49    0.15 
   7  10 -15    0.76    0.14 
 -10  17  15    0.66    0.14 
  17  -7  15    0.63    0.17 
 -17  10 -15    0.34    0.11 
   7 -17 -15    0.26    0.13 
  10   7 -15    0.23    0.11 
  17 -10  15    0.39    0.14 
  -7  17  15    0.26    0.10 
 -17  13 -15    0.21    0.13 
  17 -13  15    0.16    0.14 
 -17  16 -15    0.70    0.18 
  -1  17  15    0.89    0.16 
  17 -16  15    0.94    0.18 
  12 -18 -15   -0.03    0.13 
   6  12 -15   -0.23    0.11 
  18  -6  15    0.16    0.15 
 -12  18  15   -0.02    0.10 
   9   9 -15    0.44    0.13 
   9 -18 -15    0.37    0.15 
  -9  18  15    0.28    0.12 
  18  -9  15    0.62    0.17 
 -18  12 -15    0.24    0.12 
  12   6 -15    0.09    0.11 
  18 -12  15    0.18    0.15 
   8  11 -15    0.23    0.14 
  11 -19 -15    0.41    0.16 
  19  -8  15    0.10    0.14 
 -11  19  15    0.14    0.12 
  11   8 -15    2.84    0.23 
 -19  11 -15    2.57    0.25 
  19 -11  15    2.52    0.25 
   0   1 -16   63.18    1.27 
   1  -1 -16   61.75    1.28 
   1  -1 -16   61.75    1.29 
  -1   0 -16   61.57    1.28 
   0   1 -16   61.29    1.28 
  -1   0 -16   60.42    1.29 
   1   0  16   62.76    1.27 
   0  -1  16   61.37    1.29 
  -1   1  16   61.57    1.28 
  -1   3 -16   27.24    0.56 
   3  -2 -16   27.08    0.60 
   3  -2 -16   27.59    0.58 
  -1   3 -16   27.98    0.60 
  -2  -1 -16   26.51    0.60 
  -3   2  16   27.19    0.60 
   1  -3  16   26.68    0.60 
   2   1  16   28.01    0.56 
  -2   2 -16   28.99    0.62 
  -2   2 -16   28.55    0.63 
   0  -2 -16   29.32    0.64 
   2   0 -16   29.89    0.63 
   2   0 -16   29.71    0.62 
   0   2  16   28.82    0.63 
   2  -2  16   29.52    0.63 
   0   2  16   29.63    0.61 
   5  -3 -16    7.83    0.18 
  -3  -2 -16    7.97    0.22 
  -2   5 -16    7.97    0.21 
   5  -3 -16    7.57    0.22 
   2  -5  16    7.64    0.18 
   2  -5  16    7.50    0.23 
  -5   3  16    7.55    0.22 
   3   2  16    7.75    0.22 
  -3   1 -16   27.29    0.60 
   1   2 -16   27.28    0.60 
   2  -3 -16   26.81    0.61 
  -3   1 -16   27.64    0.61 
   1   2 -16   27.16    0.57 
  -3   1 -16   28.80    0.58 
  -2   3  16   27.91    0.59 
  -1  -2  16   27.05    0.61 
  -2   3  16   27.61    0.59 
  -3   4 -16   42.59    0.91 
  -3   4 -16   42.43    0.89 
  -1  -3 -16   41.48    0.92 
   4  -1 -16   43.04    0.90 
  -3   4 -16   42.23    0.90 
   4  -1 -16   42.81    0.89 
   1   3  16   41.36    0.87 
  -4   1  16   42.94    0.92 
   1   3  16   42.97    0.91 
   7  -4 -16   14.65    0.38 
   7  -4 -16   14.43    0.31 
  -3   7 -16   14.40    0.36 
  -4  -3 -16   14.32    0.37 
   3  -7  16   14.33    0.38 
  -7   4  16   13.88    0.37 
   4   3  16   14.06    0.37 
   3  -7  16   14.68    0.32 
   4  -4 -16   31.97    0.71 
   0   4 -16   32.29    0.70 
  -4   0 -16   32.39    0.70 
  -4   0 -16   33.07    0.66 
  -4   4  16   32.03    0.67 
   4   0  16   30.36    0.69 
   0  -4  16   30.78    0.71 
  -4   4  16   30.76    0.69 
   1  -4 -16   43.13    0.94 
  -4   3 -16   43.26    0.92 
   3   1 -16   42.70    0.91 
  -4   3 -16   42.56    0.91 
   3   1 -16   45.15    0.90 
  -4   3 -16   42.30    0.92 
  -1   4  16   42.46    0.92 
  -3  -1  16   42.82    0.94 
  -1   4  16   43.34    0.90 
  -2  -4 -16   11.50    0.31 
   6  -2 -16   12.09    0.31 
  -2  -4 -16   11.72    0.25 
  -4   6 -16   11.84    0.31 
   6  -2 -16   12.22    0.27 
  -4   6 -16   12.20    0.30 
  -6   2  16   12.25    0.32 
   2   4  16   11.56    0.31 
   4  -6  16   11.96    0.28 
  -4   9 -16    3.34    0.14 
   9  -5 -16    3.32    0.17 
  -5  -4 -16    3.40    0.16 
  -9   5  16    3.58    0.17 
   4  -9  16    3.48    0.12 
  -5  -1 -16    6.03    0.14 
  -1   6 -16    6.19    0.19 
   6  -5 -16    6.03    0.21 
  -5  -1 -16    5.98    0.20 
  -6   5  16    5.85    0.19 
   1  -6  16    6.09    0.21 
   5   1  16    5.88    0.19 
  -6   5  16    6.23    0.14 
   3  -5 -16    7.78    0.23 
   2   3 -16    7.90    0.18 
   2   3 -16    7.80    0.21 
  -5   2 -16    7.77    0.20 
  -5   2 -16    8.05    0.22 
  -3   5  16    7.79    0.20 
  -2  -3  16    7.34    0.23 
  -3   5  16    7.80    0.21 
  -5   5 -16   14.50    0.34 
   5   0 -16   14.54    0.33 
  -5   5 -16   14.03    0.35 
   5   0 -16   14.32    0.34 
  -5   5 -16   13.97    0.34 
   0  -5 -16   14.07    0.36 
   0   5  16   14.19    0.35 
  -5   0  16   14.31    0.36 
   0   5  16   14.40    0.32 
  -5   8 -16    6.80    0.23 
  -3  -5 -16    6.81    0.23 
  -5   8 -16    7.21    0.21 
   8  -3 -16    7.41    0.24 
   8  -3 -16    7.09    0.18 
  -3  -5 -16    7.16    0.17 
  -8   3  16    7.04    0.23 
   5  -8  16    7.23    0.20 
   3   5  16    7.34    0.23 
  -5  11 -16   13.46    0.39 
  -5  11 -16   13.71    0.37 
  -6  -5 -16   13.86    0.40 
  11  -6 -16   14.02    0.41 
   6   5  16   13.73    0.39 
 -11   6  16   13.42    0.40 
  -6  -2 -16    2.58    0.14 
  -2   8 -16    2.52    0.13 
  -6  -2 -16    2.56    0.08 
   8  -6 -16    2.59    0.15 
   2  -8  16    2.56    0.09 
   6   2  16    2.30    0.13 
   2  -8  16    2.43    0.15 
  -8   6  16    2.25    0.13 
   5  -6 -16    5.88    0.21 
  -6   1 -16    5.77    0.19 
  -6   1 -16    5.93    0.16 
  -5   6  16    6.26    0.15 
   6  -1  16    6.19    0.19 
  -1  -5  16    6.33    0.21 
  -5   6  16    6.29    0.19 
  -6   4 -16   12.20    0.30 
  -6   4 -16   12.12    0.31 
   4   2 -16   11.97    0.28 
   4   2 -16   11.67    0.30 
  -6   4 -16   12.39    0.30 
   2  -6 -16   12.19    0.32 
  -2   6  16   11.76    0.29 
  -2   6  16   11.75    0.29 
  -4  -2  16   11.75    0.33 
   7  -1 -16    5.58    0.18 
  -1  -6 -16    5.42    0.20 
  -1  -6 -16    5.35    0.15 
  -6   7 -16    5.37    0.17 
  -6   7 -16    5.52    0.19 
   7  -1 -16    5.48    0.16 
   6  -7  16    5.20    0.17 
   1   6  16    5.27    0.18 
  -7   1  16    5.69    0.20 
  -6  10 -16   14.79    0.38 
  10  -4 -16   15.18    0.42 
  -6  10 -16   15.13    0.42 
  -4  -6 -16   14.76    0.41 
   4   6  16   14.45    0.41 
   6 -10  16   15.02    0.37 
 -10   4  16   14.60    0.41 
  -7  -6 -16    0.21    0.09 
  -6  13 -16    0.22    0.07 
  13  -7 -16    0.22    0.11 
   7   6  16    0.23    0.09 
 -13   7  16    0.14    0.08 
  -7  -3 -16    3.85    0.18 
  10  -7 -16    4.05    0.21 
  -3  10 -16    4.07    0.17 
   3 -10  16    3.79    0.22 
   7   3  16    3.99    0.19 
 -10   7  16    3.90    0.19 
   0   7 -16   67.89    1.44 
  -7   0 -16   64.11    1.45 
  -7   0 -16   68.31    1.39 
   7  -7 -16   64.94    1.45 
  -7   7  16   67.97    1.37 
   0  -7  16   67.68    1.46 
   7   0  16   67.48    1.44 
  -7   7  16   68.06    1.45 
  -7   3 -16   14.62    0.35 
  -7   3 -16   14.37    0.37 
   4  -7 -16   14.72    0.39 
   3   4 -16   14.56    0.37 
  -4   7  16   14.29    0.36 
   7  -3  16   14.74    0.35 
  -3  -4  16   14.30    0.38 
  -4   7  16   14.37    0.34 
   6   1 -16    5.41    0.17 
   6   1 -16    5.53    0.17 
  -7   6 -16    5.50    0.17 
  -7   6 -16    5.45    0.18 
   1  -7 -16    5.26    0.20 
  -7   6 -16    5.36    0.18 
  -1   7  16    5.31    0.15 
  -6  -1  16    5.24    0.20 
  -1   7  16    5.38    0.18 
  -7   9 -16   12.02    0.31 
  -2  -7 -16   11.66    0.34 
  -2  -7 -16   11.70    0.28 
   9  -2 -16   11.60    0.33 
  -7   9 -16   11.42    0.34 
   9  -2 -16   11.75    0.29 
  -9   2  16   11.83    0.34 
   2   7  16   11.73    0.34 
   7  -9  16   11.34    0.31 
  -5  -7 -16    3.83    0.19 
  -7  12 -16    3.60    0.19 
  12  -5 -16    4.12    0.22 
  -7  12 -16    4.11    0.17 
   7 -12  16    3.92    0.25 
 -12   5  16    3.66    0.20 
   5   7  16    3.76    0.20 
  15  -8 -16    0.04    0.13 
  -7  15 -16    0.09    0.08 
  -8  -7 -16   -0.02    0.08 
   7 -15  16    0.13    0.13 
   8   7  16    0.06    0.09 
 -15   8  16    0.09    0.09 
  -4  12 -16    1.90    0.14 
  -8  -4 -16    1.98    0.15 
  12  -8 -16    1.51    0.16 
   8   4  16    1.74    0.15 
 -12   8  16    1.60    0.14 
   4 -12  16    1.86    0.18 
  -8  -1 -16   18.12    0.49 
  -1   9 -16   19.18    0.48 
   9  -8 -16   19.22    0.51 
   1  -9  16   19.77    0.51 
  -9   8  16   19.22    0.50 
   8   1  16   18.88    0.48 
  -8   2 -16    2.26    0.13 
   6  -8 -16    2.41    0.15 
  -8   2 -16    2.54    0.10 
   2   6 -16    2.31    0.13 
   8  -2  16    2.39    0.12 
  -2  -6  16    2.59    0.17 
  -6   8  16    2.27    0.09 
  -2  -6  16    2.51    0.08 
  -6   8  16    2.37    0.12 
  -8   5 -16    7.31    0.21 
   3  -8 -16    7.06    0.24 
  -8   5 -16    6.88    0.22 
   5   3 -16    6.67    0.21 
  -8   5 -16    6.86    0.21 
  -3   8  16    6.80    0.20 
  -3   8  16    7.51    0.21 
  -5  -3  16    7.01    0.25 
   8   0 -16    3.86    0.17 
   8   0 -16    3.94    0.14 
   0  -8 -16    4.01    0.18 
  -8   8 -16    4.05    0.17 
  -8   8 -16    3.89    0.14 
  -8   0  16    3.66    0.17 
   8  -8  16    3.89    0.16 
   0   8  16    4.03    0.17 
  -8  11 -16    4.00    0.20 
  -3  -8 -16    3.73    0.19 
  11  -3 -16    3.68    0.20 
  -8  11 -16    4.08    0.16 
   8 -11  16    4.52    0.18 
 -11   3  16    4.45    0.20 
  -8  14 -16    0.61    0.10 
  -8  14 -16    0.95    0.14 
  -6  -8 -16    0.69    0.11 
  14  -6 -16    0.51    0.12 
   6   8  16    0.78    0.13 
 -14   6  16    0.55    0.11 
  -9  -8 -16    1.48    0.17 
  17  -9 -16    1.35    0.20 
 -17   9  16    1.53    0.18 
   8 -17  16    1.19    0.21 
   9   8  16    1.47    0.18 
  -9  -5 -16    5.00    0.24 
  -5  14 -16    4.54    0.21 
  14  -9 -16    5.32    0.27 
   5 -14  16    4.83    0.28 
   9   5  16    5.33    0.25 
 -14   9  16    4.64    0.23 
  -9  -2 -16    1.48    0.14 
  -2  11 -16    1.48    0.13 
  11  -9 -16    1.52    0.15 
   9   2  16    1.75    0.14 
 -11   9  16    1.52    0.15 
   2 -11  16    1.49    0.15 
  -9   1 -16   19.25    0.44 
  -9   1 -16   18.25    0.49 
   1   8 -16   18.92    0.49 
   8  -9 -16   18.82    0.51 
  -8   9  16   19.17    0.49 
  -1  -8  16   19.10    0.50 
   9  -1  16   18.85    0.47 
  -9   4 -16    3.46    0.14 
   4   5 -16    3.43    0.15 
   5  -9 -16    3.60    0.18 
  -9   4 -16    3.37    0.15 
  -5   9  16    3.40    0.13 
  -4  -5  16    3.36    0.11 
   9  -4  16    3.50    0.14 
  -5   9  16    3.38    0.14 
  -4  -5  16    3.63    0.20 
   2  -9 -16   11.82    0.35 
   7   2 -16   11.71    0.31 
   7   2 -16   11.27    0.31 
  -9   7 -16   11.55    0.33 
  -9   7 -16   11.53    0.30 
  -2   9  16   11.97    0.32 
  -2   9  16   11.75    0.30 
  -7  -2  16   11.57    0.34 
  -9  10 -16    6.16    0.23 
  -1  -9 -16    6.02    0.23 
  10  -1 -16    6.36    0.19 
  -9  10 -16    6.34    0.20 
  10  -1 -16    5.82    0.23 
 -10   1  16    5.79    0.23 
   9 -10  16    6.22    0.22 
   1   9  16    6.08    0.23 
  13  -4 -16    3.87    0.22 
  -4  -9 -16    3.78    0.20 
  -9  13 -16    3.83    0.22 
  -9  13 -16    3.84    0.19 
   4   9  16    3.64    0.21 
   9 -13  16    3.58    0.19 
 -13   4  16    4.07    0.21 
  -7  -9 -16    0.41    0.11 
  -9  16 -16    0.20    0.11 
  16  -7 -16    0.13    0.13 
 -16   7  16    0.22    0.11 
   7   9  16    0.11    0.11 
 -10  -9 -16    0.32    0.15 
  19 -10 -16    0.17    0.16 
 -19  10  16    0.36    0.14 
  10   9  16    0.15    0.12 
   9 -19  16    0.08    0.18 
  16 -10 -16    0.54    0.16 
  -6  16 -16    0.59    0.11 
 -10  -6 -16    0.34    0.12 
 -16  10  16    0.78    0.15 
  10   6  16    0.52    0.13 
   6 -16  16    0.61    0.17 
 -10  -3 -16   -0.01    0.09 
  -3  13 -16   -0.14    0.07 
  13 -10 -16    0.20    0.11 
 -13  10  16    0.02    0.09 
   3 -13  16   -0.11    0.12 
  10   3  16   -0.07    0.07 
   0  10 -16    2.79    0.16 
 -10   0 -16    3.12    0.18 
  10 -10 -16    2.74    0.18 
  10   0  16    2.76    0.15 
   0 -10  16    2.76    0.20 
 -10  10  16    2.83    0.17 
 -10   3 -16    3.87    0.19 
   3   7 -16    4.10    0.19 
   7 -10 -16    3.86    0.20 
 -10   3 -16    3.93    0.15 
  -3  -7  16    4.20    0.22 
  -7  10  16    3.95    0.18 
  10  -3  16    3.86    0.16 
 -10   6 -16   14.91    0.39 
   6   4 -16   14.65    0.39 
   4 -10 -16   14.46    0.42 
 -10   6 -16   14.94    0.40 
  10  -6  16   15.04    0.37 
  -6  -4  16   14.71    0.42 
  -4  10  16   14.23    0.38 
  -6  -4  16   14.59    0.36 
  -4  10  16   14.46    0.37 
   9   1 -16    5.85    0.20 
 -10   9 -16    6.31    0.23 
 -10   9 -16    6.08    0.19 
   1 -10 -16    5.85    0.24 
   9   1 -16    5.75    0.22 
  10  -9  16    6.26    0.23 
  -9  -1  16    6.35    0.24 
  -1  10  16    6.07    0.19 
  -1  10  16    6.05    0.22 
  12  -2 -16    3.95    0.21 
 -10  12 -16    4.14    0.22 
  -2 -10 -16    4.10    0.20 
 -12   2  16    4.33    0.21 
   2  10  16    4.03    0.21 
  10 -12  16    4.29    0.20 
  -5 -10 -16    2.44    0.18 
 -10  15 -16    2.55    0.21 
  15  -5 -16    2.27    0.20 
 -15   5  16    2.30    0.19 
   5  10  16    2.14    0.19 
  -8 -10 -16   -0.02    0.10 
  18  -8 -16   -0.07    0.14 
   8  10  16   -0.08    0.11 
 -18   8  16    0.08    0.11 
 -11  -7 -16    0.32    0.12 
  18 -11 -16   -0.14    0.15 
   7 -18  16    0.01    0.17 
  11   7  16    0.05    0.11 
 -18  11  16    0.05    0.11 
  -4  15 -16    0.92    0.13 
  15 -11 -16    0.82    0.17 
 -11  -4 -16    0.92    0.14 
   4 -15  16    0.81    0.17 
 -15  11  16    0.91    0.15 
  11   4  16    0.95    0.14 
  -1  12 -16    3.47    0.20 
 -11  -1 -16    3.56    0.20 
  12 -11 -16    3.78    0.24 
  11   1  16    4.01    0.19 
   1 -12  16    4.16    0.24 
 -12  11  16    3.92    0.21 
   9 -11 -16    1.46    0.15 
 -11   2 -16    1.48    0.10 
 -11   2 -16    1.69    0.15 
   2   9 -16    1.45    0.13 
  -2  -9  16    1.82    0.17 
  11  -2  16    1.31    0.11 
  -9  11  16    1.41    0.13 
   5   6 -16   14.02    0.39 
   6 -11 -16   13.51    0.41 
 -11   5 -16   13.56    0.40 
 -11   5 -16   13.91    0.37 
  -6  11  16   13.47    0.35 
  11  -5  16   13.92    0.36 
  -5  -6  16   14.06    0.42 
  -6  11  16   13.46    0.38 
   3 -11 -16    3.86    0.20 
 -11   8 -16    4.00    0.19 
   8   3 -16    3.77    0.17 
  -3  11  16    4.02    0.17 
  11  -8  16    4.01    0.15 
  -3  11  16    4.09    0.17 
  -8  -3  16    3.90    0.20 
  11  -8  16    3.75    0.20 
  11   0 -16    3.50    0.18 
   0 -11 -16    3.39    0.19 
 -11  11 -16    3.58    0.19 
  11   0 -16    3.60    0.16 
  11 -11  16    3.53    0.19 
 -11   0  16    3.39    0.19 
   0  11  16    3.78    0.19 
  -3 -11 -16    0.49    0.11 
  14  -3 -16    0.85    0.14 
 -11  14 -16    0.50    0.13 
 -14   3  16    0.71    0.12 
   3  11  16    0.84    0.14 
  11 -14  16    1.17    0.15 
  17  -6 -16    0.79    0.17 
  -6 -11 -16    0.77    0.13 
 -11  17 -16    0.66    0.15 
   6  11  16    0.88    0.16 
 -17   6  16    0.67    0.14 
  -5  17 -16    0.47    0.12 
  17 -12 -16    0.70    0.17 
 -12  -5 -16    0.40    0.13 
   5 -17  16    0.34    0.17 
  12   5  16    0.29    0.12 
 -17  12  16    0.54    0.14 
  14 -12 -16    1.15    0.18 
  -2  14 -16    0.83    0.13 
 -12  -2 -16    1.09    0.15 
 -14  12  16    0.84    0.13 
  12   2  16    1.03    0.13 
   2 -14  16    1.09    0.17 
  11 -12 -16    4.03    0.24 
   1  11 -16    4.08    0.21 
 -12   1 -16    3.62    0.21 
  12  -1  16    3.53    0.18 
  -1 -11  16    3.65    0.23 
 -11  12  16    3.80    0.21 
   8 -12 -16    1.87    0.17 
 -12   4 -16    1.81    0.16 
 -12   4 -16    2.05    0.13 
   4   8 -16    2.04    0.15 
  12  -4  16    1.73    0.12 
  -8  12  16    1.60    0.14 
  -4  -8  16    2.11    0.19 
   5 -12 -16    4.15    0.21 
 -12   7 -16    3.55    0.19 
   7   5 -16    3.58    0.18 
 -12   7 -16    4.01    0.18 
  -7  -5  16    4.09    0.21 
  -5  12  16    3.49    0.17 
  -5  12  16    3.33    0.16 
 -12  10 -16    4.40    0.21 
  10   2 -16    4.49    0.19 
   2 -12 -16    3.99    0.21 
  10   2 -16    3.92    0.19 
  -2  12  16    4.15    0.17 
  -2  12  16    4.16    0.19 
 -10  -2  16    4.11    0.21 
  12 -10  16    4.19    0.21 
 -12  13 -16    0.33    0.12 
  13  -1 -16    0.61    0.13 
  -1 -12 -16    0.53    0.12 
 -13   1  16    0.80    0.13 
   1  12  16    0.62    0.12 
  12 -13  16    0.54    0.12 
  16  -4 -16    0.40    0.14 
  -4 -12 -16    0.54    0.12 
 -12  16 -16    0.46    0.13 
 -16   4  16    0.53    0.13 
   4  12  16    0.25    0.11 
  16 -13 -16    5.16    0.32 
 -13  -3 -16    4.72    0.27 
  -3  16 -16    4.50    0.25 
 -16  13  16    4.85    0.28 
  13   3  16    4.40    0.24 
   3 -16  16    4.43    0.30 
   0  13 -16    3.95    0.23 
  13 -13 -16    4.04    0.27 
 -13   0 -16    4.35    0.25 
   0 -13  16    3.95    0.26 
  13   0  16    3.72    0.20 
 -13  13  16    3.84    0.23 
 -13   3 -16   -0.01    0.09 
   3  10 -16    0.09    0.09 
  10 -13 -16   -0.06    0.09 
  -3 -10  16    0.08    0.13 
  13  -3  16    0.10    0.07 
 -10  13  16    0.00    0.08 
   7 -13 -16    0.33    0.11 
 -13   6 -16    0.29    0.08 
   6   7 -16    0.04    0.08 
 -13   6 -16    0.10    0.09 
  -7  13  16    0.28    0.08 
  -6  -7  16    0.39    0.13 
   9   4 -16    3.58    0.19 
 -13   9 -16    3.60    0.19 
   4 -13 -16    3.99    0.22 
  -4  13  16    3.64    0.18 
  -4  13  16    4.01    0.19 
  13  -9  16    3.45    0.21 
  -9  -4  16    3.68    0.20 
 -13  12 -16    0.55    0.13 
  12   1 -16    0.39    0.11 
   1 -13 -16    0.44    0.11 
  12   1 -16    0.70    0.12 
  -1  13  16    0.67    0.11 
 -12  -1  16    0.64    0.12 
  13 -12  16    0.76    0.13 
  15  -2 -16    0.25    0.13 
  -2 -13 -16    0.19    0.10 
 -13  15 -16    0.18    0.12 
 -15   2  16    0.15    0.10 
   2  13  16    0.14    0.11 
 -13  18 -16    0.10    0.14 
  18  -5 -16    0.08    0.15 
   5  13  16    0.12    0.13 
 -18   5  16    0.21    0.12 
  18 -14 -16   -0.01    0.16 
 -14  -4 -16    0.16    0.12 
  -4  18 -16    0.01    0.11 
   4 -18  16    0.08    0.18 
 -18  14  16    0.02    0.12 
  14   4  16   -0.03    0.11 
  15 -14 -16    1.45    0.21 
  -1  15 -16    1.35    0.16 
 -14  -1 -16    1.05    0.16 
 -15  14  16    1.75    0.19 
  14   1  16    1.31    0.15 
   1 -15  16    1.35    0.20 
   2  12 -16    1.10    0.14 
  12 -14 -16    0.96    0.17 
 -14   2 -16    1.22    0.16 
  -2 -12  16    0.87    0.17 
 -12  14  16    1.08    0.15 
 -14   5 -16    4.68    0.24 
 -14   5 -16    5.05    0.21 
   5   9 -16    5.18    0.25 
   9 -14 -16    4.86    0.26 
  -9  14  16    4.60    0.23 
  -5  -9  16    4.61    0.27 
   8   6 -16    0.57    0.11 
 -14   8 -16    0.59    0.11 
   6 -14 -16    0.80    0.14 
  14  -8  16    0.78    0.14 
  -8  -6  16    0.86    0.14 
  -6  14  16    0.72    0.11 
 -14  11 -16    0.73    0.12 
  11   3 -16    0.81    0.11 
   3 -14 -16    0.84    0.13 
  14 -11  16    0.72    0.14 
  -3  14  16    0.68    0.11 
 -11  -3  16    0.81    0.13 
   0 -14 -16    5.62    0.27 
  14   0 -16    5.10    0.27 
 -14  14 -16    5.52    0.28 
  14 -14  16    5.29    0.28 
   0  14  16    5.87    0.28 
 -14   0  16    5.64    0.27 
  17  -3 -16    0.09    0.14 
 -14  17 -16    0.00    0.12 
   3  14  16   -0.05    0.11 
 -17   3  16    0.06    0.11 
  -2  17 -16    0.78    0.15 
 -15  -2 -16    0.88    0.17 
  17 -15 -16    0.72    0.20 
 -17  15  16    1.02    0.17 
   2 -17  16    0.49    0.18 
 -15   1 -16    1.79    0.19 
   1  14 -16    1.29    0.16 
  14 -15 -16    1.55    0.20 
  -1 -14  16    1.80    0.21 
 -14  15  16    1.27    0.18 
 -15   4 -16    1.16    0.16 
  11 -15 -16    0.89    0.16 
   4  11 -16    1.01    0.15 
 -11  15  16    0.98    0.14 
  -4 -11  16    0.96    0.17 
   7   8 -16    0.14    0.09 
 -15   7 -16    0.10    0.09 
   8 -15 -16    0.03    0.11 
  15  -7  16   -0.01    0.12 
  -8  15  16    0.04    0.08 
  -7  -8  16    0.20    0.13 
   5 -15 -16    2.76    0.22 
 -15  10 -16    2.13    0.19 
  10   5 -16    2.09    0.17 
 -10  -5  16    2.25    0.19 
  -5  15  16    2.37    0.21 
  15 -10  16    2.54    0.21 
  -5  15  16    2.09    0.16 
   2 -15 -16    0.31    0.11 
 -15  13 -16    0.15    0.11 
  15 -13  16   -0.13    0.11 
 -13  -2  16    0.08    0.09 
  -2  15  16    0.08    0.10 
  16  -1 -16   -0.13    0.12 
 -15  16 -16    0.05    0.13 
   1  15  16   -0.01    0.11 
 -16   1  16    0.00    0.10 
  16 -16 -16    0.32    0.17 
 -16   0 -16    0.45    0.15 
   0  16 -16    0.31    0.13 
 -16  16  16    0.29    0.14 
   0 -16  16   -0.04    0.17 
  13 -16 -16    5.07    0.31 
   3  13 -16    5.27    0.28 
 -16   3 -16    4.96    0.29 
  -3 -13  16    4.90    0.32 
 -13  16  16    4.44    0.27 
   6  10 -16    0.47    0.13 
 -16   6 -16    0.53    0.14 
  10 -16 -16    0.74    0.16 
 -10  16  16    0.55    0.12 
  -6 -10  16    0.46    0.15 
   9   7 -16    0.06    0.10 
 -16   9 -16    0.16    0.10 
   7 -16 -16    0.39    0.13 
  16  -9  16    0.20    0.13 
  -9  -7  16    0.27    0.11 
  -7  16  16    0.28    0.10 
 -16  12 -16    0.32    0.12 
  12   4 -16    0.51    0.11 
   4 -16 -16    0.53    0.13 
  -4  16  16    0.37    0.11 
  16 -12  16    0.53    0.15 
 -12  -4  16    0.45    0.12 
 -16  15 -16   -0.04    0.12 
  16 -15  16    0.08    0.13 
 -15  -1  16    0.00    0.11 
  -1  16  16    0.13    0.11 
   2  15 -16    0.95    0.17 
  15 -17 -16    1.14    0.20 
 -17   2 -16    0.83    0.17 
 -15  17  16    1.14    0.18 
  12 -17 -16    0.46    0.16 
   5  12 -16    0.59    0.14 
 -17   5 -16    0.51    0.15 
  -5 -12  16    0.75    0.33 
 -12  17  16    0.48    0.13 
   9 -17 -16    1.60    0.19 
   8   9 -16    1.25    0.16 
  17  -8  16    1.14    0.18 
  -9  17  16    1.22    0.16 
 -17  11 -16    0.71    0.14 
  11   6 -16    0.68    0.13 
   6 -17 -16    0.81    0.15 
  17 -11  16    0.41    0.15 
 -17  14 -16    0.06    0.12 
  -3  17  16    0.17    0.11 
  17 -14  16    0.08    0.14 
 -18   4 -16    0.06    0.13 
   4  14 -16   -0.14    0.11 
  14 -18 -16    0.14    0.16 
 -14  18  16    0.02    0.12 
  11 -18 -16   -0.01    0.14 
   7  11 -16    0.14    0.12 
 -11  18  16    0.08    0.11 
  18  -7  16    0.03    0.12 
   8 -18 -16    0.06    0.12 
 -18  10 -16    0.00    0.10 
  10   8 -16   -0.02    0.11 
  18 -10  16    0.20    0.14 
 -18  13 -16    0.19    0.12 
  18 -13  16    0.11    0.14 
  10 -19 -16    0.16    0.14 
   9  10 -16    0.38    0.14 
 -10  19  16    0.31    0.13 
  19  -9  16    0.12    0.14 
   0  -1 -17    0.03    0.03 
   0  -1 -17   -0.02    0.03 
   1   0 -17    0.03    0.02 
  -1   1 -17    0.02    0.02 
  -1   1 -17    0.01    0.02 
   1   0 -17    0.06    0.03 
   1  -1  17    0.05    0.04 
   0   1  17   -0.02    0.03 
  -1   0  17    0.02    0.05 
  -2   0 -17   -0.01    0.03 
   0   2 -17   -0.03    0.02 
   0   2 -17    0.06    0.02 
  -2   0 -17    0.01    0.03 
   2  -2 -17   -0.03    0.04 
   2  -2 -17   -0.04    0.02 
  -2   2  17   -0.01    0.03 
   2   0  17    0.01    0.03 
   0  -2  17    0.11    0.05 
   3  -1 -17   50.56    1.07 
   3  -1 -17   49.67    1.07 
  -2   3 -17   51.76    1.06 
  -2   3 -17   48.76    1.08 
  -1  -2 -17   50.85    1.09 
   1   2  17   51.77    1.08 
  -3   1  17   52.42    1.09 
   1   2  17   52.90    1.05 
   2  -3  17   51.46    1.09 
   4  -3 -17   37.54    0.83 
  -1   4 -17   38.06    0.82 
   4  -3 -17   38.57    0.80 
  -3  -1 -17   37.18    0.83 
   3   1  17   38.14    0.82 
   1  -4  17   37.83    0.83 
  -4   3  17   38.08    0.82 
  -3   2 -17   50.17    1.07 
   2   1 -17   50.12    1.07 
  -3   2 -17   50.96    1.08 
   2   1 -17   48.99    1.06 
  -3   2 -17   52.76    1.07 
   1  -3 -17   50.71    1.09 
  -2  -1  17   52.11    1.09 
  -1   3  17   50.99    1.07 
  -1   3  17   52.27    1.06 
  -3   5 -17   63.98    1.38 
  -2  -3 -17   66.59    1.39 
   5  -2 -17   65.97    1.35 
  -3   5 -17   65.83    1.38 
   5  -2 -17   65.01    1.38 
   3  -5  17   66.32    1.35 
   2   3  17   65.37    1.38 
  -5   2  17   64.07    1.39 
  -4  -2 -17   19.18    0.47 
   6  -4 -17   19.51    0.41 
   6  -4 -17   20.02    0.47 
  -2   6 -17   19.26    0.45 
   2  -6  17   19.82    0.48 
   4   2  17   18.61    0.46 
  -6   4  17   19.48    0.47 
   2  -6  17   19.22    0.41 
   3  -4 -17   38.12    0.83 
  -4   1 -17   38.50    0.83 
  -4   1 -17   38.64    0.80 
   1   3 -17   37.31    0.82 
  -1  -3  17   37.30    0.83 
   4  -1  17   37.84    0.82 
  -3   4  17   37.53    0.82 
  -3   4  17   38.57    0.80 
   0  -4 -17    0.02    0.05 
   4   0 -17    0.03    0.03 
  -4   4 -17   -0.01    0.03 
  -4   4 -17   -0.03    0.03 
   4   0 -17   -0.03    0.03 
  -4   4 -17    0.00    0.03 
  -4   0  17    0.02    0.04 
   0   4  17   -0.02    0.02 
   0   4  17    0.02    0.04 
   7  -3 -17    8.86    0.25 
   7  -3 -17    8.51    0.20 
  -4   7 -17    8.64    0.25 
  -3  -4 -17    8.53    0.25 
  -4   7 -17    8.54    0.23 
   3   4  17    7.81    0.24 
  -7   3  17    8.29    0.25 
   4  -7  17    7.94    0.21 
  -3   8 -17    5.33    0.18 
  -5  -3 -17    5.41    0.20 
   8  -5 -17    5.80    0.21 
  -8   5  17    5.29    0.19 
   3  -8  17    5.49    0.15 
   5   3  17    5.39    0.19 
   3  -8  17    5.45    0.21 
   0   5 -17    0.02    0.04 
  -5   0 -17    0.03    0.04 
   5  -5 -17    0.07    0.05 
  -5   0 -17    0.05    0.02 
   0  -5  17    0.03    0.07 
   5   0  17    0.01    0.04 
  -5   5  17   -0.05    0.04 
  -5   3 -17   64.84    1.37 
   3   2 -17   65.24    1.38 
   3   2 -17   66.77    1.35 
  -5   3 -17   66.48    1.38 
  -5   3 -17   66.55    1.39 
   2  -5 -17   64.54    1.40 
  -2   5  17   66.57    1.37 
  -2   5  17   66.05    1.37 
  -3  -2  17   63.50    1.40 
   6  -1 -17    4.91    0.14 
  -1  -5 -17    4.86    0.18 
  -5   6 -17    5.02    0.17 
   6  -1 -17    5.14    0.17 
  -5   6 -17    4.87    0.15 
   1   5  17    4.77    0.12 
   1   5  17    4.60    0.16 
   5  -6  17    4.90    0.15 
  -6   1  17    4.96    0.17 
  -5   9 -17    1.53    0.11 
   9  -4 -17    1.46    0.06 
  -4  -5 -17    1.34    0.11 
   9  -4 -17    1.28    0.12 
  -5   9 -17    1.48    0.11 
   4   5  17    1.51    0.12 
   5  -9  17    1.56    0.10 
  -9   4  17    1.53    0.11 
  -4  10 -17    5.15    0.19 
  -6  -4 -17    4.93    0.21 
  10  -6 -17    5.07    0.23 
   4 -10  17    4.76    0.24 
 -10   6  17    4.81    0.20 
   6   4  17    4.70    0.20 
  -6  -1 -17    5.66    0.14 
   7  -6 -17    5.75    0.21 
  -1   7 -17    5.58    0.19 
  -6  -1 -17    5.57    0.20 
  -7   6  17    5.31    0.19 
   1  -7  17    6.01    0.22 
   6   1  17    5.79    0.19 
  -6   2 -17   20.04    0.44 
  -6   2 -17   19.47    0.47 
   2   4 -17   20.26    0.47 
   2   4 -17   20.23    0.41 
   4  -6 -17   19.42    0.48 
  -4   6  17   19.33    0.46 
  -2  -4  17   19.23    0.48 
   6  -2  17   19.79    0.46 
  -4   6  17   18.86    0.43 
  -6   5 -17    5.06    0.16 
  -6   5 -17    5.03    0.16 
   5   1 -17    5.16    0.16 
  -6   5 -17    5.04    0.16 
   5   1 -17    5.40    0.16 
  -1   6  17    4.55    0.16 
  -1   6  17    4.64    0.14 
  -5  -1  17    4.69    0.19 
  -2  -6 -17   10.50    0.31 
  -6   8 -17   10.86    0.31 
   8  -2 -17   10.73    0.26 
   8  -2 -17   11.09    0.31 
  -6   8 -17   10.84    0.28 
  -2  -6 -17   10.46    0.25 
   6  -8  17   10.37    0.28 
  -8   2  17   10.89    0.31 
   2   6  17    9.96    0.30 
  -5  -6 -17   76.62    1.67 
  -6  11 -17   77.26    1.63 
  11  -5 -17   73.33    1.67 
  -6  11 -17   79.01    1.68 
 -11   5  17   73.68    1.67 
   5   6  17   76.35    1.67 
   6 -11  17   78.07    1.62 
  -5  12 -17    0.11    0.07 
  -7  -5 -17    0.02    0.08 
  12  -7 -17    0.00    0.10 
 -12   7  17   -0.02    0.07 
   7   5  17    0.06    0.07 
   5 -12  17   -0.02    0.11 
   9  -7 -17   56.80    1.23 
  -7  -2 -17   55.08    1.22 
  -2   9 -17   55.68    1.20 
  -9   7  17   54.43    1.22 
   2  -9  17   53.47    1.23 
   7   2  17   53.40    1.20 
  -7   1 -17    5.53    0.20 
   1   6 -17    5.76    0.19 
  -7   1 -17    5.59    0.16 
   6  -7 -17    5.57    0.21 
  -1  -6  17    5.76    0.22 
  -6   7  17    5.83    0.19 
  -6   7  17    5.67    0.14 
   7  -1  17    5.81    0.19 
   4   3 -17    8.69    0.21 
   4   3 -17    8.40    0.24 
  -7   4 -17    8.29    0.24 
  -7   4 -17    8.44    0.25 
   3  -7 -17    8.88    0.27 
  -7   4 -17    8.23    0.23 
  -4  -3  17    7.99    0.27 
  -3   7  17    8.56    0.23 
  -3   7  17    8.24    0.23 
  -7   7 -17   -0.02    0.05 
   7   0 -17    0.08    0.06 
   7   0 -17    0.00    0.04 
  -7   7 -17    0.03    0.04 
   0  -7 -17   -0.09    0.06 
   0   7  17    0.06    0.06 
   0   7  17    0.00    0.03 
   7  -7  17    0.02    0.05 
  -7   0  17    0.18    0.07 
  10  -3 -17    1.21    0.12 
  -3  -7 -17    1.33    0.12 
  -7  10 -17    1.31    0.12 
  -7  10 -17    1.42    0.10 
   3   7  17    1.44    0.12 
 -10   3  17    1.54    0.13 
   7 -10  17    1.46    0.11 
  13  -6 -17    2.31    0.20 
  -7  13 -17    2.69    0.15 
  -6  -7 -17    2.74    0.18 
  -7  13 -17    2.78    0.19 
 -13   6  17    2.43    0.17 
   6   7  17    2.85    0.19 
  14  -8 -17    0.43    0.13 
  -6  14 -17    0.41    0.10 
  -8  -6 -17    0.43    0.10 
   8   6  17    0.28    0.11 
 -14   8  17    0.48    0.11 
   6 -14  17    0.13    0.14 
  11  -8 -17   14.83    0.44 
  -3  11 -17   14.93    0.41 
  -8  -3 -17   14.43    0.42 
 -11   8  17   14.79    0.43 
   8   3  17   14.98    0.42 
   3 -11  17   15.32    0.45 
  -8   0 -17    0.02    0.04 
   8  -8 -17    0.08    0.09 
  -8   0 -17   -0.06    0.07 
   0   8 -17    0.00    0.06 
  -8   8  17   -0.05    0.06 
   0  -8  17    0.05    0.10 
   8   0  17   -0.04    0.06 
  -8   3 -17    5.48    0.17 
  -8   3 -17    5.80    0.20 
   5  -8 -17    5.72    0.22 
   3   5 -17    5.30    0.19 
  -3  -5  17    5.49    0.14 
   8  -3  17    5.31    0.18 
  -5   8  17    5.55    0.18 
  -3  -5  17    5.24    0.22 
  -5   8  17    5.26    0.16 
   6   2 -17   10.50    0.29 
   6   2 -17   10.54    0.28 
  -8   6 -17   10.85    0.30 
  -8   6 -17   11.27    0.30 
  -8   6 -17   10.82    0.28 
   2  -8 -17   10.68    0.31 
  -6  -2  17   10.24    0.31 
  -2   8  17   10.12    0.28 
  -2   8  17   10.45    0.27 
  -1  -8 -17    3.38    0.17 
  -8   9 -17    2.86    0.13 
  -1  -8 -17    3.08    0.13 
  -8   9 -17    3.10    0.16 
   9  -1 -17    2.98    0.12 
   9  -1 -17    3.03    0.16 
  -9   1  17    2.95    0.16 
   1   8  17    2.85    0.16 
   8  -9  17    3.02    0.15 
  -8  12 -17    3.39    0.19 
  -8  12 -17    3.55    0.16 
  -4  -8 -17    3.57    0.19 
  12  -4 -17    3.68    0.20 
 -12   4  17    3.55    0.19 
   8 -12  17    3.27    0.17 
   4   8  17    3.36    0.20 
  -8  15 -17    2.55    0.20 
  -8  15 -17    2.25    0.16 
  15  -7 -17    2.31    0.20 
  -7  -8 -17    2.44    0.18 
 -15   7  17    2.07    0.19 
   7   8  17    2.62    0.20 
  -9  -7 -17    1.39    0.16 
  16  -9 -17    1.42    0.19 
  -7  16 -17    1.56    0.15 
   7 -16  17    1.27    0.20 
 -16   9  17    1.64    0.18 
   9   7  17    1.39    0.17 
  -4  13 -17    3.82    0.19 
  -9  -4 -17    3.34    0.20 
  13  -9 -17    3.47    0.23 
   4 -13  17    4.24    0.25 
   9   4  17    3.70    0.20 
 -13   9  17    3.54    0.21 
  -9  -1 -17   15.65    0.44 
  -1  10 -17   15.10    0.42 
  10  -9 -17   15.01    0.45 
   9   1  17   15.91    0.42 
 -10   9  17   16.33    0.44 
   1 -10  17   15.38    0.45 
   7  -9 -17   57.80    1.25 
  -9   2 -17   55.15    1.24 
   2   7 -17   55.83    1.23 
  -9   2 -17   57.13    1.19 
  -2  -7  17   55.39    1.25 
  -7   9  17   55.14    1.23 
   9  -2  17   54.64    1.21 
  -9   5 -17    1.29    0.10 
  -9   5 -17    1.32    0.11 
   5   4 -17    1.43    0.11 
   4  -9 -17    1.37    0.13 
  -4   9  17    1.69    0.10 
  -4   9  17    1.65    0.10 
   9  -5  17    1.58    0.10 
  -5  -4  17    1.54    0.15 
  -5  -4  17    1.60    0.08 
  -9   8 -17    2.85    0.15 
   8   1 -17    2.83    0.15 
   1  -9 -17    2.68    0.17 
  -9   8 -17    2.76    0.13 
   8   1 -17    2.92    0.13 
  -8  -1  17    3.03    0.17 
   9  -8  17    3.10    0.16 
  -1   9  17    3.07    0.12 
  -1   9  17    3.03    0.15 
  -2  -9 -17    4.41    0.20 
  -9  11 -17    4.07    0.20 
  11  -2 -17    4.00    0.20 
  -9  11 -17    4.10    0.16 
 -11   2  17    4.18    0.19 
   2   9  17    4.13    0.20 
   9 -11  17    4.36    0.19 
  -9  14 -17    3.37    0.21 
  14  -5 -17    3.24    0.21 
  -5  -9 -17    2.92    0.19 
 -14   5  17    3.47    0.21 
   5   9  17    3.46    0.21 
  -8  -9 -17    0.05    0.11 
  17  -8 -17    0.27    0.15 
 -17   8  17    0.01    0.11 
   8   9  17    0.21    0.12 
   9 -17  17    0.23    0.15 
 -10  -8 -17    0.37    0.13 
  18 -10 -17    0.59    0.18 
   8 -18  17    0.01    0.17 
  10   8  17    0.33    0.14 
 -18  10  17    0.50    0.14 
 -10  -5 -17    2.46    0.19 
  15 -10 -17    2.31    0.21 
  -5  15 -17    2.47    0.17 
   5 -15  17    2.77    0.25 
 -15  10  17    2.56    0.20 
  10   5  17    2.84    0.20 
 -10  -2 -17    0.45    0.10 
  12 -10 -17    0.56    0.12 
  -2  12 -17    0.60    0.10 
  10   2  17    0.58    0.10 
 -12  10  17    0.60    0.10 
   2 -12  17    0.52    0.13 
 -10   1 -17   15.19    0.44
[truncated: 687,336 more chars]
